# Supplementary material for: A review of the International Seabed Authority database DeepData from a biological perspective: challenges and opportunities in the UN Ocean Decade
Source: Database (Oxford). 2023 Mar 30;2023:baad013. doi: 10.1093/database/baad013 (PMC10064262; doi:10.1093/database/baad013)
Supplement: baad013_Supp [file baad013_supp.zip]

Archive with 16 entries (16 files):
- SDF1A_DeepData_biology_points_export_2022-07-12.zip
- SDF1B_DeepData_biology_lines_export_2022-07-12.zip
- SDF1C_DD_PUBLISHED_main_file_2021-07-12_v10.csv
- SDF1C_DD_PUBLISHED_main_file_2021-07-12_v10_meta.csv
- SDF1D_DD_PUBLISHED_4analysis_ed_2022-05-24_meta.csv
- SDF1D_DD_PUBLISHED_4analysis_ed_2022-11-08.csv
- SDF2_OBIS_DD_4_analysis_2022-04-20_meta.csv
- SDF2_OBIS_DD_4_analysis_2022-12-01.csv
- SDF3_DD_Contractor_data_raw_files_2021-04-02.csv
- SDF3_DD_Contractor_data_raw_files_2021-04-02_meta.csv
- SF4_Env_Template_20210609.xlsx
- SF4A_ReportingTemplates_Guidance_v1.6_20210609.pdf
- SF5A_Deep Data Darwin Core Mapping 2.pdf
- SF5B_DeepDataDarwinCoreDump.xlsx
- SF6_DeepData_review_data_processing_script.R
- SF7_FAIR_prinicples_box2_in_Wilkinson_etal_2016.docx
