# Supplementary material for: A review of the International Seabed Authority database DeepData from a biological perspective: challenges and opportunities in the UN Ocean Decade
Source: Database (Oxford). 2023 Mar 30;2023:baad013. doi: 10.1093/database/baad013 (PMC10064262; doi:10.1093/database/baad013)
Supplement: baad013_Supp [file baad013_supp.zip › SDF1C_DD_PUBLISHED_main_file_2021-07-12_v10.csv]

rec	comp_key	occurrenceID	occurrenceID_ed	phylum_note	class_note	order_notes	family_notes	genus_notes	species_note	put_note	sf_notes	Match.type	Taxon.status	AphiaID_accepted	ScientificName_accepted	Authority_accepted	Kingdom_ed	Phylum_ed	Class_ed	Order_ed	Family_ed	Genus_ed	Subgenus	Species_ed	put_sp_ed	put_cat	put_valid	scientificName	other_rank	taxonRank	TR_w_TCID	qualifier	rank_qual	column_notes	non_specimen	other_rank	level	incl_in_taxon_analysis	incl_strict_taxon_records	INCL	CL_short_incl	notes	sample_time	SampleDate_ed	sample_month	sample_year	SampleCollectionMethod_ed	SCM_ed_note	depth_note
15551	IFREMER1_SO239-157_SO239-264_264	#SO239-157_SO239-264	SO239-157_SO239-264									exact	accepted	NA	Ceriantharia		Animalia	Cnidaria	Anthozoa									Ceriantharia	y	subclass	subclass					Ceriantharia	subclass	no indivs = zero		y	y		17:27:00	14/04/2015	4	2015	ROV video
15565	IFREMER1_SO239-157_SO239-278_278	#SO239-157_SO239-278	SO239-157_SO239-278									exact	accepted	NA	Ceriantharia		Animalia	Cnidaria	Anthozoa									Ceriantharia	y	subclass	subclass					Ceriantharia	subclass	no indivs = zero		y	y		17:27:00	14/04/2015	4	2015	ROV video
15611	IFREMER1_SO239-161_SO239-324_324	#SO239-161_SO239-324	SO239-161_SO239-324									exact	accepted	NA	Ceriantharia		Animalia	Cnidaria	Anthozoa									Ceriantharia	y	subclass	subclass					Ceriantharia	subclass	no indivs = zero		y	y		19:00:00	15/04/2015	4	2015	ROV video
15625	IFREMER1_SO239-161_SO239-338_338	#SO239-161_SO239-338	SO239-161_SO239-338									exact	accepted	NA	Ceriantharia		Animalia	Cnidaria	Anthozoa									Ceriantharia	y	subclass	subclass					Ceriantharia	subclass	no indivs = zero		y	y		19:00:00	15/04/2015	4	2015	ROV video
24619	UKSRL1_UK1-A-K_RV06 Transect 1_58	#UK1-A-K_RV06 Transect 1	UK1-A-K_RV06 Transect 1				formatting: dash in column	formatting: space in column	rank: putative name in species column			exact	accepted	NA	Ceriantharia		Animalia	Cnidaria	Anthozoa						Ceriantharia morphotype 1	gen	yes	Ceriantharia	y	subclass	taxonConceptID					Ceriantharia	subclass			y	y		18:17:00	20/10/2013	10	2013
26752	UKSRL1_UK1-AB01-B_NHM_0081_80	#UK1-AB01-B_NHM_0081	UK1-AB01-B_NHM_0081		mismatch with worms taxonomy	mismatch with worms taxonomy						exact	accepted	NA	Cetartiodactyla	Montgelard, Catzeflis & Douzery, 1997	Animalia	Chordata	Mammalia	Cetartiodactyla					Cetacea sp. indet.	sciname	no	Cetacea	y	infraorder	infraorder					Cetacea	infraorder			y	y		00:33:00	10/10/2013	10	2013	ROV sample
26753	UKSRL1_UK1-AB01-B_NHM_0081_81	#UK1-AB01-B_NHM_0081	UK1-AB01-B_NHM_0081		mismatch with worms taxonomy	mismatch with worms taxonomy						exact	accepted	NA	Cetartiodactyla	Montgelard, Catzeflis & Douzery, 1997	Animalia	Chordata	Mammalia	Cetartiodactyla					Cetacea sp. indet.	sciname	no	Cetacea	y	infraorder	infraorder					Cetacea	infraorder			y	y		00:33:00	10/10/2013	10	2013	ROV sample
26754	UKSRL1_UK1-AB01-B_NHM_0082_81	#UK1-AB01-B_NHM_0082	UK1-AB01-B_NHM_0082		mismatch with worms taxonomy	mismatch with worms taxonomy						exact	accepted	NA	Cetartiodactyla	Montgelard, Catzeflis & Douzery, 1997	Animalia	Chordata	Mammalia	Cetartiodactyla					Cetacea sp. indet.	sciname	no	Cetacea	y	infraorder	infraorder					Cetacea	infraorder			y	y		00:33:00	10/10/2013	10	2013	ROV sample
26755	UKSRL1_UK1-AB01-B_NHM_0082_82	#UK1-AB01-B_NHM_0082	UK1-AB01-B_NHM_0082		mismatch with worms taxonomy	mismatch with worms taxonomy						exact	accepted	NA	Cetartiodactyla	Montgelard, Catzeflis & Douzery, 1997	Animalia	Chordata	Mammalia	Cetartiodactyla					Cetacea sp. indet.	sciname	no	Cetacea	y	infraorder	infraorder					Cetacea	infraorder			y	y		00:33:00	10/10/2013	10	2013	ROV sample
50279	UKSRL1_UK1_AB01_RV01_BC82_80	#UK1_AB01_RV01_BC82	UK1_AB01_RV01_BC82		mismatch with worms taxonomy	mismatch with worms taxonomy						exact	accepted	NA	Cetartiodactyla	Montgelard, Catzeflis & Douzery, 1997	Animalia	Chordata	Mammalia	Cetartiodactyla					Cetacea sp. indet.	sciname	no	Cetacea	y	infraorder	infraorder					Cetacea	infraorder			y	y		03:27:00	16/03/2015	3	2015	ROV sample
50280	UKSRL1_UK1_AB01_RV01_BC83_81	#UK1_AB01_RV01_BC83	UK1_AB01_RV01_BC83		mismatch with worms taxonomy	mismatch with worms taxonomy						exact	accepted	NA	Cetartiodactyla	Montgelard, Catzeflis & Douzery, 1997	Animalia	Chordata	Mammalia	Cetartiodactyla					Cetacea sp. indet.	sciname	no	Cetacea	y	infraorder	infraorder					Cetacea	infraorder			y	y		03:27:00	16/03/2015	3	2015	ROV sample
21267	UKSRL1_UK1-A-B_AB04_81	#UK1-A-B_AB04	UK1-A-B_AB04		mismatch with worms taxonomy	mismatch with worms taxonomy						exact	accepted	NA	Cetartiodactyla	Montgelard, Catzeflis & Douzery, 1997	Animalia	Chordata	Mammalia	Cetartiodactyla					Cetacea sp indet	sciname	no	Cetacea	y	infraorder	infraorder					Cetacea	infraorder			y	y		00:33:00	10/10/2013	10	2013			verbatim depth -9
21268	UKSRL1_UK1-A-B_AB04_82	#UK1-A-B_AB04	UK1-A-B_AB04		mismatch with worms taxonomy	mismatch with worms taxonomy						exact	accepted	NA	Cetartiodactyla	Montgelard, Catzeflis & Douzery, 1997	Animalia	Chordata	Mammalia	Cetartiodactyla					Cetacea sp indet	sciname	no	Cetacea	y	infraorder	infraorder					Cetacea	infraorder			y	y		00:33:00	10/10/2013	10	2013			verbatim depth -9
22651	UKSRL1_UK1-A-EB01_AB1-COP70_923	#UK1-A-EB01_AB1-COP70	UK1-A-EB01_AB1-COP70		rank: subclass name in class column							exact	accepted	NA	Calanoida	Sars G. O., 1903	Animalia	Arthropoda	Hexanauplia	Calanoida					Clausocalanoidea sp. 2	gen	yes	Clausocalanoidea		order	taxonConceptID					Clausocalanoidea	superfamily			y	y		16:30:00	17/10/2013	10	2013
22659	UKSRL1_UK1-A-EB01_AB1-COP78_931	#UK1-A-EB01_AB1-COP78	UK1-A-EB01_AB1-COP78		rank: subclass name in class column					2 names recorded		exact	accepted	NA	Calanoida	Sars G. O., 1903	Animalia	Arthropoda	Hexanauplia	Calanoida					Bradfordian Scoelcitrichopsis/ Xanthocalanus	notes	no	Clausocalanoidea		order	order					Clausocalanoidea	superfamily			y	y		16:30:00	09/10/2013	10	2013
22667	UKSRL1_UK1-A-EB01_AB1-COP86_939	#UK1-A-EB01_AB1-COP86	UK1-A-EB01_AB1-COP86		rank: subclass name in class column							exact	accepted	NA	Calanoida	Sars G. O., 1903	Animalia	Arthropoda	Hexanauplia	Calanoida					Clausocalanoidea sp. 3	gen	yes	Clausocalanoidea		order	taxonConceptID					Clausocalanoidea	superfamily			y	y		16:30:00	09/10/2013	10	2013
23302	UKSRL1_UK1-A-EB05_AB1-COP7_860	#UK1-A-EB05_AB1-COP7	UK1-A-EB05_AB1-COP7		rank: subclass name in class column							exact	accepted	NA	Calanoida	Sars G. O., 1903	Animalia	Arthropoda	Hexanauplia	Calanoida					"Bradfordian" gen. sp.	notes	no	Clausocalanoidea		order	order					Clausocalanoidea	superfamily			y	y		23:18:00	19/10/2013	10	2013
6657	BGR1_#13_MUC_MU44_44	##13_MUC_MU44	13_MUC_MU44		rank: subclass name in class column	note "Not Reported" in column			rank: putative name in species column			exact	accepted	1080	Copepoda	Milne Edwards, 1840	Animalia	Arthropoda	Hexanauplia						Copepoda Motu 1	gen	yes	Copepoda	y	subclass	taxonConceptID					Copepoda	subclass			y	y		12:33:00	28/04/2010	4	2010	MUC
7563	BGR1_#5_MUC_MU2_2	##5_MUC_MU2	5_MUC_MU2		rank: subclass name in class column	note "Not Reported" in column			rank: putative name in species column			exact	accepted	1080	Copepoda	Milne Edwards, 1840	Animalia	Arthropoda	Hexanauplia						Copepoda Motu 1	gen	yes	Copepoda	y	subclass	taxonConceptID					Copepoda	subclass			y	y		13:23:00	26/04/2010	4	2010	MUC
7978	BGR1_#7_MUC_MU30_30	##7_MUC_MU30	7_MUC_MU30		rank: subclass name in class column	note "Not Reported" in column			rank: putative name in species column			exact	accepted	1080	Copepoda	Milne Edwards, 1840	Animalia	Arthropoda	Hexanauplia						Copepoda Motu 1	gen	yes	Copepoda	y	subclass	taxonConceptID					Copepoda	subclass			y	y		22:18:00	26/04/2010	4	2010	MUC
22899	UKSRL1_UK1-A-EB03_AB1-COP165_1018	#UK1-A-EB03_AB1-COP165	UK1-A-EB03_AB1-COP165		rank: subclass name in class column	question mark after name						exact	accepted	1080	Copepoda	Milne Edwards, 1840	Animalia	Arthropoda	Hexanauplia									Copepoda	y	subclass	subclass					Copepoda	subclass			y	y		07:19:00	13/10/2013	10	2013
22900	UKSRL1_UK1-A-EB03_AB1-COP166_1019	#UK1-A-EB03_AB1-COP166	UK1-A-EB03_AB1-COP166		rank: subclass name in class column	question mark after name						exact	accepted	1080	Copepoda	Milne Edwards, 1840	Animalia	Arthropoda	Hexanauplia									Copepoda	y	subclass	subclass					Copepoda	subclass			y	y		07:19:00	13/10/2013	10	2013
22901	UKSRL1_UK1-A-EB03_AB1-COP167_1020	#UK1-A-EB03_AB1-COP167	UK1-A-EB03_AB1-COP167		rank: subclass name in class column	question mark after name						exact	accepted	1080	Copepoda	Milne Edwards, 1840	Animalia	Arthropoda	Hexanauplia									Copepoda	y	subclass	subclass					Copepoda	subclass			y	y		07:19:00	13/10/2013	10	2013
22902	UKSRL1_UK1-A-EB03_AB1-COP168_1021	#UK1-A-EB03_AB1-COP168	UK1-A-EB03_AB1-COP168		rank: subclass name in class column	question mark after name						exact	accepted	1080	Copepoda	Milne Edwards, 1840	Animalia	Arthropoda	Hexanauplia									Copepoda	y	subclass	subclass					Copepoda	subclass			y	y		07:19:00	13/10/2013	10	2013
22905	UKSRL1_UK1-A-EB03_AB1-COP171_1024	#UK1-A-EB03_AB1-COP171	UK1-A-EB03_AB1-COP171		rank: subclass name in class column	question mark after name						exact	accepted	1080	Copepoda	Milne Edwards, 1840	Animalia	Arthropoda	Hexanauplia									Copepoda	y	subclass	subclass					Copepoda	subclass			y	y		07:19:00	13/10/2013	10	2013
22906	UKSRL1_UK1-A-EB03_AB1-COP172_1025	#UK1-A-EB03_AB1-COP172	UK1-A-EB03_AB1-COP172		rank: subclass name in class column	question mark after name						exact	accepted	1080	Copepoda	Milne Edwards, 1840	Animalia	Arthropoda	Hexanauplia									Copepoda	y	subclass	subclass					Copepoda	subclass			y	y		07:19:00	13/10/2013	10	2013
22907	UKSRL1_UK1-A-EB03_AB1-COP173_1026	#UK1-A-EB03_AB1-COP173	UK1-A-EB03_AB1-COP173		rank: subclass name in class column	question mark after name						exact	accepted	1080	Copepoda	Milne Edwards, 1840	Animalia	Arthropoda	Hexanauplia									Copepoda	y	subclass	subclass					Copepoda	subclass			y	y		07:19:00	13/10/2013	10	2013
22908	UKSRL1_UK1-A-EB03_AB1-COP174_1027	#UK1-A-EB03_AB1-COP174	UK1-A-EB03_AB1-COP174		rank: subclass name in class column	question mark after name						exact	accepted	1080	Copepoda	Milne Edwards, 1840	Animalia	Arthropoda	Hexanauplia									Copepoda	y	subclass	subclass					Copepoda	subclass			y	y		07:19:00	13/10/2013	10	2013
22909	UKSRL1_UK1-A-EB03_AB1-COP175_1028	#UK1-A-EB03_AB1-COP175	UK1-A-EB03_AB1-COP175		rank: subclass name in class column	question mark after name						exact	accepted	1080	Copepoda	Milne Edwards, 1840	Animalia	Arthropoda	Hexanauplia									Copepoda	y	subclass	subclass					Copepoda	subclass			y	y		07:19:00	13/10/2013	10	2013
22910	UKSRL1_UK1-A-EB03_AB1-COP176_1029	#UK1-A-EB03_AB1-COP176	UK1-A-EB03_AB1-COP176		rank: subclass name in class column	question mark after name						exact	accepted	1080	Copepoda	Milne Edwards, 1840	Animalia	Arthropoda	Hexanauplia									Copepoda	y	subclass	subclass					Copepoda	subclass			y	y		07:19:00	13/10/2013	10	2013
22911	UKSRL1_UK1-A-EB03_AB1-COP177_1030	#UK1-A-EB03_AB1-COP177	UK1-A-EB03_AB1-COP177		rank: subclass name in class column	question mark after name						exact	accepted	1080	Copepoda	Milne Edwards, 1840	Animalia	Arthropoda	Hexanauplia									Copepoda	y	subclass	subclass					Copepoda	subclass			y	y		07:19:00	13/10/2013	10	2013
22912	UKSRL1_UK1-A-EB03_AB1-COP178_1031	#UK1-A-EB03_AB1-COP178	UK1-A-EB03_AB1-COP178		rank: subclass name in class column	question mark after name						exact	accepted	1080	Copepoda	Milne Edwards, 1840	Animalia	Arthropoda	Hexanauplia									Copepoda	y	subclass	subclass					Copepoda	subclass			y	y		07:19:00	13/10/2013	10	2013
22913	UKSRL1_UK1-A-EB03_AB1-COP179_1032	#UK1-A-EB03_AB1-COP179	UK1-A-EB03_AB1-COP179		rank: subclass name in class column	question mark after name						exact	accepted	1080	Copepoda	Milne Edwards, 1840	Animalia	Arthropoda	Hexanauplia									Copepoda	y	subclass	subclass					Copepoda	subclass			y	y		07:19:00	13/10/2013	10	2013
22914	UKSRL1_UK1-A-EB03_AB1-COP180_1033	#UK1-A-EB03_AB1-COP180	UK1-A-EB03_AB1-COP180		rank: subclass name in class column	question mark after name						exact	accepted	1080	Copepoda	Milne Edwards, 1840	Animalia	Arthropoda	Hexanauplia									Copepoda	y	subclass	subclass					Copepoda	subclass			y	y		07:19:00	13/10/2013	10	2013
22915	UKSRL1_UK1-A-EB03_AB1-COP181_1034	#UK1-A-EB03_AB1-COP181	UK1-A-EB03_AB1-COP181		rank: subclass name in class column	question mark after name						exact	accepted	1080	Copepoda	Milne Edwards, 1840	Animalia	Arthropoda	Hexanauplia									Copepoda	y	subclass	subclass					Copepoda	subclass			y	y		07:19:00	13/10/2013	10	2013
22916	UKSRL1_UK1-A-EB03_AB1-COP182_1035	#UK1-A-EB03_AB1-COP182	UK1-A-EB03_AB1-COP182		rank: subclass name in class column	question mark after name						exact	accepted	1080	Copepoda	Milne Edwards, 1840	Animalia	Arthropoda	Hexanauplia									Copepoda	y	subclass	subclass					Copepoda	subclass			y	y		07:19:00	13/10/2013	10	2013
22917	UKSRL1_UK1-A-EB03_AB1-COP183_1036	#UK1-A-EB03_AB1-COP183	UK1-A-EB03_AB1-COP183		rank: subclass name in class column	question mark after name						exact	accepted	1080	Copepoda	Milne Edwards, 1840	Animalia	Arthropoda	Hexanauplia									Copepoda	y	subclass	subclass					Copepoda	subclass			y	y		07:19:00	13/10/2013	10	2013
23411	UKSRL1_UK1-A-F_AB1-COP292_1145	#UK1-A-F_AB1-COP292	UK1-A-F_AB1-COP292		rank: subclass name in class column	note: question mark after name						exact	accepted	1080	Copepoda	Milne Edwards, 1840	Animalia	Arthropoda	Hexanauplia									Copepoda	y	subclass	subclass					Copepoda	subclass			y	y		21:34:00	16/10/2013	10	2013
13670	IFREMER1_East Zone_MTB-1-1772_1771	#East Zone_MTB-1-1772	East Zone_MTB-1-1772		rank: subclass name in class column	mismatch with worms taxonomy			rank: putative name in species column			exact	accepted	115135	Ameiridae	Boeck, 1865	Animalia	Arthropoda	Hexanauplia	Harpacticoida	Ameiridae				Siphonostomatoid sp. 1	gen	yes	Ameiridae		family	taxonConceptID					Copepoda	subclass			y	y		16:15:00	27/05/2004	5	2004	Nautile Blad Corer
11538	GSR_B4N01_MUC341_341	#B4N01_MUC341	B4N01_MUC341			rank: subclass name in order column			rank: putative name in species column			exact	accepted	115197	Malacopsyllus	Sars G.O., 1911	Animalia	Arthropoda	Hexanauplia	Harpacticoida	Argestidae	Malacopsyllus			Malacopsyllus new sp. 1	gen	yes	Malacopsyllus		genus	taxonConceptID					Copepoda	subclass			y	y		00:00:00	07/10/2015	10	2015	MUC
12874	IFREMER1_East Zone_MTB-1-1055_1054	#East Zone_MTB-1-1055	East Zone_MTB-1-1055		rank: subclass name in class column		mismatch with worms taxonomy		rank: putative name in species column			exact	accepted	115197	Malacopsyllus	Sars G.O., 1911	Animalia	Arthropoda	Hexanauplia	Harpacticoida	Argestidae	Malacopsyllus			Malacopsyllus sp. 1	gen	yes	Malacopsyllus		genus	taxonConceptID					Copepoda	subclass			y	y		03:07:00	03/06/2004	6	2004	MUC
12960	IFREMER1_East Zone_MTB-1-1132_1131	#East Zone_MTB-1-1132	East Zone_MTB-1-1132		rank: subclass name in class column		mismatch with worms taxonomy		rank: putative name in species column			exact	accepted	115197	Malacopsyllus	Sars G.O., 1911	Animalia	Arthropoda	Hexanauplia	Harpacticoida	Argestidae	Malacopsyllus			Malacopsyllus sp. 2	gen	yes	Malacopsyllus		genus	taxonConceptID					Copepoda	subclass			y	y		06:31:00	03/06/2004	6	2004	MUC
13671	IFREMER1_East Zone_MTB-1-1773_1772	#East Zone_MTB-1-1773	East Zone_MTB-1-1773		rank: subclass name in class column		mismatch with worms taxonomy		rank: putative name in species column			exact	accepted	115197	Malacopsyllus	Sars G.O., 1911	Animalia	Arthropoda	Hexanauplia	Harpacticoida	Argestidae	Malacopsyllus			Malacopsyllus sp.1	gen	yes	Malacopsyllus		genus	taxonConceptID					Copepoda	subclass			y	y		16:15:00	27/05/2004	5	2004	Nautile Blad Corer
22776	UKSRL1_UK1-A-EB02_AB1-COP131_984	#UK1-A-EB02_AB1-COP131	UK1-A-EB02_AB1-COP131		rank: subclass name in class column			column blank				exact	accepted	347739	Parkius	Ferrari F.D. & Markhaseva, 1996	Animalia	Arthropoda	Hexanauplia	Calanoida	Parkiidae	Parkius			Parkius sp.	sciname w qualifier	no	Parkius		genus	genus					Copepoda	subclass			y	y		07:58:00	12/10/2013	10	2013
11535	GSR_B4N01_MUC338_338	#B4N01_MUC338	B4N01_MUC338			rank: subclass name in order column			rank: putative name in species column			exact	accepted	115209	Sarsameira	Wilson C.B., 1924	Animalia	Arthropoda	Hexanauplia	Harpacticoida	Ameiridae	Sarsameira			Sarsameira sp. 1	gen	yes	Sarsameira		genus	taxonConceptID					Copepoda	subclass			y	y		00:00:00	07/10/2015	10	2015	MUC
12469	GSR_B6S02_MUC139_139	#B6S02_MUC139	B6S02_MUC139			rank: subclass name in order column			rank: putative name in species column			exact	accepted	115209	Sarsameira	Wilson C.B., 1924	Animalia	Arthropoda	Hexanauplia	Harpacticoida	Ameiridae	Sarsameira			Sarsameira sp. 2	gen	yes	Sarsameira		genus	taxonConceptID					Copepoda	subclass			y	y		00:00:00	24/09/2015	9	2015	MUC
12714	GSR_B6S02_MUC85_85	#B6S02_MUC85	B6S02_MUC85			rank: subclass name in order column			rank: putative name in species column			exact	accepted	115209	Sarsameira	Wilson C.B., 1924	Animalia	Arthropoda	Hexanauplia	Harpacticoida	Ameiridae	Sarsameira			Sarsameira sp. 2	gen	yes	Sarsameira		genus	taxonConceptID					Copepoda	subclass			y	y		00:00:00	23/09/2015	9	2015	MUC
12715	GSR_B6S02_MUC86_86	#B6S02_MUC86	B6S02_MUC86			rank: subclass name in order column			rank: putative name in species column			exact	accepted	115209	Sarsameira	Wilson C.B., 1924	Animalia	Arthropoda	Hexanauplia	Harpacticoida	Ameiridae	Sarsameira			Sarsameira sp. 3	gen	yes	Sarsameira		genus	taxonConceptID					Copepoda	subclass			y	y		00:00:00	23/09/2015	9	2015	MUC
12716	GSR_B6S02_MUC87_87	#B6S02_MUC87	B6S02_MUC87			rank: subclass name in order column			rank: putative name in species column			exact	accepted	115209	Sarsameira	Wilson C.B., 1924	Animalia	Arthropoda	Hexanauplia	Harpacticoida	Ameiridae	Sarsameira			Sarsameira sp. 4	gen	yes	Sarsameira		genus	taxonConceptID					Copepoda	subclass			y	y		00:00:00	23/09/2015	9	2015	MUC
12875	IFREMER1_East Zone_MTB-1-1056_1055	#East Zone_MTB-1-1056	East Zone_MTB-1-1056		rank: subclass name in class column				rank: putative name in species column			exact	accepted	115209	Sarsameira	Wilson C.B., 1924	Animalia	Arthropoda	Hexanauplia	Harpacticoida	Ameiridae	Sarsameira			Sarsameira sp. 4	gen	yes	Sarsameira		genus	taxonConceptID					Copepoda	subclass			y	y		03:07:00	03/06/2004	6	2004	MUC
12876	IFREMER1_East Zone_MTB-1-1057_1056	#East Zone_MTB-1-1057	East Zone_MTB-1-1057		rank: subclass name in class column				rank: putative name in species column			exact	accepted	115209	Sarsameira	Wilson C.B., 1924	Animalia	Arthropoda	Hexanauplia	Harpacticoida	Ameiridae	Sarsameira			Sarsameira sp. 19	gen	yes	Sarsameira		genus	taxonConceptID					Copepoda	subclass			y	y		03:07:00	03/06/2004	6	2004	MUC
12877	IFREMER1_East Zone_MTB-1-1058_1057	#East Zone_MTB-1-1058	East Zone_MTB-1-1058		rank: subclass name in class column				rank: putative name in species column			exact	accepted	115209	Sarsameira	Wilson C.B., 1924	Animalia	Arthropoda	Hexanauplia	Harpacticoida	Ameiridae	Sarsameira			Sarsameira sp. 20	gen	yes	Sarsameira		genus	taxonConceptID					Copepoda	subclass			y	y		03:07:00	03/06/2004	6	2004	MUC
12962	IFREMER1_East Zone_MTB-1-1134_1133	#East Zone_MTB-1-1134	East Zone_MTB-1-1134		rank: subclass name in class column				rank: putative name in species column			exact	accepted	115209	Sarsameira	Wilson C.B., 1924	Animalia	Arthropoda	Hexanauplia	Harpacticoida	Ameiridae	Sarsameira			Sarsameira sp. 19	gen	yes	Sarsameira		genus	taxonConceptID					Copepoda	subclass			y	y		06:31:00	03/06/2004	6	2004	MUC
12963	IFREMER1_East Zone_MTB-1-1135_1134	#East Zone_MTB-1-1135	East Zone_MTB-1-1135		rank: subclass name in class column				rank: putative name in species column			exact	accepted	115209	Sarsameira	Wilson C.B., 1924	Animalia	Arthropoda	Hexanauplia	Harpacticoida	Ameiridae	Sarsameira			Sarsameira sp. 21	gen	yes	Sarsameira		genus	taxonConceptID					Copepoda	subclass			y	y		06:31:00	03/06/2004	6	2004	MUC
12964	IFREMER1_East Zone_MTB-1-1136_1135	#East Zone_MTB-1-1136	East Zone_MTB-1-1136		rank: subclass name in class column				rank: putative name in species column			exact	accepted	115209	Sarsameira	Wilson C.B., 1924	Animalia	Arthropoda	Hexanauplia	Harpacticoida	Ameiridae	Sarsameira			Sarsameira sp. 22	gen	yes	Sarsameira		genus	taxonConceptID					Copepoda	subclass			y	y		06:31:00	03/06/2004	6	2004	MUC
13056	IFREMER1_East Zone_MTB-1-1219_1218	#East Zone_MTB-1-1219	East Zone_MTB-1-1219		rank: subclass name in class column				rank: putative name in species column			exact	accepted	115209	Sarsameira	Wilson C.B., 1924	Animalia	Arthropoda	Hexanauplia	Harpacticoida	Ameiridae	Sarsameira			Sarsameira sp. 23	gen	yes	Sarsameira		genus	taxonConceptID					Copepoda	subclass			y	y		06:31:00	03/06/2004	6	2004	MUC
13196	IFREMER1_East Zone_MTB-1-1345_1344	#East Zone_MTB-1-1345	East Zone_MTB-1-1345		rank: subclass name in class column				rank: putative name in species column			exact	accepted	115209	Sarsameira	Wilson C.B., 1924	Animalia	Arthropoda	Hexanauplia	Harpacticoida	Ameiridae	Sarsameira			Sarsameira sp. 24	gen	yes	Sarsameira		genus	taxonConceptID					Copepoda	subclass			y	y		09:54:00	03/06/2004	6	2004	MUC
13299	IFREMER1_East Zone_MTB-1-1438_1437	#East Zone_MTB-1-1438	East Zone_MTB-1-1438		rank: subclass name in class column				rank: putative name in species column			exact	accepted	115209	Sarsameira	Wilson C.B., 1924	Animalia	Arthropoda	Hexanauplia	Harpacticoida	Ameiridae	Sarsameira			Sarsameira sp. 25	gen	yes	Sarsameira		genus	taxonConceptID					Copepoda	subclass			y	y		04:34:00	07/06/2004	6	2004	MUC
13300	IFREMER1_East Zone_MTB-1-1439_1438	#East Zone_MTB-1-1439	East Zone_MTB-1-1439		rank: subclass name in class column				rank: putative name in species column			exact	accepted	115209	Sarsameira	Wilson C.B., 1924	Animalia	Arthropoda	Hexanauplia	Harpacticoida	Ameiridae	Sarsameira			Sarsameira sp. 26	gen	yes	Sarsameira		genus	taxonConceptID					Copepoda	subclass			y	y		04:34:00	07/06/2004	6	2004	MUC
13482	IFREMER1_East Zone_MTB-1-1602_1601	#East Zone_MTB-1-1602	East Zone_MTB-1-1602		rank: subclass name in class column				rank: putative name in species column			exact	accepted	115209	Sarsameira	Wilson C.B., 1924	Animalia	Arthropoda	Hexanauplia	Harpacticoida	Ameiridae	Sarsameira			Sarsameira sp. 27	gen	yes	Sarsameira		genus	taxonConceptID					Copepoda	subclass			y	y		07:46:00	07/06/2004	6	2004	MUC
13569	IFREMER1_East Zone_MTB-1-1681_1680	#East Zone_MTB-1-1681	East Zone_MTB-1-1681		rank: subclass name in class column				rank: putative name in species column			exact	accepted	115209	Sarsameira	Wilson C.B., 1924	Animalia	Arthropoda	Hexanauplia	Harpacticoida	Ameiridae	Sarsameira			sarsameira sp. 28	gen	yes	Sarsameira		genus	taxonConceptID					Copepoda	subclass			y	y		07:46:00	07/06/2004	6	2004	MUC
13570	IFREMER1_East Zone_MTB-1-1682_1681	#East Zone_MTB-1-1682	East Zone_MTB-1-1682		rank: subclass name in class column				rank: putative name in species column			exact	accepted	115209	Sarsameira	Wilson C.B., 1924	Animalia	Arthropoda	Hexanauplia	Harpacticoida	Ameiridae	Sarsameira			Sarsameira sp. 29	gen	yes	Sarsameira		genus	taxonConceptID					Copepoda	subclass			y	y		07:46:00	07/06/2004	6	2004	MUC
13571	IFREMER1_East Zone_MTB-1-1683_1682	#East Zone_MTB-1-1683	East Zone_MTB-1-1683		rank: subclass name in class column				rank: putative name in species column			exact	accepted	115209	Sarsameira	Wilson C.B., 1924	Animalia	Arthropoda	Hexanauplia	Harpacticoida	Ameiridae	Sarsameira			Sarsameira sp. 30	gen	yes	Sarsameira		genus	taxonConceptID					Copepoda	subclass			y	y		07:46:00	07/06/2004	6	2004	MUC
14535	IFREMER1_East Zone_MTB-1-328_327	#East Zone_MTB-1-328	East Zone_MTB-1-328		rank: subclass name in class column				rank: putative name in species column			exact	accepted	115209	Sarsameira	Wilson C.B., 1924	Animalia	Arthropoda	Hexanauplia	Harpacticoida	Ameiridae	Sarsameira			Sarsameira sp. 1	gen	yes	Sarsameira		genus	taxonConceptID					Copepoda	subclass			y	y		13:11:00	30/05/2004	5	2004	MUC
14634	IFREMER1_East Zone_MTB-1-417_416	#East Zone_MTB-1-417	East Zone_MTB-1-417		rank: subclass name in class column				rank: putative name in species column			exact	accepted	115209	Sarsameira	Wilson C.B., 1924	Animalia	Arthropoda	Hexanauplia	Harpacticoida	Ameiridae	Sarsameira			Sarsameira sp. 2	gen	yes	Sarsameira		genus	taxonConceptID					Copepoda	subclass			y	y		13:11:00	30/05/2004	5	2004	MUC
14736	IFREMER1_East Zone_MTB-1-509_508	#East Zone_MTB-1-509	East Zone_MTB-1-509		rank: subclass name in class column				rank: putative name in species column			exact	accepted	115209	Sarsameira	Wilson C.B., 1924	Animalia	Arthropoda	Hexanauplia	Harpacticoida	Ameiridae	Sarsameira			Sarsameira sp. 3	gen	yes	Sarsameira		genus	taxonConceptID					Copepoda	subclass			y	y		20:39:00	30/05/2004	5	2004	MUC
14830	IFREMER1_East Zone_MTB-1-594_593	#East Zone_MTB-1-594	East Zone_MTB-1-594		rank: subclass name in class column				rank: putative name in species column			exact	accepted	115209	Sarsameira	Wilson C.B., 1924	Animalia	Arthropoda	Hexanauplia	Harpacticoida	Ameiridae	Sarsameira			Sarsameira sp. 4	gen	yes	Sarsameira		genus	taxonConceptID					Copepoda	subclass			y	y		20:39:00	30/05/2004	5	2004	MUC
14831	IFREMER1_East Zone_MTB-1-595_594	#East Zone_MTB-1-595	East Zone_MTB-1-595		rank: subclass name in class column				rank: putative name in species column			exact	accepted	115209	Sarsameira	Wilson C.B., 1924	Animalia	Arthropoda	Hexanauplia	Harpacticoida	Ameiridae	Sarsameira			Sarsameira sp. 5	gen	yes	Sarsameira		genus	taxonConceptID					Copepoda	subclass			y	y		20:39:00	30/05/2004	5	2004	MUC
14832	IFREMER1_East Zone_MTB-1-596_595	#East Zone_MTB-1-596	East Zone_MTB-1-596		rank: subclass name in class column				rank: putative name in species column			exact	accepted	115209	Sarsameira	Wilson C.B., 1924	Animalia	Arthropoda	Hexanauplia	Harpacticoida	Ameiridae	Sarsameira			Sarsameira sp. 6	gen	yes	Sarsameira		genus	taxonConceptID					Copepoda	subclass			y	y		20:39:00	30/05/2004	5	2004	MUC
14833	IFREMER1_East Zone_MTB-1-597_596	#East Zone_MTB-1-597	East Zone_MTB-1-597		rank: subclass name in class column				rank: putative name in species column			exact	accepted	115209	Sarsameira	Wilson C.B., 1924	Animalia	Arthropoda	Hexanauplia	Harpacticoida	Ameiridae	Sarsameira			Sarsameira sp. 7	gen	yes	Sarsameira		genus	taxonConceptID					Copepoda	subclass			y	y		20:39:00	30/05/2004	5	2004	MUC
14834	IFREMER1_East Zone_MTB-1-598_597	#East Zone_MTB-1-598	East Zone_MTB-1-598		rank: subclass name in class column				rank: putative name in species column			exact	accepted	115209	Sarsameira	Wilson C.B., 1924	Animalia	Arthropoda	Hexanauplia	Harpacticoida	Ameiridae	Sarsameira			Sarsameira sp. 8	gen	yes	Sarsameira		genus	taxonConceptID					Copepoda	subclass			y	y		20:39:00	30/05/2004	5	2004	MUC
14835	IFREMER1_East Zone_MTB-1-599_598	#East Zone_MTB-1-599	East Zone_MTB-1-599		rank: subclass name in class column				rank: putative name in species column			exact	accepted	115209	Sarsameira	Wilson C.B., 1924	Animalia	Arthropoda	Hexanauplia	Harpacticoida	Ameiridae	Sarsameira			Sarsameira sp. 9	gen	yes	Sarsameira		genus	taxonConceptID					Copepoda	subclass			y	y		20:39:00	30/05/2004	5	2004	MUC
14838	IFREMER1_East Zone_MTB-1-600_599	#East Zone_MTB-1-600	East Zone_MTB-1-600		rank: subclass name in class column				rank: putative name in species column			exact	accepted	115209	Sarsameira	Wilson C.B., 1924	Animalia	Arthropoda	Hexanauplia	Harpacticoida	Ameiridae	Sarsameira			Sarsameira sp.10	gen	yes	Sarsameira		genus	taxonConceptID					Copepoda	subclass			y	y		20:39:00	30/05/2004	5	2004	MUC
14927	IFREMER1_East Zone_MTB-1-681_680	#East Zone_MTB-1-681	East Zone_MTB-1-681		rank: subclass name in class column				rank: putative name in species column			exact	accepted	115209	Sarsameira	Wilson C.B., 1924	Animalia	Arthropoda	Hexanauplia	Harpacticoida	Ameiridae	Sarsameira			Sarsameira sp. 11	gen	yes	Sarsameira		genus	taxonConceptID					Copepoda	subclass			y	y		09:35:00	31/05/2004	5	2004	MUC
14928	IFREMER1_East Zone_MTB-1-682_681	#East Zone_MTB-1-682	East Zone_MTB-1-682		rank: subclass name in class column				rank: putative name in species column			exact	accepted	115209	Sarsameira	Wilson C.B., 1924	Animalia	Arthropoda	Hexanauplia	Harpacticoida	Ameiridae	Sarsameira			Sarsameira sp. 12	gen	yes	Sarsameira		genus	taxonConceptID					Copepoda	subclass			y	y		09:35:00	31/05/2004	5	2004	MUC
14929	IFREMER1_East Zone_MTB-1-683_682	#East Zone_MTB-1-683	East Zone_MTB-1-683		rank: subclass name in class column				rank: putative name in species column			exact	accepted	115209	Sarsameira	Wilson C.B., 1924	Animalia	Arthropoda	Hexanauplia	Harpacticoida	Ameiridae	Sarsameira			Sarsameira sp. 13	gen	yes	Sarsameira		genus	taxonConceptID					Copepoda	subclass			y	y		09:35:00	31/05/2004	5	2004	MUC
15124	IFREMER1_East Zone_MTB-1-859_858	#East Zone_MTB-1-859	East Zone_MTB-1-859		rank: subclass name in class column				rank: putative name in species column			exact	accepted	115209	Sarsameira	Wilson C.B., 1924	Animalia	Arthropoda	Hexanauplia	Harpacticoida	Ameiridae	Sarsameira			Sarsameira sp. 14	gen	yes	Sarsameira		genus	taxonConceptID					Copepoda	subclass			y	y		06:38:00	01/06/2004	6	2004	MUC
15126	IFREMER1_East Zone_MTB-1-860_859	#East Zone_MTB-1-860	East Zone_MTB-1-860		rank: subclass name in class column				rank: putative name in species column			exact	accepted	115209	Sarsameira	Wilson C.B., 1924	Animalia	Arthropoda	Hexanauplia	Harpacticoida	Ameiridae	Sarsameira			Sarsameira sp. 15	gen	yes	Sarsameira		genus	taxonConceptID					Copepoda	subclass			y	y		06:38:00	01/06/2004	6	2004	MUC
15127	IFREMER1_East Zone_MTB-1-861_860	#East Zone_MTB-1-861	East Zone_MTB-1-861		rank: subclass name in class column				rank: putative name in species column			exact	accepted	115209	Sarsameira	Wilson C.B., 1924	Animalia	Arthropoda	Hexanauplia	Harpacticoida	Ameiridae	Sarsameira			Sarsameira sp. 16	gen	yes	Sarsameira		genus	taxonConceptID					Copepoda	subclass			y	y		06:38:00	01/06/2004	6	2004	MUC
15244	IFREMER1_East Zone_MTB-1-967_966	#East Zone_MTB-1-967	East Zone_MTB-1-967		rank: subclass name in class column				rank: putative name in species column			exact	accepted	115209	Sarsameira	Wilson C.B., 1924	Animalia	Arthropoda	Hexanauplia	Harpacticoida	Ameiridae	Sarsameira			Sarsameira sp. 17	gen	yes	Sarsameira		genus	taxonConceptID					Copepoda	subclass			y	y		10:17:00	01/06/2004	6	2004	MUC
15245	IFREMER1_East Zone_MTB-1-968_967	#East Zone_MTB-1-968	East Zone_MTB-1-968		rank: subclass name in class column				rank: putative name in species column			exact	accepted	115209	Sarsameira	Wilson C.B., 1924	Animalia	Arthropoda	Hexanauplia	Harpacticoida	Ameiridae	Sarsameira			Sarsameira sp. 18	gen	yes	Sarsameira		genus	taxonConceptID					Copepoda	subclass			y	y		10:17:00	01/06/2004	6	2004	MUC
13630	IFREMER1_East Zone_MTB-1-1736_1735	#East Zone_MTB-1-1736	East Zone_MTB-1-1736		rank: subclass name in class column				rank: putative name in species column			exact	accepted	115209	Sarsameira	Wilson C.B., 1924	Animalia	Arthropoda	Hexanauplia	Harpacticoida	Ameiridae	Sarsameira			Sarsameira sp. 1	gen	yes	Sarsameira		genus	taxonConceptID					Copepoda	subclass			y	y		15:55:00	26/05/2004	5	2004	Nautile Blad Corer
13672	IFREMER1_East Zone_MTB-1-1774_1773	#East Zone_MTB-1-1774	East Zone_MTB-1-1774		rank: subclass name in class column				rank: putative name in species column			exact	accepted	115209	Sarsameira	Wilson C.B., 1924	Animalia	Arthropoda	Hexanauplia	Harpacticoida	Ameiridae	Sarsameira			Sarsameira sp. 2	gen	yes	Sarsameira		genus	taxonConceptID					Copepoda	subclass			y	y		16:15:00	27/05/2004	5	2004	Nautile Blad Corer
13690	IFREMER1_East Zone_MTB-1-1790_1789	#East Zone_MTB-1-1790	East Zone_MTB-1-1790		rank: subclass name in class column				rank: putative name in species column			exact	accepted	115209	Sarsameira	Wilson C.B., 1924	Animalia	Arthropoda	Hexanauplia	Harpacticoida	Ameiridae	Sarsameira			Sarsameira sp. 3	gen	yes	Sarsameira		genus	taxonConceptID					Copepoda	subclass			y	y		16:52:00	28/05/2004	5	2004	Nautile Blad Corer
13735	IFREMER1_East Zone_MTB-1-1830_1829	#East Zone_MTB-1-1830	East Zone_MTB-1-1830		rank: subclass name in class column				rank: putative name in species column			exact	accepted	115209	Sarsameira	Wilson C.B., 1924	Animalia	Arthropoda	Hexanauplia	Harpacticoida	Ameiridae	Sarsameira			Sarsameira sp. 25	gen	yes	Sarsameira		genus	taxonConceptID					Copepoda	subclass			y	y		15:19:00	05/06/2004	6	2004	Nautile Blad Corer
13752	IFREMER1_East Zone_MTB-1-1846_1845	#East Zone_MTB-1-1846	East Zone_MTB-1-1846		rank: subclass name in class column				rank: putative name in species column			exact	accepted	115209	Sarsameira	Wilson C.B., 1924	Animalia	Arthropoda	Hexanauplia	Harpacticoida	Ameiridae	Sarsameira			Sarsameira sp. 26	gen	yes	Sarsameira		genus	taxonConceptID					Copepoda	subclass			y	y		15:19:00	05/06/2004	6	2004	Nautile Blad Corer
13753	IFREMER1_East Zone_MTB-1-1847_1846	#East Zone_MTB-1-1847	East Zone_MTB-1-1847		rank: subclass name in class column				rank: putative name in species column			exact	accepted	115209	Sarsameira	Wilson C.B., 1924	Animalia	Arthropoda	Hexanauplia	Harpacticoida	Ameiridae	Sarsameira			Sarsameira sp. 27	gen	yes	Sarsameira		genus	taxonConceptID					Copepoda	subclass			y	y		15:19:00	05/06/2004	6	2004	Nautile Blad Corer
13880	IFREMER1_East Zone_MTB-1-1961_1960	#East Zone_MTB-1-1961	East Zone_MTB-1-1961		rank: subclass name in class column				rank: putative name in species column			exact	accepted	115209	Sarsameira	Wilson C.B., 1924	Animalia	Arthropoda	Hexanauplia	Harpacticoida	Ameiridae	Sarsameira			Sarsameira sp. 4	gen	yes	Sarsameira		genus	taxonConceptID					Copepoda	subclass			y	y		15:35:00	31/05/2004	5	2004	Nautile Blad Corer
13881	IFREMER1_East Zone_MTB-1-1962_1961	#East Zone_MTB-1-1962	East Zone_MTB-1-1962		rank: subclass name in class column				rank: putative name in species column			exact	accepted	115209	Sarsameira	Wilson C.B., 1924	Animalia	Arthropoda	Hexanauplia	Harpacticoida	Ameiridae	Sarsameira			Sarsameira sp. 5	gen	yes	Sarsameira		genus	taxonConceptID					Copepoda	subclass			y	y		15:35:00	31/05/2004	5	2004	Nautile Blad Corer
14030	IFREMER1_East Zone_MTB-1-2096_2095	#East Zone_MTB-1-2096	East Zone_MTB-1-2096		rank: subclass name in class column				rank: putative name in species column			exact	accepted	115209	Sarsameira	Wilson C.B., 1924	Animalia	Arthropoda	Hexanauplia	Harpacticoida	Ameiridae	Sarsameira			Sarsameira sp. 6	gen	yes	Sarsameira		genus	taxonConceptID					Copepoda	subclass			y	y		15:35:00	31/05/2004	5	2004	Nautile Blad Corer
14193	IFREMER1_East Zone_MTB-1-2242_2241	#East Zone_MTB-1-2242	East Zone_MTB-1-2242		rank: subclass name in class column				rank: putative name in species column			exact	accepted	115209	Sarsameira	Wilson C.B., 1924	Animalia	Arthropoda	Hexanauplia	Harpacticoida	Ameiridae	Sarsameira			Sarsameira sp. 7	gen	yes	Sarsameira		genus	taxonConceptID					Copepoda	subclass			y	y		15:35:00	31/05/2004	5	2004	Nautile Blad Corer
14314	IFREMER1_East Zone_MTB-1-2351_2350	#East Zone_MTB-1-2351	East Zone_MTB-1-2351		rank: subclass name in class column				rank: putative name in species column			exact	accepted	115209	Sarsameira	Wilson C.B., 1924	Animalia	Arthropoda	Hexanauplia	Harpacticoida	Ameiridae	Sarsameira			Sarsameira sp. 8	gen	yes	Sarsameira		genus	taxonConceptID					Copepoda	subclass			y	y		15:35:00	31/05/2004	5	2004	Nautile Blad Corer
40732	UKSRL1_UK1-B-U08_AB02_26_103_4482_4635	#UK1-B-U08_AB02_26_103_4482	UK1-B-U08_AB02_26_103_4482		rank: subclass name in class column		note: n/a in column					exact	accepted	1100	Calanoida	Sars G. O., 1903	Animalia	Arthropoda	Hexanauplia	Calanoida					Copepoda	sciname	no	Calanoida		order	order					copepoda	subclass			y	y		14:13:00	03/03/2015	3	2015
12981	IFREMER1_East Zone_MTB-1-1151_1150	#East Zone_MTB-1-1151	East Zone_MTB-1-1151		rank: subclass name in class column				rank: putative name in species column			exact	accepted	1102	Harpacticoida	Sars G.O., 1903	Animalia	Arthropoda	Hexanauplia	Harpacticoida					Harpacticoida Incertae Sedis sp. 4	gen	yes	Harpacticoida		order	taxonConceptID					Copepoda	subclass			y	y		06:31:00	03/06/2004	6	2004	MUC
13226	IFREMER1_East Zone_MTB-1-1372_1371	#East Zone_MTB-1-1372	East Zone_MTB-1-1372		rank: subclass name in class column				rank: putative name in species column			exact	accepted	1102	Harpacticoida	Sars G.O., 1903	Animalia	Arthropoda	Hexanauplia	Harpacticoida					Harpacticoida Incertae Sedis sp. 5	gen	yes	Harpacticoida		order	taxonConceptID					Copepoda	subclass			y	y		09:54:00	03/06/2004	6	2004	MUC
13325	IFREMER1_East Zone_MTB-1-1461_1460	#East Zone_MTB-1-1461	East Zone_MTB-1-1461		rank: subclass name in class column			rank: order name in genus column	rank: putative name in species column			exact	accepted	1102	Harpacticoida	Sars G.O., 1903	Animalia	Arthropoda	Hexanauplia	Harpacticoida					Harpacticoida Incertae Sedis sp. 6	gen	yes	Harpacticoida		order	taxonConceptID					Copepoda	subclass			y	y		04:34:00	07/06/2004	6	2004	MUC
15271	IFREMER1_East Zone_MTB-1-991_990	#East Zone_MTB-1-991	East Zone_MTB-1-991		rank: subclass name in class column				rank: putative name in species column			exact	accepted	1102	Harpacticoida	Sars G.O., 1903	Animalia	Arthropoda	Hexanauplia	Harpacticoida					Harpacticoida Incertae Sedis sp. 3	gen	yes	Harpacticoida		order	taxonConceptID					Copepoda	subclass			y	y		10:17:00	01/06/2004	6	2004	MUC
13669	IFREMER1_East Zone_MTB-1-1771_1770	#East Zone_MTB-1-1771	East Zone_MTB-1-1771		rank: subclass name in class column				rank: putative name in species column			exact	accepted	1102	Harpacticoida	Sars G.O., 1903	Animalia	Arthropoda	Hexanauplia	Harpacticoida					Harpacticoida sp. 1	gen	yes	Harpacticoida		order	taxonConceptID					Copepoda	subclass			y	y		15:55:00	26/05/2004	5	2004	Nautile Blad Corer
13918	IFREMER1_East Zone_MTB-1-1996_1995	#East Zone_MTB-1-1996	East Zone_MTB-1-1996		rank: subclass name in class column			rank: order name in genus column	rank: putative name in species column			exact	accepted	1102	Harpacticoida	Sars G.O., 1903	Animalia	Arthropoda	Hexanauplia	Harpacticoida					Harpacticoida sp. 2	gen	yes	Harpacticoida		order	taxonConceptID					Copepoda	subclass			y	y		15:35:00	31/05/2004	5	2004	Nautile Blad Corer
14058	IFREMER1_East Zone_MTB-1-2120_2119	#East Zone_MTB-1-2120	East Zone_MTB-1-2120		rank: subclass name in class column				rank: putative name in species column			exact	accepted	1102	Harpacticoida	Sars G.O., 1903	Animalia	Arthropoda	Hexanauplia	Harpacticoida					Harpacticoida sp. 2	gen	yes	Harpacticoida		order	taxonConceptID					Copepoda	subclass			y	y		15:35:00	31/05/2004	5	2004	Nautile Blad Corer
14336	IFREMER1_East Zone_MTB-1-2371_2370	#East Zone_MTB-1-2371	East Zone_MTB-1-2371		rank: subclass name in class column			rank: order name in genus column	rank: putative name in species column			exact	accepted	1102	Harpacticoida	Sars G.O., 1903	Animalia	Arthropoda	Hexanauplia	Harpacticoida					Harpacticoida sp. 3	gen	yes	Harpacticoida		order	taxonConceptID					Copepoda	subclass			y	y		15:35:00	31/05/2004	5	2004	Nautile Blad Corer
22665	UKSRL1_UK1-A-EB01_AB1-COP84_937	#UK1-A-EB01_AB1-COP84	UK1-A-EB01_AB1-COP84		rank: subclass name in class column							exact	accepted	1102	Harpacticoida	Sars G.O., 1903	Animalia	Arthropoda	Hexanauplia	Harpacticoida					Harpacticoida sp. 2	gen	yes	Harpacticoida		order	taxonConceptID					Copepoda	subclass			y	y		16:30:00	09/10/2013	10	2013
22673	UKSRL1_UK1-A-EB01_AB1-COP92_945	#UK1-A-EB01_AB1-COP92	UK1-A-EB01_AB1-COP92		rank: subclass name in class column							exact	accepted	1102	Harpacticoida	Sars G.O., 1903	Animalia	Arthropoda	Hexanauplia	Harpacticoida					Harpacticoida sp. 2	gen	yes	Harpacticoida		order	taxonConceptID					Copepoda	subclass			y	y		16:30:00	09/10/2013	10	2013
22958	UKSRL1_UK1-A-EB03_AB1-COP30_883	#UK1-A-EB03_AB1-COP30	UK1-A-EB03_AB1-COP30		rank: subclass name in class column							exact	accepted	1102	Harpacticoida	Sars G.O., 1903	Animalia	Arthropoda	Hexanauplia	Harpacticoida					Harpacticoida sp. 1	gen	yes	Harpacticoida		order	taxonConceptID					Copepoda	subclass			y	y		07:19:00	13/10/2013	10	2013
22962	UKSRL1_UK1-A-EB03_AB1-COP31_884	#UK1-A-EB03_AB1-COP31	UK1-A-EB03_AB1-COP31		rank: subclass name in class column							exact	accepted	1102	Harpacticoida	Sars G.O., 1903	Animalia	Arthropoda	Hexanauplia	Harpacticoida					Harpacticoida sp. 1	gen	yes	Harpacticoida		order	taxonConceptID					Copepoda	subclass			y	y		07:19:00	13/10/2013	10	2013
22963	UKSRL1_UK1-A-EB03_AB1-COP32_885	#UK1-A-EB03_AB1-COP32	UK1-A-EB03_AB1-COP32		rank: subclass name in class column							exact	accepted	1102	Harpacticoida	Sars G.O., 1903	Animalia	Arthropoda	Hexanauplia	Harpacticoida					Harpacticoida sp. 1	gen	yes	Harpacticoida		order	taxonConceptID					Copepoda	subclass			y	y		07:19:00	13/10/2013	10	2013
23046	UKSRL1_UK1-A-EB04_AB1-COP220_1073	#UK1-A-EB04_AB1-COP220	UK1-A-EB04_AB1-COP220		rank: subclass name in class column	rank: subclass name also in column						exact	accepted	1102	Harpacticoida	Sars G.O., 1903	Animalia	Arthropoda	Hexanauplia	Harpacticoida								Harpacticoida		order	order					Copepoda	subclass			y	y		12:48:00	17/10/2013	10	2013
23069	UKSRL1_UK1-A-EB04_AB1-COP243_1096	#UK1-A-EB04_AB1-COP243	UK1-A-EB04_AB1-COP243		rank: subclass name in class column							exact	accepted	1102	Harpacticoida	Sars G.O., 1903	Animalia	Arthropoda	Hexanauplia	Harpacticoida					Harpacticoida sp. 1	gen	yes	Harpacticoida		order	taxonConceptID					Copepoda	subclass			y	y		12:48:00	17/10/2013	10	2013
23074	UKSRL1_UK1-A-EB04_AB1-COP248_1101	#UK1-A-EB04_AB1-COP248	UK1-A-EB04_AB1-COP248		rank: subclass name in class column							exact	accepted	1102	Harpacticoida	Sars G.O., 1903	Animalia	Arthropoda	Hexanauplia	Harpacticoida					Harpacticoida sp. 1	gen	yes	Harpacticoida		order	taxonConceptID					Copepoda	subclass			y	y		12:48:00	17/10/2013	10	2013
23095	UKSRL1_UK1-A-EB04_AB1-COP46_899	#UK1-A-EB04_AB1-COP46	UK1-A-EB04_AB1-COP46		rank: subclass name in class column	note: qu mark in column	note: N/A in column	note: N/A in column				exact	accepted	1102	Harpacticoida	Sars G.O., 1903	Animalia	Arthropoda	Hexanauplia	Harpacticoida					Harpacticoida sp. 2	gen	yes	Harpacticoida		order	taxonConceptID					Copepoda	subclass			y	y		12:48:00	17/10/2013	10	2013
23098	UKSRL1_UK1-A-EB04_AB1-COP49_902	#UK1-A-EB04_AB1-COP49	UK1-A-EB04_AB1-COP49		rank: subclass name in class column							exact	accepted	1102	Harpacticoida	Sars G.O., 1903	Animalia	Arthropoda	Hexanauplia	Harpacticoida					Harpacticoida sp. 1	gen	yes	Harpacticoida		order	taxonConceptID					Copepoda	subclass			y	y		12:48:00	17/10/2013	10	2013
13869	IFREMER1_East Zone_MTB-1-1951_1950	#East Zone_MTB-1-1951	East Zone_MTB-1-1951		rank: subclass name in class column				rank: putative name in species column			exact	accepted	1104	Siphonostomatoida	Burmeister, 1835	Animalia	Arthropoda	Hexanauplia	Siphonostomatoida					Siphonostomatoid sp. 2	gen	yes	Siphonostomatoida		order	taxonConceptID					Copepoda	subclass			y	y		15:35:00	31/05/2004	5	2004	Nautile Blad Corer
22898	UKSRL1_UK1-A-EB03_AB1-COP164_1017	#UK1-A-EB03_AB1-COP164	UK1-A-EB03_AB1-COP164		rank: subclass name in class column							exact	accepted	1104	Siphonostomatoida	Burmeister, 1835	Animalia	Arthropoda	Hexanauplia	Siphonostomatoida								Siphonostomatoida		order	order					Copepoda	subclass			y	y		07:19:00	13/10/2013	10	2013
22961	UKSRL1_UK1-A-EB03_AB1-COP308_1161	#UK1-A-EB03_AB1-COP308	UK1-A-EB03_AB1-COP308		rank: subclass name in class column							exact	accepted	1104	Siphonostomatoida	Burmeister, 1835	Animalia	Arthropoda	Hexanauplia	Siphonostomatoida								Siphonostomatoida		order	order					Copepoda	subclass			y	y		07:19:00	13/10/2013	10	2013
26947	UKSRL1_UK1-AB01-D_NHM_0175_176	#UK1-AB01-D_NHM_0175	UK1-AB01-D_NHM_0175		rank: subphylum in class name							exact	accepted	1066	Crustacea	Br�nnich, 1772	Animalia	Arthropoda							Crustacea sp. indet.	sciname w qualifier	no	Crustacea	y	subphylum	subphylum					Crustacea	subphylum			y	y		19:29:00	13/10/2013	10	2013	EBS
27119	UKSRL1_UK1-AB01-EB03_NHM_0175_175	#UK1-AB01-EB03_NHM_0175	UK1-AB01-EB03_NHM_0175		rank: subphylum in class name							exact	accepted	1066	Crustacea	Br�nnich, 1772	Animalia	Arthropoda							Crustacea sp. indet.	sciname w qualifier	no	Crustacea	y	subphylum	subphylum					Crustacea	subphylum			y	y		12:40:00	13/10/2013	10	2013	EBS
50148	UKSRL1_UK1_AB01_EB03_BC176_174	#UK1_AB01_EB03_BC176	UK1_AB01_EB03_BC176		rank: subphylum in class name							exact	accepted	1066	Crustacea	Br�nnich, 1772	Animalia	Arthropoda							Crustacea sp. indet.	sciname w qualifier	no	Crustacea	y	subphylum	subphylum					Crustacea	subphylum			y	y		03:13:00	16/03/2015	3	2015	EBS
10993	DORD_17MNMC28 St.E_ML42_42	#17MNMC28 St.E_ML42	17MNMC28 St.E_ML42	notes: Nauplius in column	formatting: dash in column	formatting: dash in column	formatting: dash in column	formatting: dash in column	formatting: dash in column			exact	accepted	1066	Crustacea	Br�nnich, 1772	Animalia	Arthropoda							Nauplius larva	notes	no	Crustacea	y	subphylum	subphylum					Crustacea	subphylum			y	y		00:00:00	28/10/2017	10	2017	MUC
10998	DORD_17MNMC28 St.E_ML47_47	#17MNMC28 St.E_ML47	17MNMC28 St.E_ML47	notes: Nauplius in column	formatting: dash in column	formatting: dash in column	formatting: dash in column	formatting: dash in column	formatting: dash in column			exact	accepted	1066	Crustacea	Br�nnich, 1772	Animalia	Arthropoda							Nauplius larva	notes	no	Crustacea	y	subphylum	subphylum					Crustacea	subphylum			y	y		00:00:00	28/10/2017	10	2017	MUC
11002	DORD_17MNMC28 St.E_ML51_51	#17MNMC28 St.E_ML51	17MNMC28 St.E_ML51	notes: Nauplius in column	formatting: dash in column	formatting: dash in column	formatting: dash in column	formatting: dash in column	formatting: dash in column			exact	accepted	1066	Crustacea	Br�nnich, 1772	Animalia	Arthropoda							Nauplius larva	notes	no	Crustacea	y	subphylum	subphylum					Crustacea	subphylum			y	y		00:00:00	28/10/2017	10	2017	MUC
11013	DORD_17MNMC29_ML36_36	#17MNMC29_ML36	17MNMC29_ML36	notes: Nauplius in column	formatting: dash in column	formatting: dash in column	formatting: dash in column	formatting: dash in column	formatting: dash in column			exact	accepted	1066	Crustacea	Br�nnich, 1772	Animalia	Arthropoda							Nauplius larva	notes	no	Crustacea	y	subphylum	subphylum					Crustacea	subphylum			y	y		00:00:00	28/10/2017	10	2017	MUC
11032	DORD_17MNMC30 St.W_ML18_18	#17MNMC30 St.W_ML18	17MNMC30 St.W_ML18	notes: Nauplius in column	formatting: dash in column	formatting: dash in column	formatting: dash in column	formatting: dash in column	formatting: dash in column			exact	accepted	1066	Crustacea	Br�nnich, 1772	Animalia	Arthropoda							Nauplius larva	notes	no	Crustacea	y	subphylum	subphylum					Crustacea	subphylum			y	y		00:00:00	29/10/2017	10	2017	MUC
11035	DORD_17MNMC30 St.W_ML21_21	#17MNMC30 St.W_ML21	17MNMC30 St.W_ML21	notes: Nauplius in column	formatting: dash in column	formatting: dash in column	formatting: dash in column	formatting: dash in column	formatting: dash in column			exact	accepted	1066	Crustacea	Br�nnich, 1772	Animalia	Arthropoda							Nauplius larva	notes	no	Crustacea	y	subphylum	subphylum					Crustacea	subphylum			y	y		00:00:00	29/10/2017	10	2017	MUC
11329	DORD_17PRMC05 PR01_ML58_58	#17PRMC05 PR01_ML58	17PRMC05 PR01_ML58	notes: Nauplius in column	formatting: dash in column	formatting: dash in column	formatting: dash in column	formatting: dash in column	formatting: dash in column			exact	accepted	1066	Crustacea	Br�nnich, 1772	Animalia	Arthropoda							Nauplius larva	notes	no	Crustacea	y	subphylum	subphylum					Crustacea	subphylum			y	y		00:00:00	20/10/2017	10	2017	MUC
17380	KOREA1_2011-BC11-01-01_L30_30	#2011-BC11-01-01_L30	2011-BC11-01-01_L30	column blank	rank: subphylum + genus name in column	note "Not Reported" in column						exact	accepted	1066	Crustacea	Br�nnich, 1772	Animalia	Arthropoda							Amphipod sp1	gen	yes	Crustacea	y	subphylum	taxonConceptID					Crustacea	subphylum			y	y		02:38:00	21/07/2011	7	2011			verbatim depth -9
17381	KOREA1_2011-BC11-01-01_L31_31	#2011-BC11-01-01_L31	2011-BC11-01-01_L31	column blank	rank: subphylum + genus name in column	note "Not Reported" in column			rank: genus name only in column			exact	accepted	1066	Crustacea	Br�nnich, 1772	Animalia	Arthropoda										Crustacea	y	subphylum	subphylum					Crustacea	subphylum			y	y		02:38:00	21/07/2011	7	2011			verbatim depth -9
17416	KOREA1_BC11-01-01_L30_30	#BC11-01-01_L30	BC11-01-01_L30	column blank	rank: subphylum + genus name in column	note "Not Reported" in column						exact	accepted	1066	Crustacea	Br�nnich, 1772	Animalia	Arthropoda							Amphipod sp1	gen	yes	Crustacea	y	subphylum	taxonConceptID					Crustacea	subphylum			y	y		02:38:00	21/07/2011	7	2011			verbatim depth -9
17417	KOREA1_BC11-01-01_L31_31	#BC11-01-01_L31	BC11-01-01_L31	column blank	rank: subphylum + genus name in column	note "Not Reported" in column			rank: genus name only in column			exact	accepted	1066	Crustacea	Br�nnich, 1772	Animalia	Arthropoda										Crustacea	y	subphylum	subphylum					Crustacea	subphylum			y	y		02:38:00	21/07/2011	7	2011			verbatim depth -9
22857	UKSRL1_UK1-A-EB03_AB10_175	#UK1-A-EB03_AB10	UK1-A-EB03_AB10		rank: subphylum in class name							exact	accepted	1066	Crustacea	Br�nnich, 1772	Animalia	Arthropoda							Crustacea sp indet	sciname w qualifier	no	Crustacea	y	subphylum	subphylum					Crustacea	subphylum			y	y		12:40:00	13/10/2013	10	2013			verbatim depth -9
17379	KOREA1_2011-BC11-01-01_L29_29	#2011-BC11-01-01_L29	2011-BC11-01-01_L29	column blank	rank: subphylum + genus name in column	note "Not Reported" in column		column blank	rank: genus name only in column			exact	accepted	136208	Collettea	Lang, 1973	Animalia	Arthropoda	Malacostraca	Tanaidacea	Colletteidae	Collettea				sciname	no	Collettea		genus	genus					Crustacea	subphylum			y	y		02:38:00	21/07/2011	7	2011			verbatim depth -9
17415	KOREA1_BC11-01-01_L29_29	#BC11-01-01_L29	BC11-01-01_L29	column blank	rank: subphylum + genus name in column	note "Not Reported" in column		column blank	rank: genus name only in column			exact	accepted	136208	Collettea	Lang, 1973	Animalia	Arthropoda	Malacostraca	Tanaidacea	Colletteidae	Collettea				sciname	no	Collettea		genus	genus					Crustacea	subphylum			y	y		02:38:00	21/07/2011	7	2011			verbatim depth -9
17385	KOREA1_2011-BC11-01-K2_L35_35	#2011-BC11-01-K2_L35	2011-BC11-01-K2_L35	column blank	rank: subphylum + genus name in column	note "Not Reported" in column		column blank	rank: genus name only in species column			exact	accepted	106827	Lucifer	J.V. Thompson, 1829	Animalia	Arthropoda	Malacostraca	Decapoda	Luciferidae	Lucifer						Lucifer		genus	genus					Crustacea	subphylum			y	y		07:43:00	06/08/2011	8	2011
17421	KOREA1_BC11-01-K2_L35_35	#BC11-01-K2_L35	BC11-01-K2_L35	column blank	rank: subphylum + genus name in column	note "Not Reported" in column		column blank	rank: genus name only in species column			exact	accepted	106827	Lucifer	J.V. Thompson, 1829	Animalia	Arthropoda	Malacostraca	Decapoda	Luciferidae	Lucifer						Lucifer		genus	genus					Crustacea	subphylum			y	y		07:43:00	08/06/2011	6	2011
27287	UKSRL1_UK1-AB01-G_NHM_0328_330	#UK1-AB01-G_NHM_0328	UK1-AB01-G_NHM_0328		rank: subclass name in class column	rank: subphylum in order name	rank: subclass in family name					exact	accepted	1080	Copepoda	Milne Edwards, 1840	Animalia	Arthropoda	Hexanauplia						Copepoda sp. indet.	gen	yes	Copepoda	y	subclass	taxonConceptID					Crustacea | Copepoda	subclass			y	y		23:15:00	16/10/2013	10	2013	Baited trap		verbatim depth -9
27288	UKSRL1_UK1-AB01-G_NHM_0328_331	#UK1-AB01-G_NHM_0328	UK1-AB01-G_NHM_0328		rank: subphylum in class name	rank: subclass in order column	rank: subclass in family name					exact	accepted	1080	Copepoda	Milne Edwards, 1840	Animalia	Arthropoda	Hexanauplia						Copepoda sp. indet.	gen	yes	Copepoda	y	subclass	taxonConceptID					Crustacea | Copepoda	subclass			y	y		23:15:00	16/10/2013	10	2013	Baited trap		verbatim depth -9
27467	UKSRL1_UK1-AB01-H_NHM_0372_373	#UK1-AB01-H_NHM_0372	UK1-AB01-H_NHM_0372		rank: subclass name in class column	rank: subphylum in order name	rank: subclass in family name					exact	accepted	1080	Copepoda	Milne Edwards, 1840	Animalia	Arthropoda	Hexanauplia						Copepoda sp. indet.	gen	yes	Copepoda	y	subclass	taxonConceptID					Crustacea | Copepoda	subclass			y	y		04:40:00	19/10/2013	10	2013	Baited trap
27468	UKSRL1_UK1-AB01-H_NHM_0372_374	#UK1-AB01-H_NHM_0372	UK1-AB01-H_NHM_0372		rank: subphylum in class name	rank: subclass in order column	rank: subclass in family name					exact	accepted	1080	Copepoda	Milne Edwards, 1840	Animalia	Arthropoda	Hexanauplia						Copepoda sp. indet.	gen	yes	Copepoda	y	subclass	taxonConceptID					Crustacea | Copepoda	subclass			y	y		04:40:00	19/10/2013	10	2013	Baited trap
27469	UKSRL1_UK1-AB01-H_NHM_0373_374	#UK1-AB01-H_NHM_0373	UK1-AB01-H_NHM_0373		rank: subclass name in class column	rank: subphylum in order name	rank: subclass in family name					exact	accepted	1080	Copepoda	Milne Edwards, 1840	Animalia	Arthropoda	Hexanauplia						Copepoda sp. indet.	gen	yes	Copepoda	y	subclass	taxonConceptID					Crustacea | Copepoda	subclass			y	y		04:40:00	19/10/2013	10	2013	Baited trap
27470	UKSRL1_UK1-AB01-H_NHM_0373_375	#UK1-AB01-H_NHM_0373	UK1-AB01-H_NHM_0373		rank: subphylum in class name	rank: subclass in order column	rank: subclass in family name					exact	accepted	1080	Copepoda	Milne Edwards, 1840	Animalia	Arthropoda	Hexanauplia						Copepoda sp. indet.	gen	yes	Copepoda	y	subclass	taxonConceptID					Crustacea | Copepoda	subclass			y	y		04:40:00	19/10/2013	10	2013	Baited trap
50348	UKSRL1_UK1_AB01_TR04_BC329_327	#UK1_AB01_TR04_BC329	UK1_AB01_TR04_BC329		rank: subphylum in class name	rank: subclass in order column	rank: subclass in family name					exact	accepted	1080	Copepoda	Milne Edwards, 1840	Animalia	Arthropoda	Hexanauplia						Copepoda sp. indet.	gen	yes	Copepoda	y	subclass	taxonConceptID					Crustacea | Copepoda	subclass			y	y		03:15:00	16/03/2015	3	2015	Baited trap		verbatim depth -9
50349	UKSRL1_UK1_AB01_TR05_BC372_370	#UK1_AB01_TR05_BC372	UK1_AB01_TR05_BC372		rank: subphylum in class name	rank: subclass in order column	rank: subclass in family name					exact	accepted	1080	Copepoda	Milne Edwards, 1840	Animalia	Arthropoda	Hexanauplia						Copepoda sp. indet.	gen	yes	Copepoda	y	subclass	taxonConceptID					Crustacea | Copepoda	subclass			y	y		03:16:00	16/03/2015	3	2015	Baited trap		verbatim depth -9
50350	UKSRL1_UK1_AB01_TR05_BC373_371	#UK1_AB01_TR05_BC373	UK1_AB01_TR05_BC373		rank: subphylum in class name	rank: subclass in order column	rank: subclass in family name					exact	accepted	1080	Copepoda	Milne Edwards, 1840	Animalia	Arthropoda	Hexanauplia						Copepoda sp. indet.	gen	yes	Copepoda	y	subclass	taxonConceptID					Crustacea | Copepoda	subclass			y	y		03:16:00	16/03/2015	3	2015	Baited trap		verbatim depth -9
50277	UKSRL1_UK1_AB01_PN01_BC216_214	#UK1_AB01_PN01_BC216	UK1_AB01_PN01_BC216		rank: subphylum in class name	rank: subclass in order column	rank: subclass in family name					exact	accepted	1080	Copepoda	Milne Edwards, 1840	Animalia	Arthropoda	Hexanauplia						Copepoda sp. indet.	gen	yes	Copepoda	y	subclass	taxonConceptID					Crustacea | Copepoda	subclass			y	y		03:14:00	16/03/2015	3	2015	BC
26968	UKSRL1_UK1-AB01-D_NHM_0215_215	#UK1-AB01-D_NHM_0215	UK1-AB01-D_NHM_0215		rank: subclass name in class column	rank: subphylum in order name	rank: subclass in family name					exact	accepted	1080	Copepoda	Milne Edwards, 1840	Animalia	Arthropoda	Hexanauplia						Copepoda sp. indet.	gen	yes	Copepoda	y	subclass	taxonConceptID					Crustacea | Copepoda	subclass			y	y		15:37:00	15/10/2013	10	2013	Plankton Net (PN)		verbatim depth -9
26969	UKSRL1_UK1-AB01-D_NHM_0215_216	#UK1-AB01-D_NHM_0215	UK1-AB01-D_NHM_0215		rank: subphylum in class name	rank: subclass in order column	rank: subclass in family name					exact	accepted	1080	Copepoda	Milne Edwards, 1840	Animalia	Arthropoda	Hexanauplia						Copepoda sp. indet.	gen	yes	Copepoda	y	subclass	taxonConceptID					Crustacea | Copepoda	subclass			y	y		15:37:00	15/10/2013	10	2013	Plankton Net (PN)		verbatim depth -9
22251	UKSRL1_UK1-A-D_AB13_215	#UK1-A-D_AB13	UK1-A-D_AB13		rank: subphylum in class name	rank: subclass in order column	rank: subclass in family name					exact	accepted	1080	Copepoda	Milne Edwards, 1840	Animalia	Arthropoda	Hexanauplia						Copepoda sp indet	gen	yes	Copepoda	y	subclass	taxonConceptID					Crustacea | Copepoda	subclass			y	y		15:37:00	15/10/2013	10	2013			verbatim depth -9
23543	UKSRL1_UK1-A-G_AB23_328	#UK1-A-G_AB23	UK1-A-G_AB23		rank: subphylum in class name	rank: subclass in order column	rank: subclass in family name					exact	accepted	1080	Copepoda	Milne Edwards, 1840	Animalia	Arthropoda	Hexanauplia						Copepoda sp A	gen	yes	Copepoda	y	subclass	taxonConceptID					Crustacea | Copepoda	subclass			y	y		23:15:00	16/10/2013	10	2013			verbatim depth -9
23873	UKSRL1_UK1-A-H_AB30_372	#UK1-A-H_AB30	UK1-A-H_AB30		rank: subphylum in class name	rank: subclass in order column	rank: subclass in family name					exact	accepted	1080	Copepoda	Milne Edwards, 1840	Animalia	Arthropoda	Hexanauplia						Copepoda sp A	gen	yes	Copepoda	y	subclass	taxonConceptID					Crustacea | Copepoda	subclass			y	y		04:40:00	19/10/2013	10	2013			verbatim depth -9
23874	UKSRL1_UK1-A-H_AB30_373	#UK1-A-H_AB30	UK1-A-H_AB30		rank: subphylum in class name	rank: subclass in order column	rank: subclass in family name					exact	accepted	1080	Copepoda	Milne Edwards, 1840	Animalia	Arthropoda	Hexanauplia						Copepoda sp A	gen	yes	Copepoda	y	subclass	taxonConceptID					Crustacea | Copepoda	subclass			y	y		04:40:00	19/10/2013	10	2013			verbatim depth -9
583	BGR1_#33EBS_BD977_977	##33EBS_BD977	33EBS_BD977	rank: subclass name in phylum column	rank: order name in class column	note "Not Reported" in column						exact	accepted	1269	Echiura	Sedgwick, 1898	Animalia	Annelida	Polychaeta									Echiura	y	subclass	subclass					Echiura	subclass			y	y		08:18:00	07/04/2012	4	2012	EBS
1039	BGR1_#73EBS_BD1231_1231	##73EBS_BD1231	73EBS_BD1231	rank: subclass name in phylum column	rank: order name in class column	note "Not Reported" in column						exact	accepted	1269	Echiura	Sedgwick, 1898	Animalia	Annelida	Polychaeta									Echiura	y	subclass	subclass					Echiura	subclass			y	y		09:42:00	20/04/2012	4	2012	EBS
1529	BGR1_#33EBS_MUC977_977	##33EBS_MUC977	33EBS_MUC977	rank: subclass name in phylum column	rank: order name in class column	note "Not Reported" in column						exact	accepted	1269	Echiura	Sedgwick, 1898	Animalia	Annelida	Polychaeta									Echiura	y	subclass	subclass					Echiura	subclass			y	y		08:18:00	07/04/2012	4	2012	EBS
1797	BGR1_#73EBS_MUC1231_1231	##73EBS_MUC1231	73EBS_MUC1231	rank: subclass name in phylum column	rank: order name in class column	note "Not Reported" in column						exact	accepted	1269	Echiura	Sedgwick, 1898	Animalia	Annelida	Polychaeta									Echiura	y	subclass	subclass					Echiura	subclass			y	y		09:42:00	20/04/2012	4	2012	EBS
43237	UKSRL1_OMS-AB02-S01_NHM_1031_80	#OMS-AB02-S01_NHM_1031	OMS-AB02-S01_NHM_1031									exact	accepted	379601	Eupantopodida	Fry, 1978	Animalia	Arthropoda	Pycnogonida	Pantopoda						gen	yes	Eupantopodida	y	suborder	taxonConceptID					Eupantopodida	suborder			y	y		16:49:00	24/02/2015	2	2015
45902	UKSRL1_OMS-AB02-S10_NHM_1898_384	#OMS-AB02-S10_NHM_1898	OMS-AB02-S10_NHM_1898									exact	accepted	379601	Eupantopodida	Fry, 1978	Animalia	Arthropoda	Pycnogonida	Pantopoda						gen	yes	Eupantopodida	y	suborder	taxonConceptID					Eupantopodida	suborder			y	y		15:31:00	13/03/2015	3	2015
45905	UKSRL1_OMS-AB02-S10_NHM_1898B_385	#OMS-AB02-S10_NHM_1898B	OMS-AB02-S10_NHM_1898B									exact	accepted	379601	Eupantopodida	Fry, 1978	Animalia	Arthropoda	Pycnogonida	Pantopoda						gen	yes	Eupantopodida	y	suborder	taxonConceptID					Eupantopodida	suborder			y	y		15:31:00	13/03/2015	3	2015
45908	UKSRL1_OMS-AB02-S10_NHM_1898C_386	#OMS-AB02-S10_NHM_1898C	OMS-AB02-S10_NHM_1898C									exact	accepted	379601	Eupantopodida	Fry, 1978	Animalia	Arthropoda	Pycnogonida	Pantopoda						gen	yes	Eupantopodida	y	suborder	taxonConceptID					Eupantopodida	suborder			y	y		15:31:00	13/03/2015	3	2015
45911	UKSRL1_OMS-AB02-S10_NHM_1898D_387	#OMS-AB02-S10_NHM_1898D	OMS-AB02-S10_NHM_1898D									exact	accepted	379601	Eupantopodida	Fry, 1978	Animalia	Arthropoda	Pycnogonida	Pantopoda						gen	yes	Eupantopodida	y	suborder	taxonConceptID					Eupantopodida	suborder			y	y		15:31:00	13/03/2015	3	2015
15377	IFREMER1_SO239-154_SO239-178_178	#SO239-154_SO239-178	SO239-154_SO239-178	formatting: space after name			rank: superfamily name in family column					exact	accepted	292685	Halacaroidea	Cunliffe, 1954	Animalia	Arthropoda	Arachnida	Trombidiformes								Halacaroidea	y	superfamily	superfamily					Halacaroidea	superfamily			y	y		08:22:00	14/04/2015	4	2015	MUC
15400	IFREMER1_SO239-154_SO239-199_199	#SO239-154_SO239-199	SO239-154_SO239-199	formatting: space after name			rank: superfamily name in family column					exact	accepted	292685	Halacaroidea	Cunliffe, 1954	Animalia	Arthropoda	Arachnida	Trombidiformes								Halacaroidea	y	superfamily	superfamily					Halacaroidea	superfamily			y	y		08:22:00	14/04/2015	4	2015	MUC
15510	IFREMER1_SO239-155_SO239-223_223	#SO239-155_SO239-223	SO239-155_SO239-223	formatting: space after name			rank: superfamily name in family column					exact	accepted	292685	Halacaroidea	Cunliffe, 1954	Animalia	Arthropoda	Arachnida	Trombidiformes								Halacaroidea	y	superfamily	superfamily					Halacaroidea	superfamily			y	y		11:59:00	14/04/2015	4	2015	MUC
15650	IFREMER1_SO239-164_SO239-363_363	#SO239-164_SO239-363	SO239-164_SO239-363	formatting: space after name			rank: superfamily name in family column					exact	accepted	292685	Halacaroidea	Cunliffe, 1954	Animalia	Arthropoda	Arachnida	Trombidiformes								Halacaroidea	y	superfamily	superfamily					Halacaroidea	superfamily			y	y		11:55:00	16/04/2015	4	2015	MUC
15671	IFREMER1_SO239-164_SO239-384_384	#SO239-164_SO239-384	SO239-164_SO239-384	formatting: space after name			rank: superfamily name in family column					exact	accepted	292685	Halacaroidea	Cunliffe, 1954	Animalia	Arthropoda	Arachnida	Trombidiformes								Halacaroidea	y	superfamily	superfamily					Halacaroidea	superfamily			y	y		11:55:00	16/04/2015	4	2015	MUC
16067	IFREMER1_SO239-168_SO239-780_780	#SO239-168_SO239-780	SO239-168_SO239-780	formatting: space after name			rank: superfamily name in family column					exact	accepted	292685	Halacaroidea	Cunliffe, 1954	Animalia	Arthropoda	Arachnida	Trombidiformes								Halacaroidea	y	superfamily	superfamily					Halacaroidea	superfamily			y	y		23:48:00	16/04/2015	4	2015	MUC
16088	IFREMER1_SO239-168_SO239-801_801	#SO239-168_SO239-801	SO239-168_SO239-801	formatting: space after name			rank: superfamily name in family column					exact	accepted	292685	Halacaroidea	Cunliffe, 1954	Animalia	Arthropoda	Arachnida	Trombidiformes								Halacaroidea	y	superfamily	superfamily					Halacaroidea	superfamily			y	y		23:48:00	16/04/2015	4	2015	MUC
16408	IFREMER1_SO239-175_SO239-1186_1186	#SO239-175_SO239-1186	SO239-175_SO239-1186	formatting: space after name			rank: superfamily name in family column					exact	accepted	292685	Halacaroidea	Cunliffe, 1954	Animalia	Arthropoda	Arachnida	Trombidiformes								Halacaroidea	y	superfamily	superfamily					Halacaroidea	superfamily			y	y		22:10:00	17/04/2015	4	2015	MUC
16429	IFREMER1_SO239-175_SO239-1207_1207	#SO239-175_SO239-1207	SO239-175_SO239-1207	formatting: space after name			rank: superfamily name in family column					exact	accepted	292685	Halacaroidea	Cunliffe, 1954	Animalia	Arthropoda	Arachnida	Trombidiformes								Halacaroidea	y	superfamily	superfamily					Halacaroidea	superfamily			y	y		22:10:00	17/04/2015	4	2015	MUC
16682	IFREMER1_SO239-176_SO239-1395_1395	#SO239-176_SO239-1395	SO239-176_SO239-1395	formatting: space after name			rank: superfamily name in family column					exact	accepted	292685	Halacaroidea	Cunliffe, 1954	Animalia	Arthropoda	Arachnida	Trombidiformes								Halacaroidea	y	superfamily	superfamily					Halacaroidea	superfamily			y	y		01:40:00	18/04/2015	4	2015	MUC
16703	IFREMER1_SO239-176_SO239-1416_1416	#SO239-176_SO239-1416	SO239-176_SO239-1416	formatting: space after name			rank: superfamily name in family column					exact	accepted	292685	Halacaroidea	Cunliffe, 1954	Animalia	Arthropoda	Arachnida	Trombidiformes								Halacaroidea	y	superfamily	superfamily					Halacaroidea	superfamily			y	y		01:40:00	18/04/2015	4	2015	MUC
16890	IOM_3521-1_3521-1-4385_33	#3521-1_3521-1-4385	3521-1_3521-1-4385		formatting: space after name	formatting: dash in column	rank: superfamily name in family column					exact	accepted	292685	Halacaroidea	Cunliffe, 1954	Animalia	Arthropoda	Arachnida	Trombidiformes								Halacaroidea	y	superfamily	superfamily					Halacaroidea	superfamily			y	y		14:40:00	01/05/2014	5	2014
17008	IOM_3537_3537-4272_42	#3537_3537-4272	3537_3537-4272		formatting: space after name	formatting: dash in column	rank: superfamily name in family column					exact	accepted	292685	Halacaroidea	Cunliffe, 1954	Animalia	Arthropoda	Arachnida	Trombidiformes								Halacaroidea	y	superfamily	superfamily					Halacaroidea	superfamily			y	y		15:12:00	05/05/2014	5	2014
17032	IOM_3539_3539-4231_54	#3539_3539-4231	3539_3539-4231		formatting: space after name	formatting: dash in column	rank: superfamily name in family column					exact	accepted	292685	Halacaroidea	Cunliffe, 1954	Animalia	Arthropoda	Arachnida	Trombidiformes								Halacaroidea	y	superfamily	superfamily					Halacaroidea	superfamily			y	y		04:51:00	10/05/2014	5	2014
17457	KOREA1_MC-A-130206_S35_35	#MC-A-130206_S35	MC-A-130206_S35						rank: family name in species column			exact	accepted	182702	Trombidiformes		Animalia	Arthropoda	Arachnida	Trombidiformes								Trombidiformes		order	order					Halacaroidea	superfamily			y	y		00:00:00	01/08/2013	8	2013
23018	UKSRL1_UK1-A-EB04_AB1-AMP101_104	#UK1-A-EB04_AB1-AMP101	UK1-A-EB04_AB1-AMP101				rank: superfamily name in family column	note: "in progress"				exact	accepted	NA	Lysianassoidea		Animalia	Arthropoda	Malacostraca	Amphipoda					Lysianassoidea sp.	gen	yes	Lysianassoidea	y	superfamily	taxonConceptID					Lysianassoidea	superfamily			y	y		12:48:00	17/10/2013	10	2013
23019	UKSRL1_UK1-A-EB04_AB1-AMP102_105	#UK1-A-EB04_AB1-AMP102	UK1-A-EB04_AB1-AMP102				rank: superfamily name in family column	note: "in progress"				exact	accepted	NA	Lysianassoidea		Animalia	Arthropoda	Malacostraca	Amphipoda					Lysianassoidea sp.1	gen	yes	Lysianassoidea	y	superfamily	taxonConceptID					Lysianassoidea	superfamily			y	y		12:48:00	17/10/2013	10	2013
23030	UKSRL1_UK1-A-EB04_AB1-AMP87_90	#UK1-A-EB04_AB1-AMP87	UK1-A-EB04_AB1-AMP87				rank: superfamily name in family column	note: "in progress"				exact	accepted	NA	Lysianassoidea		Animalia	Arthropoda	Malacostraca	Amphipoda					Lysianassoidea sp.1	gen	yes	Lysianassoidea	y	superfamily	taxonConceptID					Lysianassoidea	superfamily			y	y		12:48:00	17/10/2013	10	2013
15378	IFREMER1_SO239-154_SO239-179_179	#SO239-154_SO239-179	SO239-154_SO239-179									exact	accepted	2036	Oligochaeta	Grube, 1850	Animalia	Annelida	Clitellata									Oligochaeta	y	subclass	subclass					Oligochaeta	subclass			y	y		08:22:00	14/04/2015	4	2015	MUC
15402	IFREMER1_SO239-154_SO239-200_200	#SO239-154_SO239-200	SO239-154_SO239-200									exact	accepted	2036	Oligochaeta	Grube, 1850	Animalia	Annelida	Clitellata									Oligochaeta	y	subclass	subclass					Oligochaeta	subclass			y	y		08:22:00	14/04/2015	4	2015	MUC
15511	IFREMER1_SO239-155_SO239-224_224	#SO239-155_SO239-224	SO239-155_SO239-224									exact	accepted	2036	Oligochaeta	Grube, 1850	Animalia	Annelida	Clitellata									Oligochaeta	y	subclass	subclass					Oligochaeta	subclass			y	y		11:59:00	14/04/2015	4	2015	MUC
15651	IFREMER1_SO239-164_SO239-364_364	#SO239-164_SO239-364	SO239-164_SO239-364									exact	accepted	2036	Oligochaeta	Grube, 1850	Animalia	Annelida	Clitellata									Oligochaeta	y	subclass	subclass					Oligochaeta	subclass			y	y		11:55:00	16/04/2015	4	2015	MUC
15672	IFREMER1_SO239-164_SO239-385_385	#SO239-164_SO239-385	SO239-164_SO239-385									exact	accepted	2036	Oligochaeta	Grube, 1850	Animalia	Annelida	Clitellata									Oligochaeta	y	subclass	subclass					Oligochaeta	subclass			y	y		11:55:00	16/04/2015	4	2015	MUC
16068	IFREMER1_SO239-168_SO239-781_781	#SO239-168_SO239-781	SO239-168_SO239-781									exact	accepted	2036	Oligochaeta	Grube, 1850	Animalia	Annelida	Clitellata									Oligochaeta	y	subclass	subclass					Oligochaeta	subclass			y	y		23:48:00	16/04/2015	4	2015	MUC
16089	IFREMER1_SO239-168_SO239-802_802	#SO239-168_SO239-802	SO239-168_SO239-802									exact	accepted	2036	Oligochaeta	Grube, 1850	Animalia	Annelida	Clitellata									Oligochaeta	y	subclass	subclass					Oligochaeta	subclass			y	y		23:48:00	16/04/2015	4	2015	MUC
16409	IFREMER1_SO239-175_SO239-1187_1187	#SO239-175_SO239-1187	SO239-175_SO239-1187									exact	accepted	2036	Oligochaeta	Grube, 1850	Animalia	Annelida	Clitellata									Oligochaeta	y	subclass	subclass					Oligochaeta	subclass			y	y		22:10:00	17/04/2015	4	2015	MUC
16430	IFREMER1_SO239-175_SO239-1208_1208	#SO239-175_SO239-1208	SO239-175_SO239-1208									exact	accepted	2036	Oligochaeta	Grube, 1850	Animalia	Annelida	Clitellata									Oligochaeta	y	subclass	subclass					Oligochaeta	subclass			y	y		22:10:00	17/04/2015	4	2015	MUC
16683	IFREMER1_SO239-176_SO239-1396_1396	#SO239-176_SO239-1396	SO239-176_SO239-1396									exact	accepted	2036	Oligochaeta	Grube, 1850	Animalia	Annelida	Clitellata									Oligochaeta	y	subclass	subclass					Oligochaeta	subclass			y	y		01:40:00	18/04/2015	4	2015	MUC
16704	IFREMER1_SO239-176_SO239-1417_1417	#SO239-176_SO239-1417	SO239-176_SO239-1417									exact	accepted	2036	Oligochaeta	Grube, 1850	Animalia	Annelida	Clitellata									Oligochaeta	y	subclass	subclass					Oligochaeta	subclass			y	y		01:40:00	18/04/2015	4	2015	MUC
26935	UKSRL1_UK1-AB01-D_NHM_0166_166	#UK1-AB01-D_NHM_0166	UK1-AB01-D_NHM_0166		rank: superclass name in class column		rank: superclass name in family column					exact	accepted	11676	Pisces		Animalia	Chordata							Pisces sp. (NHM_166)	gen	yes	Pisces	y	superclass	taxonConceptID					Pisces	superclass			y	y		23:01:00	12/10/2013	10	2013	BC
26936	UKSRL1_UK1-AB01-D_NHM_0166_167	#UK1-AB01-D_NHM_0166	UK1-AB01-D_NHM_0166		rank: superclass name in class column		rank: superclass name in family column					exact	accepted	11676	Pisces		Animalia	Chordata							Pisces sp. (NHM_166)	gen	yes	Pisces	y	superclass	taxonConceptID					Pisces	superclass			y	y		23:01:00	12/10/2013	10	2013	BC
49940	UKSRL1_UK1_AB01_BC06_BC167_165	#UK1_AB01_BC06_BC167	UK1_AB01_BC06_BC167		rank: superclass name in class column		rank: superclass name in family column					exact	accepted	11676	Pisces		Animalia	Chordata							Pisces sp. (NHM_166)	gen	yes	Pisces	y	superclass	taxonConceptID					Pisces	superclass			y	y		03:13:00	16/03/2015	3	2015	BC
22247	UKSRL1_UK1-A-D_AB08_166	#UK1-A-D_AB08	UK1-A-D_AB08		rank: superclass name in class column		rank: superclass name in family column					exact	accepted	11676	Pisces		Animalia	Chordata							Pisces sp A	gen	yes	Pisces	y	superclass	taxonConceptID					Pisces	superclass			y	y		23:01:00	10/12/2013	12	2013			verbatim depth -9
51481	YUZH_9084-1_BG655_655	#9084-1_BG655	9084-1_BG655	misspelling		note "Not Reported" in column						exact	accepted	479175	Rhabditophora	Ehlers, 1985	Animalia											Rhabditophora	y	subphylum	subphylum					Rhabditophora	subphylum	no- ambiguous taxonomy		NO	NO	ambiguous taxonony	13:46:00	04/08/2014	8	2014	BC
26927	UKSRL1_UK1-AB01-D_NHM_0162_102	#UK1-AB01-D_NHM_0162	UK1-AB01-D_NHM_0162			rank: infraclass in order name	formatting: space after name					exact	accepted	921	Capitellidae	Grube, 1862	Animalia	Annelida	Polychaeta		Capitellidae				Capitellidae sp. (NHM_162)	gen	yes	Capitellidae		family	taxonConceptID					Scolecida	infraclass			y	y		23:01:00	12/10/2013	10	2013	BC
26928	UKSRL1_UK1-AB01-D_NHM_0162_162	#UK1-AB01-D_NHM_0162	UK1-AB01-D_NHM_0162		rank: infraclass name in class column	rank: class name in order column	formatting: space after name					exact	accepted	921	Capitellidae	Grube, 1862	Animalia	Annelida	Polychaeta		Capitellidae				Capitellidae sp. (NHM_162)	gen	yes	Capitellidae		family	taxonConceptID					Scolecida	infraclass			y	y		23:01:00	12/10/2013	10	2013	BC
49273	UKSRL1_UK1-AB02-U08_NHM_1486_32	#UK1-AB02-U08_NHM_1486	UK1-AB02-U08_NHM_1486			rank: infraclass in order name						exact	accepted	921	Capitellidae	Grube, 1862	Animalia	Annelida	Polychaeta		Capitellidae				Capitellidae sp. (NHM_1486)	gen	yes	Capitellidae		family	taxonConceptID					Scolecida	infraclass			y	y		18:09:00	04/03/2015	3	2015	BC
49936	UKSRL1_UK1_AB01_BC06_BC163_161	#UK1_AB01_BC06_BC163	UK1_AB01_BC06_BC163			rank: infraclass in order name	formatting: space after name					exact	accepted	921	Capitellidae	Grube, 1862	Animalia	Annelida	Polychaeta		Capitellidae				Capitellidae sp. (NHM_162)	gen	yes	Capitellidae		family	taxonConceptID					Scolecida	infraclass			y	y		03:13:00	16/03/2015	3	2015	BC
43235	UKSRL1_OMS-AB02-S01_NHM_1025D_59	#OMS-AB02-S01_NHM_1025D	OMS-AB02-S01_NHM_1025D			rank: infraclass in order name						exact	accepted	921	Capitellidae	Grube, 1862	Animalia	Annelida	Polychaeta		Capitellidae				Capitellidae sp. (NHM_162)	gen	yes	Capitellidae		family	taxonConceptID					Scolecida	infraclass			y	y		16:49:00	24/02/2015	2	2015	EBS
43236	UKSRL1_OMS-AB02-S01_NHM_1025D_851	#OMS-AB02-S01_NHM_1025D	OMS-AB02-S01_NHM_1025D		rank: infraclass name in class column	rank: class name in order column						exact	accepted	921	Capitellidae	Grube, 1862	Animalia	Annelida	Polychaeta		Capitellidae				Capitellidae sp. (NHM_162)	gen	yes	Capitellidae		family	taxonConceptID					Scolecida	infraclass			y	y		16:49:00	24/02/2015	2	2015	EBS
46053	UKSRL1_OMS-AB02-S10_NHM_1948J_75	#OMS-AB02-S10_NHM_1948J	OMS-AB02-S10_NHM_1948J			rank: infraclass in order name						exact	accepted	921	Capitellidae	Grube, 1862	Animalia	Annelida	Polychaeta		Capitellidae				Capitellidae sp. (NHM_162)	gen	yes	Capitellidae		family	taxonConceptID					Scolecida	infraclass			y	y		15:31:00	13/03/2015	3	2015	EBS
46054	UKSRL1_OMS-AB02-S10_NHM_1948J_1419	#OMS-AB02-S10_NHM_1948J	OMS-AB02-S10_NHM_1948J		rank: infraclass name in class column	rank: class name in order column						exact	accepted	921	Capitellidae	Grube, 1862	Animalia	Annelida	Polychaeta		Capitellidae				Capitellidae sp. (NHM_162)	gen	yes	Capitellidae		family	taxonConceptID					Scolecida	infraclass			y	y		15:31:00	13/03/2015	3	2015	EBS
46639	UKSRL1_UK1-AB02-EB01_NHM_0613_569	#UK1-AB02-EB01_NHM_0613	UK1-AB02-EB01_NHM_0613		rank: infraclass name in class column	rank: class name in order column						exact	accepted	921	Capitellidae	Grube, 1862	Animalia	Annelida	Polychaeta		Capitellidae				Capitellidae sp. (NHM_1486)	gen	yes	Capitellidae		family	taxonConceptID					Scolecida	infraclass			y	y		02:32:00	17/02/2015	2	2015	EBS
46828	UKSRL1_UK1-AB02-EB03_NHM_0915B_772	#UK1-AB02-EB03_NHM_0915B	UK1-AB02-EB03_NHM_0915B		rank: infraclass name in class column	rank: class name in order column						exact	accepted	921	Capitellidae	Grube, 1862	Animalia	Annelida	Polychaeta		Capitellidae				Capitellidae sp. (NHM_162)	gen	yes	Capitellidae		family	taxonConceptID					Scolecida	infraclass			y	y		01:25:00	23/02/2015	2	2015	EBS
47131	UKSRL1_UK1-AB02-U02_NHM_0613_33	#UK1-AB02-U02_NHM_0613	UK1-AB02-U02_NHM_0613			rank: infraclass in order name						exact	accepted	921	Capitellidae	Grube, 1862	Animalia	Annelida	Polychaeta		Capitellidae				Capitellidae sp. (NHM_1486)	gen	yes	Capitellidae		family	taxonConceptID					Scolecida	infraclass			y	y		10:32:00	17/02/2015	2	2015	EBS
47825	UKSRL1_UK1-AB02-U04_NHM_0915B_51	#UK1-AB02-U04_NHM_0915B	UK1-AB02-U04_NHM_0915B			rank: infraclass in order name						exact	accepted	921	Capitellidae	Grube, 1862	Animalia	Annelida	Polychaeta		Capitellidae				Capitellidae sp. (NHM_162)	gen	yes	Capitellidae		family	taxonConceptID					Scolecida	infraclass			y	y		09:25:00	23/02/2015	2	2015	EBS
20536	OMS_OMS-AB02-S04_NHM_1200_2	#OMS-AB02-S04_NHM_1200	OMS-AB02-S04_NHM_1200									exact	accepted	921	Capitellidae	Grube, 1862	Animalia	Annelida	Polychaeta		Capitellidae					gen	yes	Capitellidae		family	taxonConceptID					Scolecida	infraclass			y	y		03:37:00	28/02/2015	2	2015
22243	UKSRL1_UK1-A-D_AB08_162	#UK1-A-D_AB08	UK1-A-D_AB08			rank: infraclass in order name	formatting: space after name					exact	accepted	921	Capitellidae	Grube, 1862	Animalia	Annelida	Polychaeta		Capitellidae				Capitellidae sp A	gen	yes	Capitellidae		family	taxonConceptID					Scolecida	infraclass			y	y		23:01:00	10/12/2013	12	2013			verbatim depth -9
43234	UKSRL1_OMS-AB02-S01_NHM_1025D_1	#OMS-AB02-S01_NHM_1025D	OMS-AB02-S01_NHM_1025D									exact	accepted	921	Capitellidae	Grube, 1862	Animalia	Annelida	Polychaeta		Capitellidae					gen	yes	Capitellidae		family	taxonConceptID					Scolecida	infraclass			y	y		16:49:00	24/02/2015	2	2015
46052	UKSRL1_OMS-AB02-S10_NHM_1948J_3	#OMS-AB02-S10_NHM_1948J	OMS-AB02-S10_NHM_1948J									exact	accepted	921	Capitellidae	Grube, 1862	Animalia	Annelida	Polychaeta		Capitellidae					gen	yes	Capitellidae		family	taxonConceptID					Scolecida	infraclass			y	y		15:31:00	13/03/2015	3	2015
16744	IOM_3500_BC13_13	#3500_BC13	3500_BC13	rank: class name also in phylum column	rank: subclass name in class column	rank: infraclass in order name						exact	accepted	923	Maldanidae	Malmgren, 1867	Animalia	Annelida	Polychaeta		Maldanidae							Maldanidae		family	family					Scolecida	infraclass			y	y		23:10:00	16/05/2014	5	2014	BC
16756	IOM_3502_BC25_25	#3502_BC25	3502_BC25	rank: class name also in phylum column	rank: subclass name in class column	rank: infraclass in order name						exact	accepted	923	Maldanidae	Malmgren, 1867	Animalia	Annelida	Polychaeta		Maldanidae							Maldanidae		family	family					Scolecida	infraclass			y	y		14:00:00	17/04/2014	4	2014	BC
16771	IOM_3504_BC40_40	#3504_BC40	3504_BC40	rank: class name also in phylum column	rank: subclass name in class column	rank: infraclass in order name						exact	accepted	923	Maldanidae	Malmgren, 1867	Animalia	Annelida	Polychaeta		Maldanidae							Maldanidae		family	family					Scolecida	infraclass			y	y		04:51:00	18/04/2014	4	2014	BC
16785	IOM_3506_BC54_54	#3506_BC54	3506_BC54	rank: class name also in phylum column	rank: subclass name in class column	rank: infraclass in order name						exact	accepted	923	Maldanidae	Malmgren, 1867	Animalia	Annelida	Polychaeta		Maldanidae							Maldanidae		family	family					Scolecida	infraclass			y	y		08:56:00	17/04/2014	4	2014	BC
16797	IOM_3508_BC66_66	#3508_BC66	3508_BC66	rank: class name also in phylum column	rank: subclass name in class column	rank: infraclass in order name						exact	accepted	923	Maldanidae	Malmgren, 1867	Animalia	Annelida	Polychaeta		Maldanidae							Maldanidae		family	family					Scolecida	infraclass			y	y		14:00:00	16/04/2014	4	2014	BC
16822	IOM_3512_BC91_91	#3512_BC91	3512_BC91	rank: class name also in phylum column	rank: subclass name in class column	rank: infraclass in order name						exact	accepted	923	Maldanidae	Malmgren, 1867	Animalia	Annelida	Polychaeta		Maldanidae							Maldanidae		family	family					Scolecida	infraclass			y	y		23:54:00	24/04/2014	4	2014	BC
16838	IOM_3514_BC107_107	#3514_BC107	3514_BC107	rank: class name also in phylum column	rank: subclass name in class column	rank: infraclass in order name						exact	accepted	923	Maldanidae	Malmgren, 1867	Animalia	Annelida	Polychaeta		Maldanidae							Maldanidae		family	family					Scolecida	infraclass			y	y		14:01:00	24/04/2014	4	2014	BC
16847	IOM_3516_BC120_120	#3516_BC120	3516_BC120	rank: class name also in phylum column	rank: subclass name in class column	rank: infraclass in order name						exact	accepted	923	Maldanidae	Malmgren, 1867	Animalia	Annelida	Polychaeta		Maldanidae							Maldanidae		family	family					Scolecida	infraclass			y	y		23:53:00	23/04/2014	4	2014	BC
16852	IOM_3517_BC125_125	#3517_BC125	3517_BC125	rank: class name also in phylum column	rank: subclass name in class column	rank: infraclass in order name						exact	accepted	923	Maldanidae	Malmgren, 1867	Animalia	Annelida	Polychaeta		Maldanidae							Maldanidae		family	family					Scolecida	infraclass			y	y		18:07:00	21/04/2014	4	2014	BC
16880	IOM_3521_1_BC153_153	#3521_1_BC153	3521_1_BC153	rank: class name also in phylum column	rank: subclass name in class column	rank: infraclass in order name						exact	accepted	923	Maldanidae	Malmgren, 1867	Animalia	Annelida	Polychaeta		Maldanidae							Maldanidae		family	family					Scolecida	infraclass			y	y		14:39:00	01/05/2014	5	2014	BC
16897	IOM_3522_BC157_157	#3522_BC157	3522_BC157	rank: class name also in phylum column	rank: subclass name in class column	rank: infraclass in order name						exact	accepted	923	Maldanidae	Malmgren, 1867	Animalia	Annelida	Polychaeta		Maldanidae							Maldanidae		family	family					Scolecida	infraclass			y	y		14:53:00	30/04/2014	4	2014	BC
16909	IOM_3524_BC169_169	#3524_BC169	3524_BC169	rank: class name also in phylum column	rank: subclass name in class column	rank: infraclass in order name						exact	accepted	923	Maldanidae	Malmgren, 1867	Animalia	Annelida	Polychaeta		Maldanidae							Maldanidae		family	family					Scolecida	infraclass			y	y		21:29:00	02/05/2014	5	2014	BC
16915	IOM_3525_BC175_175	#3525_BC175	3525_BC175	rank: class name also in phylum column	rank: subclass name in class column	rank: infraclass in order name						exact	accepted	923	Maldanidae	Malmgren, 1867	Animalia	Annelida	Polychaeta		Maldanidae							Maldanidae		family	family					Scolecida	infraclass			y	y		16:31:00	02/05/2014	5	2014	BC
16937	IOM_3527_BC197_197	#3527_BC197	3527_BC197	rank: class name also in phylum column	rank: subclass name in class column	rank: infraclass in order name						exact	accepted	923	Maldanidae	Malmgren, 1867	Animalia	Annelida	Polychaeta		Maldanidae							Maldanidae		family	family					Scolecida	infraclass			y	y		01:39:00	02/05/2014	5	2014	BC
16941	IOM_3529_BC204_204	#3529_BC204	3529_BC204	rank: class name also in phylum column	rank: subclass name in class column	rank: infraclass in order name						exact	accepted	923	Maldanidae	Malmgren, 1867	Animalia	Annelida	Polychaeta		Maldanidae							Maldanidae		family	family					Scolecida	infraclass			y	y		20:33:00	01/05/2014	5	2014	BC
16952	IOM_3531_BC215_215	#3531_BC215	3531_BC215	rank: class name also in phylum column	rank: subclass name in class column	rank: infraclass in order name						exact	accepted	923	Maldanidae	Malmgren, 1867	Animalia	Annelida	Polychaeta		Maldanidae							Maldanidae		family	family					Scolecida	infraclass			y	y		00:34:00	01/05/2014	5	2014	BC
16960	IOM_3532_BC223_223	#3532_BC223	3532_BC223	rank: class name also in phylum column	rank: subclass name in class column	rank: infraclass in order name						exact	accepted	923	Maldanidae	Malmgren, 1867	Animalia	Annelida	Polychaeta		Maldanidae							Maldanidae		family	family					Scolecida	infraclass			y	y		20:03:00	30/04/2014	4	2014	BC
16970	IOM_3533_BC233_233	#3533_BC233	3533_BC233	rank: class name also in phylum column	rank: subclass name in class column	rank: infraclass in order name						exact	accepted	923	Maldanidae	Malmgren, 1867	Animalia	Annelida	Polychaeta		Maldanidae							Maldanidae		family	family					Scolecida	infraclass			y	y		16:41:00	06/05/2014	5	2014	BC
16978	IOM_3534_BC241_241	#3534_BC241	3534_BC241	rank: class name also in phylum column	rank: subclass name in class column	rank: infraclass in order name						exact	accepted	923	Maldanidae	Malmgren, 1867	Animalia	Annelida	Polychaeta		Maldanidae							Maldanidae		family	family					Scolecida	infraclass			y	y		06:46:00	06/05/2014	5	2014	BC
16995	IOM_3536_BC258_258	#3536_BC258	3536_BC258	rank: class name also in phylum column	rank: subclass name in class column	rank: infraclass in order name						exact	accepted	923	Maldanidae	Malmgren, 1867	Animalia	Annelida	Polychaeta		Maldanidae							Maldanidae		family	family					Scolecida	infraclass			y	y		20:16:00	05/05/2014	5	2014	BC
17038	IOM_3539_BC279_279	#3539_BC279	3539_BC279	rank: class name also in phylum column	rank: subclass name in class column	rank: infraclass in order name						exact	accepted	923	Maldanidae	Malmgren, 1867	Animalia	Annelida	Polychaeta		Maldanidae							Maldanidae		family	family					Scolecida	infraclass			y	y		04:50:00	10/05/2014	5	2014	BC
17063	IOM_3543_BC304_304	#3543_BC304	3543_BC304	rank: class name also in phylum column	rank: subclass name in class column	rank: infraclass in order name						exact	accepted	923	Maldanidae	Malmgren, 1867	Animalia	Annelida	Polychaeta		Maldanidae							Maldanidae		family	family					Scolecida	infraclass			y	y		22:05:00	15/05/2014	5	2014	BC
17071	IOM_3544_BC312_312	#3544_BC312	3544_BC312	rank: class name also in phylum column	rank: subclass name in class column	rank: infraclass in order name						exact	accepted	923	Maldanidae	Malmgren, 1867	Animalia	Annelida	Polychaeta		Maldanidae							Maldanidae		family	family					Scolecida	infraclass			y	y		17:31:00	15/05/2014	5	2014	BC
26708	UKSRL1_UK1-AB01-B_NHM_0058_58	#UK1-AB01-B_NHM_0058	UK1-AB01-B_NHM_0058		rank: infraclass name in class column	rank: class name in order column						exact	accepted	923	Maldanidae	Malmgren, 1867	Animalia	Annelida	Polychaeta		Maldanidae				Maldanidae sp. (NHM_058)	gen	yes	Maldanidae		family	taxonConceptID					Scolecida	infraclass			y	y		17:34:00	09/10/2013	10	2013	BC
26740	UKSRL1_UK1-AB01-B_NHM_0075_74	#UK1-AB01-B_NHM_0075	UK1-AB01-B_NHM_0075		rank: infraclass name in class column	rank: class name in order column						exact	accepted	923	Maldanidae	Malmgren, 1867	Animalia	Annelida	Polychaeta		Maldanidae				Maldanidae sp. (NHM_058)	gen	yes	Maldanidae		family	taxonConceptID					Scolecida	infraclass			y	y		17:34:00	09/10/2013	10	2013	BC
45808	UKSRL1_OMS-AB02-S10_NHM_1859_485	#OMS-AB02-S10_NHM_1859	OMS-AB02-S10_NHM_1859			rank: infraclass in order name						exact	accepted	923	Maldanidae	Malmgren, 1867	Animalia	Annelida	Polychaeta		Maldanidae				Maldanidae sp. (NHM_1859)	gen	yes	Maldanidae		family	taxonConceptID					Scolecida	infraclass			y	y		06:24:00	23/10/2013	10	2013	BC
47065	UKSRL1_UK1-AB02-U02_NHM_0525_511	#UK1-AB02-U02_NHM_0525	UK1-AB02-U02_NHM_0525		rank: infraclass name in class column	rank: class name in order column						exact	accepted	923	Maldanidae	Malmgren, 1867	Animalia	Annelida	Polychaeta		Maldanidae				Maldanidae sp. (NHM_058)	gen	yes	Maldanidae		family	taxonConceptID					Scolecida	infraclass			y	y		12:12:00	17/02/2015	2	2015	BC
48340	UKSRL1_UK1-AB02-U05_NHM_0836_246	#UK1-AB02-U05_NHM_0836	UK1-AB02-U05_NHM_0836			rank: infraclass in order name						exact	accepted	923	Maldanidae	Malmgren, 1867	Animalia	Annelida	Polychaeta		Maldanidae				Maldanidae sp. (NHM_836)	gen	yes	Maldanidae		family	taxonConceptID					Scolecida	infraclass			y	y		03:38:00	21/02/2015	2	2015	BC
48341	UKSRL1_UK1-AB02-U05_NHM_0836_735	#UK1-AB02-U05_NHM_0836	UK1-AB02-U05_NHM_0836		rank: infraclass name in class column	rank: class name in order column						exact	accepted	923	Maldanidae	Malmgren, 1867	Animalia	Annelida	Polychaeta		Maldanidae				Maldanidae sp. (NHM_836)	gen	yes	Maldanidae		family	taxonConceptID					Scolecida	infraclass			y	y		03:38:00	21/02/2015	2	2015	BC
48891	UKSRL1_UK1-AB02-U07_NHM_1393_1084	#UK1-AB02-U07_NHM_1393	UK1-AB02-U07_NHM_1393		rank: infraclass name in class column	rank: class name in order column						exact	accepted	923	Maldanidae	Malmgren, 1867	Animalia	Annelida	Polychaeta		Maldanidae				Maldanidae sp. (NHM_058)	gen	yes	Maldanidae		family	taxonConceptID					Scolecida	infraclass			y	y		20:39:00	02/03/2015	3	2015	BC
49541	UKSRL1_UK1-AB02-U12_NHM_1576_1183	#UK1-AB02-U12_NHM_1576	UK1-AB02-U12_NHM_1576		rank: infraclass name in class column	rank: class name in order column						exact	accepted	923	Maldanidae	Malmgren, 1867	Animalia	Annelida	Polychaeta		Maldanidae				Maldanidae sp. (NHM_058)	gen	yes	Maldanidae		family	taxonConceptID					Scolecida	infraclass			y	y		13:51:00	07/03/2015	3	2015	BC
49877	UKSRL1_UK1_AB01_BC04_BC60_58	#UK1_AB01_BC04_BC60	UK1_AB01_BC04_BC60			rank: infraclass in order name						exact	accepted	923	Maldanidae	Malmgren, 1867	Animalia	Annelida	Polychaeta		Maldanidae				Maldanidae sp. (NHM_058)	gen	yes	Maldanidae		family	taxonConceptID					Scolecida	infraclass			y	y		03:11:00	16/03/2015	3	2015	BC
49893	UKSRL1_UK1_AB01_BC04_BC76_74	#UK1_AB01_BC04_BC76	UK1_AB01_BC04_BC76			rank: infraclass in order name						exact	accepted	923	Maldanidae	Malmgren, 1867	Animalia	Annelida	Polychaeta		Maldanidae				Maldanidae sp. (NHM_058)	gen	yes	Maldanidae		family	taxonConceptID					Scolecida	infraclass			y	y		03:27:00	16/03/2015	3	2015	BC
50393	UKSRL1_OMS1_AB02_BC10_BC746_744	#OMS1_AB02_BC10_BC746	OMS1_AB02_BC10_BC746			rank: infraclass in order name						exact	accepted	923	Maldanidae	Malmgren, 1867	Animalia	Annelida	Polychaeta		Maldanidae				Maldanidae sp. (NHM_358)	gen	yes	Maldanidae		family	taxonConceptID					Scolecida	infraclass			y	y		03:22:00	16/03/2015	3	2015	BC
50394	UKSRL1_OMS1_AB02_BC10_BC747_745	#OMS1_AB02_BC10_BC747	OMS1_AB02_BC10_BC747			rank: infraclass in order name						exact	accepted	923	Maldanidae	Malmgren, 1867	Animalia	Annelida	Polychaeta		Maldanidae				Maldanidae sp. (NHM_358)	gen	yes	Maldanidae		family	taxonConceptID					Scolecida	infraclass			y	y		03:22:00	16/03/2015	3	2015	BC
50403	UKSRL1_OMS1_AB02_BC22_BC929_927	#OMS1_AB02_BC22_BC929	OMS1_AB02_BC22_BC929			rank: infraclass in order name						exact	accepted	923	Maldanidae	Malmgren, 1867	Animalia	Annelida	Polychaeta		Maldanidae				Maldanidae sp. (NHM_058)	gen	yes	Maldanidae		family	taxonConceptID					Scolecida	infraclass			y	y		03:25:00	16/03/2015	3	2015	BC
50404	UKSRL1_OMS1_AB02_BC22_BC930_928	#OMS1_AB02_BC22_BC930	OMS1_AB02_BC22_BC930			rank: infraclass in order name						exact	accepted	923	Maldanidae	Malmgren, 1867	Animalia	Annelida	Polychaeta		Maldanidae				Maldanidae sp. (NHM_058)	gen	yes	Maldanidae		family	taxonConceptID					Scolecida	infraclass			y	y		03:25:00	16/03/2015	3	2015	BC
50405	UKSRL1_OMS1_AB02_BC22_BC931_929	#OMS1_AB02_BC22_BC931	OMS1_AB02_BC22_BC931			rank: infraclass in order name						exact	accepted	923	Maldanidae	Malmgren, 1867	Animalia	Annelida	Polychaeta		Maldanidae				Maldanidae sp. (NHM_058)	gen	yes	Maldanidae		family	taxonConceptID					Scolecida	infraclass			y	y		03:25:00	16/03/2015	3	2015	BC
50406	UKSRL1_OMS1_AB02_BC22_BC932_930	#OMS1_AB02_BC22_BC932	OMS1_AB02_BC22_BC932			rank: infraclass in order name						exact	accepted	923	Maldanidae	Malmgren, 1867	Animalia	Annelida	Polychaeta		Maldanidae				Maldanidae sp. (NHM_058)	gen	yes	Maldanidae		family	taxonConceptID					Scolecida	infraclass			y	y		03:25:00	16/03/2015	3	2015	BC
50407	UKSRL1_OMS1_AB02_BC22_BC933_931	#OMS1_AB02_BC22_BC933	OMS1_AB02_BC22_BC933			rank: infraclass in order name						exact	accepted	923	Maldanidae	Malmgren, 1867	Animalia	Annelida	Polychaeta		Maldanidae				Maldanidae sp. (NHM_058)	gen	yes	Maldanidae		family	taxonConceptID					Scolecida	infraclass			y	y		03:25:00	16/03/2015	3	2015	BC
50410	UKSRL1_OMS1_AB02_BC23_BC937_935	#OMS1_AB02_BC23_BC937	OMS1_AB02_BC23_BC937			rank: infraclass in order name						exact	accepted	923	Maldanidae	Malmgren, 1867	Animalia	Annelida	Polychaeta		Maldanidae				Maldanidae sp. (NHM_058)	gen	yes	Maldanidae		family	taxonConceptID					Scolecida	infraclass			y	y		03:25:00	16/03/2015	3	2015	BC
50416	UKSRL1_OMS1_AB02_BC26_BC1030_1028	#OMS1_AB02_BC26_BC1030	OMS1_AB02_BC26_BC1030			rank: infraclass in order name						exact	accepted	923	Maldanidae	Malmgren, 1867	Animalia	Annelida	Polychaeta		Maldanidae				Maldanidae sp. (NHM_058)	gen	yes	Maldanidae		family	taxonConceptID					Scolecida	infraclass			y	y		03:27:00	16/03/2015	3	2015	BC
50682	UKSRL1_UK1_AB02_BC02_BC503_501	#UK1_AB02_BC02_BC503	UK1_AB02_BC02_BC503			rank: infraclass in order name						exact	accepted	923	Maldanidae	Malmgren, 1867	Animalia	Annelida	Polychaeta		Maldanidae				Maldanidae sp. (NHM_058)	gen	yes	Maldanidae		family	taxonConceptID					Scolecida	infraclass			y	y		03:18:00	16/03/2015	3	2015	BC
50694	UKSRL1_UK1_AB02_BC04_BC626_624	#UK1_AB02_BC04_BC626	UK1_AB02_BC04_BC626			rank: infraclass in order name						exact	accepted	923	Maldanidae	Malmgren, 1867	Animalia	Annelida	Polychaeta		Maldanidae				Maldanidae sp. (NHM_836)	gen	yes	Maldanidae		family	taxonConceptID					Scolecida	infraclass			y	y		03:20:00	16/03/2015	3	2015	BC
50704	UKSRL1_UK1_AB02_BC13_BC807_805	#UK1_AB02_BC13_BC807	UK1_AB02_BC13_BC807			rank: infraclass in order name						exact	accepted	923	Maldanidae	Malmgren, 1867	Animalia	Annelida	Polychaeta		Maldanidae				Maldanidae sp. (NHM_058)	gen	yes	Maldanidae		family	taxonConceptID					Scolecida	infraclass			y	y		03:23:00	16/03/2015	3	2015	BC
50718	UKSRL1_UK1_AB02_BC18_BC857_855	#UK1_AB02_BC18_BC857	UK1_AB02_BC18_BC857			rank: infraclass in order name						exact	accepted	923	Maldanidae	Malmgren, 1867	Animalia	Annelida	Polychaeta		Maldanidae				Maldanidae sp. (NHM_058)	gen	yes	Maldanidae		family	taxonConceptID					Scolecida	infraclass			y	y		03:24:00	16/03/2015	3	2015	BC
27200	UKSRL1_UK1-AB01-EB05_NHM_0358_359	#UK1-AB01-EB05_NHM_0358	UK1-AB01-EB05_NHM_0358		rank: infraclass name in class column	rank: class name in order column	formatting: space after name					exact	accepted	923	Maldanidae	Malmgren, 1867	Animalia	Annelida	Polychaeta		Maldanidae				Maldanidae sp. (NHM_358)	gen	yes	Maldanidae		family	taxonConceptID					Scolecida	infraclass			y	y		12:16:00	19/10/2013	10	2013	EBS
27207	UKSRL1_UK1-AB01-EB05_NHM_0365_366	#UK1-AB01-EB05_NHM_0365	UK1-AB01-EB05_NHM_0365		rank: infraclass name in class column	rank: class name in order column	formatting: space after name					exact	accepted	923	Maldanidae	Malmgren, 1867	Animalia	Annelida	Polychaeta		Maldanidae				Maldanidae sp. (NHM_358)	gen	yes	Maldanidae		family	taxonConceptID					Scolecida	infraclass			y	y		12:16:00	19/10/2013	10	2013	EBS
27684	UKSRL1_UK1-AB01-H-J_NHM_0358_615	#UK1-AB01-H-J_NHM_0358	UK1-AB01-H-J_NHM_0358			rank: infraclass in order name	formatting: space after name					exact	accepted	923	Maldanidae	Malmgren, 1867	Animalia	Annelida	Polychaeta		Maldanidae				Maldanidae sp. (NHM_358)	gen	yes	Maldanidae		family	taxonConceptID					Scolecida	infraclass			y	y		11:09:00	20/02/2015	2	2015	EBS
27691	UKSRL1_UK1-AB01-H-J_NHM_0365_621	#UK1-AB01-H-J_NHM_0365	UK1-AB01-H-J_NHM_0365			rank: infraclass in order name	formatting: space after name					exact	accepted	923	Maldanidae	Malmgren, 1867	Animalia	Annelida	Polychaeta		Maldanidae				Maldanidae sp. (NHM_358)	gen	yes	Maldanidae		family	taxonConceptID					Scolecida	infraclass			y	y		11:09:00	20/02/2015	2	2015	EBS
43194	UKSRL1_OMS-AB02-S01_NHM_1006_837	#OMS-AB02-S01_NHM_1006	OMS-AB02-S01_NHM_1006		rank: infraclass name in class column	rank: class name in order column						exact	accepted	923	Maldanidae	Malmgren, 1867	Animalia	Annelida	Polychaeta		Maldanidae				Maldanidae sp. (NHM_058)	gen	yes	Maldanidae		family	taxonConceptID					Scolecida	infraclass			y	y		16:49:00	24/02/2015	2	2015	EBS
43746	UKSRL1_OMS-AB02-S02_NHM_1064_870	#OMS-AB02-S02_NHM_1064	OMS-AB02-S02_NHM_1064		rank: infraclass name in class column	rank: class name in order column						exact	accepted	923	Maldanidae	Malmgren, 1867	Animalia	Annelida	Polychaeta		Maldanidae				Maldanidae sp. (NHM_058)	gen	yes	Maldanidae		family	taxonConceptID					Scolecida	infraclass			y	y		19:09:00	26/02/2015	2	2015	EBS
43769	UKSRL1_OMS-AB02-S02_NHM_1075_878	#OMS-AB02-S02_NHM_1075	OMS-AB02-S02_NHM_1075		rank: infraclass name in class column	rank: class name in order column						exact	accepted	923	Maldanidae	Malmgren, 1867	Animalia	Annelida	Polychaeta		Maldanidae				Maldanidae sp. (NHM_058)	gen	yes	Maldanidae		family	taxonConceptID					Scolecida	infraclass			y	y		19:09:00	26/02/2015	2	2015	EBS
43790	UKSRL1_OMS-AB02-S02_NHM_1083_885	#OMS-AB02-S02_NHM_1083	OMS-AB02-S02_NHM_1083		rank: infraclass name in class column	rank: class name in order column						exact	accepted	923	Maldanidae	Malmgren, 1867	Animalia	Annelida	Polychaeta		Maldanidae				Maldanidae sp. (NHM_058)	gen	yes	Maldanidae		family	taxonConceptID					Scolecida	infraclass			y	y		19:09:00	26/02/2015	2	2015	EBS
43877	UKSRL1_OMS-AB02-S02_NHM_1141_914	#OMS-AB02-S02_NHM_1141	OMS-AB02-S02_NHM_1141		rank: infraclass name in class column	rank: class name in order column						exact	accepted	923	Maldanidae	Malmgren, 1867	Animalia	Annelida	Polychaeta		Maldanidae				Maldanidae sp. (NHM_058)	gen	yes	Maldanidae		family	taxonConceptID					Scolecida	infraclass			y	y		19:09:00	26/02/2015	2	2015	EBS
43909	UKSRL1_OMS-AB02-S02_NHM_1163A_345	#OMS-AB02-S02_NHM_1163A	OMS-AB02-S02_NHM_1163A			rank: infraclass in order name						exact	accepted	923	Maldanidae	Malmgren, 1867	Animalia	Annelida	Polychaeta		Maldanidae				Maldanidae sp. (NHM_836)	gen	yes	Maldanidae		family	taxonConceptID					Scolecida	infraclass			y	y		19:09:00	26/02/2015	2	2015	EBS
43910	UKSRL1_OMS-AB02-S02_NHM_1163A_925	#OMS-AB02-S02_NHM_1163A	OMS-AB02-S02_NHM_1163A		rank: infraclass name in class column	rank: class name in order column						exact	accepted	923	Maldanidae	Malmgren, 1867	Animalia	Annelida	Polychaeta		Maldanidae				Maldanidae sp. (NHM_836)	gen	yes	Maldanidae		family	taxonConceptID					Scolecida	infraclass			y	y		19:09:00	26/02/2015	2	2015	EBS
43948	UKSRL1_OMS-AB02-S02_NHM_1170_358	#OMS-AB02-S02_NHM_1170	OMS-AB02-S02_NHM_1170			rank: infraclass in order name						exact	accepted	923	Maldanidae	Malmgren, 1867	Animalia	Annelida	Polychaeta		Maldanidae				Maldanidae sp. (NHM_1170)	gen	yes	Maldanidae		family	taxonConceptID					Scolecida	infraclass			y	y		19:09:00	26/02/2015	2	2015	EBS
43949	UKSRL1_OMS-AB02-S02_NHM_1170_938	#OMS-AB02-S02_NHM_1170	OMS-AB02-S02_NHM_1170		rank: infraclass name in class column	rank: class name in order column						exact	accepted	923	Maldanidae	Malmgren, 1867	Animalia	Annelida	Polychaeta		Maldanidae				Maldanidae sp. (NHM_1170)	gen	yes	Maldanidae		family	taxonConceptID					Scolecida	infraclass			y	y		19:09:00	26/02/2015	2	2015	EBS
43969	UKSRL1_OMS-AB02-S02_NHM_1178_360	#OMS-AB02-S02_NHM_1178	OMS-AB02-S02_NHM_1178			rank: infraclass in order name						exact	accepted	923	Maldanidae	Malmgren, 1867	Animalia	Annelida	Polychaeta		Maldanidae				Maldanidae sp. (NHM_1178)	gen	yes	Maldanidae		family	taxonConceptID					Scolecida	infraclass			y	y		19:09:00	26/02/2015	2	2015	EBS
43970	UKSRL1_OMS-AB02-S02_NHM_1178_945	#OMS-AB02-S02_NHM_1178	OMS-AB02-S02_NHM_1178		rank: infraclass name in class column	rank: class name in order column						exact	accepted	923	Maldanidae	Malmgren, 1867	Animalia	Annelida	Polychaeta		Maldanidae				Maldanidae sp. (NHM_1178)	gen	yes	Maldanidae		family	taxonConceptID					Scolecida	infraclass			y	y		19:09:00	26/02/2015	2	2015	EBS
44560	UKSRL1_OMS-AB02-S05_NHM_1350H_406	#OMS-AB02-S05_NHM_1350H	OMS-AB02-S05_NHM_1350H			rank: infraclass in order name						exact	accepted	923	Maldanidae	Malmgren, 1867	Animalia	Annelida	Polychaeta		Maldanidae				Maldanidae sp. (NHM_026)	gen	yes	Maldanidae		family	taxonConceptID					Scolecida	infraclass			y	y		02:02:00	01/03/2015	3	2015	EBS
44561	UKSRL1_OMS-AB02-S05_NHM_1350H_1046	#OMS-AB02-S05_NHM_1350H	OMS-AB02-S05_NHM_1350H		rank: infraclass name in class column	rank: class name in order column						exact	accepted	923	Maldanidae	Malmgren, 1867	Animalia	Annelida	Polychaeta		Maldanidae				Maldanidae sp. (NHM_026)	gen	yes	Maldanidae		family	taxonConceptID					Scolecida	infraclass			y	y		02:02:00	01/03/2015	3	2015	EBS
45092	UKSRL1_OMS-AB02-S07_NHM_1730_1258	#OMS-AB02-S07_NHM_1730	OMS-AB02-S07_NHM_1730		rank: infraclass name in class column	rank: class name in order column						exact	accepted	923	Maldanidae	Malmgren, 1867	Animalia	Annelida	Polychaeta		Maldanidae				Maldanidae sp. (NHM_058)	gen	yes	Maldanidae		family	taxonConceptID					Scolecida	infraclass			y	y		20:33:00	13/01/2015	1	2015	EBS
45172	UKSRL1_OMS-AB02-S07_NHM_1770_425	#OMS-AB02-S07_NHM_1770	OMS-AB02-S07_NHM_1770			rank: infraclass in order name						exact	accepted	923	Maldanidae	Malmgren, 1867	Animalia	Annelida	Polychaeta		Maldanidae				Maldanidae sp. (NHM_836)	gen	yes	Maldanidae		family	taxonConceptID					Scolecida	infraclass			y	y		20:33:00	13/01/2015	1	2015	EBS
45173	UKSRL1_OMS-AB02-S07_NHM_1770_1285	#OMS-AB02-S07_NHM_1770	OMS-AB02-S07_NHM_1770		rank: infraclass name in class column	rank: class name in order column						exact	accepted	923	Maldanidae	Malmgren, 1867	Animalia	Annelida	Polychaeta		Maldanidae				Maldanidae sp. (NHM_836)	gen	yes	Maldanidae		family	taxonConceptID					Scolecida	infraclass			y	y		20:33:00	13/01/2015	1	2015	EBS
45811	UKSRL1_OMS-AB02-S10_NHM_1861_1338	#OMS-AB02-S10_NHM_1861	OMS-AB02-S10_NHM_1861		rank: infraclass name in class column	rank: class name in order column						exact	accepted	923	Maldanidae	Malmgren, 1867	Animalia	Annelida	Polychaeta		Maldanidae				Maldanidae sp. (NHM_058)	gen	yes	Maldanidae		family	taxonConceptID					Scolecida	infraclass			y	y		15:31:00	13/03/2015	3	2015	EBS
45885	UKSRL1_OMS-AB02-S10_NHM_1890_512	#OMS-AB02-S10_NHM_1890	OMS-AB02-S10_NHM_1890			rank: infraclass in order name						exact	accepted	923	Maldanidae	Malmgren, 1867	Animalia	Annelida	Polychaeta		Maldanidae				Maldanidae sp. (NHM_1178)	gen	yes	Maldanidae		family	taxonConceptID					Scolecida	infraclass			y	y		15:31:00	13/03/2015	3	2015	EBS
45886	UKSRL1_OMS-AB02-S10_NHM_1890_1363	#OMS-AB02-S10_NHM_1890	OMS-AB02-S10_NHM_1890		rank: infraclass name in class column	rank: class name in order column						exact	accepted	923	Maldanidae	Malmgren, 1867	Animalia	Annelida	Polychaeta		Maldanidae				Maldanidae sp. (NHM_1178)	gen	yes	Maldanidae		family	taxonConceptID					Scolecida	infraclass			y	y		15:31:00	13/03/2015	3	2015	EBS
45928	UKSRL1_OMS-AB02-S10_NHM_1908_1377	#OMS-AB02-S10_NHM_1908	OMS-AB02-S10_NHM_1908		rank: infraclass name in class column	rank: class name in order column						exact	accepted	923	Maldanidae	Malmgren, 1867	Animalia	Annelida	Polychaeta		Maldanidae				Maldanidae sp. (NHM_058)	gen	yes	Maldanidae		family	taxonConceptID					Scolecida	infraclass			y	y		15:31:00	13/03/2015	3	2015	EBS
45964	UKSRL1_OMS-AB02-S10_NHM_1924_1389	#OMS-AB02-S10_NHM_1924	OMS-AB02-S10_NHM_1924		rank: infraclass name in class column	rank: class name in order column						exact	accepted	923	Maldanidae	Malmgren, 1867	Animalia	Annelida	Polychaeta		Maldanidae				Maldanidae sp. (NHM_058)	gen	yes	Maldanidae		family	taxonConceptID					Scolecida	infraclass			y	y		15:31:00	13/03/2015	3	2015	EBS
46029	UKSRL1_OMS-AB02-S10_NHM_1947J_599	#OMS-AB02-S10_NHM_1947J	OMS-AB02-S10_NHM_1947J			rank: infraclass in order name						exact	accepted	923	Maldanidae	Malmgren, 1867	Animalia	Annelida	Polychaeta		Maldanidae				Maldanidae sp. (NHM_836)	gen	yes	Maldanidae		family	taxonConceptID					Scolecida	infraclass			y	y		15:31:00	13/03/2015	3	2015	EBS
46030	UKSRL1_OMS-AB02-S10_NHM_1947J_1411	#OMS-AB02-S10_NHM_1947J	OMS-AB02-S10_NHM_1947J		rank: infraclass name in class column	rank: class name in order column						exact	accepted	923	Maldanidae	Malmgren, 1867	Animalia	Annelida	Polychaeta		Maldanidae				Maldanidae sp. (NHM_836)	gen	yes	Maldanidae		family	taxonConceptID					Scolecida	infraclass			y	y		15:31:00	13/03/2015	3	2015	EBS
46430	UKSRL1_OMS-AB02-S11_NHM_2016_601	#OMS-AB02-S11_NHM_2016	OMS-AB02-S11_NHM_2016			rank: infraclass in order name						exact	accepted	923	Maldanidae	Malmgren, 1867	Animalia	Annelida	Polychaeta		Maldanidae				Maldanidae sp. (NHM_026)	gen	yes	Maldanidae		family	taxonConceptID					Scolecida	infraclass			y	y		03:10:00	13/06/2015	6	2015	EBS
46431	UKSRL1_OMS-AB02-S11_NHM_2016_1456	#OMS-AB02-S11_NHM_2016	OMS-AB02-S11_NHM_2016		rank: infraclass name in class column	rank: class name in order column						exact	accepted	923	Maldanidae	Malmgren, 1867	Animalia	Annelida	Polychaeta		Maldanidae				Maldanidae sp. (NHM_026)	gen	yes	Maldanidae		family	taxonConceptID					Scolecida	infraclass			y	y		03:10:00	13/06/2015	6	2015	EBS
46445	UKSRL1_OMS-AB02-S11_NHM_2021_602	#OMS-AB02-S11_NHM_2021	OMS-AB02-S11_NHM_2021			rank: infraclass in order name						exact	accepted	923	Maldanidae	Malmgren, 1867	Animalia	Annelida	Polychaeta		Maldanidae				Maldanidae sp. (NHM_026)	gen	yes	Maldanidae		family	taxonConceptID					Scolecida	infraclass			y	y		03:10:00	13/06/2015	6	2015	EBS
46446	UKSRL1_OMS-AB02-S11_NHM_2021_1461	#OMS-AB02-S11_NHM_2021	OMS-AB02-S11_NHM_2021		rank: infraclass name in class column	rank: class name in order column						exact	accepted	923	Maldanidae	Malmgren, 1867	Animalia	Annelida	Polychaeta		Maldanidae				Maldanidae sp. (NHM_026)	gen	yes	Maldanidae		family	taxonConceptID					Scolecida	infraclass			y	y		03:10:00	13/06/2015	6	2015	EBS
46448	UKSRL1_OMS-AB02-S11_NHM_2022_605	#OMS-AB02-S11_NHM_2022	OMS-AB02-S11_NHM_2022			rank: infraclass in order name						exact	accepted	923	Maldanidae	Malmgren, 1867	Animalia	Annelida	Polychaeta		Maldanidae				Maldanidae sp. (NHM_026)	gen	yes	Maldanidae		family	taxonConceptID					Scolecida	infraclass			y	y		03:10:00	13/06/2015	6	2015	EBS
46449	UKSRL1_OMS-AB02-S11_NHM_2022_1462	#OMS-AB02-S11_NHM_2022	OMS-AB02-S11_NHM_2022		rank: infraclass name in class column	rank: class name in order column						exact	accepted	923	Maldanidae	Malmgren, 1867	Animalia	Annelida	Polychaeta		Maldanidae				Maldanidae sp. (NHM_026)	gen	yes	Maldanidae		family	taxonConceptID					Scolecida	infraclass			y	y		03:10:00	13/06/2015	6	2015	EBS
46628	UKSRL1_UK1-AB02-EB01_NHM_0601_558	#UK1-AB02-EB01_NHM_0601	UK1-AB02-EB01_NHM_0601		rank: infraclass name in class column	rank: class name in order column						exact	accepted	923	Maldanidae	Malmgren, 1867	Animalia	Annelida	Polychaeta		Maldanidae				Maldanidae sp. (NHM_058)	gen	yes	Maldanidae		family	taxonConceptID					Scolecida	infraclass			y	y		02:32:00	17/02/2015	2	2015	EBS
46665	UKSRL1_UK1-AB02-EB02_NHM_0682_599	#UK1-AB02-EB02_NHM_0682	UK1-AB02-EB02_NHM_0682		rank: infraclass name in class column	rank: class name in order column						exact	accepted	923	Maldanidae	Malmgren, 1867	Animalia	Annelida	Polychaeta		Maldanidae				Maldanidae sp. (NHM_836)	gen	yes	Maldanidae		family	taxonConceptID					Scolecida	infraclass			y	y		03:09:00	20/02/2015	2	2015	EBS
46676	UKSRL1_UK1-AB02-EB02_NHM_0696_610	#UK1-AB02-EB02_NHM_0696	UK1-AB02-EB02_NHM_0696		rank: infraclass name in class column	rank: class name in order column						exact	accepted	923	Maldanidae	Malmgren, 1867	Animalia	Annelida	Polychaeta		Maldanidae				Maldanidae sp. (NHM_058)	gen	yes	Maldanidae		family	taxonConceptID					Scolecida	infraclass			y	y		03:09:00	20/02/2015	2	2015	EBS
46766	UKSRL1_UK1-AB02-EB02_NHM_0787_700	#UK1-AB02-EB02_NHM_0787	UK1-AB02-EB02_NHM_0787		rank: infraclass name in class column	rank: class name in order column						exact	accepted	923	Maldanidae	Malmgren, 1867	Animalia	Annelida	Polychaeta		Maldanidae				Maldanidae sp. (NHM_058)	gen	yes	Maldanidae		family	taxonConceptID					Scolecida	infraclass			y	y		03:09:00	20/02/2015	2	2015	EBS
46818	UKSRL1_UK1-AB02-EB03_NHM_0900_762	#UK1-AB02-EB03_NHM_0900	UK1-AB02-EB03_NHM_0900		rank: infraclass name in class column	rank: class name in order column						exact	accepted	923	Maldanidae	Malmgren, 1867	Animalia	Annelida	Polychaeta		Maldanidae				Maldanidae sp. (NHM_900)	gen	yes	Maldanidae		family	taxonConceptID					Scolecida	infraclass			y	y		01:25:00	23/02/2015	2	2015	EBS
47815	UKSRL1_UK1-AB02-U04_NHM_0900_249	#UK1-AB02-U04_NHM_0900	UK1-AB02-U04_NHM_0900			rank: infraclass in order name						exact	accepted	923	Maldanidae	Malmgren, 1867	Animalia	Annelida	Polychaeta		Maldanidae				Maldanidae sp. (NHM_900)	gen	yes	Maldanidae		family	taxonConceptID					Scolecida	infraclass			y	y		09:25:00	23/02/2015	2	2015	EBS
48578	UKSRL1_UK1-AB02-U06_NHM_0682_178	#UK1-AB02-U06_NHM_0682	UK1-AB02-U06_NHM_0682			rank: infraclass in order name						exact	accepted	923	Maldanidae	Malmgren, 1867	Animalia	Annelida	Polychaeta		Maldanidae				Maldanidae sp. (NHM_836)	gen	yes	Maldanidae		family	taxonConceptID					Scolecida	infraclass			y	y		11:09:00	20/02/2015	2	2015	EBS
50227	UKSRL1_UK1_AB01_EB05_BC358_356	#UK1_AB01_EB05_BC358	UK1_AB01_EB05_BC358			rank: infraclass in order name	formatting: space after name					exact	accepted	923	Maldanidae	Malmgren, 1867	Animalia	Annelida	Polychaeta		Maldanidae				Maldanidae sp. (NHM_358)	gen	yes	Maldanidae		family	taxonConceptID					Scolecida	infraclass			y	y		03:16:00	16/03/2015	3	2015	EBS
50234	UKSRL1_UK1_AB01_EB05_BC365_363	#UK1_AB01_EB05_BC365	UK1_AB01_EB05_BC365			rank: infraclass in order name	formatting: space after name					exact	accepted	923	Maldanidae	Malmgren, 1867	Animalia	Annelida	Polychaeta		Maldanidae				Maldanidae sp. (NHM_358)	gen	yes	Maldanidae		family	taxonConceptID					Scolecida	infraclass			y	y		03:16:00	16/03/2015	3	2015	EBS
50420	UKSRL1_OMS1_AB02_EB05_BC703_701	#OMS1_AB02_EB05_BC703	OMS1_AB02_EB05_BC703			rank: infraclass in order name						exact	accepted	923	Maldanidae	Malmgren, 1867	Animalia	Annelida	Polychaeta		Maldanidae				Maldanidae sp. (NHM_058)	gen	yes	Maldanidae		family	taxonConceptID					Scolecida	infraclass			y	y		03:22:00	16/03/2015	3	2015	EBS
50423	UKSRL1_OMS1_AB02_EB05_BC706_704	#OMS1_AB02_EB05_BC706	OMS1_AB02_EB05_BC706			rank: infraclass in order name						exact	accepted	923	Maldanidae	Malmgren, 1867	Animalia	Annelida	Polychaeta		Maldanidae				Maldanidae sp. (NHM_058)	gen	yes	Maldanidae		family	taxonConceptID					Scolecida	infraclass			y	y		03:22:00	16/03/2015	3	2015	EBS
50428	UKSRL1_OMS1_AB02_EB05_BC711_709	#OMS1_AB02_EB05_BC711	OMS1_AB02_EB05_BC711			rank: infraclass in order name						exact	accepted	923	Maldanidae	Malmgren, 1867	Animalia	Annelida	Polychaeta		Maldanidae				Maldanidae sp. (NHM_058)	gen	yes	Maldanidae		family	taxonConceptID					Scolecida	infraclass			y	y		03:22:00	16/03/2015	3	2015	EBS
50448	UKSRL1_OMS1_AB02_EB05_BC731_729	#OMS1_AB02_EB05_BC731	OMS1_AB02_EB05_BC731			rank: infraclass in order name						exact	accepted	923	Maldanidae	Malmgren, 1867	Animalia	Annelida	Polychaeta		Maldanidae				Maldanidae sp. (NHM_058)	gen	yes	Maldanidae		family	taxonConceptID					Scolecida	infraclass			y	y		03:22:00	16/03/2015	3	2015	EBS
50458	UKSRL1_OMS1_AB02_EB05_BC741_739	#OMS1_AB02_EB05_BC741	OMS1_AB02_EB05_BC741			rank: infraclass in order name						exact	accepted	923	Maldanidae	Malmgren, 1867	Animalia	Annelida	Polychaeta		Maldanidae				Maldanidae sp. (NHM_1170)	gen	yes	Maldanidae		family	taxonConceptID					Scolecida	infraclass			y	y		03:22:00	16/03/2015	3	2015	EBS
50461	UKSRL1_OMS1_AB02_EB05_BC744_742	#OMS1_AB02_EB05_BC744	OMS1_AB02_EB05_BC744			rank: infraclass in order name						exact	accepted	923	Maldanidae	Malmgren, 1867	Animalia	Annelida	Polychaeta		Maldanidae				Maldanidae sp. (NHM_1178)	gen	yes	Maldanidae		family	taxonConceptID					Scolecida	infraclass			y	y		03:22:00	16/03/2015	3	2015	EBS
50515	UKSRL1_OMS1_AB02_EB10_BC895_893	#OMS1_AB02_EB10_BC895	OMS1_AB02_EB10_BC895			rank: infraclass in order name						exact	accepted	923	Maldanidae	Malmgren, 1867	Animalia	Annelida	Polychaeta		Maldanidae				Maldanidae sp. (NHM_058)	gen	yes	Maldanidae		family	taxonConceptID					Scolecida	infraclass			y	y		03:25:00	16/03/2015	3	2015	EBS
50547	UKSRL1_OMS1_AB02_EB11_BC938_936	#OMS1_AB02_EB11_BC938	OMS1_AB02_EB11_BC938			rank: infraclass in order name						exact	accepted	923	Maldanidae	Malmgren, 1867	Animalia	Annelida	Polychaeta		Maldanidae				Maldanidae sp. (NHM_058)	gen	yes	Maldanidae		family	taxonConceptID					Scolecida	infraclass			y	y		03:25:00	16/03/2015	3	2015	EBS
50562	UKSRL1_OMS1_AB02_EB11_BC953_951	#OMS1_AB02_EB11_BC953	OMS1_AB02_EB11_BC953			rank: infraclass in order name						exact	accepted	923	Maldanidae	Malmgren, 1867	Animalia	Annelida	Polychaeta		Maldanidae				Maldanidae sp. (NHM_1178)	gen	yes	Maldanidae		family	taxonConceptID					Scolecida	infraclass			y	y		03:26:00	16/03/2015	3	2015	EBS
50575	UKSRL1_OMS1_AB02_EB11_BC966_964	#OMS1_AB02_EB11_BC966	OMS1_AB02_EB11_BC966			rank: infraclass in order name						exact	accepted	923	Maldanidae	Malmgren, 1867	Animalia	Annelida	Polychaeta		Maldanidae				Maldanidae sp. (NHM_058)	gen	yes	Maldanidae		family	taxonConceptID					Scolecida	infraclass			y	y		03:26:00	16/03/2015	3	2015	EBS
50587	UKSRL1_OMS1_AB02_EB11_BC978_976	#OMS1_AB02_EB11_BC978	OMS1_AB02_EB11_BC978			rank: infraclass in order name						exact	accepted	923	Maldanidae	Malmgren, 1867	Animalia	Annelida	Polychaeta		Maldanidae				Maldanidae sp. (NHM_058)	gen	yes	Maldanidae		family	taxonConceptID					Scolecida	infraclass			y	y		03:26:00	16/03/2015	3	2015	EBS
50608	UKSRL1_OMS1_AB02_EB12_BC1010_1008	#OMS1_AB02_EB12_BC1010	OMS1_AB02_EB12_BC1010			rank: infraclass in order name						exact	accepted	923	Maldanidae	Malmgren, 1867	Animalia	Annelida	Polychaeta		Maldanidae				Maldanidae sp. (NHM_026)	gen	yes	Maldanidae		family	taxonConceptID					Scolecida	infraclass			y	y		03:27:00	16/03/2015	3	2015	EBS
50610	UKSRL1_OMS1_AB02_EB12_BC1012_1010	#OMS1_AB02_EB12_BC1012	OMS1_AB02_EB12_BC1012			rank: infraclass in order name						exact	accepted	923	Maldanidae	Malmgren, 1867	Animalia	Annelida	Polychaeta		Maldanidae				Maldanidae sp. (NHM_026)	gen	yes	Maldanidae		family	taxonConceptID					Scolecida	infraclass			y	y		03:27:00	16/03/2015	3	2015	EBS
50611	UKSRL1_OMS1_AB02_EB12_BC1013_1011	#OMS1_AB02_EB12_BC1013	OMS1_AB02_EB12_BC1013			rank: infraclass in order name						exact	accepted	923	Maldanidae	Malmgren, 1867	Animalia	Annelida	Polychaeta		Maldanidae				Maldanidae sp. (NHM_026)	gen	yes	Maldanidae		family	taxonConceptID					Scolecida	infraclass			y	y		03:27:00	16/03/2015	3	2015	EBS
50753	UKSRL1_UK1_AB02_EB01_BC532_530	#UK1_AB02_EB01_BC532	UK1_AB02_EB01_BC532			rank: infraclass in order name						exact	accepted	923	Maldanidae	Malmgren, 1867	Animalia	Annelida	Polychaeta		Maldanidae				Maldanidae sp. (NHM_058)	gen	yes	Maldanidae		family	taxonConceptID					Scolecida	infraclass			y	y		03:19:00	16/03/2015	3	2015	EBS
50774	UKSRL1_UK1_AB02_EB02_BC557_555	#UK1_AB02_EB02_BC557	UK1_AB02_EB02_BC557			rank: infraclass in order name						exact	accepted	923	Maldanidae	Malmgren, 1867	Animalia	Annelida	Polychaeta		Maldanidae				Maldanidae sp. (NHM_058)	gen	yes	Maldanidae		family	taxonConceptID					Scolecida	infraclass			y	y		03:19:00	16/03/2015	3	2015	EBS
50815	UKSRL1_UK1_AB02_EB02_BC598_596	#UK1_AB02_EB02_BC598	UK1_AB02_EB02_BC598			rank: infraclass in order name						exact	accepted	923	Maldanidae	Malmgren, 1867	Animalia	Annelida	Polychaeta		Maldanidae				Maldanidae sp. (NHM_058)	gen	yes	Maldanidae		family	taxonConceptID					Scolecida	infraclass			y	y		03:20:00	16/03/2015	3	2015	EBS
50852	UKSRL1_UK1_AB02_EB03_BC645_643	#UK1_AB02_EB03_BC645	UK1_AB02_EB03_BC645			rank: infraclass in order name						exact	accepted	923	Maldanidae	Malmgren, 1867	Animalia	Annelida	Polychaeta		Maldanidae				Maldanidae sp. (NHM_900)	gen	yes	Maldanidae		family	taxonConceptID					Scolecida	infraclass			y	y		03:21:00	16/03/2015	3	2015	EBS
50893	UKSRL1_UK1_AB02_EB04_BC685_683	#UK1_AB02_EB04_BC685	UK1_AB02_EB04_BC685			rank: infraclass in order name						exact	accepted	923	Maldanidae	Malmgren, 1867	Animalia	Annelida	Polychaeta		Maldanidae				Maldanidae sp. (NHM_058)	gen	yes	Maldanidae		family	taxonConceptID					Scolecida	infraclass			y	y		03:21:00	16/03/2015	3	2015	EBS
48331	UKSRL1_UK1-AB02-U05_NHM_0825_730	#UK1-AB02-U05_NHM_0825	UK1-AB02-U05_NHM_0825		rank: infraclass name in class column	rank: class name in order column						exact	accepted	923	Maldanidae	Malmgren, 1867	Animalia	Annelida	Polychaeta		Maldanidae				Maldanidae sp. (NHM_058)	gen	yes	Maldanidae		family	taxonConceptID					Scolecida	infraclass			y	y		21:46:00	20/02/2015	2	2015	Mega Corer (MC)
50627	UKSRL1_OMS1_AB02_MC20_BC928_926	#OMS1_AB02_MC20_BC928	OMS1_AB02_MC20_BC928			rank: infraclass in order name						exact	accepted	923	Maldanidae	Malmgren, 1867	Animalia	Annelida	Polychaeta		Maldanidae				Maldanidae sp. (NHM_058)	gen	yes	Maldanidae		family	taxonConceptID					Scolecida	infraclass			y	y		03:25:00	16/03/2015	3	2015	Mega Corer (MC)
50966	UKSRL1_UK1_AB02_MC04_BC622_620	#UK1_AB02_MC04_BC622	UK1_AB02_MC04_BC622			rank: infraclass in order name						exact	accepted	923	Maldanidae	Malmgren, 1867	Animalia	Annelida	Polychaeta		Maldanidae				Maldanidae sp. (NHM_058)	gen	yes	Maldanidae		family	taxonConceptID					Scolecida	infraclass			y	y		03:20:00	16/03/2015	3	2015	Mega Corer (MC)
28082	UKSRL1_UK1-AB01-K_NHM_0428_429	#UK1-AB01-K_NHM_0428	UK1-AB01-K_NHM_0428		rank: infraclass name in class column	rank: class name in order column	formatting: space after name					exact	accepted	923	Maldanidae	Malmgren, 1867	Animalia	Annelida	Polychaeta		Maldanidae				Maldanidae sp. (NHM_058)	gen	yes	Maldanidae		family	taxonConceptID					Scolecida	infraclass			y	y		07:40:00	20/10/2013	10	2013	ROV sample
50321	UKSRL1_UK1_AB01_RV06_BC428_426	#UK1_AB01_RV06_BC428	UK1_AB01_RV06_BC428			rank: infraclass in order name	formatting: space after name					exact	accepted	923	Maldanidae	Malmgren, 1867	Animalia	Annelida	Polychaeta		Maldanidae				Maldanidae sp. (NHM_058)	gen	yes	Maldanidae		family	taxonConceptID					Scolecida	infraclass			y	y		03:17:00	16/03/2015	3	2015	ROV sample
20537	OMS_OMS-AB02-S04_NHM_1207_12	#OMS-AB02-S04_NHM_1207	OMS-AB02-S04_NHM_1207									exact	accepted	923	Maldanidae	Malmgren, 1867	Animalia	Annelida	Polychaeta		Maldanidae					gen	yes	Maldanidae		family	taxonConceptID					Scolecida	infraclass			y	y		03:37:00	28/02/2015	2	2015
20538	OMS_OMS-AB02-S04_NHM_1208_13	#OMS-AB02-S04_NHM_1208	OMS-AB02-S04_NHM_1208									exact	accepted	923	Maldanidae	Malmgren, 1867	Animalia	Annelida	Polychaeta		Maldanidae					gen	yes	Maldanidae		family	taxonConceptID					Scolecida	infraclass			y	y		03:37:00	28/02/2015	2	2015
21245	UKSRL1_UK1-A-B_AB03_58	#UK1-A-B_AB03	UK1-A-B_AB03			rank: infraclass in order name						exact	accepted	923	Maldanidae	Malmgren, 1867	Animalia	Annelida	Polychaeta		Maldanidae				Maldanidae sp B	gen	yes	Maldanidae		family	taxonConceptID					Scolecida	infraclass			y	y		17:34:00	09/10/2013	10	2013			verbatim depth -9
21261	UKSRL1_UK1-A-B_AB03_75	#UK1-A-B_AB03	UK1-A-B_AB03			rank: infraclass in order name						exact	accepted	923	Maldanidae	Malmgren, 1867	Animalia	Annelida	Polychaeta		Maldanidae				Maldanidae sp B	gen	yes	Maldanidae		family	taxonConceptID					Scolecida	infraclass			y	y		17:34:00	09/10/2013	10	2013			verbatim depth -9
24501	UKSRL1_UK1-A-K_AB35_428	#UK1-A-K_AB35	UK1-A-K_AB35			rank: infraclass in order name	formatting: space after name					exact	accepted	923	Maldanidae	Malmgren, 1867	Animalia	Annelida	Polychaeta		Maldanidae				Maldanidae sp B	gen	yes	Maldanidae		family	taxonConceptID					Scolecida	infraclass			y	y		07:40:00	20/10/2013	10	2013			verbatim depth -9
43908	UKSRL1_OMS-AB02-S02_NHM_1163A_9	#OMS-AB02-S02_NHM_1163A	OMS-AB02-S02_NHM_1163A									exact	accepted	923	Maldanidae	Malmgren, 1867	Animalia	Annelida	Polychaeta		Maldanidae					gen	yes	Maldanidae		family	taxonConceptID					Scolecida	infraclass			y	y		19:09:00	26/02/2015	2	2015
43947	UKSRL1_OMS-AB02-S02_NHM_1170_10	#OMS-AB02-S02_NHM_1170	OMS-AB02-S02_NHM_1170									exact	accepted	923	Maldanidae	Malmgren, 1867	Animalia	Annelida	Polychaeta		Maldanidae					gen	yes	Maldanidae		family	taxonConceptID					Scolecida	infraclass			y	y		19:09:00	26/02/2015	2	2015
43968	UKSRL1_OMS-AB02-S02_NHM_1178_11	#OMS-AB02-S02_NHM_1178	OMS-AB02-S02_NHM_1178									exact	accepted	923	Maldanidae	Malmgren, 1867	Animalia	Annelida	Polychaeta		Maldanidae					gen	yes	Maldanidae		family	taxonConceptID					Scolecida	infraclass			y	y		19:09:00	26/02/2015	2	2015
44559	UKSRL1_OMS-AB02-S05_NHM_1350H_15	#OMS-AB02-S05_NHM_1350H	OMS-AB02-S05_NHM_1350H									exact	accepted	923	Maldanidae	Malmgren, 1867	Animalia	Annelida	Polychaeta		Maldanidae					gen	yes	Maldanidae		family	taxonConceptID					Scolecida	infraclass			y	y		02:02:00	01/03/2015	3	2015
45171	UKSRL1_OMS-AB02-S07_NHM_1770_17	#OMS-AB02-S07_NHM_1770	OMS-AB02-S07_NHM_1770									exact	accepted	923	Maldanidae	Malmgren, 1867	Animalia	Annelida	Polychaeta		Maldanidae					gen	yes	Maldanidae		family	taxonConceptID					Scolecida	infraclass			y	y		20:33:00	13/01/2015	1	2015
45807	UKSRL1_OMS-AB02-S10_NHM_1859_25	#OMS-AB02-S10_NHM_1859	OMS-AB02-S10_NHM_1859									exact	accepted	923	Maldanidae	Malmgren, 1867	Animalia	Annelida	Polychaeta		Maldanidae					gen	yes	Maldanidae		family	taxonConceptID					Scolecida	infraclass			y	y		06:24:00	23/10/2013	10	2013
45884	UKSRL1_OMS-AB02-S10_NHM_1890_27	#OMS-AB02-S10_NHM_1890	OMS-AB02-S10_NHM_1890									exact	accepted	923	Maldanidae	Malmgren, 1867	Animalia	Annelida	Polychaeta		Maldanidae					gen	yes	Maldanidae		family	taxonConceptID					Scolecida	infraclass			y	y		15:31:00	13/03/2015	3	2015
46028	UKSRL1_OMS-AB02-S10_NHM_1947J_33	#OMS-AB02-S10_NHM_1947J	OMS-AB02-S10_NHM_1947J									exact	accepted	923	Maldanidae	Malmgren, 1867	Animalia	Annelida	Polychaeta		Maldanidae					gen	yes	Maldanidae		family	taxonConceptID					Scolecida	infraclass			y	y		15:31:00	13/03/2015	3	2015
46429	UKSRL1_OMS-AB02-S11_NHM_2016_35	#OMS-AB02-S11_NHM_2016	OMS-AB02-S11_NHM_2016									exact	accepted	923	Maldanidae	Malmgren, 1867	Animalia	Annelida	Polychaeta		Maldanidae					gen	yes	Maldanidae		family	taxonConceptID					Scolecida	infraclass			y	y		03:10:00	13/06/2015	6	2015
46444	UKSRL1_OMS-AB02-S11_NHM_2021_36	#OMS-AB02-S11_NHM_2021	OMS-AB02-S11_NHM_2021									exact	accepted	923	Maldanidae	Malmgren, 1867	Animalia	Annelida	Polychaeta		Maldanidae					gen	yes	Maldanidae		family	taxonConceptID					Scolecida	infraclass			y	y		03:10:00	13/06/2015	6	2015
46447	UKSRL1_OMS-AB02-S11_NHM_2022_37	#OMS-AB02-S11_NHM_2022	OMS-AB02-S11_NHM_2022									exact	accepted	923	Maldanidae	Malmgren, 1867	Animalia	Annelida	Polychaeta		Maldanidae					gen	yes	Maldanidae		family	taxonConceptID					Scolecida	infraclass			y	y		03:10:00	13/06/2015	6	2015
27257	UKSRL1_UK1-AB01-F_NHM_0245_245	#UK1-AB01-F_NHM_0245	UK1-AB01-F_NHM_0245		rank: infraclass name in class column	rank: class name in order column						exact	accepted	924	Opheliidae	Malmgren, 1867	Animalia	Annelida	Polychaeta		Opheliidae				Opheliidae sp. (NHM_245)	gen	yes	Opheliidae		family	taxonConceptID					Scolecida	infraclass			y	y		12:15:00	16/10/2013	10	2013	BC
27258	UKSRL1_UK1-AB01-F_NHM_0245_736	#UK1-AB01-F_NHM_0245	UK1-AB01-F_NHM_0245			rank: infraclass in order name						exact	accepted	924	Opheliidae	Malmgren, 1867	Animalia	Annelida	Polychaeta		Opheliidae				Opheliidae sp. (NHM_245)	gen	yes	Opheliidae		family	taxonConceptID					Scolecida	infraclass			y	y		12:15:00	16/10/2013	10	2013	BC
27263	UKSRL1_UK1-AB01-F_NHM_0248_248	#UK1-AB01-F_NHM_0248	UK1-AB01-F_NHM_0248		rank: infraclass name in class column	rank: class name in order column						exact	accepted	924	Opheliidae	Malmgren, 1867	Animalia	Annelida	Polychaeta		Opheliidae				Opheliidae sp. (NHM_245)	gen	yes	Opheliidae		family	taxonConceptID					Scolecida	infraclass			y	y		12:15:00	16/10/2013	10	2013	BC
27264	UKSRL1_UK1-AB01-F_NHM_0248_754	#UK1-AB01-F_NHM_0248	UK1-AB01-F_NHM_0248			rank: infraclass in order name						exact	accepted	924	Opheliidae	Malmgren, 1867	Animalia	Annelida	Polychaeta		Opheliidae				Opheliidae sp. (NHM_245)	gen	yes	Opheliidae		family	taxonConceptID					Scolecida	infraclass			y	y		12:15:00	16/10/2013	10	2013	BC
28150	UKSRL1_UK1-AB01-L_NHM_0473_474	#UK1-AB01-L_NHM_0473	UK1-AB01-L_NHM_0473		rank: infraclass name in class column	rank: class name in order column						exact	accepted	924	Opheliidae	Malmgren, 1867	Animalia	Annelida	Polychaeta		Opheliidae				Opheliidae sp. (NHM_245)	gen	yes	Opheliidae		family	taxonConceptID					Scolecida	infraclass			y	y		05:00:00	22/10/2013	10	2013	BC
28151	UKSRL1_UK1-AB01-L_NHM_0473_763	#UK1-AB01-L_NHM_0473	UK1-AB01-L_NHM_0473			rank: infraclass in order name						exact	accepted	924	Opheliidae	Malmgren, 1867	Animalia	Annelida	Polychaeta		Opheliidae				Opheliidae sp. (NHM_245)	gen	yes	Opheliidae		family	taxonConceptID					Scolecida	infraclass			y	y		05:00:00	22/10/2013	10	2013	BC
45633	UKSRL1_OMS-AB02-S08_NHM_1949_701	#OMS-AB02-S08_NHM_1949	OMS-AB02-S08_NHM_1949			rank: infraclass in order name						exact	accepted	924	Opheliidae	Malmgren, 1867	Animalia	Annelida	Polychaeta		Opheliidae				Opheliidae sp. (NHM_1250)	gen	yes	Opheliidae		family	taxonConceptID					Scolecida	infraclass			y	y		11:09:00	20/02/2015	2	2015	BC
49975	UKSRL1_UK1_AB01_BC08_BC246_244	#UK1_AB01_BC08_BC246	UK1_AB01_BC08_BC246			rank: infraclass in order name						exact	accepted	924	Opheliidae	Malmgren, 1867	Animalia	Annelida	Polychaeta		Opheliidae				Opheliidae sp. (NHM_245)	gen	yes	Opheliidae		family	taxonConceptID					Scolecida	infraclass			y	y		03:14:00	16/03/2015	3	2015	BC
49978	UKSRL1_UK1_AB01_BC08_BC249_247	#UK1_AB01_BC08_BC249	UK1_AB01_BC08_BC249			rank: infraclass in order name						exact	accepted	924	Opheliidae	Malmgren, 1867	Animalia	Annelida	Polychaeta		Opheliidae				Opheliidae sp. (NHM_245)	gen	yes	Opheliidae		family	taxonConceptID					Scolecida	infraclass			y	y		03:14:00	16/03/2015	3	2015	BC
50066	UKSRL1_UK1_AB01_BC14_BC473_471	#UK1_AB01_BC14_BC473	UK1_AB01_BC14_BC473			rank: infraclass in order name						exact	accepted	924	Opheliidae	Malmgren, 1867	Animalia	Annelida	Polychaeta		Opheliidae				Opheliidae sp. (NHM_245)	gen	yes	Opheliidae		family	taxonConceptID					Scolecida	infraclass			y	y		03:18:00	16/03/2015	3	2015	BC
27141	UKSRL1_UK1-AB01-EB04_NHM_0254_254	#UK1-AB01-EB04_NHM_0254	UK1-AB01-EB04_NHM_0254		rank: infraclass name in class column	rank: class name in order column						exact	accepted	924	Opheliidae	Malmgren, 1867	Animalia	Annelida	Polychaeta		Opheliidae				Opheliidae sp. (NHM_254)	gen	yes	Opheliidae		family	taxonConceptID					Scolecida	infraclass			y	y		01:50:00	17/10/2013	10	2013	EBS		verbatim depth -9
27311	UKSRL1_UK1-AB01-G-I_NHM_0254_818	#UK1-AB01-G-I_NHM_0254	UK1-AB01-G-I_NHM_0254			rank: infraclass in order name						exact	accepted	924	Opheliidae	Malmgren, 1867	Animalia	Annelida	Polychaeta		Opheliidae				Opheliidae sp. (NHM_254)	gen	yes	Opheliidae		family	taxonConceptID					Scolecida	infraclass			y	y		09:25:00	23/02/2015	2	2015	EBS
43003	UKSRL1_APEI6-AB02-A01_NHM_2088_876	#APEI6-AB02-A01_NHM_2088	APEI6-AB02-A01_NHM_2088			rank: infraclass in order name						exact	accepted	924	Opheliidae	Malmgren, 1867	Animalia	Annelida	Polychaeta		Opheliidae				Opheliidae sp. (NHM_681)	gen	yes	Opheliidae		family	taxonConceptID					Scolecida	infraclass			y	y		16:12:00	20/03/2015	3	2015	EBS
43004	UKSRL1_APEI6-AB02-A01_NHM_2088_1494	#APEI6-AB02-A01_NHM_2088	APEI6-AB02-A01_NHM_2088		rank: infraclass name in class column	rank: class name in order column						exact	accepted	924	Opheliidae	Malmgren, 1867	Animalia	Annelida	Polychaeta		Opheliidae				Opheliidae sp. (NHM_681)	gen	yes	Opheliidae		family	taxonConceptID					Scolecida	infraclass			y	y		16:12:00	20/03/2015	3	2015	EBS
43017	UKSRL1_APEI6-AB02-A01_NHM_2102_878	#APEI6-AB02-A01_NHM_2102	APEI6-AB02-A01_NHM_2102			rank: infraclass in order name						exact	accepted	924	Opheliidae	Malmgren, 1867	Animalia	Annelida	Polychaeta		Opheliidae				Opheliidae sp. (NHM_681)	gen	yes	Opheliidae		family	taxonConceptID					Scolecida	infraclass			y	y		16:12:00	20/03/2015	3	2015	EBS
43018	UKSRL1_APEI6-AB02-A01_NHM_2102_1501	#APEI6-AB02-A01_NHM_2102	APEI6-AB02-A01_NHM_2102		rank: infraclass name in class column	rank: class name in order column						exact	accepted	924	Opheliidae	Malmgren, 1867	Animalia	Annelida	Polychaeta		Opheliidae				Opheliidae sp. (NHM_681)	gen	yes	Opheliidae		family	taxonConceptID					Scolecida	infraclass			y	y		16:12:00	20/03/2015	3	2015	EBS
43021	UKSRL1_APEI6-AB02-A01_NHM_2112_730	#APEI6-AB02-A01_NHM_2112	APEI6-AB02-A01_NHM_2112			rank: infraclass in order name						exact	accepted	924	Opheliidae	Malmgren, 1867	Animalia	Annelida	Polychaeta		Opheliidae				Opheliidae sp. (NHM_2112)	gen	yes	Opheliidae		family	taxonConceptID					Scolecida	infraclass			y	y		16:12:00	20/03/2015	3	2015	EBS
43022	UKSRL1_APEI6-AB02-A01_NHM_2112_1503	#APEI6-AB02-A01_NHM_2112	APEI6-AB02-A01_NHM_2112		rank: infraclass name in class column	rank: class name in order column						exact	accepted	924	Opheliidae	Malmgren, 1867	Animalia	Annelida	Polychaeta		Opheliidae				Opheliidae sp. (NHM_2112)	gen	yes	Opheliidae		family	taxonConceptID					Scolecida	infraclass			y	y		16:12:00	20/03/2015	3	2015	EBS
43025	UKSRL1_APEI6-AB02-A01_NHM_2114_731	#APEI6-AB02-A01_NHM_2114	APEI6-AB02-A01_NHM_2114			rank: infraclass in order name						exact	accepted	924	Opheliidae	Malmgren, 1867	Animalia	Annelida	Polychaeta		Opheliidae				Opheliidae sp. (NHM_2114)	gen	yes	Opheliidae		family	taxonConceptID					Scolecida	infraclass			y	y		16:12:00	20/03/2015	3	2015	EBS
43026	UKSRL1_APEI6-AB02-A01_NHM_2114_1505	#APEI6-AB02-A01_NHM_2114	APEI6-AB02-A01_NHM_2114		rank: infraclass name in class column	rank: class name in order column						exact	accepted	924	Opheliidae	Malmgren, 1867	Animalia	Annelida	Polychaeta		Opheliidae				Opheliidae sp. (NHM_2114)	gen	yes	Opheliidae		family	taxonConceptID					Scolecida	infraclass			y	y		16:12:00	20/03/2015	3	2015	EBS
43027	UKSRL1_APEI6-AB02-A01_NHM_2116_879	#APEI6-AB02-A01_NHM_2116	APEI6-AB02-A01_NHM_2116			rank: infraclass in order name						exact	accepted	924	Opheliidae	Malmgren, 1867	Animalia	Annelida	Polychaeta		Opheliidae				Opheliidae sp. (NHM_681)	gen	yes	Opheliidae		family	taxonConceptID					Scolecida	infraclass			y	y		16:12:00	20/03/2015	3	2015	EBS
43028	UKSRL1_APEI6-AB02-A01_NHM_2116_1506	#APEI6-AB02-A01_NHM_2116	APEI6-AB02-A01_NHM_2116		rank: infraclass name in class column	rank: class name in order column						exact	accepted	924	Opheliidae	Malmgren, 1867	Animalia	Annelida	Polychaeta		Opheliidae				Opheliidae sp. (NHM_681)	gen	yes	Opheliidae		family	taxonConceptID					Scolecida	infraclass			y	y		16:12:00	20/03/2015	3	2015	EBS
43043	UKSRL1_APEI6-AB02-A01_NHM_2144_881	#APEI6-AB02-A01_NHM_2144	APEI6-AB02-A01_NHM_2144			rank: infraclass in order name						exact	accepted	924	Opheliidae	Malmgren, 1867	Animalia	Annelida	Polychaeta		Opheliidae				Opheliidae sp. (NHM_681)	gen	yes	Opheliidae		family	taxonConceptID					Scolecida	infraclass			y	y		16:12:00	20/03/2015	3	2015	EBS
43044	UKSRL1_APEI6-AB02-A01_NHM_2144_1514	#APEI6-AB02-A01_NHM_2144	APEI6-AB02-A01_NHM_2144		rank: infraclass name in class column	rank: class name in order column						exact	accepted	924	Opheliidae	Malmgren, 1867	Animalia	Annelida	Polychaeta		Opheliidae				Opheliidae sp. (NHM_681)	gen	yes	Opheliidae		family	taxonConceptID					Scolecida	infraclass			y	y		16:12:00	20/03/2015	3	2015	EBS
43051	UKSRL1_APEI6-AB02-A01_NHM_2149_886	#APEI6-AB02-A01_NHM_2149	APEI6-AB02-A01_NHM_2149			rank: infraclass in order name						exact	accepted	924	Opheliidae	Malmgren, 1867	Animalia	Annelida	Polychaeta		Opheliidae				Opheliidae sp. (NHM_681)	gen	yes	Opheliidae		family	taxonConceptID					Scolecida	infraclass			y	y		16:12:00	20/03/2015	3	2015	EBS
43052	UKSRL1_APEI6-AB02-A01_NHM_2149_1518	#APEI6-AB02-A01_NHM_2149	APEI6-AB02-A01_NHM_2149		rank: infraclass name in class column	rank: class name in order column						exact	accepted	924	Opheliidae	Malmgren, 1867	Animalia	Annelida	Polychaeta		Opheliidae				Opheliidae sp. (NHM_681)	gen	yes	Opheliidae		family	taxonConceptID					Scolecida	infraclass			y	y		16:12:00	20/03/2015	3	2015	EBS
43053	UKSRL1_APEI6-AB02-A01_NHM_2150_897	#APEI6-AB02-A01_NHM_2150	APEI6-AB02-A01_NHM_2150			rank: infraclass in order name						exact	accepted	924	Opheliidae	Malmgren, 1867	Animalia	Annelida	Polychaeta		Opheliidae				Opheliidae sp. (NHM_681)	gen	yes	Opheliidae		family	taxonConceptID					Scolecida	infraclass			y	y		16:12:00	20/03/2015	3	2015	EBS
43054	UKSRL1_APEI6-AB02-A01_NHM_2150_1519	#APEI6-AB02-A01_NHM_2150	APEI6-AB02-A01_NHM_2150		rank: infraclass name in class column	rank: class name in order column						exact	accepted	924	Opheliidae	Malmgren, 1867	Animalia	Annelida	Polychaeta		Opheliidae				Opheliidae sp. (NHM_681)	gen	yes	Opheliidae		family	taxonConceptID					Scolecida	infraclass			y	y		16:12:00	20/03/2015	3	2015	EBS
43169	UKSRL1_OMS-AB02-S01_NHM_0994_829	#OMS-AB02-S01_NHM_0994	OMS-AB02-S01_NHM_0994		rank: infraclass name in class column	rank: class name in order column						exact	accepted	924	Opheliidae	Malmgren, 1867	Animalia	Annelida	Polychaeta		Opheliidae				Opheliidae sp. (NHM_681)	gen	yes	Opheliidae		family	taxonConceptID					Scolecida	infraclass			y	y		16:49:00	24/02/2015	2	2015	EBS
43170	UKSRL1_OMS-AB02-S01_NHM_0994_852	#OMS-AB02-S01_NHM_0994	OMS-AB02-S01_NHM_0994			rank: infraclass in order name						exact	accepted	924	Opheliidae	Malmgren, 1867	Animalia	Annelida	Polychaeta		Opheliidae				Opheliidae sp. (NHM_681)	gen	yes	Opheliidae		family	taxonConceptID					Scolecida	infraclass			y	y		16:49:00	24/02/2015	2	2015	EBS
43748	UKSRL1_OMS-AB02-S02_NHM_1066_871	#OMS-AB02-S02_NHM_1066	OMS-AB02-S02_NHM_1066		rank: infraclass name in class column	rank: class name in order column						exact	accepted	924	Opheliidae	Malmgren, 1867	Animalia	Annelida	Polychaeta		Opheliidae				Opheliidae sp. (NHM_681)	gen	yes	Opheliidae		family	taxonConceptID					Scolecida	infraclass			y	y		19:09:00	26/02/2015	2	2015	EBS
43750	UKSRL1_OMS-AB02-S02_NHM_1068_648	#OMS-AB02-S02_NHM_1068	OMS-AB02-S02_NHM_1068			rank: infraclass in order name						exact	accepted	924	Opheliidae	Malmgren, 1867	Animalia	Annelida	Polychaeta		Opheliidae				Opheliidae sp. (NHM_1068)	gen	yes	Opheliidae		family	taxonConceptID					Scolecida	infraclass			y	y		19:09:00	26/02/2015	2	2015	EBS
43751	UKSRL1_OMS-AB02-S02_NHM_1068_872	#OMS-AB02-S02_NHM_1068	OMS-AB02-S02_NHM_1068		rank: infraclass name in class column	rank: class name in order column						exact	accepted	924	Opheliidae	Malmgren, 1867	Animalia	Annelida	Polychaeta		Opheliidae				Opheliidae sp. (NHM_1068)	gen	yes	Opheliidae		family	taxonConceptID					Scolecida	infraclass			y	y		19:09:00	26/02/2015	2	2015	EBS
43765	UKSRL1_OMS-AB02-S02_NHM_1073_653	#OMS-AB02-S02_NHM_1073	OMS-AB02-S02_NHM_1073			rank: infraclass in order name						exact	accepted	924	Opheliidae	Malmgren, 1867	Animalia	Annelida	Polychaeta		Opheliidae				Opheliidae sp. (NHM_1073)	gen	yes	Opheliidae		family	taxonConceptID					Scolecida	infraclass			y	y		19:09:00	26/02/2015	2	2015	EBS
43766	UKSRL1_OMS-AB02-S02_NHM_1073_877	#OMS-AB02-S02_NHM_1073	OMS-AB02-S02_NHM_1073		rank: infraclass name in class column	rank: class name in order column						exact	accepted	924	Opheliidae	Malmgren, 1867	Animalia	Annelida	Polychaeta		Opheliidae				Opheliidae sp. (NHM_1073)	gen	yes	Opheliidae		family	taxonConceptID					Scolecida	infraclass			y	y		19:09:00	26/02/2015	2	2015	EBS
43831	UKSRL1_OMS-AB02-S02_NHM_1098_779	#OMS-AB02-S02_NHM_1098	OMS-AB02-S02_NHM_1098			rank: infraclass in order name						exact	accepted	924	Opheliidae	Malmgren, 1867	Animalia	Annelida	Polychaeta		Opheliidae				Opheliidae sp. (NHM_245)	gen	yes	Opheliidae		family	taxonConceptID					Scolecida	infraclass			y	y		19:09:00	26/02/2015	2	2015	EBS
43832	UKSRL1_OMS-AB02-S02_NHM_1098_899	#OMS-AB02-S02_NHM_1098	OMS-AB02-S02_NHM_1098		rank: infraclass name in class column	rank: class name in order column						exact	accepted	924	Opheliidae	Malmgren, 1867	Animalia	Annelida	Polychaeta		Opheliidae				Opheliidae sp. (NHM_245)	gen	yes	Opheliidae		family	taxonConceptID					Scolecida	infraclass			y	y		19:09:00	26/02/2015	2	2015	EBS
43864	UKSRL1_OMS-AB02-S02_NHM_1137_780	#OMS-AB02-S02_NHM_1137	OMS-AB02-S02_NHM_1137			rank: infraclass in order name						exact	accepted	924	Opheliidae	Malmgren, 1867	Animalia	Annelida	Polychaeta		Opheliidae				Opheliidae sp. (NHM_245)	gen	yes	Opheliidae		family	taxonConceptID					Scolecida	infraclass			y	y		19:09:00	26/02/2015	2	2015	EBS
43865	UKSRL1_OMS-AB02-S02_NHM_1137_910	#OMS-AB02-S02_NHM_1137	OMS-AB02-S02_NHM_1137		rank: infraclass name in class column	rank: class name in order column						exact	accepted	924	Opheliidae	Malmgren, 1867	Animalia	Annelida	Polychaeta		Opheliidae				Opheliidae sp. (NHM_245)	gen	yes	Opheliidae		family	taxonConceptID					Scolecida	infraclass			y	y		19:09:00	26/02/2015	2	2015	EBS
43936	UKSRL1_OMS-AB02-S02_NHM_1166C_677	#OMS-AB02-S02_NHM_1166C	OMS-AB02-S02_NHM_1166C			rank: infraclass in order name						exact	accepted	924	Opheliidae	Malmgren, 1867	Animalia	Annelida	Polychaeta		Opheliidae				Opheliidae sp. (NHM_1250)	gen	yes	Opheliidae		family	taxonConceptID					Scolecida	infraclass			y	y		19:09:00	26/02/2015	2	2015	EBS
43937	UKSRL1_OMS-AB02-S02_NHM_1166C_934	#OMS-AB02-S02_NHM_1166C	OMS-AB02-S02_NHM_1166C		rank: infraclass name in class column	rank: class name in order column						exact	accepted	924	Opheliidae	Malmgren, 1867	Animalia	Annelida	Polychaeta		Opheliidae				Opheliidae sp. (NHM_1250)	gen	yes	Opheliidae		family	taxonConceptID					Scolecida	infraclass			y	y		19:09:00	26/02/2015	2	2015	EBS
44311	UKSRL1_OMS-AB02-S05_NHM_1241_658	#OMS-AB02-S05_NHM_1241	OMS-AB02-S05_NHM_1241			rank: infraclass in order name						exact	accepted	924	Opheliidae	Malmgren, 1867	Animalia	Annelida	Polychaeta		Opheliidae				Opheliidae sp. (NHM_1241)	gen	yes	Opheliidae		family	taxonConceptID					Scolecida	infraclass			y	y		02:02:00	01/03/2015	3	2015	EBS
44312	UKSRL1_OMS-AB02-S05_NHM_1241_963	#OMS-AB02-S05_NHM_1241	OMS-AB02-S05_NHM_1241		rank: infraclass name in class column	rank: class name in order column						exact	accepted	924	Opheliidae	Malmgren, 1867	Animalia	Annelida	Polychaeta		Opheliidae				Opheliidae sp. (NHM_1241)	gen	yes	Opheliidae		family	taxonConceptID					Scolecida	infraclass			y	y		02:02:00	01/03/2015	3	2015	EBS
44326	UKSRL1_OMS-AB02-S05_NHM_1250_686	#OMS-AB02-S05_NHM_1250	OMS-AB02-S05_NHM_1250			rank: infraclass in order name						exact	accepted	924	Opheliidae	Malmgren, 1867	Animalia	Annelida	Polychaeta		Opheliidae				Opheliidae sp. (NHM_1250)	gen	yes	Opheliidae		family	taxonConceptID					Scolecida	infraclass			y	y		02:02:00	01/03/2015	3	2015	EBS
44327	UKSRL1_OMS-AB02-S05_NHM_1250_968	#OMS-AB02-S05_NHM_1250	OMS-AB02-S05_NHM_1250		rank: infraclass name in class column	rank: class name in order column						exact	accepted	924	Opheliidae	Malmgren, 1867	Animalia	Annelida	Polychaeta		Opheliidae				Opheliidae sp. (NHM_1250)	gen	yes	Opheliidae		family	taxonConceptID					Scolecida	infraclass			y	y		02:02:00	01/03/2015	3	2015	EBS
44362	UKSRL1_OMS-AB02-S05_NHM_1273_913	#OMS-AB02-S05_NHM_1273	OMS-AB02-S05_NHM_1273			rank: infraclass in order name						exact	accepted	924	Opheliidae	Malmgren, 1867	Animalia	Annelida	Polychaeta		Opheliidae				Opheliidae sp. (NHM_683)	gen	yes	Opheliidae		family	taxonConceptID					Scolecida	infraclass			y	y		02:02:00	01/03/2015	3	2015	EBS
44363	UKSRL1_OMS-AB02-S05_NHM_1273_980	#OMS-AB02-S05_NHM_1273	OMS-AB02-S05_NHM_1273		rank: infraclass name in class column	rank: class name in order column						exact	accepted	924	Opheliidae	Malmgren, 1867	Animalia	Annelida	Polychaeta		Opheliidae				Opheliidae sp. (NHM_683)	gen	yes	Opheliidae		family	taxonConceptID					Scolecida	infraclass			y	y		02:02:00	01/03/2015	3	2015	EBS
44416	UKSRL1_OMS-AB02-S05_NHM_1309_785	#OMS-AB02-S05_NHM_1309	OMS-AB02-S05_NHM_1309			rank: infraclass in order name						exact	accepted	924	Opheliidae	Malmgren, 1867	Animalia	Annelida	Polychaeta		Opheliidae				Opheliidae sp. (NHM_245)	gen	yes	Opheliidae		family	taxonConceptID					Scolecida	infraclass			y	y		02:02:00	01/03/2015	3	2015	EBS
44417	UKSRL1_OMS-AB02-S05_NHM_1309_998	#OMS-AB02-S05_NHM_1309	OMS-AB02-S05_NHM_1309		rank: infraclass name in class column	rank: class name in order column						exact	accepted	924	Opheliidae	Malmgren, 1867	Animalia	Annelida	Polychaeta		Opheliidae				Opheliidae sp. (NHM_245)	gen	yes	Opheliidae		family	taxonConceptID					Scolecida	infraclass			y	y		02:02:00	01/03/2015	3	2015	EBS
44419	UKSRL1_OMS-AB02-S05_NHM_1309A_914	#OMS-AB02-S05_NHM_1309A	OMS-AB02-S05_NHM_1309A			rank: infraclass in order name						exact	accepted	924	Opheliidae	Malmgren, 1867	Animalia	Annelida	Polychaeta		Opheliidae				Opheliidae sp. (NHM_683)	gen	yes	Opheliidae		family	taxonConceptID					Scolecida	infraclass			y	y		02:02:00	01/03/2015	3	2015	EBS
44420	UKSRL1_OMS-AB02-S05_NHM_1309A_999	#OMS-AB02-S05_NHM_1309A	OMS-AB02-S05_NHM_1309A		rank: infraclass name in class column	rank: class name in order column						exact	accepted	924	Opheliidae	Malmgren, 1867	Animalia	Annelida	Polychaeta		Opheliidae				Opheliidae sp. (NHM_683)	gen	yes	Opheliidae		family	taxonConceptID					Scolecida	infraclass			y	y		02:02:00	01/03/2015	3	2015	EBS
44476	UKSRL1_OMS-AB02-S05_NHM_1331_705	#OMS-AB02-S05_NHM_1331	OMS-AB02-S05_NHM_1331			rank: infraclass in order name						exact	accepted	924	Opheliidae	Malmgren, 1867	Animalia	Annelida	Polychaeta		Opheliidae				Opheliidae sp. (NHM_1331)	gen	yes	Opheliidae		family	taxonConceptID					Scolecida	infraclass			y	y		02:02:00	01/03/2015	3	2015	EBS
44477	UKSRL1_OMS-AB02-S05_NHM_1331_1018	#OMS-AB02-S05_NHM_1331	OMS-AB02-S05_NHM_1331		rank: infraclass name in class column	rank: class name in order column						exact	accepted	924	Opheliidae	Malmgren, 1867	Animalia	Annelida	Polychaeta		Opheliidae				Opheliidae sp. (NHM_1331)	gen	yes	Opheliidae		family	taxonConceptID					Scolecida	infraclass			y	y		02:02:00	01/03/2015	3	2015	EBS
45163	UKSRL1_OMS-AB02-S07_NHM_1766_872	#OMS-AB02-S07_NHM_1766	OMS-AB02-S07_NHM_1766			rank: infraclass in order name						exact	accepted	924	Opheliidae	Malmgren, 1867	Animalia	Annelida	Polychaeta		Opheliidae				Opheliidae sp. (NHM_681)	gen	yes	Opheliidae		family	taxonConceptID					Scolecida	infraclass			y	y		20:33:00	13/01/2015	1	2015	EBS
45164	UKSRL1_OMS-AB02-S07_NHM_1766_1282	#OMS-AB02-S07_NHM_1766	OMS-AB02-S07_NHM_1766		rank: infraclass name in class column	rank: class name in order column						exact	accepted	924	Opheliidae	Malmgren, 1867	Animalia	Annelida	Polychaeta		Opheliidae				Opheliidae sp. (NHM_681)	gen	yes	Opheliidae		family	taxonConceptID					Scolecida	infraclass			y	y		20:33:00	13/01/2015	1	2015	EBS
45169	UKSRL1_OMS-AB02-S07_NHM_1769_728	#OMS-AB02-S07_NHM_1769	OMS-AB02-S07_NHM_1769			rank: infraclass in order name						exact	accepted	924	Opheliidae	Malmgren, 1867	Animalia	Annelida	Polychaeta		Opheliidae				Opheliidae sp. (NHM_1769)	gen	yes	Opheliidae		family	taxonConceptID					Scolecida	infraclass			y	y		20:33:00	13/01/2015	1	2015	EBS
45170	UKSRL1_OMS-AB02-S07_NHM_1769_1284	#OMS-AB02-S07_NHM_1769	OMS-AB02-S07_NHM_1769		rank: infraclass name in class column	rank: class name in order column						exact	accepted	924	Opheliidae	Malmgren, 1867	Animalia	Annelida	Polychaeta		Opheliidae				Opheliidae sp. (NHM_1769)	gen	yes	Opheliidae		family	taxonConceptID					Scolecida	infraclass			y	y		20:33:00	13/01/2015	1	2015	EBS
45828	UKSRL1_OMS-AB02-S10_NHM_1870_873	#OMS-AB02-S10_NHM_1870	OMS-AB02-S10_NHM_1870			rank: infraclass in order name						exact	accepted	924	Opheliidae	Malmgren, 1867	Animalia	Annelida	Polychaeta		Opheliidae				Opheliidae sp. (NHM_681)	gen	yes	Opheliidae		family	taxonConceptID					Scolecida	infraclass			y	y		15:31:00	13/03/2015	3	2015	EBS
45829	UKSRL1_OMS-AB02-S10_NHM_1870_1344	#OMS-AB02-S10_NHM_1870	OMS-AB02-S10_NHM_1870		rank: infraclass name in class column	rank: class name in order column						exact	accepted	924	Opheliidae	Malmgren, 1867	Animalia	Annelida	Polychaeta		Opheliidae				Opheliidae sp. (NHM_681)	gen	yes	Opheliidae		family	taxonConceptID					Scolecida	infraclass			y	y		15:31:00	13/03/2015	3	2015	EBS
45831	UKSRL1_OMS-AB02-S10_NHM_1871_697	#OMS-AB02-S10_NHM_1871	OMS-AB02-S10_NHM_1871			rank: infraclass in order name						exact	accepted	924	Opheliidae	Malmgren, 1867	Animalia	Annelida	Polychaeta		Opheliidae				Opheliidae sp. (NHM_1250)	gen	yes	Opheliidae		family	taxonConceptID					Scolecida	infraclass			y	y		15:31:00	13/03/2015	3	2015	EBS
45832	UKSRL1_OMS-AB02-S10_NHM_1871_1345	#OMS-AB02-S10_NHM_1871	OMS-AB02-S10_NHM_1871		rank: infraclass name in class column	rank: class name in order column						exact	accepted	924	Opheliidae	Malmgren, 1867	Animalia	Annelida	Polychaeta		Opheliidae				Opheliidae sp. (NHM_1250)	gen	yes	Opheliidae		family	taxonConceptID					Scolecida	infraclass			y	y		15:31:00	13/03/2015	3	2015	EBS
45843	UKSRL1_OMS-AB02-S10_NHM_1874_652	#OMS-AB02-S10_NHM_1874	OMS-AB02-S10_NHM_1874			rank: infraclass in order name						exact	accepted	924	Opheliidae	Malmgren, 1867	Animalia	Annelida	Polychaeta		Opheliidae				Opheliidae sp. (NHM_1068)	gen	yes	Opheliidae		family	taxonConceptID					Scolecida	infraclass			y	y		15:31:00	13/03/2015	3	2015	EBS
45844	UKSRL1_OMS-AB02-S10_NHM_1874_1349	#OMS-AB02-S10_NHM_1874	OMS-AB02-S10_NHM_1874		rank: infraclass name in class column	rank: class name in order column						exact	accepted	924	Opheliidae	Malmgren, 1867	Animalia	Annelida	Polychaeta		Opheliidae				Opheliidae sp. (NHM_1068)	gen	yes	Opheliidae		family	taxonConceptID					Scolecida	infraclass			y	y		15:31:00	13/03/2015	3	2015	EBS
46433	UKSRL1_OMS-AB02-S11_NHM_2017_729	#OMS-AB02-S11_NHM_2017	OMS-AB02-S11_NHM_2017			rank: infraclass in order name						exact	accepted	924	Opheliidae	Malmgren, 1867	Animalia	Annelida	Polychaeta		Opheliidae				Opheliidae sp. (NHM_2017)	gen	yes	Opheliidae		family	taxonConceptID					Scolecida	infraclass			y	y		03:10:00	13/06/2015	6	2015	EBS
46434	UKSRL1_OMS-AB02-S11_NHM_2017_1457	#OMS-AB02-S11_NHM_2017	OMS-AB02-S11_NHM_2017		rank: infraclass name in class column	rank: class name in order column						exact	accepted	924	Opheliidae	Malmgren, 1867	Animalia	Annelida	Polychaeta		Opheliidae				Opheliidae sp. (NHM_2017)	gen	yes	Opheliidae		family	taxonConceptID					Scolecida	infraclass			y	y		03:10:00	13/06/2015	6	2015	EBS
46626	UKSRL1_UK1-AB02-EB01_NHM_0598_556	#UK1-AB02-EB01_NHM_0598	UK1-AB02-EB01_NHM_0598		rank: infraclass name in class column	rank: class name in order column						exact	accepted	924	Opheliidae	Malmgren, 1867	Animalia	Annelida	Polychaeta		Opheliidae				Opheliidae sp. (NHM_245)	gen	yes	Opheliidae		family	taxonConceptID					Scolecida	infraclass			y	y		02:32:00	17/02/2015	2	2015	EBS
46664	UKSRL1_UK1-AB02-EB02_NHM_0681_598	#UK1-AB02-EB02_NHM_0681	UK1-AB02-EB02_NHM_0681		rank: infraclass name in class column	rank: class name in order column						exact	accepted	924	Opheliidae	Malmgren, 1867	Animalia	Annelida	Polychaeta		Opheliidae				Opheliidae sp. (NHM_681)	gen	yes	Opheliidae		family	taxonConceptID					Scolecida	infraclass			y	y		03:09:00	20/02/2015	2	2015	EBS
46666	UKSRL1_UK1-AB02-EB02_NHM_0683_600	#UK1-AB02-EB02_NHM_0683	UK1-AB02-EB02_NHM_0683		rank: infraclass name in class column	rank: class name in order column						exact	accepted	924	Opheliidae	Malmgren, 1867	Animalia	Annelida	Polychaeta		Opheliidae				Opheliidae sp. (NHM_683)	gen	yes	Opheliidae		family	taxonConceptID					Scolecida	infraclass			y	y		03:09:00	20/02/2015	2	2015	EBS
46670	UKSRL1_UK1-AB02-EB02_NHM_0689_604	#UK1-AB02-EB02_NHM_0689	UK1-AB02-EB02_NHM_0689		rank: infraclass name in class column	rank: class name in order column						exact	accepted	924	Opheliidae	Malmgren, 1867	Animalia	Annelida	Polychaeta		Opheliidae				Opheliidae sp. (NHM_689)	gen	yes	Opheliidae		family	taxonConceptID					Scolecida	infraclass			y	y		03:09:00	20/02/2015	2	2015	EBS
46680	UKSRL1_UK1-AB02-EB02_NHM_0700_614	#UK1-AB02-EB02_NHM_0700	UK1-AB02-EB02_NHM_0700		rank: infraclass name in class column	rank: class name in order column						exact	accepted	924	Opheliidae	Malmgren, 1867	Animalia	Annelida	Polychaeta		Opheliidae				Opheliidae sp. (NHM_683)	gen	yes	Opheliidae		family	taxonConceptID					Scolecida	infraclass			y	y		03:09:00	20/02/2015	2	2015	EBS
46686	UKSRL1_UK1-AB02-EB02_NHM_0708_620	#UK1-AB02-EB02_NHM_0708	UK1-AB02-EB02_NHM_0708		rank: infraclass name in class column	rank: class name in order column						exact	accepted	924	Opheliidae	Malmgren, 1867	Animalia	Annelida	Polychaeta		Opheliidae				Opheliidae sp. (NHM_245)	gen	yes	Opheliidae		family	taxonConceptID					Scolecida	infraclass			y	y		03:09:00	20/02/2015	2	2015	EBS
46691	UKSRL1_UK1-AB02-EB02_NHM_0718_625	#UK1-AB02-EB02_NHM_0718	UK1-AB02-EB02_NHM_0718		rank: infraclass name in class column	rank: class name in order column						exact	accepted	924	Opheliidae	Malmgren, 1867	Animalia	Annelida	Polychaeta		Opheliidae				Opheliidae sp. (NHM_681)	gen	yes	Opheliidae		family	taxonConceptID					Scolecida	infraclass			y	y		03:09:00	20/02/2015	2	2015	EBS
46762	UKSRL1_UK1-AB02-EB02_NHM_0783F_696	#UK1-AB02-EB02_NHM_0783F	UK1-AB02-EB02_NHM_0783F		rank: infraclass name in class column	rank: class name in order column						exact	accepted	924	Opheliidae	Malmgren, 1867	Animalia	Annelida	Polychaeta		Opheliidae				Opheliidae sp. (NHM_683)	gen	yes	Opheliidae		family	taxonConceptID					Scolecida	infraclass			y	y		03:09:00	20/02/2015	2	2015	EBS
46809	UKSRL1_UK1-AB02-EB03_NHM_0883_753	#UK1-AB02-EB03_NHM_0883	UK1-AB02-EB03_NHM_0883		rank: infraclass name in class column	rank: class name in order column						exact	accepted	924	Opheliidae	Malmgren, 1867	Animalia	Annelida	Polychaeta		Opheliidae				Opheliidae sp. (NHM_681)	gen	yes	Opheliidae		family	taxonConceptID					Scolecida	infraclass			y	y		01:25:00	23/02/2015	2	2015	EBS
46926	UKSRL1_UK1-AB02-U01_NHM_1653_706	#UK1-AB02-U01_NHM_1653	UK1-AB02-U01_NHM_1653			rank: infraclass in order name						exact	accepted	924	Opheliidae	Malmgren, 1867	Animalia	Annelida	Polychaeta		Opheliidae				Opheliidae sp. (NHM_1653)	gen	yes	Opheliidae		family	taxonConceptID					Scolecida	infraclass			y	y		08:33:00	10/03/2015	3	2015	EBS
46927	UKSRL1_UK1-AB02-U01_NHM_1653_1217	#UK1-AB02-U01_NHM_1653	UK1-AB02-U01_NHM_1653		rank: infraclass name in class column	rank: class name in order column						exact	accepted	924	Opheliidae	Malmgren, 1867	Animalia	Annelida	Polychaeta		Opheliidae				Opheliidae sp. (NHM_1653)	gen	yes	Opheliidae		family	taxonConceptID					Scolecida	infraclass			y	y		08:33:00	10/03/2015	3	2015	EBS
47118	UKSRL1_UK1-AB02-U02_NHM_0598_769	#UK1-AB02-U02_NHM_0598	UK1-AB02-U02_NHM_0598			rank: infraclass in order name						exact	accepted	924	Opheliidae	Malmgren, 1867	Animalia	Annelida	Polychaeta		Opheliidae				Opheliidae sp. (NHM_245)	gen	yes	Opheliidae		family	taxonConceptID					Scolecida	infraclass			y	y		09:25:00	23/02/2015	2	2015	EBS
47806	UKSRL1_UK1-AB02-U04_NHM_0883_838	#UK1-AB02-U04_NHM_0883	UK1-AB02-U04_NHM_0883			rank: infraclass in order name						exact	accepted	924	Opheliidae	Malmgren, 1867	Animalia	Annelida	Polychaeta		Opheliidae				Opheliidae sp. (NHM_681)	gen	yes	Opheliidae		family	taxonConceptID					Scolecida	infraclass			y	y		11:09:00	20/02/2015	2	2015	EBS
48577	UKSRL1_UK1-AB02-U06_NHM_0681_830	#UK1-AB02-U06_NHM_0681	UK1-AB02-U06_NHM_0681			rank: infraclass in order name						exact	accepted	924	Opheliidae	Malmgren, 1867	Animalia	Annelida	Polychaeta		Opheliidae				Opheliidae sp. (NHM_681)	gen	yes	Opheliidae		family	taxonConceptID					Scolecida	infraclass			y	y		00:49:00	25/02/2015	2	2015	EBS
48579	UKSRL1_UK1-AB02-U06_NHM_0683_899	#UK1-AB02-U06_NHM_0683	UK1-AB02-U06_NHM_0683			rank: infraclass in order name						exact	accepted	924	Opheliidae	Malmgren, 1867	Animalia	Annelida	Polychaeta		Opheliidae				Opheliidae sp. (NHM_683)	gen	yes	Opheliidae		family	taxonConceptID					Scolecida	infraclass			y	y		03:09:00	27/02/2015	2	2015	EBS
48583	UKSRL1_UK1-AB02-U06_NHM_0689_915	#UK1-AB02-U06_NHM_0689	UK1-AB02-U06_NHM_0689			rank: infraclass in order name						exact	accepted	924	Opheliidae	Malmgren, 1867	Animalia	Annelida	Polychaeta		Opheliidae				Opheliidae sp. (NHM_689)	gen	yes	Opheliidae		family	taxonConceptID					Scolecida	infraclass			y	y		10:02:00	01/03/2015	3	2015	EBS
48593	UKSRL1_UK1-AB02-U06_NHM_0700_900	#UK1-AB02-U06_NHM_0700	UK1-AB02-U06_NHM_0700			rank: infraclass in order name						exact	accepted	924	Opheliidae	Malmgren, 1867	Animalia	Annelida	Polychaeta		Opheliidae				Opheliidae sp. (NHM_683)	gen	yes	Opheliidae		family	taxonConceptID					Scolecida	infraclass			y	y		11:09:00	20/02/2015	2	2015	EBS
48599	UKSRL1_UK1-AB02-U06_NHM_0708_773	#UK1-AB02-U06_NHM_0708	UK1-AB02-U06_NHM_0708			rank: infraclass in order name						exact	accepted	924	Opheliidae	Malmgren, 1867	Animalia	Annelida	Polychaeta		Opheliidae				Opheliidae sp. (NHM_245)	gen	yes	Opheliidae		family	taxonConceptID					Scolecida	infraclass			y	y		09:25:00	23/02/2015	2	2015	EBS
48604	UKSRL1_UK1-AB02-U06_NHM_0718_837	#UK1-AB02-U06_NHM_0718	UK1-AB02-U06_NHM_0718			rank: infraclass in order name						exact	accepted	924	Opheliidae	Malmgren, 1867	Animalia	Annelida	Polychaeta		Opheliidae				Opheliidae sp. (NHM_681)	gen	yes	Opheliidae		family	taxonConceptID					Scolecida	infraclass			y	y		00:49:00	25/02/2015	2	2015	EBS
48675	UKSRL1_UK1-AB02-U06_NHM_0783F_911	#UK1-AB02-U06_NHM_0783F	UK1-AB02-U06_NHM_0783F			rank: infraclass in order name						exact	accepted	924	Opheliidae	Malmgren, 1867	Animalia	Annelida	Polychaeta		Opheliidae				Opheliidae sp. (NHM_683)	gen	yes	Opheliidae		family	taxonConceptID					Scolecida	infraclass			y	y		03:09:00	27/02/2015	2	2015	EBS
50170	UKSRL1_UK1_AB01_EB04_BC255_253	#UK1_AB01_EB04_BC255	UK1_AB01_EB04_BC255			rank: infraclass in order name						exact	accepted	924	Opheliidae	Malmgren, 1867	Animalia	Annelida	Polychaeta		Opheliidae				Opheliidae sp. (NHM_254)	gen	yes	Opheliidae		family	taxonConceptID					Scolecida	infraclass			y	y		03:14:00	16/03/2015	3	2015	EBS		verbatim depth -9
50355	UKSRL1_APEI6_AB02_EB13_BC1034_1032	#APEI6_AB02_EB13_BC1034	APEI6_AB02_EB13_BC1034			rank: infraclass in order name						exact	accepted	924	Opheliidae	Malmgren, 1867	Animalia	Annelida	Polychaeta		Opheliidae				Opheliidae sp. (NHM_681)	gen	yes	Opheliidae		family	taxonConceptID					Scolecida	infraclass			y	y		03:27:00	16/03/2015	3	2015	EBS
50362	UKSRL1_APEI6_AB02_EB13_BC1041_1039	#APEI6_AB02_EB13_BC1041	APEI6_AB02_EB13_BC1041			rank: infraclass in order name						exact	accepted	924	Opheliidae	Malmgren, 1867	Animalia	Annelida	Polychaeta		Opheliidae				Opheliidae sp. (NHM_681)	gen	yes	Opheliidae		family	taxonConceptID					Scolecida	infraclass			y	y		03:27:00	16/03/2015	3	2015	EBS
50363	UKSRL1_APEI6_AB02_EB13_BC1042_1040	#APEI6_AB02_EB13_BC1042	APEI6_AB02_EB13_BC1042			rank: infraclass in order name						exact	accepted	924	Opheliidae	Malmgren, 1867	Animalia	Annelida	Polychaeta		Opheliidae				Opheliidae sp. (NHM_2112)	gen	yes	Opheliidae		family	taxonConceptID					Scolecida	infraclass			y	y		03:27:00	16/03/2015	3	2015	EBS
50365	UKSRL1_APEI6_AB02_EB13_BC1044_1042	#APEI6_AB02_EB13_BC1044	APEI6_AB02_EB13_BC1044			rank: infraclass in order name						exact	accepted	924	Opheliidae	Malmgren, 1867	Animalia	Annelida	Polychaeta		Opheliidae				Opheliidae sp. (NHM_2114)	gen	yes	Opheliidae		family	taxonConceptID					Scolecida	infraclass			y	y		03:27:00	16/03/2015	3	2015	EBS
50366	UKSRL1_APEI6_AB02_EB13_BC1045_1043	#APEI6_AB02_EB13_BC1045	APEI6_AB02_EB13_BC1045			rank: infraclass in order name						exact	accepted	924	Opheliidae	Malmgren, 1867	Animalia	Annelida	Polychaeta		Opheliidae				Opheliidae sp. (NHM_681)	gen	yes	Opheliidae		family	taxonConceptID					Scolecida	infraclass			y	y		03:27:00	16/03/2015	3	2015	EBS
50374	UKSRL1_APEI6_AB02_EB13_BC1053_1051	#APEI6_AB02_EB13_BC1053	APEI6_AB02_EB13_BC1053			rank: infraclass in order name						exact	accepted	924	Opheliidae	Malmgren, 1867	Animalia	Annelida	Polychaeta		Opheliidae				Opheliidae sp. (NHM_681)	gen	yes	Opheliidae		family	taxonConceptID					Scolecida	infraclass			y	y		03:27:00	16/03/2015	3	2015	EBS
50378	UKSRL1_APEI6_AB02_EB13_BC1057_1055	#APEI6_AB02_EB13_BC1057	APEI6_AB02_EB13_BC1057			rank: infraclass in order name						exact	accepted	924	Opheliidae	Malmgren, 1867	Animalia	Annelida	Polychaeta		Opheliidae				Opheliidae sp. (NHM_681)	gen	yes	Opheliidae		family	taxonConceptID					Scolecida	infraclass			y	y		03:27:00	16/03/2015	3	2015	EBS
50379	UKSRL1_APEI6_AB02_EB13_BC1058_1056	#APEI6_AB02_EB13_BC1058	APEI6_AB02_EB13_BC1058			rank: infraclass in order name						exact	accepted	924	Opheliidae	Malmgren, 1867	Animalia	Annelida	Polychaeta		Opheliidae				Opheliidae sp. (NHM_681)	gen	yes	Opheliidae		family	taxonConceptID					Scolecida	infraclass			y	y		03:27:00	16/03/2015	3	2015	EBS
50421	UKSRL1_OMS1_AB02_EB05_BC704_702	#OMS1_AB02_EB05_BC704	OMS1_AB02_EB05_BC704			rank: infraclass in order name						exact	accepted	924	Opheliidae	Malmgren, 1867	Animalia	Annelida	Polychaeta		Opheliidae				Opheliidae sp. (NHM_1068)	gen	yes	Opheliidae		family	taxonConceptID					Scolecida	infraclass			y	y		03:22:00	16/03/2015	3	2015	EBS
50467	UKSRL1_OMS1_AB02_EB06_BC756_754	#OMS1_AB02_EB06_BC756	OMS1_AB02_EB06_BC756			rank: infraclass in order name						exact	accepted	924	Opheliidae	Malmgren, 1867	Animalia	Annelida	Polychaeta		Opheliidae				Opheliidae sp. (NHM_1250)	gen	yes	Opheliidae		family	taxonConceptID					Scolecida	infraclass			y	y		03:22:00	16/03/2015	3	2015	EBS
50766	UKSRL1_UK1_AB02_EB02_BC549_547	#UK1_AB02_EB02_BC549	UK1_AB02_EB02_BC549			rank: infraclass in order name						exact	accepted	924	Opheliidae	Malmgren, 1867	Animalia	Annelida	Polychaeta		Opheliidae				Opheliidae sp. (NHM_681)	gen	yes	Opheliidae		family	taxonConceptID					Scolecida	infraclass			y	y		03:19:00	16/03/2015	3	2015	EBS
50767	UKSRL1_UK1_AB02_EB02_BC550_548	#UK1_AB02_EB02_BC550	UK1_AB02_EB02_BC550			rank: infraclass in order name						exact	accepted	924	Opheliidae	Malmgren, 1867	Animalia	Annelida	Polychaeta		Opheliidae				Opheliidae sp. (NHM_683)	gen	yes	Opheliidae		family	taxonConceptID					Scolecida	infraclass			y	y		03:19:00	16/03/2015	3	2015	EBS
50781	UKSRL1_UK1_AB02_EB02_BC564_562	#UK1_AB02_EB02_BC564	UK1_AB02_EB02_BC564			rank: infraclass in order name						exact	accepted	924	Opheliidae	Malmgren, 1867	Animalia	Annelida	Polychaeta		Opheliidae				Opheliidae sp. (NHM_681)	gen	yes	Opheliidae		family	taxonConceptID					Scolecida	infraclass			y	y		03:19:00	16/03/2015	3	2015	EBS
50844	UKSRL1_UK1_AB02_EB03_BC637_635	#UK1_AB02_EB03_BC637	UK1_AB02_EB03_BC637			rank: infraclass in order name						exact	accepted	924	Opheliidae	Malmgren, 1867	Animalia	Annelida	Polychaeta		Opheliidae				Opheliidae sp. (NHM_681)	gen	yes	Opheliidae		family	taxonConceptID					Scolecida	infraclass			y	y		03:20:00	16/03/2015	3	2015	EBS
50887	UKSRL1_UK1_AB02_EB04_BC679_677	#UK1_AB02_EB04_BC679	UK1_AB02_EB04_BC679			rank: infraclass in order name						exact	accepted	924	Opheliidae	Malmgren, 1867	Animalia	Annelida	Polychaeta		Opheliidae				Opheliidae sp. (NHM_681)	gen	yes	Opheliidae		family	taxonConceptID					Scolecida	infraclass			y	y		03:21:00	16/03/2015	3	2015	EBS
22994	UKSRL1_UK1-A-EB04_AB19_254	#UK1-A-EB04_AB19	UK1-A-EB04_AB19			rank: infraclass in order name						exact	accepted	924	Opheliidae	Malmgren, 1867	Animalia	Annelida	Polychaeta		Opheliidae				Ophelina sp B	gen	yes	Opheliidae		family	taxonConceptID					Scolecida	infraclass			y	y		01:50:00	17/10/2013	10	2013			verbatim depth -9
23401	UKSRL1_UK1-A-F_AB15_245	#UK1-A-F_AB15	UK1-A-F_AB15			rank: infraclass in order name						exact	accepted	924	Opheliidae	Malmgren, 1867	Animalia	Annelida	Polychaeta		Opheliidae				Ophelina sp A	gen	yes	Opheliidae		family	taxonConceptID					Scolecida	infraclass			y	y		12:15:00	16/10/2013	10	2013			verbatim depth -9
23404	UKSRL1_UK1-A-F_AB15_248	#UK1-A-F_AB15	UK1-A-F_AB15			rank: infraclass in order name						exact	accepted	924	Opheliidae	Malmgren, 1867	Animalia	Annelida	Polychaeta		Opheliidae				Ophelina sp A	gen	yes	Opheliidae		family	taxonConceptID					Scolecida	infraclass			y	y		12:15:00	16/10/2013	10	2013			verbatim depth -9
43168	UKSRL1_OMS-AB02-S01_NHM_0994_79	#OMS-AB02-S01_NHM_0994	OMS-AB02-S01_NHM_0994									exact	accepted	924	Opheliidae	Malmgren, 1867	Animalia	Annelida	Polychaeta		Opheliidae					gen	yes	Opheliidae		family	taxonConceptID					Scolecida	infraclass			y	y		16:49:00	24/02/2015	2	2015
43747	UKSRL1_OMS-AB02-S02_NHM_1066_98	#OMS-AB02-S02_NHM_1066	OMS-AB02-S02_NHM_1066									exact	accepted	924	Opheliidae	Malmgren, 1867	Animalia	Annelida	Polychaeta		Opheliidae					gen	yes	Opheliidae		family	taxonConceptID					Scolecida	infraclass			y	y		19:09:00	26/02/2015	2	2015
43749	UKSRL1_OMS-AB02-S02_NHM_1068_39	#OMS-AB02-S02_NHM_1068	OMS-AB02-S02_NHM_1068									exact	accepted	924	Opheliidae	Malmgren, 1867	Animalia	Annelida	Polychaeta		Opheliidae					gen	yes	Opheliidae		family	taxonConceptID					Scolecida	infraclass			y	y		19:09:00	26/02/2015	2	2015
43764	UKSRL1_OMS-AB02-S02_NHM_1073_41	#OMS-AB02-S02_NHM_1073	OMS-AB02-S02_NHM_1073									exact	accepted	924	Opheliidae	Malmgren, 1867	Animalia	Annelida	Polychaeta		Opheliidae					gen	yes	Opheliidae		family	taxonConceptID					Scolecida	infraclass			y	y		19:09:00	26/02/2015	2	2015
43830	UKSRL1_OMS-AB02-S02_NHM_1098_50	#OMS-AB02-S02_NHM_1098	OMS-AB02-S02_NHM_1098									exact	accepted	924	Opheliidae	Malmgren, 1867	Animalia	Annelida	Polychaeta		Opheliidae					gen	yes	Opheliidae		family	taxonConceptID					Scolecida	infraclass			y	y		19:09:00	26/02/2015	2	2015
43863	UKSRL1_OMS-AB02-S02_NHM_1137_51	#OMS-AB02-S02_NHM_1137	OMS-AB02-S02_NHM_1137									exact	accepted	924	Opheliidae	Malmgren, 1867	Animalia	Annelida	Polychaeta		Opheliidae					gen	yes	Opheliidae		family	taxonConceptID					Scolecida	infraclass			y	y		19:09:00	26/02/2015	2	2015
43935	UKSRL1_OMS-AB02-S02_NHM_1166C_43	#OMS-AB02-S02_NHM_1166C	OMS-AB02-S02_NHM_1166C									exact	accepted	924	Opheliidae	Malmgren, 1867	Animalia	Annelida	Polychaeta		Opheliidae					gen	yes	Opheliidae		family	taxonConceptID					Scolecida	infraclass			y	y		19:09:00	26/02/2015	2	2015
44310	UKSRL1_OMS-AB02-S05_NHM_1241_42	#OMS-AB02-S05_NHM_1241	OMS-AB02-S05_NHM_1241									exact	accepted	924	Opheliidae	Malmgren, 1867	Animalia	Annelida	Polychaeta		Opheliidae					gen	yes	Opheliidae		family	taxonConceptID					Scolecida	infraclass			y	y		02:02:00	01/03/2015	3	2015
44325	UKSRL1_OMS-AB02-S05_NHM_1250_44	#OMS-AB02-S05_NHM_1250	OMS-AB02-S05_NHM_1250									exact	accepted	924	Opheliidae	Malmgren, 1867	Animalia	Annelida	Polychaeta		Opheliidae					gen	yes	Opheliidae		family	taxonConceptID					Scolecida	infraclass			y	y		02:02:00	01/03/2015	3	2015
44361	UKSRL1_OMS-AB02-S05_NHM_1273_131	#OMS-AB02-S05_NHM_1273	OMS-AB02-S05_NHM_1273									exact	accepted	924	Opheliidae	Malmgren, 1867	Animalia	Annelida	Polychaeta		Opheliidae					gen	yes	Opheliidae		family	taxonConceptID					Scolecida	infraclass			y	y		02:02:00	01/03/2015	3	2015
44415	UKSRL1_OMS-AB02-S05_NHM_1309_52	#OMS-AB02-S05_NHM_1309	OMS-AB02-S05_NHM_1309									exact	accepted	924	Opheliidae	Malmgren, 1867	Animalia	Annelida	Polychaeta		Opheliidae					gen	yes	Opheliidae		family	taxonConceptID					Scolecida	infraclass			y	y		02:02:00	01/03/2015	3	2015
44418	UKSRL1_OMS-AB02-S05_NHM_1309A_132	#OMS-AB02-S05_NHM_1309A	OMS-AB02-S05_NHM_1309A									exact	accepted	924	Opheliidae	Malmgren, 1867	Animalia	Annelida	Polychaeta		Opheliidae					gen	yes	Opheliidae		family	taxonConceptID					Scolecida	infraclass			y	y		02:02:00	01/03/2015	3	2015
44475	UKSRL1_OMS-AB02-S05_NHM_1331_47	#OMS-AB02-S05_NHM_1331	OMS-AB02-S05_NHM_1331									exact	accepted	924	Opheliidae	Malmgren, 1867	Animalia	Annelida	Polychaeta		Opheliidae					gen	yes	Opheliidae		family	taxonConceptID					Scolecida	infraclass			y	y		02:02:00	01/03/2015	3	2015
45162	UKSRL1_OMS-AB02-S07_NHM_1766_99	#OMS-AB02-S07_NHM_1766	OMS-AB02-S07_NHM_1766									exact	accepted	924	Opheliidae	Malmgren, 1867	Animalia	Annelida	Polychaeta		Opheliidae					gen	yes	Opheliidae		family	taxonConceptID					Scolecida	infraclass			y	y		20:33:00	13/01/2015	1	2015
45168	UKSRL1_OMS-AB02-S07_NHM_1769_48	#OMS-AB02-S07_NHM_1769	OMS-AB02-S07_NHM_1769									exact	accepted	924	Opheliidae	Malmgren, 1867	Animalia	Annelida	Polychaeta		Opheliidae					gen	yes	Opheliidae		family	taxonConceptID					Scolecida	infraclass			y	y		20:33:00	13/01/2015	1	2015
45632	UKSRL1_OMS-AB02-S08_NHM_1949_46	#OMS-AB02-S08_NHM_1949	OMS-AB02-S08_NHM_1949									exact	accepted	924	Opheliidae	Malmgren, 1867	Animalia	Annelida	Polychaeta		Opheliidae					gen	yes	Opheliidae		family	taxonConceptID					Scolecida	infraclass			y	y		11:09:00	20/02/2015	2	2015
45827	UKSRL1_OMS-AB02-S10_NHM_1870_100	#OMS-AB02-S10_NHM_1870	OMS-AB02-S10_NHM_1870									exact	accepted	924	Opheliidae	Malmgren, 1867	Animalia	Annelida	Polychaeta		Opheliidae					gen	yes	Opheliidae		family	taxonConceptID					Scolecida	infraclass			y	y		15:31:00	13/03/2015	3	2015
45830	UKSRL1_OMS-AB02-S10_NHM_1871_45	#OMS-AB02-S10_NHM_1871	OMS-AB02-S10_NHM_1871									exact	accepted	924	Opheliidae	Malmgren, 1867	Animalia	Annelida	Polychaeta		Opheliidae					gen	yes	Opheliidae		family	taxonConceptID					Scolecida	infraclass			y	y		15:31:00	13/03/2015	3	2015
45842	UKSRL1_OMS-AB02-S10_NHM_1874_40	#OMS-AB02-S10_NHM_1874	OMS-AB02-S10_NHM_1874									exact	accepted	924	Opheliidae	Malmgren, 1867	Animalia	Annelida	Polychaeta		Opheliidae					gen	yes	Opheliidae		family	taxonConceptID					Scolecida	infraclass			y	y		15:31:00	13/03/2015	3	2015
46432	UKSRL1_OMS-AB02-S11_NHM_2017_49	#OMS-AB02-S11_NHM_2017	OMS-AB02-S11_NHM_2017									exact	accepted	924	Opheliidae	Malmgren, 1867	Animalia	Annelida	Polychaeta		Opheliidae					gen	yes	Opheliidae		family	taxonConceptID					Scolecida	infraclass			y	y		03:10:00	13/06/2015	6	2015
26834	UKSRL1_UK1-AB01-C_NHM_0102_101	#UK1-AB01-C_NHM_0102	UK1-AB01-C_NHM_0102		rank: infraclass name in class column	rank: class name in order column						exact	accepted	902	Orbiniidae	Hartman, 1942	Animalia	Annelida	Polychaeta		Orbiniidae				Orbiniidae sp. (NHM_102)	gen	yes	Orbiniidae		family	taxonConceptID					Scolecida	infraclass			y	y		10:12:00	11/10/2013	10	2013	BC
26835	UKSRL1_UK1-AB01-C_NHM_0102_926	#UK1-AB01-C_NHM_0102	UK1-AB01-C_NHM_0102			rank: infraclass in order name						exact	accepted	902	Orbiniidae	Hartman, 1942	Animalia	Annelida	Polychaeta		Orbiniidae				Orbiniidae sp. (NHM_102)	gen	yes	Orbiniidae		family	taxonConceptID					Scolecida	infraclass			y	y		10:12:00	11/10/2013	10	2013	BC
26850	UKSRL1_UK1-AB01-C_NHM_0110_109	#UK1-AB01-C_NHM_0110	UK1-AB01-C_NHM_0110		rank: infraclass name in class column	rank: class name in order column						exact	accepted	902	Orbiniidae	Hartman, 1942	Animalia	Annelida	Polychaeta		Orbiniidae				Orbiniidae sp. (NHM_102)	gen	yes	Orbiniidae		family	taxonConceptID					Scolecida	infraclass			y	y		10:12:00	11/10/2013	10	2013	BC
26851	UKSRL1_UK1-AB01-C_NHM_0110_935	#UK1-AB01-C_NHM_0110	UK1-AB01-C_NHM_0110			rank: infraclass in order name						exact	accepted	902	Orbiniidae	Hartman, 1942	Animalia	Annelida	Polychaeta		Orbiniidae				Orbiniidae sp. (NHM_102)	gen	yes	Orbiniidae		family	taxonConceptID					Scolecida	infraclass			y	y		10:12:00	11/10/2013	10	2013	BC
26852	UKSRL1_UK1-AB01-C_NHM_0111_110	#UK1-AB01-C_NHM_0111	UK1-AB01-C_NHM_0111		rank: infraclass name in class column	rank: class name in order column						exact	accepted	902	Orbiniidae	Hartman, 1942	Animalia	Annelida	Polychaeta		Orbiniidae				Orbiniidae sp. (NHM_102)	gen	yes	Orbiniidae		family	taxonConceptID					Scolecida	infraclass			y	y		10:12:00	11/10/2013	10	2013	BC
26853	UKSRL1_UK1-AB01-C_NHM_0111_939	#UK1-AB01-C_NHM_0111	UK1-AB01-C_NHM_0111			rank: infraclass in order name						exact	accepted	902	Orbiniidae	Hartman, 1942	Animalia	Annelida	Polychaeta		Orbiniidae				Orbiniidae sp. (NHM_102)	gen	yes	Orbiniidae		family	taxonConceptID					Scolecida	infraclass			y	y		10:12:00	11/10/2013	10	2013	BC
28002	UKSRL1_UK1-AB01-J_NHM_0458_459	#UK1-AB01-J_NHM_0458	UK1-AB01-J_NHM_0458		rank: infraclass name in class column	rank: class name in order column						exact	accepted	902	Orbiniidae	Hartman, 1942	Animalia	Annelida	Polychaeta		Orbiniidae				Orbiniidae sp. (NHM_458)	gen	yes	Orbiniidae		family	taxonConceptID					Scolecida	infraclass			y	y		11:02:00	21/10/2013	10	2013	BC
28003	UKSRL1_UK1-AB01-J_NHM_0458_953	#UK1-AB01-J_NHM_0458	UK1-AB01-J_NHM_0458			rank: infraclass in order name						exact	accepted	902	Orbiniidae	Hartman, 1942	Animalia	Annelida	Polychaeta		Orbiniidae				Orbiniidae sp. (NHM_458)	gen	yes	Orbiniidae		family	taxonConceptID					Scolecida	infraclass			y	y		11:02:00	21/10/2013	10	2013	BC
44302	UKSRL1_OMS-AB02-S05_NHM_1232_960	#OMS-AB02-S05_NHM_1232	OMS-AB02-S05_NHM_1232		rank: infraclass name in class column	rank: class name in order column						exact	accepted	902	Orbiniidae	Hartman, 1942	Animalia	Annelida	Polychaeta		Orbiniidae				Orbiniidae sp. (NHM_824)	gen	yes	Orbiniidae		family	taxonConceptID					Scolecida	infraclass			y	y		12:09:00	28/02/2015	2	2015	BC
44303	UKSRL1_OMS-AB02-S05_NHM_1232_1019	#OMS-AB02-S05_NHM_1232	OMS-AB02-S05_NHM_1232			rank: infraclass in order name						exact	accepted	902	Orbiniidae	Hartman, 1942	Animalia	Annelida	Polychaeta		Orbiniidae				Orbiniidae sp. (NHM_824)	gen	yes	Orbiniidae		family	taxonConceptID					Scolecida	infraclass			y	y		12:09:00	28/02/2015	2	2015	BC
49390	UKSRL1_UK1-AB02-U09_NHM_1505_1045	#UK1-AB02-U09_NHM_1505	UK1-AB02-U09_NHM_1505			rank: infraclass in order name						exact	accepted	902	Orbiniidae	Hartman, 1942	Animalia	Annelida	Polychaeta		Orbiniidae				Orbiniidae sp. (NHM_754)	gen	yes	Orbiniidae		family	taxonConceptID					Scolecida	infraclass			y	y		23:23:00	04/03/2015	3	2015	BC
49391	UKSRL1_UK1-AB02-U09_NHM_1505_1147	#UK1-AB02-U09_NHM_1505	UK1-AB02-U09_NHM_1505		rank: infraclass name in class column	rank: class name in order column						exact	accepted	902	Orbiniidae	Hartman, 1942	Animalia	Annelida	Polychaeta		Orbiniidae				Orbiniidae sp. (NHM_1505)	gen	yes	Orbiniidae		family	taxonConceptID					Scolecida	infraclass			y	y		23:23:00	04/03/2015	3	2015	BC
49392	UKSRL1_UK1-AB02-U09_NHM_1508A_1047	#UK1-AB02-U09_NHM_1508A	UK1-AB02-U09_NHM_1508A			rank: infraclass in order name						exact	accepted	902	Orbiniidae	Hartman, 1942	Animalia	Annelida	Polychaeta		Orbiniidae				Orbiniidae sp. (NHM_754)	gen	yes	Orbiniidae		family	taxonConceptID					Scolecida	infraclass			y	y		23:23:00	04/03/2015	3	2015	BC
49393	UKSRL1_UK1-AB02-U09_NHM_1508A_1148	#UK1-AB02-U09_NHM_1508A	UK1-AB02-U09_NHM_1508A		rank: infraclass name in class column	rank: class name in order column						exact	accepted	902	Orbiniidae	Hartman, 1942	Animalia	Annelida	Polychaeta		Orbiniidae				Orbiniidae sp. (NHM_754)	gen	yes	Orbiniidae		family	taxonConceptID					Scolecida	infraclass			y	y		23:23:00	04/03/2015	3	2015	BC
49901	UKSRL1_UK1_AB01_BC05_BC103_101	#UK1_AB01_BC05_BC103	UK1_AB01_BC05_BC103			rank: infraclass in order name						exact	accepted	902	Orbiniidae	Hartman, 1942	Animalia	Annelida	Polychaeta		Orbiniidae				Orbiniidae sp. (NHM_102)	gen	yes	Orbiniidae		family	taxonConceptID					Scolecida	infraclass			y	y		03:28:00	16/03/2015	3	2015	BC
49909	UKSRL1_UK1_AB01_BC05_BC111_109	#UK1_AB01_BC05_BC111	UK1_AB01_BC05_BC111			rank: infraclass in order name						exact	accepted	902	Orbiniidae	Hartman, 1942	Animalia	Annelida	Polychaeta		Orbiniidae				Orbiniidae sp. (NHM_102)	gen	yes	Orbiniidae		family	taxonConceptID					Scolecida	infraclass			y	y		03:12:00	16/03/2015	3	2015	BC
49910	UKSRL1_UK1_AB01_BC05_BC112_110	#UK1_AB01_BC05_BC112	UK1_AB01_BC05_BC112			rank: infraclass in order name						exact	accepted	902	Orbiniidae	Hartman, 1942	Animalia	Annelida	Polychaeta		Orbiniidae				Orbiniidae sp. (NHM_102)	gen	yes	Orbiniidae		family	taxonConceptID					Scolecida	infraclass			y	y		03:12:00	16/03/2015	3	2015	BC
50051	UKSRL1_UK1_AB01_BC13_BC458_456	#UK1_AB01_BC13_BC458	UK1_AB01_BC13_BC458			rank: infraclass in order name						exact	accepted	902	Orbiniidae	Hartman, 1942	Animalia	Annelida	Polychaeta		Orbiniidae				Orbiniidae sp. (NHM_458)	gen	yes	Orbiniidae		family	taxonConceptID					Scolecida	infraclass			y	y		03:17:00	16/03/2015	3	2015	BC
50398	UKSRL1_OMS1_AB02_BC11_BC751_749	#OMS1_AB02_BC11_BC751	OMS1_AB02_BC11_BC751			rank: infraclass in order name						exact	accepted	902	Orbiniidae	Hartman, 1942	Animalia	Annelida	Polychaeta		Orbiniidae				Orbiniidae sp. (NHM_824)	gen	yes	Orbiniidae		family	taxonConceptID					Scolecida	infraclass			y	y		03:22:00	16/03/2015	3	2015	BC
50712	UKSRL1_UK1_AB02_BC15_BC842_840	#UK1_AB02_BC15_BC842	UK1_AB02_BC15_BC842			rank: infraclass in order name						exact	accepted	902	Orbiniidae	Hartman, 1942	Animalia	Annelida	Polychaeta		Orbiniidae				Orbiniidae sp. (NHM_1505)	gen	yes	Orbiniidae		family	taxonConceptID					Scolecida	infraclass			y	y		03:24:00	16/03/2015	3	2015	BC
26811	UKSRL1_UK1-AB01-B-K-E_NHM_0050_920	#UK1-AB01-B-K-E_NHM_0050	UK1-AB01-B-K-E_NHM_0050			rank: infraclass in order name						exact	accepted	902	Orbiniidae	Hartman, 1942	Animalia	Annelida	Polychaeta		Orbiniidae				Orbiniidae sp. (NHM_050)	gen	yes	Orbiniidae		family	taxonConceptID					Scolecida	infraclass			y	y		03:09:00	27/02/2015	2	2015	EBS
27077	UKSRL1_UK1-AB01-EB01_NHM_0050_50	#UK1-AB01-EB01_NHM_0050	UK1-AB01-EB01_NHM_0050		rank: infraclass name in class column	rank: class name in order column						exact	accepted	902	Orbiniidae	Hartman, 1942	Animalia	Annelida	Polychaeta		Orbiniidae				Orbiniidae sp. (NHM_050)	gen	yes	Orbiniidae		family	taxonConceptID					Scolecida	infraclass			y	y		05:56:00	09/10/2013	10	2013	EBS
27151	UKSRL1_UK1-AB01-EB04_NHM_0264_264	#UK1-AB01-EB04_NHM_0264	UK1-AB01-EB04_NHM_0264		rank: infraclass name in class column	rank: class name in order column						exact	accepted	902	Orbiniidae	Hartman, 1942	Animalia	Annelida	Polychaeta		Orbiniidae				Orbiniidae sp. (NHM_264)	gen	yes	Orbiniidae		family	taxonConceptID					Scolecida	infraclass			y	y		01:50:00	17/10/2013	10	2013	EBS		verbatim depth -9
27157	UKSRL1_UK1-AB01-EB04_NHM_0270_270	#UK1-AB01-EB04_NHM_0270	UK1-AB01-EB04_NHM_0270		rank: infraclass name in class column	rank: class name in order column						exact	accepted	902	Orbiniidae	Hartman, 1942	Animalia	Annelida	Polychaeta		Orbiniidae				Orbiniidae sp. (NHM_264)	gen	yes	Orbiniidae		family	taxonConceptID					Scolecida	infraclass			y	y		01:50:00	17/10/2013	10	2013	EBS		verbatim depth -9
27188	UKSRL1_UK1-AB01-EB04_NHM_0343_344	#UK1-AB01-EB04_NHM_0343	UK1-AB01-EB04_NHM_0343		rank: infraclass name in class column	rank: class name in order column						exact	accepted	902	Orbiniidae	Hartman, 1942	Animalia	Annelida	Polychaeta		Orbiniidae				Orbiniidae sp. (NHM_102)	gen	yes	Orbiniidae		family	taxonConceptID					Scolecida	infraclass			y	y		01:50:00	17/10/2013	10	2013	EBS		verbatim depth -9
27195	UKSRL1_UK1-AB01-EB04_NHM_0489_490	#UK1-AB01-EB04_NHM_0489	UK1-AB01-EB04_NHM_0489		rank: infraclass name in class column	rank: class name in order column						exact	accepted	902	Orbiniidae	Hartman, 1942	Animalia	Annelida	Polychaeta		Orbiniidae				Orbiniidae sp. (NHM_050)	gen	yes	Orbiniidae		family	taxonConceptID					Scolecida	infraclass			y	y		01:50:00	17/10/2013	10	2013	EBS		verbatim depth -9
27321	UKSRL1_UK1-AB01-G-I_NHM_0264_943	#UK1-AB01-G-I_NHM_0264	UK1-AB01-G-I_NHM_0264			rank: infraclass in order name						exact	accepted	902	Orbiniidae	Hartman, 1942	Animalia	Annelida	Polychaeta		Orbiniidae				Orbiniidae sp. (NHM_264)	gen	yes	Orbiniidae		family	taxonConceptID					Scolecida	infraclass			y	y		03:09:00	27/02/2015	2	2015	EBS
27327	UKSRL1_UK1-AB01-G-I_NHM_0270_946	#UK1-AB01-G-I_NHM_0270	UK1-AB01-G-I_NHM_0270			rank: infraclass in order name						exact	accepted	902	Orbiniidae	Hartman, 1942	Animalia	Annelida	Polychaeta		Orbiniidae				Orbiniidae sp. (NHM_264)	gen	yes	Orbiniidae		family	taxonConceptID					Scolecida	infraclass			y	y		03:09:00	27/02/2015	2	2015	EBS
27358	UKSRL1_UK1-AB01-G-I_NHM_0343_949	#UK1-AB01-G-I_NHM_0343	UK1-AB01-G-I_NHM_0343			rank: infraclass in order name						exact	accepted	902	Orbiniidae	Hartman, 1942	Animalia	Annelida	Polychaeta		Orbiniidae				Orbiniidae sp. (NHM_102)	gen	yes	Orbiniidae		family	taxonConceptID					Scolecida	infraclass			y	y		03:37:00	28/02/2015	2	2015	EBS
27365	UKSRL1_UK1-AB01-G-I_NHM_0489_954	#UK1-AB01-G-I_NHM_0489	UK1-AB01-G-I_NHM_0489			rank: infraclass in order name						exact	accepted	902	Orbiniidae	Hartman, 1942	Animalia	Annelida	Polychaeta		Orbiniidae				Orbiniidae sp. (NHM_050)	gen	yes	Orbiniidae		family	taxonConceptID					Scolecida	infraclass			y	y		18:03:00	21/10/2013	10	2013	EBS
43759	UKSRL1_OMS-AB02-S02_NHM_1071_875	#OMS-AB02-S02_NHM_1071	OMS-AB02-S02_NHM_1071		rank: infraclass name in class column	rank: class name in order column						exact	accepted	902	Orbiniidae	Hartman, 1942	Animalia	Annelida	Polychaeta		Orbiniidae				Orbiniidae sp. (NHM_754)	gen	yes	Orbiniidae		family	taxonConceptID					Scolecida	infraclass			y	y		19:09:00	26/02/2015	2	2015	EBS
43760	UKSRL1_OMS-AB02-S02_NHM_1071_999	#OMS-AB02-S02_NHM_1071	OMS-AB02-S02_NHM_1071			rank: infraclass in order name						exact	accepted	902	Orbiniidae	Hartman, 1942	Animalia	Annelida	Polychaeta		Orbiniidae				Orbiniidae sp. (NHM_754)	gen	yes	Orbiniidae		family	taxonConceptID					Scolecida	infraclass			y	y		19:09:00	26/02/2015	2	2015	EBS
43822	UKSRL1_OMS-AB02-S02_NHM_1095_896	#OMS-AB02-S02_NHM_1095	OMS-AB02-S02_NHM_1095		rank: infraclass name in class column	rank: class name in order column						exact	accepted	902	Orbiniidae	Hartman, 1942	Animalia	Annelida	Polychaeta		Orbiniidae				Orbiniidae sp. (NHM_824)	gen	yes	Orbiniidae		family	taxonConceptID					Scolecida	infraclass			y	y		19:09:00	26/02/2015	2	2015	EBS
43823	UKSRL1_OMS-AB02-S02_NHM_1095_1000	#OMS-AB02-S02_NHM_1095	OMS-AB02-S02_NHM_1095			rank: infraclass in order name						exact	accepted	902	Orbiniidae	Hartman, 1942	Animalia	Annelida	Polychaeta		Orbiniidae				Orbiniidae sp. (NHM_824)	gen	yes	Orbiniidae		family	taxonConceptID					Scolecida	infraclass			y	y		19:09:00	26/02/2015	2	2015	EBS
43873	UKSRL1_OMS-AB02-S02_NHM_1140_913	#OMS-AB02-S02_NHM_1140	OMS-AB02-S02_NHM_1140		rank: infraclass name in class column	rank: class name in order column						exact	accepted	902	Orbiniidae	Hartman, 1942	Animalia	Annelida	Polychaeta		Orbiniidae				Orbiniidae sp. (NHM_824)	gen	yes	Orbiniidae		family	taxonConceptID					Scolecida	infraclass			y	y		19:09:00	26/02/2015	2	2015	EBS
43874	UKSRL1_OMS-AB02-S02_NHM_1140_1001	#OMS-AB02-S02_NHM_1140	OMS-AB02-S02_NHM_1140			rank: infraclass in order name						exact	accepted	902	Orbiniidae	Hartman, 1942	Animalia	Annelida	Polychaeta		Orbiniidae				Orbiniidae sp. (NHM_824)	gen	yes	Orbiniidae		family	taxonConceptID					Scolecida	infraclass			y	y		19:09:00	26/02/2015	2	2015	EBS
43891	UKSRL1_OMS-AB02-S02_NHM_1151_919	#OMS-AB02-S02_NHM_1151	OMS-AB02-S02_NHM_1151		rank: infraclass name in class column	rank: class name in order column						exact	accepted	902	Orbiniidae	Hartman, 1942	Animalia	Annelida	Polychaeta		Orbiniidae				Orbiniidae sp. (NHM_824)	gen	yes	Orbiniidae		family	taxonConceptID					Scolecida	infraclass			y	y		19:09:00	26/02/2015	2	2015	EBS
43892	UKSRL1_OMS-AB02-S02_NHM_1151_1002	#OMS-AB02-S02_NHM_1151	OMS-AB02-S02_NHM_1151			rank: infraclass in order name						exact	accepted	902	Orbiniidae	Hartman, 1942	Animalia	Annelida	Polychaeta		Orbiniidae				Orbiniidae sp. (NHM_824)	gen	yes	Orbiniidae		family	taxonConceptID					Scolecida	infraclass			y	y		19:09:00	26/02/2015	2	2015	EBS
43960	UKSRL1_OMS-AB02-S02_NHM_1174B_942	#OMS-AB02-S02_NHM_1174B	OMS-AB02-S02_NHM_1174B		rank: infraclass name in class column	rank: class name in order column						exact	accepted	902	Orbiniidae	Hartman, 1942	Animalia	Annelida	Polychaeta		Orbiniidae				Orbiniidae sp. (NHM_754)	gen	yes	Orbiniidae		family	taxonConceptID					Scolecida	infraclass			y	y		19:09:00	26/02/2015	2	2015	EBS
43961	UKSRL1_OMS-AB02-S02_NHM_1174B_1010	#OMS-AB02-S02_NHM_1174B	OMS-AB02-S02_NHM_1174B			rank: infraclass in order name						exact	accepted	902	Orbiniidae	Hartman, 1942	Animalia	Annelida	Polychaeta		Orbiniidae				Orbiniidae sp. (NHM_754)	gen	yes	Orbiniidae		family	taxonConceptID					Scolecida	infraclass			y	y		19:09:00	26/02/2015	2	2015	EBS
44512	UKSRL1_OMS-AB02-S05_NHM_1347D_1030	#OMS-AB02-S05_NHM_1347D	OMS-AB02-S05_NHM_1347D		rank: infraclass name in class column	rank: class name in order column						exact	accepted	902	Orbiniidae	Hartman, 1942	Animalia	Annelida	Polychaeta		Orbiniidae				Orbiniidae sp. (NHM_1347D)	gen	yes	Orbiniidae		family	taxonConceptID					Scolecida	infraclass			y	y		02:02:00	01/03/2015	3	2015	EBS
44513	UKSRL1_OMS-AB02-S05_NHM_1347D_1031	#OMS-AB02-S05_NHM_1347D	OMS-AB02-S05_NHM_1347D			rank: infraclass in order name						exact	accepted	902	Orbiniidae	Hartman, 1942	Animalia	Annelida	Polychaeta		Orbiniidae				Orbiniidae sp. (NHM_1347D)	gen	yes	Orbiniidae		family	taxonConceptID					Scolecida	infraclass			y	y		02:02:00	01/03/2015	3	2015	EBS
44524	UKSRL1_OMS-AB02-S05_NHM_1348A_1034	#OMS-AB02-S05_NHM_1348A	OMS-AB02-S05_NHM_1348A		rank: infraclass name in class column	rank: class name in order column						exact	accepted	902	Orbiniidae	Hartman, 1942	Animalia	Annelida	Polychaeta		Orbiniidae				Orbiniidae sp. (NHM_1347D)	gen	yes	Orbiniidae		family	taxonConceptID					Scolecida	infraclass			y	y		02:02:00	01/03/2015	3	2015	EBS
44525	UKSRL1_OMS-AB02-S05_NHM_1348A_1035	#OMS-AB02-S05_NHM_1348A	OMS-AB02-S05_NHM_1348A			rank: infraclass in order name						exact	accepted	902	Orbiniidae	Hartman, 1942	Animalia	Annelida	Polychaeta		Orbiniidae				Orbiniidae sp. (NHM_1347D)	gen	yes	Orbiniidae		family	taxonConceptID					Scolecida	infraclass			y	y		02:02:00	01/03/2015	3	2015	EBS
44539	UKSRL1_OMS-AB02-S05_NHM_1348G_1039	#OMS-AB02-S05_NHM_1348G	OMS-AB02-S05_NHM_1348G		rank: infraclass name in class column	rank: class name in order column						exact	accepted	902	Orbiniidae	Hartman, 1942	Animalia	Annelida	Polychaeta		Orbiniidae				Orbiniidae sp. (NHM_050)	gen	yes	Orbiniidae		family	taxonConceptID					Scolecida	infraclass			y	y		02:02:00	01/03/2015	3	2015	EBS
44540	UKSRL1_OMS-AB02-S05_NHM_1348G_1040	#OMS-AB02-S05_NHM_1348G	OMS-AB02-S05_NHM_1348G			rank: infraclass in order name						exact	accepted	902	Orbiniidae	Hartman, 1942	Animalia	Annelida	Polychaeta		Orbiniidae				Orbiniidae sp. (NHM_050)	gen	yes	Orbiniidae		family	taxonConceptID					Scolecida	infraclass			y	y		02:02:00	01/03/2015	3	2015	EBS
45100	UKSRL1_OMS-AB02-S07_NHM_1736_1098	#OMS-AB02-S07_NHM_1736	OMS-AB02-S07_NHM_1736			rank: infraclass in order name						exact	accepted	902	Orbiniidae	Hartman, 1942	Animalia	Annelida	Polychaeta		Orbiniidae				Orbiniidae sp. (NHM_824)	gen	yes	Orbiniidae		family	taxonConceptID					Scolecida	infraclass			y	y		20:33:00	13/01/2015	1	2015	EBS
45101	UKSRL1_OMS-AB02-S07_NHM_1736_1261	#OMS-AB02-S07_NHM_1736	OMS-AB02-S07_NHM_1736		rank: infraclass name in class column	rank: class name in order column						exact	accepted	902	Orbiniidae	Hartman, 1942	Animalia	Annelida	Polychaeta		Orbiniidae				Orbiniidae sp. (NHM_824)	gen	yes	Orbiniidae		family	taxonConceptID					Scolecida	infraclass			y	y		20:33:00	13/01/2015	1	2015	EBS
46020	UKSRL1_OMS-AB02-S10_NHM_1947G_1105	#OMS-AB02-S10_NHM_1947G	OMS-AB02-S10_NHM_1947G			rank: infraclass in order name						exact	accepted	902	Orbiniidae	Hartman, 1942	Animalia	Annelida	Polychaeta		Orbiniidae				Orbiniidae sp. (NHM_1947G)	gen	yes	Orbiniidae		family	taxonConceptID					Scolecida	infraclass			y	y		15:31:00	13/03/2015	3	2015	EBS
46021	UKSRL1_OMS-AB02-S10_NHM_1947G_1408	#OMS-AB02-S10_NHM_1947G	OMS-AB02-S10_NHM_1947G		rank: infraclass name in class column	rank: class name in order column						exact	accepted	902	Orbiniidae	Hartman, 1942	Animalia	Annelida	Polychaeta		Orbiniidae				Orbiniidae sp. (NHM_1947G)	gen	yes	Orbiniidae		family	taxonConceptID					Scolecida	infraclass			y	y		15:31:00	13/03/2015	3	2015	EBS
46605	UKSRL1_UK1-AB02-EB01_NHM_0567_535	#UK1-AB02-EB01_NHM_0567	UK1-AB02-EB01_NHM_0567		rank: infraclass name in class column	rank: class name in order column						exact	accepted	902	Orbiniidae	Hartman, 1942	Animalia	Annelida	Polychaeta		Orbiniidae				Orbiniidae sp. (NHM_458)	gen	yes	Orbiniidae		family	taxonConceptID					Scolecida	infraclass			y	y		02:32:00	17/02/2015	2	2015	EBS
46718	UKSRL1_UK1-AB02-EB02_NHM_0754_652	#UK1-AB02-EB02_NHM_0754	UK1-AB02-EB02_NHM_0754		rank: infraclass name in class column	rank: class name in order column						exact	accepted	902	Orbiniidae	Hartman, 1942	Animalia	Annelida	Polychaeta		Orbiniidae				Orbiniidae sp. (NHM_754)	gen	yes	Orbiniidae		family	taxonConceptID					Scolecida	infraclass			y	y		03:09:00	20/02/2015	2	2015	EBS
46751	UKSRL1_UK1-AB02-EB02_NHM_0778_685	#UK1-AB02-EB02_NHM_0778	UK1-AB02-EB02_NHM_0778		rank: infraclass name in class column	rank: class name in order column						exact	accepted	902	Orbiniidae	Hartman, 1942	Animalia	Annelida	Polychaeta		Orbiniidae				Orbiniidae sp. (NHM_778)	gen	yes	Orbiniidae		family	taxonConceptID					Scolecida	infraclass			y	y		03:09:00	20/02/2015	2	2015	EBS
46770	UKSRL1_UK1-AB02-EB02_NHM_0791_704	#UK1-AB02-EB02_NHM_0791	UK1-AB02-EB02_NHM_0791		rank: infraclass name in class column	rank: class name in order column						exact	accepted	902	Orbiniidae	Hartman, 1942	Animalia	Annelida	Polychaeta		Orbiniidae				Orbiniidae sp. (NHM_791)	gen	yes	Orbiniidae		family	taxonConceptID					Scolecida	infraclass			y	y		03:09:00	20/02/2015	2	2015	EBS
46795	UKSRL1_UK1-AB02-EB02_NHM_0824_729	#UK1-AB02-EB02_NHM_0824	UK1-AB02-EB02_NHM_0824		rank: infraclass name in class column	rank: class name in order column						exact	accepted	902	Orbiniidae	Hartman, 1942	Animalia	Annelida	Polychaeta		Orbiniidae				Orbiniidae sp. (NHM_824)	gen	yes	Orbiniidae		family	taxonConceptID					Scolecida	infraclass			y	y		03:09:00	20/02/2015	2	2015	EBS
46840	UKSRL1_UK1-AB02-EB03_NHM_0917E_784	#UK1-AB02-EB03_NHM_0917E	UK1-AB02-EB03_NHM_0917E		rank: infraclass name in class column	rank: class name in order column						exact	accepted	902	Orbiniidae	Hartman, 1942	Animalia	Annelida	Polychaeta		Orbiniidae				Orbiniidae sp. (NHM_050)	gen	yes	Orbiniidae		family	taxonConceptID					Scolecida	infraclass			y	y		01:25:00	23/02/2015	2	2015	EBS
46956	UKSRL1_UK1-AB02-U01_NHM_1671B_1085	#UK1-AB02-U01_NHM_1671B	UK1-AB02-U01_NHM_1671B			rank: infraclass in order name						exact	accepted	902	Orbiniidae	Hartman, 1942	Animalia	Annelida	Polychaeta		Orbiniidae				Orbiniidae sp. (NHM_778)	gen	yes	Orbiniidae		family	taxonConceptID					Scolecida	infraclass			y	y		08:33:00	10/03/2015	3	2015	EBS
46957	UKSRL1_UK1-AB02-U01_NHM_1671B_1232	#UK1-AB02-U01_NHM_1671B	UK1-AB02-U01_NHM_1671B		rank: infraclass name in class column	rank: class name in order column						exact	accepted	902	Orbiniidae	Hartman, 1942	Animalia	Annelida	Polychaeta		Orbiniidae				Orbiniidae sp. (NHM_778)	gen	yes	Orbiniidae		family	taxonConceptID					Scolecida	infraclass			y	y		08:33:00	10/03/2015	3	2015	EBS
47097	UKSRL1_UK1-AB02-U02_NHM_0567_961	#UK1-AB02-U02_NHM_0567	UK1-AB02-U02_NHM_0567			rank: infraclass in order name						exact	accepted	902	Orbiniidae	Hartman, 1942	Animalia	Annelida	Polychaeta		Orbiniidae				Orbiniidae sp. (NHM_458)	gen	yes	Orbiniidae		family	taxonConceptID					Scolecida	infraclass			y	y		20:09:00	28/02/2015	2	2015	EBS
47837	UKSRL1_UK1-AB02-U04_NHM_0917E_981	#UK1-AB02-U04_NHM_0917E	UK1-AB02-U04_NHM_0917E			rank: infraclass in order name						exact	accepted	902	Orbiniidae	Hartman, 1942	Animalia	Annelida	Polychaeta		Orbiniidae				Orbiniidae sp. (NHM_050)	gen	yes	Orbiniidae		family	taxonConceptID					Scolecida	infraclass			y	y		10:02:00	01/03/2015	3	2015	EBS
48631	UKSRL1_UK1-AB02-U06_NHM_0754_964	#UK1-AB02-U06_NHM_0754	UK1-AB02-U06_NHM_0754			rank: infraclass in order name						exact	accepted	902	Orbiniidae	Hartman, 1942	Animalia	Annelida	Polychaeta		Orbiniidae				Orbiniidae sp. (NHM_754)	gen	yes	Orbiniidae		family	taxonConceptID					Scolecida	infraclass			y	y		10:02:00	01/03/2015	3	2015	EBS
48664	UKSRL1_UK1-AB02-U06_NHM_0778_967	#UK1-AB02-U06_NHM_0778	UK1-AB02-U06_NHM_0778			rank: infraclass in order name						exact	accepted	902	Orbiniidae	Hartman, 1942	Animalia	Annelida	Polychaeta		Orbiniidae				Orbiniidae sp. (NHM_778)	gen	yes	Orbiniidae		family	taxonConceptID					Scolecida	infraclass			y	y		10:02:00	01/03/2015	3	2015	EBS
48683	UKSRL1_UK1-AB02-U06_NHM_0791_969	#UK1-AB02-U06_NHM_0791	UK1-AB02-U06_NHM_0791			rank: infraclass in order name						exact	accepted	902	Orbiniidae	Hartman, 1942	Animalia	Annelida	Polychaeta		Orbiniidae				Orbiniidae sp. (NHM_791)	gen	yes	Orbiniidae		family	taxonConceptID					Scolecida	infraclass			y	y		10:02:00	01/03/2015	3	2015	EBS
48708	UKSRL1_UK1-AB02-U06_NHM_0824_970	#UK1-AB02-U06_NHM_0824	UK1-AB02-U06_NHM_0824			rank: infraclass in order name						exact	accepted	902	Orbiniidae	Hartman, 1942	Animalia	Annelida	Polychaeta		Orbiniidae				Orbiniidae sp. (NHM_824)	gen	yes	Orbiniidae		family	taxonConceptID					Scolecida	infraclass			y	y		11:09:00	20/02/2015	2	2015	EBS
50108	UKSRL1_UK1_AB01_EB01_BC52_50	#UK1_AB01_EB01_BC52	UK1_AB01_EB01_BC52			rank: infraclass in order name						exact	accepted	902	Orbiniidae	Hartman, 1942	Animalia	Annelida	Polychaeta		Orbiniidae				Orbiniidae sp. (NHM_050)	gen	yes	Orbiniidae		family	taxonConceptID					Scolecida	infraclass			y	y		03:11:00	16/03/2015	3	2015	EBS
50180	UKSRL1_UK1_AB01_EB04_BC265_263	#UK1_AB01_EB04_BC265	UK1_AB01_EB04_BC265			rank: infraclass in order name						exact	accepted	902	Orbiniidae	Hartman, 1942	Animalia	Annelida	Polychaeta		Orbiniidae				Orbiniidae sp. (NHM_264)	gen	yes	Orbiniidae		family	taxonConceptID					Scolecida	infraclass			y	y		03:14:00	16/03/2015	3	2015	EBS		verbatim depth -9
50186	UKSRL1_UK1_AB01_EB04_BC271_269	#UK1_AB01_EB04_BC271	UK1_AB01_EB04_BC271			rank: infraclass in order name						exact	accepted	902	Orbiniidae	Hartman, 1942	Animalia	Annelida	Polychaeta		Orbiniidae				Orbiniidae sp. (NHM_264)	gen	yes	Orbiniidae		family	taxonConceptID					Scolecida	infraclass			y	y		03:14:00	16/03/2015	3	2015	EBS		verbatim depth -9
50215	UKSRL1_UK1_AB01_EB04_BC343_341	#UK1_AB01_EB04_BC343	UK1_AB01_EB04_BC343			rank: infraclass in order name						exact	accepted	902	Orbiniidae	Hartman, 1942	Animalia	Annelida	Polychaeta		Orbiniidae				Orbiniidae sp. (NHM_102)	gen	yes	Orbiniidae		family	taxonConceptID					Scolecida	infraclass			y	y		03:16:00	16/03/2015	3	2015	EBS		verbatim depth -9
50222	UKSRL1_UK1_AB01_EB04_BC489_487	#UK1_AB01_EB04_BC489	UK1_AB01_EB04_BC489			rank: infraclass in order name						exact	accepted	902	Orbiniidae	Hartman, 1942	Animalia	Annelida	Polychaeta		Orbiniidae				Orbiniidae sp. (NHM_050)	gen	yes	Orbiniidae		family	taxonConceptID					Scolecida	infraclass			y	y		03:18:00	16/03/2015	3	2015	EBS		verbatim depth -9
50438	UKSRL1_OMS1_AB02_EB05_BC721_719	#OMS1_AB02_EB05_BC721	OMS1_AB02_EB05_BC721			rank: infraclass in order name						exact	accepted	902	Orbiniidae	Hartman, 1942	Animalia	Annelida	Polychaeta		Orbiniidae				Orbiniidae sp. (NHM_824)	gen	yes	Orbiniidae		family	taxonConceptID					Scolecida	infraclass			y	y		03:22:00	16/03/2015	3	2015	EBS
50447	UKSRL1_OMS1_AB02_EB05_BC730_728	#OMS1_AB02_EB05_BC730	OMS1_AB02_EB05_BC730			rank: infraclass in order name						exact	accepted	902	Orbiniidae	Hartman, 1942	Animalia	Annelida	Polychaeta		Orbiniidae				Orbiniidae sp. (NHM_824)	gen	yes	Orbiniidae		family	taxonConceptID					Scolecida	infraclass			y	y		03:22:00	16/03/2015	3	2015	EBS
50453	UKSRL1_OMS1_AB02_EB05_BC736_734	#OMS1_AB02_EB05_BC736	OMS1_AB02_EB05_BC736			rank: infraclass in order name						exact	accepted	902	Orbiniidae	Hartman, 1942	Animalia	Annelida	Polychaeta		Orbiniidae				Orbiniidae sp. (NHM_824)	gen	yes	Orbiniidae		family	taxonConceptID					Scolecida	infraclass			y	y		03:22:00	16/03/2015	3	2015	EBS
50518	UKSRL1_OMS1_AB02_EB10_BC898_896	#OMS1_AB02_EB10_BC898	OMS1_AB02_EB10_BC898			rank: infraclass in order name						exact	accepted	902	Orbiniidae	Hartman, 1942	Animalia	Annelida	Polychaeta		Orbiniidae				Orbiniidae sp. (NHM_824)	gen	yes	Orbiniidae		family	taxonConceptID					Scolecida	infraclass			y	y		03:25:00	16/03/2015	3	2015	EBS
50838	UKSRL1_UK1_AB02_EB02_BC621_619	#UK1_AB02_EB02_BC621	UK1_AB02_EB02_BC621			rank: infraclass in order name						exact	accepted	902	Orbiniidae	Hartman, 1942	Animalia	Annelida	Polychaeta		Orbiniidae				Orbiniidae sp. (NHM_824)	gen	yes	Orbiniidae		family	taxonConceptID					Scolecida	infraclass			y	y		03:20:00	16/03/2015	3	2015	EBS
43758	UKSRL1_OMS-AB02-S02_NHM_1071_201	#OMS-AB02-S02_NHM_1071	OMS-AB02-S02_NHM_1071									exact	accepted	902	Orbiniidae	Hartman, 1942	Animalia	Annelida	Polychaeta		Orbiniidae					gen	yes	Orbiniidae		family	taxonConceptID					Scolecida	infraclass			y	y		19:09:00	26/02/2015	2	2015
43821	UKSRL1_OMS-AB02-S02_NHM_1095_202	#OMS-AB02-S02_NHM_1095	OMS-AB02-S02_NHM_1095									exact	accepted	902	Orbiniidae	Hartman, 1942	Animalia	Annelida	Polychaeta		Orbiniidae					gen	yes	Orbiniidae		family	taxonConceptID					Scolecida	infraclass			y	y		19:09:00	26/02/2015	2	2015
43872	UKSRL1_OMS-AB02-S02_NHM_1140_203	#OMS-AB02-S02_NHM_1140	OMS-AB02-S02_NHM_1140									exact	accepted	902	Orbiniidae	Hartman, 1942	Animalia	Annelida	Polychaeta		Orbiniidae					gen	yes	Orbiniidae		family	taxonConceptID					Scolecida	infraclass			y	y		19:09:00	26/02/2015	2	2015
43890	UKSRL1_OMS-AB02-S02_NHM_1151_204	#OMS-AB02-S02_NHM_1151	OMS-AB02-S02_NHM_1151									exact	accepted	902	Orbiniidae	Hartman, 1942	Animalia	Annelida	Polychaeta		Orbiniidae					gen	yes	Orbiniidae		family	taxonConceptID					Scolecida	infraclass			y	y		19:09:00	26/02/2015	2	2015
43959	UKSRL1_OMS-AB02-S02_NHM_1174B_212	#OMS-AB02-S02_NHM_1174B	OMS-AB02-S02_NHM_1174B									exact	accepted	902	Orbiniidae	Hartman, 1942	Animalia	Annelida	Polychaeta		Orbiniidae					gen	yes	Orbiniidae		family	taxonConceptID					Scolecida	infraclass			y	y		19:09:00	26/02/2015	2	2015
44301	UKSRL1_OMS-AB02-S05_NHM_1232_221	#OMS-AB02-S05_NHM_1232	OMS-AB02-S05_NHM_1232									exact	accepted	902	Orbiniidae	Hartman, 1942	Animalia	Annelida	Polychaeta		Orbiniidae					gen	yes	Orbiniidae		family	taxonConceptID					Scolecida	infraclass			y	y		12:09:00	28/02/2015	2	2015
44511	UKSRL1_OMS-AB02-S05_NHM_1347D_233	#OMS-AB02-S05_NHM_1347D	OMS-AB02-S05_NHM_1347D									exact	accepted	902	Orbiniidae	Hartman, 1942	Animalia	Annelida	Polychaeta		Orbiniidae					gen	yes	Orbiniidae		family	taxonConceptID					Scolecida	infraclass			y	y		02:02:00	01/03/2015	3	2015
44523	UKSRL1_OMS-AB02-S05_NHM_1348A_237	#OMS-AB02-S05_NHM_1348A	OMS-AB02-S05_NHM_1348A									exact	accepted	902	Orbiniidae	Hartman, 1942	Animalia	Annelida	Polychaeta		Orbiniidae					gen	yes	Orbiniidae		family	taxonConceptID					Scolecida	infraclass			y	y		02:02:00	01/03/2015	3	2015
44538	UKSRL1_OMS-AB02-S05_NHM_1348G_242	#OMS-AB02-S05_NHM_1348G	OMS-AB02-S05_NHM_1348G									exact	accepted	902	Orbiniidae	Hartman, 1942	Animalia	Annelida	Polychaeta		Orbiniidae					gen	yes	Orbiniidae		family	taxonConceptID					Scolecida	infraclass			y	y		02:02:00	01/03/2015	3	2015
45099	UKSRL1_OMS-AB02-S07_NHM_1736_281	#OMS-AB02-S07_NHM_1736	OMS-AB02-S07_NHM_1736									exact	accepted	902	Orbiniidae	Hartman, 1942	Animalia	Annelida	Polychaeta		Orbiniidae					gen	yes	Orbiniidae		family	taxonConceptID					Scolecida	infraclass			y	y		20:33:00	13/01/2015	1	2015
46019	UKSRL1_OMS-AB02-S10_NHM_1947G_282	#OMS-AB02-S10_NHM_1947G	OMS-AB02-S10_NHM_1947G									exact	accepted	902	Orbiniidae	Hartman, 1942	Animalia	Annelida	Polychaeta		Orbiniidae					gen	yes	Orbiniidae		family	taxonConceptID					Scolecida	infraclass			y	y		15:31:00	13/03/2015	3	2015
50301	UKSRL1_UK1_AB01_RV05_BC333_331	#UK1_AB01_RV05_BC333	UK1_AB01_RV05_BC333			rank: infraclass in order name						exact	accepted	903	Paraonidae	Cerruti, 1909	Animalia	Annelida	Polychaeta		Paraonidae				Cirrophorus sp. (NHM_332)	gen	yes	Paraonidae		family	taxonConceptID					Scolecida	infraclass			y	y		03:15:00	16/03/2015	3	2015	Baited trap		verbatim depth -9
26710	UKSRL1_UK1-AB01-B_NHM_0059_59	#UK1-AB01-B_NHM_0059	UK1-AB01-B_NHM_0059		rank: infraclass name in class column	rank: class name in order column						exact	accepted	903	Paraonidae	Cerruti, 1909	Animalia	Annelida	Polychaeta		Paraonidae				Aricidea sp. (NHM_059)	gen	yes	Paraonidae		family	taxonConceptID					Scolecida	infraclass			y	y		17:34:00	09/10/2013	10	2013	BC
26711	UKSRL1_UK1-AB01-B_NHM_0059_1120	#UK1-AB01-B_NHM_0059	UK1-AB01-B_NHM_0059			rank: infraclass in order name						exact	accepted	903	Paraonidae	Cerruti, 1909	Animalia	Annelida	Polychaeta		Paraonidae				Paraonidae sp. (NHM_059)	gen	yes	Paraonidae		family	taxonConceptID					Scolecida	infraclass			y	y		17:34:00	09/10/2013	10	2013	BC
27255	UKSRL1_UK1-AB01-F_NHM_0244_244	#UK1-AB01-F_NHM_0244	UK1-AB01-F_NHM_0244		rank: infraclass name in class column	rank: class name in order column						exact	accepted	903	Paraonidae	Cerruti, 1909	Animalia	Annelida	Polychaeta		Paraonidae				Aricidea sp. (NHM_059)	gen	yes	Paraonidae		family	taxonConceptID					Scolecida	infraclass			y	y		12:15:00	16/10/2013	10	2013	BC
27256	UKSRL1_UK1-AB01-F_NHM_0244_1148	#UK1-AB01-F_NHM_0244	UK1-AB01-F_NHM_0244			rank: infraclass in order name						exact	accepted	903	Paraonidae	Cerruti, 1909	Animalia	Annelida	Polychaeta		Paraonidae				Paraonidae sp. (NHM_059)	gen	yes	Paraonidae		family	taxonConceptID					Scolecida	infraclass			y	y		12:15:00	16/10/2013	10	2013	BC
27283	UKSRL1_UK1-AB01-G_NHM_0304_306	#UK1-AB01-G_NHM_0304	UK1-AB01-G_NHM_0304		rank: infraclass name in class column	rank: class name in order column						exact	accepted	903	Paraonidae	Cerruti, 1909	Animalia	Annelida	Polychaeta		Paraonidae				Aricidea sp. (NHM_177)	gen	yes	Paraonidae		family	taxonConceptID					Scolecida	infraclass			y	y		11:20:00	17/10/2013	10	2013	BC
27284	UKSRL1_UK1-AB01-G_NHM_0304_1149	#UK1-AB01-G_NHM_0304	UK1-AB01-G_NHM_0304			rank: infraclass in order name						exact	accepted	903	Paraonidae	Cerruti, 1909	Animalia	Annelida	Polychaeta		Paraonidae				Paraonidae sp. (NHM_177)	gen	yes	Paraonidae		family	taxonConceptID					Scolecida	infraclass			y	y		11:20:00	17/10/2013	10	2013	BC
49878	UKSRL1_UK1_AB01_BC04_BC61_59	#UK1_AB01_BC04_BC61	UK1_AB01_BC04_BC61			rank: infraclass in order name						exact	accepted	903	Paraonidae	Cerruti, 1909	Animalia	Annelida	Polychaeta		Paraonidae				Aricidea sp. (NHM_059)	gen	yes	Paraonidae		family	taxonConceptID					Scolecida	infraclass			y	y		03:11:00	16/03/2015	3	2015	BC
49974	UKSRL1_UK1_AB01_BC08_BC245_243	#UK1_AB01_BC08_BC245	UK1_AB01_BC08_BC245			rank: infraclass in order name						exact	accepted	903	Paraonidae	Cerruti, 1909	Animalia	Annelida	Polychaeta		Paraonidae				Aricidea sp. (NHM_059)	gen	yes	Paraonidae		family	taxonConceptID					Scolecida	infraclass			y	y		03:14:00	16/03/2015	3	2015	BC
49987	UKSRL1_UK1_AB01_BC09_BC305_303	#UK1_AB01_BC09_BC305	UK1_AB01_BC09_BC305			rank: infraclass in order name						exact	accepted	903	Paraonidae	Cerruti, 1909	Animalia	Annelida	Polychaeta		Paraonidae				Aricidea sp. (NHM_177)	gen	yes	Paraonidae		family	taxonConceptID					Scolecida	infraclass			y	y		03:15:00	16/03/2015	3	2015	BC
26949	UKSRL1_UK1-AB01-D_NHM_0177_1139	#UK1-AB01-D_NHM_0177	UK1-AB01-D_NHM_0177			rank: infraclass in order name						exact	accepted	903	Paraonidae	Cerruti, 1909	Animalia	Annelida	Polychaeta		Paraonidae				Paraonidae sp. (NHM_177)	gen	yes	Paraonidae		family	taxonConceptID					Scolecida	infraclass			y	y		02:29:00	04/03/2015	3	2015	EBS
27121	UKSRL1_UK1-AB01-EB03_NHM_0177_177	#UK1-AB01-EB03_NHM_0177	UK1-AB01-EB03_NHM_0177		rank: infraclass name in class column	rank: class name in order column						exact	accepted	903	Paraonidae	Cerruti, 1909	Animalia	Annelida	Polychaeta		Paraonidae				Aricidea sp. (NHM_177)	gen	yes	Paraonidae		family	taxonConceptID					Scolecida	infraclass			y	y		12:40:00	13/10/2013	10	2013	EBS
27205	UKSRL1_UK1-AB01-EB05_NHM_0363_364	#UK1-AB01-EB05_NHM_0363	UK1-AB01-EB05_NHM_0363		rank: infraclass name in class column	rank: class name in order column						exact	accepted	903	Paraonidae	Cerruti, 1909	Animalia	Annelida	Polychaeta		Paraonidae				Aricidea sp. (NHM_363)	gen	yes	Paraonidae		family	taxonConceptID					Scolecida	infraclass			y	y		12:16:00	19/10/2013	10	2013	EBS
27689	UKSRL1_UK1-AB01-H-J_NHM_0363_1184	#UK1-AB01-H-J_NHM_0363	UK1-AB01-H-J_NHM_0363			rank: infraclass in order name						exact	accepted	903	Paraonidae	Cerruti, 1909	Animalia	Annelida	Polychaeta		Paraonidae				Paraonidae sp. (NHM_363)	gen	yes	Paraonidae		family	taxonConceptID					Scolecida	infraclass			y	y		21:51:00	07/03/2015	3	2015	EBS
43190	UKSRL1_OMS-AB02-S01_NHM_1005_836	#OMS-AB02-S01_NHM_1005	OMS-AB02-S01_NHM_1005		rank: infraclass name in class column	rank: class name in order column						exact	accepted	903	Paraonidae	Cerruti, 1909	Animalia	Annelida	Polychaeta		Paraonidae				Paraonidae sp. (NHM_332)	gen	yes	Paraonidae		family	taxonConceptID					Scolecida	infraclass			y	y		16:49:00	24/02/2015	2	2015	EBS
43191	UKSRL1_OMS-AB02-S01_NHM_1005_1318	#OMS-AB02-S01_NHM_1005	OMS-AB02-S01_NHM_1005			rank: infraclass in order name						exact	accepted	903	Paraonidae	Cerruti, 1909	Animalia	Annelida	Polychaeta		Paraonidae				Paraonidae sp. (NHM_332)	gen	yes	Paraonidae		family	taxonConceptID					Scolecida	infraclass			y	y		16:49:00	24/02/2015	2	2015	EBS
43774	UKSRL1_OMS-AB02-S02_NHM_1078_880	#OMS-AB02-S02_NHM_1078	OMS-AB02-S02_NHM_1078		rank: infraclass name in class column	rank: class name in order column						exact	accepted	903	Paraonidae	Cerruti, 1909	Animalia	Annelida	Polychaeta		Paraonidae				Paraonidae sp. (NHM_902)	gen	yes	Paraonidae		family	taxonConceptID					Scolecida	infraclass			y	y		19:09:00	26/02/2015	2	2015	EBS
43775	UKSRL1_OMS-AB02-S02_NHM_1078_1319	#OMS-AB02-S02_NHM_1078	OMS-AB02-S02_NHM_1078			rank: infraclass in order name						exact	accepted	903	Paraonidae	Cerruti, 1909	Animalia	Annelida	Polychaeta		Paraonidae				Paraonidae sp. (NHM_902)	gen	yes	Paraonidae		family	taxonConceptID					Scolecida	infraclass			y	y		19:09:00	26/02/2015	2	2015	EBS
43870	UKSRL1_OMS-AB02-S02_NHM_1139_912	#OMS-AB02-S02_NHM_1139	OMS-AB02-S02_NHM_1139		rank: infraclass name in class column	rank: class name in order column						exact	accepted	903	Paraonidae	Cerruti, 1909	Animalia	Annelida	Polychaeta		Paraonidae				Paraonidae sp. (NHM_1139)	gen	yes	Paraonidae		family	taxonConceptID					Scolecida	infraclass			y	y		19:09:00	26/02/2015	2	2015	EBS
43871	UKSRL1_OMS-AB02-S02_NHM_1139_1322	#OMS-AB02-S02_NHM_1139	OMS-AB02-S02_NHM_1139			rank: infraclass in order name						exact	accepted	903	Paraonidae	Cerruti, 1909	Animalia	Annelida	Polychaeta		Paraonidae				Paraonidae sp. (NHM_1139)	gen	yes	Paraonidae		family	taxonConceptID					Scolecida	infraclass			y	y		19:09:00	26/02/2015	2	2015	EBS
44329	UKSRL1_OMS-AB02-S05_NHM_1251_969	#OMS-AB02-S05_NHM_1251	OMS-AB02-S05_NHM_1251		rank: infraclass name in class column	rank: class name in order column						exact	accepted	903	Paraonidae	Cerruti, 1909	Animalia	Annelida	Polychaeta		Paraonidae				Paraonidae sp. (NHM_584)	gen	yes	Paraonidae		family	taxonConceptID					Scolecida	infraclass			y	y		02:02:00	01/03/2015	3	2015	EBS
44330	UKSRL1_OMS-AB02-S05_NHM_1251_1323	#OMS-AB02-S05_NHM_1251	OMS-AB02-S05_NHM_1251			rank: infraclass in order name						exact	accepted	903	Paraonidae	Cerruti, 1909	Animalia	Annelida	Polychaeta		Paraonidae				Paraonidae sp. (NHM_584)	gen	yes	Paraonidae		family	taxonConceptID					Scolecida	infraclass			y	y		02:02:00	01/03/2015	3	2015	EBS
44449	UKSRL1_OMS-AB02-S05_NHM_1320_1009	#OMS-AB02-S05_NHM_1320	OMS-AB02-S05_NHM_1320		rank: infraclass name in class column	rank: class name in order column						exact	accepted	903	Paraonidae	Cerruti, 1909	Animalia	Annelida	Polychaeta		Paraonidae				Paraonidae sp. (NHM_332)	gen	yes	Paraonidae		family	taxonConceptID					Scolecida	infraclass			y	y		02:02:00	01/03/2015	3	2015	EBS
44450	UKSRL1_OMS-AB02-S05_NHM_1320_1332	#OMS-AB02-S05_NHM_1320	OMS-AB02-S05_NHM_1320			rank: infraclass in order name						exact	accepted	903	Paraonidae	Cerruti, 1909	Animalia	Annelida	Polychaeta		Paraonidae				Paraonidae sp. (NHM_332)	gen	yes	Paraonidae		family	taxonConceptID					Scolecida	infraclass			y	y		02:02:00	01/03/2015	3	2015	EBS
45187	UKSRL1_OMS-AB02-S07_NHM_1774_1290	#OMS-AB02-S07_NHM_1774	OMS-AB02-S07_NHM_1774		rank: infraclass name in class column	rank: class name in order column						exact	accepted	903	Paraonidae	Cerruti, 1909	Animalia	Annelida	Polychaeta		Paraonidae				Paraonidae sp. (NHM_902)	gen	yes	Paraonidae		family	taxonConceptID					Scolecida	infraclass			y	y		20:33:00	13/01/2015	1	2015	EBS
45188	UKSRL1_OMS-AB02-S07_NHM_1774_1336	#OMS-AB02-S07_NHM_1774	OMS-AB02-S07_NHM_1774			rank: infraclass in order name						exact	accepted	903	Paraonidae	Cerruti, 1909	Animalia	Annelida	Polychaeta		Paraonidae				Paraonidae sp. (NHM_902)	gen	yes	Paraonidae		family	taxonConceptID					Scolecida	infraclass			y	y		20:33:00	13/01/2015	1	2015	EBS
45247	UKSRL1_OMS-AB02-S07_NHM_1797K_1310	#OMS-AB02-S07_NHM_1797K	OMS-AB02-S07_NHM_1797K		rank: infraclass name in class column	rank: class name in order column						exact	accepted	903	Paraonidae	Cerruti, 1909	Animalia	Annelida	Polychaeta		Paraonidae				Paraonidae sp. (NHM_332)	gen	yes	Paraonidae		family	taxonConceptID					Scolecida	infraclass			y	y		20:33:00	13/01/2015	1	2015	EBS
45248	UKSRL1_OMS-AB02-S07_NHM_1797K_1338	#OMS-AB02-S07_NHM_1797K	OMS-AB02-S07_NHM_1797K			rank: infraclass in order name						exact	accepted	903	Paraonidae	Cerruti, 1909	Animalia	Annelida	Polychaeta		Paraonidae				Paraonidae sp. (NHM_332)	gen	yes	Paraonidae		family	taxonConceptID					Scolecida	infraclass			y	y		20:33:00	13/01/2015	1	2015	EBS
46041	UKSRL1_OMS-AB02-S10_NHM_1948E_1340	#OMS-AB02-S10_NHM_1948E	OMS-AB02-S10_NHM_1948E			rank: infraclass in order name						exact	accepted	903	Paraonidae	Cerruti, 1909	Animalia	Annelida	Polychaeta		Paraonidae				Paraonidae sp. (NHM_434)	gen	yes	Paraonidae		family	taxonConceptID					Scolecida	infraclass			y	y		15:31:00	13/03/2015	3	2015	EBS
46042	UKSRL1_OMS-AB02-S10_NHM_1948E_1415	#OMS-AB02-S10_NHM_1948E	OMS-AB02-S10_NHM_1948E		rank: infraclass name in class column	rank: class name in order column						exact	accepted	903	Paraonidae	Cerruti, 1909	Animalia	Annelida	Polychaeta		Paraonidae				Paraonidae sp. (NHM_434)	gen	yes	Paraonidae		family	taxonConceptID					Scolecida	infraclass			y	y		15:31:00	13/03/2015	3	2015	EBS
46615	UKSRL1_UK1-AB02-EB01_NHM_0584_545	#UK1-AB02-EB01_NHM_0584	UK1-AB02-EB01_NHM_0584		rank: infraclass name in class column	rank: class name in order column						exact	accepted	903	Paraonidae	Cerruti, 1909	Animalia	Annelida	Polychaeta		Paraonidae				Paraonidae sp. (NHM_584)	gen	yes	Paraonidae		family	taxonConceptID					Scolecida	infraclass			y	y		02:32:00	17/02/2015	2	2015	EBS
46834	UKSRL1_UK1-AB02-EB03_NHM_0915H_778	#UK1-AB02-EB03_NHM_0915H	UK1-AB02-EB03_NHM_0915H		rank: infraclass name in class column	rank: class name in order column						exact	accepted	903	Paraonidae	Cerruti, 1909	Animalia	Annelida	Polychaeta		Paraonidae				Paraonidae sp. (NHM_059)	gen	yes	Paraonidae		family	taxonConceptID					Scolecida	infraclass			y	y		01:25:00	23/02/2015	2	2015	EBS
46835	UKSRL1_UK1-AB02-EB03_NHM_0916_779	#UK1-AB02-EB03_NHM_0916	UK1-AB02-EB03_NHM_0916		rank: infraclass name in class column	rank: class name in order column						exact	accepted	903	Paraonidae	Cerruti, 1909	Animalia	Annelida	Polychaeta		Paraonidae				Paraonidae sp. (NHM_412)	gen	yes	Paraonidae		family	taxonConceptID					Scolecida	infraclass			y	y		01:25:00	23/02/2015	2	2015	EBS
47107	UKSRL1_UK1-AB02-U02_NHM_0584_1311	#UK1-AB02-U02_NHM_0584	UK1-AB02-U02_NHM_0584			rank: infraclass in order name						exact	accepted	903	Paraonidae	Cerruti, 1909	Animalia	Annelida	Polychaeta		Paraonidae				Paraonidae sp. (NHM_584)	gen	yes	Paraonidae		family	taxonConceptID					Scolecida	infraclass			y	y		04:33:00	13/02/2015	2	2015	EBS
47831	UKSRL1_UK1-AB02-U04_NHM_0915H_1316	#UK1-AB02-U04_NHM_0915H	UK1-AB02-U04_NHM_0915H			rank: infraclass in order name						exact	accepted	903	Paraonidae	Cerruti, 1909	Animalia	Annelida	Polychaeta		Paraonidae				Paraonidae sp. (NHM_059)	gen	yes	Paraonidae		family	taxonConceptID					Scolecida	infraclass			y	y		11:09:00	20/02/2015	2	2015	EBS
47832	UKSRL1_UK1-AB02-U04_NHM_0916_1317	#UK1-AB02-U04_NHM_0916	UK1-AB02-U04_NHM_0916			rank: infraclass in order name						exact	accepted	903	Paraonidae	Cerruti, 1909	Animalia	Annelida	Polychaeta		Paraonidae				Paraonidae sp. (NHM_412)	gen	yes	Paraonidae		family	taxonConceptID					Scolecida	infraclass			y	y		09:25:00	23/02/2015	2	2015	EBS
50150	UKSRL1_UK1_AB01_EB03_BC178_176	#UK1_AB01_EB03_BC178	UK1_AB01_EB03_BC178			rank: infraclass in order name						exact	accepted	903	Paraonidae	Cerruti, 1909	Animalia	Annelida	Polychaeta		Paraonidae				Aricidea sp. (NHM_177)	gen	yes	Paraonidae		family	taxonConceptID					Scolecida	infraclass			y	y		03:13:00	16/03/2015	3	2015	EBS
50232	UKSRL1_UK1_AB01_EB05_BC363_361	#UK1_AB01_EB05_BC363	UK1_AB01_EB05_BC363			rank: infraclass in order name						exact	accepted	903	Paraonidae	Cerruti, 1909	Animalia	Annelida	Polychaeta		Paraonidae				Aricidea sp. (NHM_363)	gen	yes	Paraonidae		family	taxonConceptID					Scolecida	infraclass			y	y		03:16:00	16/03/2015	3	2015	EBS
27471	UKSRL1_UK1-AB01-H_NHM_0412_413	#UK1-AB01-H_NHM_0412	UK1-AB01-H_NHM_0412		rank: infraclass name in class column	rank: class name in order column						exact	accepted	903	Paraonidae	Cerruti, 1909	Animalia	Annelida	Polychaeta		Paraonidae				Cirrophorus sp. (NHM_412)	gen	yes	Paraonidae		family	taxonConceptID					Scolecida	infraclass			y	y		05:17:00	19/10/2013	10	2013	Mega Corer (MC)
27472	UKSRL1_UK1-AB01-H_NHM_0412_1218	#UK1-AB01-H_NHM_0412	UK1-AB01-H_NHM_0412			rank: infraclass in order name						exact	accepted	903	Paraonidae	Cerruti, 1909	Animalia	Annelida	Polychaeta		Paraonidae				Paraonidae sp. (NHM_412)	gen	yes	Paraonidae		family	taxonConceptID					Scolecida	infraclass			y	y		05:17:00	19/10/2013	10	2013	Mega Corer (MC)
50274	UKSRL1_UK1_AB01_MC09_BC412_410	#UK1_AB01_MC09_BC412	UK1_AB01_MC09_BC412			rank: infraclass in order name						exact	accepted	903	Paraonidae	Cerruti, 1909	Animalia	Annelida	Polychaeta		Paraonidae				Cirrophorus sp. (NHM_412)	gen	yes	Paraonidae		family	taxonConceptID					Scolecida	infraclass			y	y		03:17:00	16/03/2015	3	2015	Mega Corer (MC)
27295	UKSRL1_UK1-AB01-G_NHM_0332_334	#UK1-AB01-G_NHM_0332	UK1-AB01-G_NHM_0332		rank: infraclass name in class column	rank: class name in order column						exact	accepted	903	Paraonidae	Cerruti, 1909	Animalia	Annelida	Polychaeta		Paraonidae				Cirrophorus sp. (NHM_332)	gen	yes	Paraonidae		family	taxonConceptID					Scolecida	infraclass			y	y		16:21:00	17/10/2013	10	2013	ROV sample		verbatim depth -9
27296	UKSRL1_UK1-AB01-G_NHM_0332_1168	#UK1-AB01-G_NHM_0332	UK1-AB01-G_NHM_0332			rank: infraclass in order name						exact	accepted	903	Paraonidae	Cerruti, 1909	Animalia	Annelida	Polychaeta		Paraonidae				Paraonidae sp. (NHM_332)	gen	yes	Paraonidae		family	taxonConceptID					Scolecida	infraclass			y	y		16:21:00	17/10/2013	10	2013	ROV sample		verbatim depth -9
28062	UKSRL1_UK1-AB01-K_NHM_0418_419	#UK1-AB01-K_NHM_0418	UK1-AB01-K_NHM_0418		rank: infraclass name in class column	rank: class name in order column						exact	accepted	903	Paraonidae	Cerruti, 1909	Animalia	Annelida	Polychaeta		Paraonidae				Cirrophorus sp. (NHM_412)	gen	yes	Paraonidae		family	taxonConceptID					Scolecida	infraclass			y	y		07:40:00	20/10/2013	10	2013	ROV sample
28063	UKSRL1_UK1-AB01-K_NHM_0418_1226	#UK1-AB01-K_NHM_0418	UK1-AB01-K_NHM_0418			rank: infraclass in order name						exact	accepted	903	Paraonidae	Cerruti, 1909	Animalia	Annelida	Polychaeta		Paraonidae				Paraonidae sp. (NHM_412)	gen	yes	Paraonidae		family	taxonConceptID					Scolecida	infraclass			y	y		07:40:00	20/10/2013	10	2013	ROV sample
28064	UKSRL1_UK1-AB01-K_NHM_0419_420	#UK1-AB01-K_NHM_0419	UK1-AB01-K_NHM_0419		rank: infraclass name in class column	rank: class name in order column						exact	accepted	903	Paraonidae	Cerruti, 1909	Animalia	Annelida	Polychaeta		Paraonidae				Cirrophorus sp. (NHM_332)	gen	yes	Paraonidae		family	taxonConceptID					Scolecida	infraclass			y	y		07:40:00	20/10/2013	10	2013	ROV sample
28065	UKSRL1_UK1-AB01-K_NHM_0419_1233	#UK1-AB01-K_NHM_0419	UK1-AB01-K_NHM_0419			rank: infraclass in order name						exact	accepted	903	Paraonidae	Cerruti, 1909	Animalia	Annelida	Polychaeta		Paraonidae				Paraonidae sp. (NHM_332)	gen	yes	Paraonidae		family	taxonConceptID					Scolecida	infraclass			y	y		07:40:00	20/10/2013	10	2013	ROV sample
28072	UKSRL1_UK1-AB01-K_NHM_0423_424	#UK1-AB01-K_NHM_0423	UK1-AB01-K_NHM_0423		rank: infraclass name in class column	rank: class name in order column						exact	accepted	903	Paraonidae	Cerruti, 1909	Animalia	Annelida	Polychaeta		Paraonidae				Cirrophorus sp. (NHM_332)	gen	yes	Paraonidae		family	taxonConceptID					Scolecida	infraclass			y	y		07:40:00	20/10/2013	10	2013	ROV sample
28073	UKSRL1_UK1-AB01-K_NHM_0423_1259	#UK1-AB01-K_NHM_0423	UK1-AB01-K_NHM_0423			rank: infraclass in order name						exact	accepted	903	Paraonidae	Cerruti, 1909	Animalia	Annelida	Polychaeta		Paraonidae				Paraonidae sp. (NHM_332)	gen	yes	Paraonidae		family	taxonConceptID					Scolecida	infraclass			y	y		07:40:00	20/10/2013	10	2013	ROV sample
28074	UKSRL1_UK1-AB01-K_NHM_0424_425	#UK1-AB01-K_NHM_0424	UK1-AB01-K_NHM_0424		rank: infraclass name in class column	rank: class name in order column						exact	accepted	903	Paraonidae	Cerruti, 1909	Animalia	Annelida	Polychaeta		Paraonidae				Aricidea sp. (NHM_059)	gen	yes	Paraonidae		family	taxonConceptID					Scolecida	infraclass			y	y		07:40:00	20/10/2013	10	2013	ROV sample
28075	UKSRL1_UK1-AB01-K_NHM_0424_1262	#UK1-AB01-K_NHM_0424	UK1-AB01-K_NHM_0424			rank: infraclass in order name						exact	accepted	903	Paraonidae	Cerruti, 1909	Animalia	Annelida	Polychaeta		Paraonidae				Paraonidae sp. (NHM_059)	gen	yes	Paraonidae		family	taxonConceptID					Scolecida	infraclass			y	y		07:40:00	20/10/2013	10	2013	ROV sample
28084	UKSRL1_UK1-AB01-K_NHM_0429_430	#UK1-AB01-K_NHM_0429	UK1-AB01-K_NHM_0429		rank: infraclass name in class column	rank: class name in order column						exact	accepted	903	Paraonidae	Cerruti, 1909	Animalia	Annelida	Polychaeta		Paraonidae				Aricidea sp. (NHM_059)	gen	yes	Paraonidae		family	taxonConceptID					Scolecida	infraclass			y	y		07:40:00	20/10/2013	10	2013	ROV sample
28085	UKSRL1_UK1-AB01-K_NHM_0429_1283	#UK1-AB01-K_NHM_0429	UK1-AB01-K_NHM_0429			rank: infraclass in order name						exact	accepted	903	Paraonidae	Cerruti, 1909	Animalia	Annelida	Polychaeta		Paraonidae				Paraonidae sp. (NHM_059)	gen	yes	Paraonidae		family	taxonConceptID					Scolecida	infraclass			y	y		07:40:00	20/10/2013	10	2013	ROV sample
28094	UKSRL1_UK1-AB01-K_NHM_0434_435	#UK1-AB01-K_NHM_0434	UK1-AB01-K_NHM_0434		rank: infraclass name in class column	rank: class name in order column						exact	accepted	903	Paraonidae	Cerruti, 1909	Animalia	Annelida	Polychaeta		Paraonidae				Aricidea sp. (NHM_434)	gen	yes	Paraonidae		family	taxonConceptID					Scolecida	infraclass			y	y		07:40:00	20/10/2013	10	2013	ROV sample
28095	UKSRL1_UK1-AB01-K_NHM_0434_1285	#UK1-AB01-K_NHM_0434	UK1-AB01-K_NHM_0434			rank: infraclass in order name						exact	accepted	903	Paraonidae	Cerruti, 1909	Animalia	Annelida	Polychaeta		Paraonidae				Paraonidae sp. (NHM_434)	gen	yes	Paraonidae		family	taxonConceptID					Scolecida	infraclass			y	y		07:40:00	20/10/2013	10	2013	ROV sample
28098	UKSRL1_UK1-AB01-K_NHM_0436_437	#UK1-AB01-K_NHM_0436	UK1-AB01-K_NHM_0436		rank: infraclass name in class column	rank: class name in order column						exact	accepted	903	Paraonidae	Cerruti, 1909	Animalia	Annelida	Polychaeta		Paraonidae				Aricidea sp. (NHM_059)	gen	yes	Paraonidae		family	taxonConceptID					Scolecida	infraclass			y	y		07:40:00	20/10/2013	10	2013	ROV sample
28099	UKSRL1_UK1-AB01-K_NHM_0436_1286	#UK1-AB01-K_NHM_0436	UK1-AB01-K_NHM_0436			rank: infraclass in order name						exact	accepted	903	Paraonidae	Cerruti, 1909	Animalia	Annelida	Polychaeta		Paraonidae				Paraonidae sp. (NHM_059)	gen	yes	Paraonidae		family	taxonConceptID					Scolecida	infraclass			y	y		07:40:00	20/10/2013	10	2013	ROV sample
28170	UKSRL1_UK1-AB01-M_NHM_0483_484	#UK1-AB01-M_NHM_0483	UK1-AB01-M_NHM_0483		rank: infraclass name in class column	rank: class name in order column						exact	accepted	903	Paraonidae	Cerruti, 1909	Animalia	Annelida	Polychaeta		Paraonidae				Paraonidae sp. indet.	sciname w qualifier	no	Paraonidae		family	family					Scolecida	infraclass			y	y		23:23:00	22/10/2013	10	2013	ROV sample
28171	UKSRL1_UK1-AB01-M_NHM_0483_1291	#UK1-AB01-M_NHM_0483	UK1-AB01-M_NHM_0483			rank: infraclass in order name						exact	accepted	903	Paraonidae	Cerruti, 1909	Animalia	Annelida	Polychaeta		Paraonidae				Paraonidae sp. indet.	sciname w qualifier	no	Paraonidae		family	family					Scolecida	infraclass			y	y		23:23:00	22/10/2013	10	2013	ROV sample
50311	UKSRL1_UK1_AB01_RV06_BC418_416	#UK1_AB01_RV06_BC418	UK1_AB01_RV06_BC418			rank: infraclass in order name						exact	accepted	903	Paraonidae	Cerruti, 1909	Animalia	Annelida	Polychaeta		Paraonidae				Cirrophorus sp. (NHM_412)	gen	yes	Paraonidae		family	taxonConceptID					Scolecida	infraclass			y	y		03:17:00	16/03/2015	3	2015	ROV sample
50312	UKSRL1_UK1_AB01_RV06_BC419_417	#UK1_AB01_RV06_BC419	UK1_AB01_RV06_BC419			rank: infraclass in order name						exact	accepted	903	Paraonidae	Cerruti, 1909	Animalia	Annelida	Polychaeta		Paraonidae				Cirrophorus sp. (NHM_332)	gen	yes	Paraonidae		family	taxonConceptID					Scolecida	infraclass			y	y		03:17:00	16/03/2015	3	2015	ROV sample
50316	UKSRL1_UK1_AB01_RV06_BC423_421	#UK1_AB01_RV06_BC423	UK1_AB01_RV06_BC423			rank: infraclass in order name						exact	accepted	903	Paraonidae	Cerruti, 1909	Animalia	Annelida	Polychaeta		Paraonidae				Cirrophorus sp. (NHM_332)	gen	yes	Paraonidae		family	taxonConceptID					Scolecida	infraclass			y	y		03:17:00	16/03/2015	3	2015	ROV sample
50317	UKSRL1_UK1_AB01_RV06_BC424_422	#UK1_AB01_RV06_BC424	UK1_AB01_RV06_BC424			rank: infraclass in order name						exact	accepted	903	Paraonidae	Cerruti, 1909	Animalia	Annelida	Polychaeta		Paraonidae				Aricidea sp. (NHM_059)	gen	yes	Paraonidae		family	taxonConceptID					Scolecida	infraclass			y	y		03:17:00	16/03/2015	3	2015	ROV sample
50322	UKSRL1_UK1_AB01_RV06_BC429_427	#UK1_AB01_RV06_BC429	UK1_AB01_RV06_BC429			rank: infraclass in order name						exact	accepted	903	Paraonidae	Cerruti, 1909	Animalia	Annelida	Polychaeta		Paraonidae				Aricidea sp. (NHM_059)	gen	yes	Paraonidae		family	taxonConceptID					Scolecida	infraclass			y	y		03:17:00	16/03/2015	3	2015	ROV sample
50327	UKSRL1_UK1_AB01_RV06_BC434_432	#UK1_AB01_RV06_BC434	UK1_AB01_RV06_BC434			rank: infraclass in order name						exact	accepted	903	Paraonidae	Cerruti, 1909	Animalia	Annelida	Polychaeta		Paraonidae				Aricidea sp. (NHM_434)	gen	yes	Paraonidae		family	taxonConceptID					Scolecida	infraclass			y	y		03:17:00	16/03/2015	3	2015	ROV sample
50329	UKSRL1_UK1_AB01_RV06_BC436_434	#UK1_AB01_RV06_BC436	UK1_AB01_RV06_BC436			rank: infraclass in order name						exact	accepted	903	Paraonidae	Cerruti, 1909	Animalia	Annelida	Polychaeta		Paraonidae				Aricidea sp. (NHM_059)	gen	yes	Paraonidae		family	taxonConceptID					Scolecida	infraclass			y	y		03:17:00	16/03/2015	3	2015	ROV sample
50345	UKSRL1_UK1_AB01_RV07_BC483_481	#UK1_AB01_RV07_BC483	UK1_AB01_RV07_BC483			rank: infraclass in order name						exact	accepted	903	Paraonidae	Cerruti, 1909	Animalia	Annelida	Polychaeta		Paraonidae				Paraonidae sp. indet.	sciname w qualifier	no	Paraonidae		family	family					Scolecida	infraclass			y	y		03:18:00	16/03/2015	3	2015	ROV sample
20546	OMS_OMS-AB02-S08_NHM_1956_364	#OMS-AB02-S08_NHM_1956	OMS-AB02-S08_NHM_1956									exact	accepted	903	Paraonidae	Cerruti, 1909	Animalia	Annelida	Polychaeta		Paraonidae					gen	yes	Paraonidae		family	taxonConceptID					Scolecida	infraclass			y	y		13:16:00	14/03/2015	3	2015
20560	OMS_OMS-AB02-S09_NHM_1841_358	#OMS-AB02-S09_NHM_1841	OMS-AB02-S09_NHM_1841									exact	accepted	903	Paraonidae	Cerruti, 1909	Animalia	Annelida	Polychaeta		Paraonidae					gen	yes	Paraonidae		family	taxonConceptID					Scolecida	infraclass			y	y		03:03:00	13/03/2015	3	2015
21246	UKSRL1_UK1-A-B_AB03_59	#UK1-A-B_AB03	UK1-A-B_AB03			rank: infraclass in order name						exact	accepted	903	Paraonidae	Cerruti, 1909	Animalia	Annelida	Polychaeta		Paraonidae				Aricidea sp A	gen	yes	Paraonidae		family	taxonConceptID					Scolecida	infraclass			y	y		17:34:00	09/10/2013	10	2013			verbatim depth -9
22859	UKSRL1_UK1-A-EB03_AB10_177	#UK1-A-EB03_AB10	UK1-A-EB03_AB10			rank: infraclass in order name						exact	accepted	903	Paraonidae	Cerruti, 1909	Animalia	Annelida	Polychaeta		Paraonidae				Aricidea sp C	gen	yes	Paraonidae		family	taxonConceptID					Scolecida	infraclass			y	y		12:40:00	13/10/2013	10	2013			verbatim depth -9
23400	UKSRL1_UK1-A-F_AB15_244	#UK1-A-F_AB15	UK1-A-F_AB15			rank: infraclass in order name						exact	accepted	903	Paraonidae	Cerruti, 1909	Animalia	Annelida	Polychaeta		Paraonidae				Aricidea sp A	gen	yes	Paraonidae		family	taxonConceptID					Scolecida	infraclass			y	y		12:15:00	16/10/2013	10	2013			verbatim depth -9
23541	UKSRL1_UK1-A-G_AB22_304	#UK1-A-G_AB22	UK1-A-G_AB22			rank: infraclass in order name						exact	accepted	903	Paraonidae	Cerruti, 1909	Animalia	Annelida	Polychaeta		Paraonidae				Aricidea sp C	gen	yes	Paraonidae		family	taxonConceptID					Scolecida	infraclass			y	y		11:20:00	17/10/2013	10	2013			verbatim depth -9
23547	UKSRL1_UK1-A-G_AB24_332	#UK1-A-G_AB24	UK1-A-G_AB24			rank: infraclass in order name						exact	accepted	903	Paraonidae	Cerruti, 1909	Animalia	Annelida	Polychaeta		Paraonidae				Cirrophorus sp A	gen	yes	Paraonidae		family	taxonConceptID					Scolecida	infraclass			y	y		16:21:00	17/10/2013	10	2013			verbatim depth -9
23875	UKSRL1_UK1-A-H_AB34_412	#UK1-A-H_AB34	UK1-A-H_AB34			rank: infraclass in order name						exact	accepted	903	Paraonidae	Cerruti, 1909	Animalia	Annelida	Polychaeta		Paraonidae				Cirrophorus sp B	gen	yes	Paraonidae		family	taxonConceptID					Scolecida	infraclass			y	y		05:17:00	19/10/2013	10	2013			verbatim depth -9
24491	UKSRL1_UK1-A-K_AB35_418	#UK1-A-K_AB35	UK1-A-K_AB35			rank: infraclass in order name						exact	accepted	903	Paraonidae	Cerruti, 1909	Animalia	Annelida	Polychaeta		Paraonidae				Cirrophorus sp B	gen	yes	Paraonidae		family	taxonConceptID					Scolecida	infraclass			y	y		07:40:00	20/10/2013	10	2013			verbatim depth -9
24492	UKSRL1_UK1-A-K_AB35_419	#UK1-A-K_AB35	UK1-A-K_AB35			rank: infraclass in order name						exact	accepted	903	Paraonidae	Cerruti, 1909	Animalia	Annelida	Polychaeta		Paraonidae				Cirrophorus sp A	gen	yes	Paraonidae		family	taxonConceptID					Scolecida	infraclass			y	y		07:40:00	20/10/2013	10	2013			verbatim depth -9
24496	UKSRL1_UK1-A-K_AB35_423	#UK1-A-K_AB35	UK1-A-K_AB35			rank: infraclass in order name						exact	accepted	903	Paraonidae	Cerruti, 1909	Animalia	Annelida	Polychaeta		Paraonidae				Cirrophorus sp A	gen	yes	Paraonidae		family	taxonConceptID					Scolecida	infraclass			y	y		07:40:00	20/10/2013	10	2013			verbatim depth -9
24497	UKSRL1_UK1-A-K_AB35_424	#UK1-A-K_AB35	UK1-A-K_AB35			rank: infraclass in order name						exact	accepted	903	Paraonidae	Cerruti, 1909	Animalia	Annelida	Polychaeta		Paraonidae				Aricidea sp A	gen	yes	Paraonidae		family	taxonConceptID					Scolecida	infraclass			y	y		07:40:00	20/10/2013	10	2013			verbatim depth -9
24502	UKSRL1_UK1-A-K_AB35_429	#UK1-A-K_AB35	UK1-A-K_AB35			rank: infraclass in order name						exact	accepted	903	Paraonidae	Cerruti, 1909	Animalia	Annelida	Polychaeta		Paraonidae				Aricidea sp A	gen	yes	Paraonidae		family	taxonConceptID					Scolecida	infraclass			y	y		07:40:00	20/10/2013	10	2013			verbatim depth -9
24507	UKSRL1_UK1-A-K_AB35_434	#UK1-A-K_AB35	UK1-A-K_AB35			rank: infraclass in order name						exact	accepted	903	Paraonidae	Cerruti, 1909	Animalia	Annelida	Polychaeta		Paraonidae				Aricidea sp D	gen	yes	Paraonidae		family	taxonConceptID					Scolecida	infraclass			y	y		07:40:00	20/10/2013	10	2013			verbatim depth -9
24509	UKSRL1_UK1-A-K_AB35_436	#UK1-A-K_AB35	UK1-A-K_AB35			rank: infraclass in order name						exact	accepted	903	Paraonidae	Cerruti, 1909	Animalia	Annelida	Polychaeta		Paraonidae				Aricidea sp A	gen	yes	Paraonidae		family	taxonConceptID					Scolecida	infraclass			y	y		07:40:00	20/10/2013	10	2013			verbatim depth -9
24823	UKSRL1_UK1-A-M_AB43_483	#UK1-A-M_AB43	UK1-A-M_AB43			rank: infraclass in order name						exact	accepted	903	Paraonidae	Cerruti, 1909	Animalia	Annelida	Polychaeta		Paraonidae				Paraonidae sp indet	sciname w qualifier	no	Paraonidae		family	family					Scolecida	infraclass			y	y		23:23:00	22/10/2013	10	2013			verbatim depth -9
43189	UKSRL1_OMS-AB02-S01_NHM_1005_337	#OMS-AB02-S01_NHM_1005	OMS-AB02-S01_NHM_1005									exact	accepted	903	Paraonidae	Cerruti, 1909	Animalia	Annelida	Polychaeta		Paraonidae					gen	yes	Paraonidae		family	taxonConceptID					Scolecida	infraclass			y	y		16:49:00	24/02/2015	2	2015
43773	UKSRL1_OMS-AB02-S02_NHM_1078_338	#OMS-AB02-S02_NHM_1078	OMS-AB02-S02_NHM_1078									exact	accepted	903	Paraonidae	Cerruti, 1909	Animalia	Annelida	Polychaeta		Paraonidae					gen	yes	Paraonidae		family	taxonConceptID					Scolecida	infraclass			y	y		19:09:00	26/02/2015	2	2015
43869	UKSRL1_OMS-AB02-S02_NHM_1139_341	#OMS-AB02-S02_NHM_1139	OMS-AB02-S02_NHM_1139									exact	accepted	903	Paraonidae	Cerruti, 1909	Animalia	Annelida	Polychaeta		Paraonidae					gen	yes	Paraonidae		family	taxonConceptID					Scolecida	infraclass			y	y		19:09:00	26/02/2015	2	2015
44328	UKSRL1_OMS-AB02-S05_NHM_1251_342	#OMS-AB02-S05_NHM_1251	OMS-AB02-S05_NHM_1251									exact	accepted	903	Paraonidae	Cerruti, 1909	Animalia	Annelida	Polychaeta		Paraonidae					gen	yes	Paraonidae		family	taxonConceptID					Scolecida	infraclass			y	y		02:02:00	01/03/2015	3	2015
44448	UKSRL1_OMS-AB02-S05_NHM_1320_351	#OMS-AB02-S05_NHM_1320	OMS-AB02-S05_NHM_1320									exact	accepted	903	Paraonidae	Cerruti, 1909	Animalia	Annelida	Polychaeta		Paraonidae					gen	yes	Paraonidae		family	taxonConceptID					Scolecida	infraclass			y	y		02:02:00	01/03/2015	3	2015
45186	UKSRL1_OMS-AB02-S07_NHM_1774_355	#OMS-AB02-S07_NHM_1774	OMS-AB02-S07_NHM_1774									exact	accepted	903	Paraonidae	Cerruti, 1909	Animalia	Annelida	Polychaeta		Paraonidae					gen	yes	Paraonidae		family	taxonConceptID					Scolecida	infraclass			y	y		20:33:00	13/01/2015	1	2015
45246	UKSRL1_OMS-AB02-S07_NHM_1797K_357	#OMS-AB02-S07_NHM_1797K	OMS-AB02-S07_NHM_1797K									exact	accepted	903	Paraonidae	Cerruti, 1909	Animalia	Annelida	Polychaeta		Paraonidae					gen	yes	Paraonidae		family	taxonConceptID					Scolecida	infraclass			y	y		20:33:00	13/01/2015	1	2015
46040	UKSRL1_OMS-AB02-S10_NHM_1948E_359	#OMS-AB02-S10_NHM_1948E	OMS-AB02-S10_NHM_1948E									exact	accepted	903	Paraonidae	Cerruti, 1909	Animalia	Annelida	Polychaeta		Paraonidae					gen	yes	Paraonidae		family	taxonConceptID					Scolecida	infraclass			y	y		15:31:00	13/03/2015	3	2015
28038	UKSRL1_UK1-AB01-K_NHM_0404_405	#UK1-AB01-K_NHM_0404	UK1-AB01-K_NHM_0404		rank: infraclass name in class column	rank: class name in order column						exact	accepted	925	Scalibregmatidae	Malmgren, 1867	Animalia	Annelida	Polychaeta		Scalibregmatidae				Scalibregmatidae sp. (NHM_032)	gen	yes	Scalibregmatidae		family	taxonConceptID					Scolecida	infraclass			y	y		01:28:00	20/10/2013	10	2013	BC
28039	UKSRL1_UK1-AB01-K_NHM_0404_1349	#UK1-AB01-K_NHM_0404	UK1-AB01-K_NHM_0404			rank: infraclass in order name						exact	accepted	925	Scalibregmatidae	Malmgren, 1867	Animalia	Annelida	Polychaeta		Scalibregmatidae				Scalibregmatidae sp. (NHM_032)	gen	yes	Scalibregmatidae		family	taxonConceptID					Scolecida	infraclass			y	y		01:28:00	20/10/2013	10	2013	BC
50034	UKSRL1_UK1_AB01_BC12_BC404_402	#UK1_AB01_BC12_BC404	UK1_AB01_BC12_BC404			rank: infraclass in order name						exact	accepted	925	Scalibregmatidae	Malmgren, 1867	Animalia	Annelida	Polychaeta		Scalibregmatidae				Scalibregmatidae sp. (NHM_032)	gen	yes	Scalibregmatidae		family	taxonConceptID					Scolecida	infraclass			y	y		03:17:00	16/03/2015	3	2015	BC
26793	UKSRL1_UK1-AB01-B-K-E_NHM_0032_1346	#UK1-AB01-B-K-E_NHM_0032	UK1-AB01-B-K-E_NHM_0032			rank: infraclass in order name						exact	accepted	925	Scalibregmatidae	Malmgren, 1867	Animalia	Annelida	Polychaeta		Scalibregmatidae				Scalibregmatidae sp. (NHM_032)	gen	yes	Scalibregmatidae		family	taxonConceptID					Scolecida	infraclass			y	y		13:16:00	14/03/2015	3	2015	EBS
27059	UKSRL1_UK1-AB01-EB01_NHM_0032_32	#UK1-AB01-EB01_NHM_0032	UK1-AB01-EB01_NHM_0032		rank: infraclass name in class column	rank: class name in order column						exact	accepted	925	Scalibregmatidae	Malmgren, 1867	Animalia	Annelida	Polychaeta		Scalibregmatidae				Scalibregmatidae sp. (NHM_032)	gen	yes	Scalibregmatidae		family	taxonConceptID					Scolecida	infraclass			y	y		05:56:00	09/10/2013	10	2013	EBS
44320	UKSRL1_OMS-AB02-S05_NHM_1244_966	#OMS-AB02-S05_NHM_1244	OMS-AB02-S05_NHM_1244		rank: infraclass name in class column	rank: class name in order column						exact	accepted	925	Scalibregmatidae	Malmgren, 1867	Animalia	Annelida	Polychaeta		Scalibregmatidae				Scalibregmatidae sp. (NHM_1244)	gen	yes	Scalibregmatidae		family	taxonConceptID					Scolecida	infraclass			y	y		02:02:00	01/03/2015	3	2015	EBS
44659	UKSRL1_OMS-AB02-S05_NHM_2308_1407	#OMS-AB02-S05_NHM_2308	OMS-AB02-S05_NHM_2308			rank: infraclass in order name						exact	accepted	925	Scalibregmatidae	Malmgren, 1867	Animalia	Annelida	Polychaeta		Scalibregmatidae				Scalibregmatidae sp. (NHM_2308)	gen	yes	Scalibregmatidae		family	taxonConceptID					Scolecida	infraclass			y	y		02:02:00	01/03/2015	3	2015	EBS
44660	UKSRL1_OMS-AB02-S05_NHM_2308_1548	#OMS-AB02-S05_NHM_2308	OMS-AB02-S05_NHM_2308		rank: infraclass name in class column	rank: class name in order column						exact	accepted	925	Scalibregmatidae	Malmgren, 1867	Animalia	Annelida	Polychaeta		Scalibregmatidae				Scalibregmatidae? sp. (NHM_2308)	gen	yes	Scalibregmatidae		family	taxonConceptID					Scolecida	infraclass			y	y		02:02:00	01/03/2015	3	2015	EBS
45813	UKSRL1_OMS-AB02-S10_NHM_1863_1339	#OMS-AB02-S10_NHM_1863	OMS-AB02-S10_NHM_1863		rank: infraclass name in class column	rank: class name in order column						exact	accepted	925	Scalibregmatidae	Malmgren, 1867	Animalia	Annelida	Polychaeta		Scalibregmatidae				Scalibregmatidae sp. (NHM_1244)	gen	yes	Scalibregmatidae		family	taxonConceptID					Scolecida	infraclass			y	y		15:31:00	13/03/2015	3	2015	EBS
45897	UKSRL1_OMS-AB02-S10_NHM_1895_1367	#OMS-AB02-S10_NHM_1895	OMS-AB02-S10_NHM_1895		rank: infraclass name in class column	rank: class name in order column						exact	accepted	925	Scalibregmatidae	Malmgren, 1867	Animalia	Annelida	Polychaeta		Scalibregmatidae				Scalibregmatidae sp. (NHM_032)	gen	yes	Scalibregmatidae		family	taxonConceptID					Scolecida	infraclass			y	y		15:31:00	13/03/2015	3	2015	EBS
45898	UKSRL1_OMS-AB02-S10_NHM_1895_1368	#OMS-AB02-S10_NHM_1895	OMS-AB02-S10_NHM_1895			rank: infraclass in order name						exact	accepted	925	Scalibregmatidae	Malmgren, 1867	Animalia	Annelida	Polychaeta		Scalibregmatidae				Scalibregmatidae sp. (NHM_032)	gen	yes	Scalibregmatidae		family	taxonConceptID					Scolecida	infraclass			y	y		15:31:00	13/03/2015	3	2015	EBS
46667	UKSRL1_UK1-AB02-EB02_NHM_0684_601	#UK1-AB02-EB02_NHM_0684	UK1-AB02-EB02_NHM_0684		rank: infraclass name in class column	rank: class name in order column						exact	accepted	925	Scalibregmatidae	Malmgren, 1867	Animalia	Annelida	Polychaeta		Scalibregmatidae				Scalibregmatidae sp. (NHM_032)	gen	yes	Scalibregmatidae		family	taxonConceptID					Scolecida	infraclass			y	y		03:09:00	20/02/2015	2	2015	EBS
46742	UKSRL1_UK1-AB02-EB02_NHM_0773A_676	#UK1-AB02-EB02_NHM_0773A	UK1-AB02-EB02_NHM_0773A		rank: infraclass name in class column	rank: class name in order column						exact	accepted	925	Scalibregmatidae	Malmgren, 1867	Animalia	Annelida	Polychaeta		Scalibregmatidae				Scalibregmatidae sp. (NHM_773A)	gen	yes	Scalibregmatidae		family	taxonConceptID					Scolecida	infraclass			y	y		03:09:00	20/02/2015	2	2015	EBS
46793	UKSRL1_UK1-AB02-EB02_NHM_0822_727	#UK1-AB02-EB02_NHM_0822	UK1-AB02-EB02_NHM_0822		rank: infraclass name in class column	rank: class name in order column						exact	accepted	925	Scalibregmatidae	Malmgren, 1867	Animalia	Annelida	Polychaeta		Scalibregmatidae				Scalibregmatidae sp. (NHM_822)	gen	yes	Scalibregmatidae		family	taxonConceptID					Scolecida	infraclass			y	y		03:09:00	20/02/2015	2	2015	EBS
46794	UKSRL1_UK1-AB02-EB02_NHM_0823_728	#UK1-AB02-EB02_NHM_0823	UK1-AB02-EB02_NHM_0823		rank: infraclass name in class column	rank: class name in order column						exact	accepted	925	Scalibregmatidae	Malmgren, 1867	Animalia	Annelida	Polychaeta		Scalibregmatidae				Scalibregmatidae sp. (NHM_032)	gen	yes	Scalibregmatidae		family	taxonConceptID					Scolecida	infraclass			y	y		03:09:00	20/02/2015	2	2015	EBS
46942	UKSRL1_UK1-AB02-U01_NHM_1665_1225	#UK1-AB02-U01_NHM_1665	UK1-AB02-U01_NHM_1665		rank: infraclass name in class column	rank: class name in order column						exact	accepted	925	Scalibregmatidae	Malmgren, 1867	Animalia	Annelida	Polychaeta		Scalibregmatidae				Scalibregmatidae sp. (NHM_773A)	gen	yes	Scalibregmatidae		family	taxonConceptID					Scolecida	infraclass			y	y		08:33:00	10/03/2015	3	2015	EBS
46943	UKSRL1_UK1-AB02-U01_NHM_1665_1403	#UK1-AB02-U01_NHM_1665	UK1-AB02-U01_NHM_1665			rank: infraclass in order name						exact	accepted	925	Scalibregmatidae	Malmgren, 1867	Animalia	Annelida	Polychaeta		Scalibregmatidae				Scalibregmatidae sp. (NHM_773A)	gen	yes	Scalibregmatidae		family	taxonConceptID					Scolecida	infraclass			y	y		08:33:00	10/03/2015	3	2015	EBS
48580	UKSRL1_UK1-AB02-U06_NHM_0684_1350	#UK1-AB02-U06_NHM_0684	UK1-AB02-U06_NHM_0684			rank: infraclass in order name						exact	accepted	925	Scalibregmatidae	Malmgren, 1867	Animalia	Annelida	Polychaeta		Scalibregmatidae				Scalibregmatidae sp. (NHM_032)	gen	yes	Scalibregmatidae		family	taxonConceptID					Scolecida	infraclass			y	y		08:17:00	20/10/2013	10	2013	EBS
48655	UKSRL1_UK1-AB02-U06_NHM_0773A_1378	#UK1-AB02-U06_NHM_0773A	UK1-AB02-U06_NHM_0773A			rank: infraclass in order name						exact	accepted	925	Scalibregmatidae	Malmgren, 1867	Animalia	Annelida	Polychaeta		Scalibregmatidae				Scalibregmatidae sp. (NHM_773A)	gen	yes	Scalibregmatidae		family	taxonConceptID					Scolecida	infraclass			y	y		23:31:00	13/03/2015	3	2015	EBS
48706	UKSRL1_UK1-AB02-U06_NHM_0822_1405	#UK1-AB02-U06_NHM_0822	UK1-AB02-U06_NHM_0822			rank: infraclass in order name						exact	accepted	925	Scalibregmatidae	Malmgren, 1867	Animalia	Annelida	Polychaeta		Scalibregmatidae				Scalibregmatidae sp. (NHM_822)	gen	yes	Scalibregmatidae		family	taxonConceptID					Scolecida	infraclass			y	y		23:31:00	13/03/2015	3	2015	EBS
48707	UKSRL1_UK1-AB02-U06_NHM_0823_1358	#UK1-AB02-U06_NHM_0823	UK1-AB02-U06_NHM_0823			rank: infraclass in order name						exact	accepted	925	Scalibregmatidae	Malmgren, 1867	Animalia	Annelida	Polychaeta		Scalibregmatidae				Scalibregmatidae sp. (NHM_032)	gen	yes	Scalibregmatidae		family	taxonConceptID					Scolecida	infraclass			y	y		23:31:00	13/03/2015	3	2015	EBS
48916	UKSRL1_UK1-AB02-U07_NHM_1423_1097	#UK1-AB02-U07_NHM_1423	UK1-AB02-U07_NHM_1423		rank: infraclass name in class column	rank: class name in order column						exact	accepted	925	Scalibregmatidae	Malmgren, 1867	Animalia	Annelida	Polychaeta		Scalibregmatidae				Scalibregmatidae sp. (NHM_032)	gen	yes	Scalibregmatidae		family	taxonConceptID					Scolecida	infraclass			y	y		18:29:00	03/03/2015	3	2015	EBS
48917	UKSRL1_UK1-AB02-U07_NHM_1423_1364	#UK1-AB02-U07_NHM_1423	UK1-AB02-U07_NHM_1423			rank: infraclass in order name						exact	accepted	925	Scalibregmatidae	Malmgren, 1867	Animalia	Annelida	Polychaeta		Scalibregmatidae				Scalibregmatidae sp. (NHM_032)	gen	yes	Scalibregmatidae		family	taxonConceptID					Scolecida	infraclass			y	y		18:29:00	03/03/2015	3	2015	EBS
48960	UKSRL1_UK1-AB02-U07_NHM_1454_1119	#UK1-AB02-U07_NHM_1454	UK1-AB02-U07_NHM_1454		rank: infraclass name in class column	rank: class name in order column						exact	accepted	925	Scalibregmatidae	Malmgren, 1867	Animalia	Annelida	Polychaeta		Scalibregmatidae				Scalibregmatidae sp. (NHM_773A)	gen	yes	Scalibregmatidae		family	taxonConceptID					Scolecida	infraclass			y	y		18:29:00	03/03/2015	3	2015	EBS
48961	UKSRL1_UK1-AB02-U07_NHM_1454_1380	#UK1-AB02-U07_NHM_1454	UK1-AB02-U07_NHM_1454			rank: infraclass in order name						exact	accepted	925	Scalibregmatidae	Malmgren, 1867	Animalia	Annelida	Polychaeta		Scalibregmatidae				Scalibregmatidae sp. (NHM_773A)	gen	yes	Scalibregmatidae		family	taxonConceptID					Scolecida	infraclass			y	y		18:29:00	03/03/2015	3	2015	EBS
48998	UKSRL1_UK1-AB02-U07_NHM_1480J_1138	#UK1-AB02-U07_NHM_1480J	UK1-AB02-U07_NHM_1480J		rank: infraclass name in class column	rank: class name in order column						exact	accepted	925	Scalibregmatidae	Malmgren, 1867	Animalia	Annelida	Polychaeta		Scalibregmatidae				Scalibregmatidae sp. (NHM_773A)	gen	yes	Scalibregmatidae		family	taxonConceptID					Scolecida	infraclass			y	y		18:29:00	03/03/2015	3	2015	EBS
48999	UKSRL1_UK1-AB02-U07_NHM_1480J_1390	#UK1-AB02-U07_NHM_1480J	UK1-AB02-U07_NHM_1480J			rank: infraclass in order name						exact	accepted	925	Scalibregmatidae	Malmgren, 1867	Animalia	Annelida	Polychaeta		Scalibregmatidae				Scalibregmatidae sp. (NHM_773A)	gen	yes	Scalibregmatidae		family	taxonConceptID					Scolecida	infraclass			y	y		18:29:00	03/03/2015	3	2015	EBS
50089	UKSRL1_UK1_AB01_EB01_BC34_32	#UK1_AB01_EB01_BC34	UK1_AB01_EB01_BC34			rank: infraclass in order name						exact	accepted	925	Scalibregmatidae	Malmgren, 1867	Animalia	Annelida	Polychaeta		Scalibregmatidae				Scalibregmatidae sp. (NHM_032)	gen	yes	Scalibregmatidae		family	taxonConceptID					Scolecida	infraclass			y	y		03:11:00	16/03/2015	3	2015	EBS
50465	UKSRL1_OMS1_AB02_EB06_BC754_752	#OMS1_AB02_EB06_BC754	OMS1_AB02_EB06_BC754			rank: infraclass in order name						exact	accepted	925	Scalibregmatidae	Malmgren, 1867	Animalia	Annelida	Polychaeta		Scalibregmatidae				Scalibregmatidae sp. (NHM_1244)	gen	yes	Scalibregmatidae		family	taxonConceptID					Scolecida	infraclass			y	y		03:22:00	16/03/2015	3	2015	EBS
50548	UKSRL1_OMS1_AB02_EB11_BC939_937	#OMS1_AB02_EB11_BC939	OMS1_AB02_EB11_BC939			rank: infraclass in order name						exact	accepted	925	Scalibregmatidae	Malmgren, 1867	Animalia	Annelida	Polychaeta		Scalibregmatidae				Scalibregmatidae sp. (NHM_1244)	gen	yes	Scalibregmatidae		family	taxonConceptID					Scolecida	infraclass			y	y		03:25:00	16/03/2015	3	2015	EBS
50565	UKSRL1_OMS1_AB02_EB11_BC956_954	#OMS1_AB02_EB11_BC956	OMS1_AB02_EB11_BC956			rank: infraclass in order name						exact	accepted	925	Scalibregmatidae	Malmgren, 1867	Animalia	Annelida	Polychaeta		Scalibregmatidae				Scalibregmatidae sp. (NHM_032)	gen	yes	Scalibregmatidae		family	taxonConceptID					Scolecida	infraclass			y	y		03:26:00	16/03/2015	3	2015	EBS
50768	UKSRL1_UK1_AB02_EB02_BC551_549	#UK1_AB02_EB02_BC551	UK1_AB02_EB02_BC551			rank: infraclass in order name						exact	accepted	925	Scalibregmatidae	Malmgren, 1867	Animalia	Annelida	Polychaeta		Scalibregmatidae				Scalibregmatidae sp. (NHM_032)	gen	yes	Scalibregmatidae		family	taxonConceptID					Scolecida	infraclass			y	y		03:19:00	16/03/2015	3	2015	EBS
50836	UKSRL1_UK1_AB02_EB02_BC619_617	#UK1_AB02_EB02_BC619	UK1_AB02_EB02_BC619			rank: infraclass in order name						exact	accepted	925	Scalibregmatidae	Malmgren, 1867	Animalia	Annelida	Polychaeta		Scalibregmatidae				Scalibregmatidae sp. (NHM_822)	gen	yes	Scalibregmatidae		family	taxonConceptID					Scolecida	infraclass			y	y		03:20:00	16/03/2015	3	2015	EBS
50837	UKSRL1_UK1_AB02_EB02_BC620_618	#UK1_AB02_EB02_BC620	UK1_AB02_EB02_BC620			rank: infraclass in order name						exact	accepted	925	Scalibregmatidae	Malmgren, 1867	Animalia	Annelida	Polychaeta		Scalibregmatidae				Scalibregmatidae sp. (NHM_032)	gen	yes	Scalibregmatidae		family	taxonConceptID					Scolecida	infraclass			y	y		03:20:00	16/03/2015	3	2015	EBS
44658	UKSRL1_OMS-AB02-S05_NHM_2308_416	#OMS-AB02-S05_NHM_2308	OMS-AB02-S05_NHM_2308									exact	accepted	925	Scalibregmatidae	Malmgren, 1867	Animalia	Annelida	Polychaeta		Scalibregmatidae					gen	yes	Scalibregmatidae		family	taxonConceptID					Scolecida	infraclass			y	y		02:02:00	01/03/2015	3	2015
45896	UKSRL1_OMS-AB02-S10_NHM_1895_382	#OMS-AB02-S10_NHM_1895	OMS-AB02-S10_NHM_1895									exact	accepted	925	Scalibregmatidae	Malmgren, 1867	Animalia	Annelida	Polychaeta		Scalibregmatidae					gen	yes	Scalibregmatidae		family	taxonConceptID					Scolecida	infraclass			y	y		15:31:00	13/03/2015	3	2015
26709	UKSRL1_UK1-AB01-B_NHM_0058_110	#UK1-AB01-B_NHM_0058	UK1-AB01-B_NHM_0058			rank: infraclass in order name		column blank				exact	accepted	129357	Nicomache	Malmgren, 1865	Animalia	Annelida	Polychaeta		Maldanidae	Nicomache			Nicomache sp. (NHM_058)	gen	yes	Nicomache		genus	taxonConceptID					Scolecida	infraclass			y	y		17:34:00	09/10/2013	10	2013	BC
26741	UKSRL1_UK1-AB01-B_NHM_0075_111	#UK1-AB01-B_NHM_0075	UK1-AB01-B_NHM_0075			rank: infraclass in order name		column blank				exact	accepted	129357	Nicomache	Malmgren, 1865	Animalia	Annelida	Polychaeta		Maldanidae	Nicomache			Nicomache sp. (NHM_058)	gen	yes	Nicomache		genus	taxonConceptID					Scolecida	infraclass			y	y		17:34:00	09/10/2013	10	2013	BC
45635	UKSRL1_OMS-AB02-S09_NHM_1812_430	#OMS-AB02-S09_NHM_1812	OMS-AB02-S09_NHM_1812			rank: infraclass in order name		column blank				exact	accepted	129357	Nicomache	Malmgren, 1865	Animalia	Annelida	Polychaeta		Maldanidae	Nicomache			Nicomache sp. (NHM_058)	gen	yes	Nicomache		genus	taxonConceptID					Scolecida	infraclass			y	y		15:00:00	20/10/2013	10	2013	BC
45637	UKSRL1_OMS-AB02-S09_NHM_1814_431	#OMS-AB02-S09_NHM_1814	OMS-AB02-S09_NHM_1814			rank: infraclass in order name		column blank				exact	accepted	129357	Nicomache	Malmgren, 1865	Animalia	Annelida	Polychaeta		Maldanidae	Nicomache			Nicomache sp. (NHM_058)	gen	yes	Nicomache		genus	taxonConceptID					Scolecida	infraclass			y	y		03:03:00	13/02/2015	2	2015	BC
45639	UKSRL1_OMS-AB02-S09_NHM_1815_436	#OMS-AB02-S09_NHM_1815	OMS-AB02-S09_NHM_1815			rank: infraclass in order name		column blank				exact	accepted	129357	Nicomache	Malmgren, 1865	Animalia	Annelida	Polychaeta		Maldanidae	Nicomache			Nicomache sp. (NHM_058)	gen	yes	Nicomache		genus	taxonConceptID					Scolecida	infraclass			y	y		15:00:00	20/10/2013	10	2013	BC
45641	UKSRL1_OMS-AB02-S09_NHM_1819_438	#OMS-AB02-S09_NHM_1819	OMS-AB02-S09_NHM_1819			rank: infraclass in order name		column blank				exact	accepted	129357	Nicomache	Malmgren, 1865	Animalia	Annelida	Polychaeta		Maldanidae	Nicomache			Nicomache sp. (NHM_058)	gen	yes	Nicomache		genus	taxonConceptID					Scolecida	infraclass			y	y		15:00:00	20/10/2013	10	2013	BC
45643	UKSRL1_OMS-AB02-S09_NHM_1820_460	#OMS-AB02-S09_NHM_1820	OMS-AB02-S09_NHM_1820			rank: infraclass in order name		column blank				exact	accepted	129357	Nicomache	Malmgren, 1865	Animalia	Annelida	Polychaeta		Maldanidae	Nicomache			Nicomache sp. (NHM_058)	gen	yes	Nicomache		genus	taxonConceptID					Scolecida	infraclass			y	y		18:03:00	21/10/2013	10	2013	BC
45806	UKSRL1_OMS-AB02-S10_NHM_1855_475	#OMS-AB02-S10_NHM_1855	OMS-AB02-S10_NHM_1855			rank: infraclass in order name		column blank				exact	accepted	129357	Nicomache	Malmgren, 1865	Animalia	Annelida	Polychaeta		Maldanidae	Nicomache			Nicomache sp. (NHM_058)	gen	yes	Nicomache		genus	taxonConceptID					Scolecida	infraclass			y	y		12:00:00	22/10/2013	10	2013	BC
46589	UKSRL1_OMS-AB02-S12_NHM_2073_611	#OMS-AB02-S12_NHM_2073	OMS-AB02-S12_NHM_2073			rank: infraclass in order name		column blank				exact	accepted	129357	Nicomache	Malmgren, 1865	Animalia	Annelida	Polychaeta		Maldanidae	Nicomache			Nicomache sp. (NHM_058)	gen	yes	Nicomache		genus	taxonConceptID					Scolecida	infraclass			y	y		11:09:00	20/02/2015	2	2015	BC
47064	UKSRL1_UK1-AB02-U02_NHM_0525_140	#UK1-AB02-U02_NHM_0525	UK1-AB02-U02_NHM_0525			rank: infraclass in order name		column blank				exact	accepted	129357	Nicomache	Malmgren, 1865	Animalia	Annelida	Polychaeta		Maldanidae	Nicomache			Nicomache sp. (NHM_058)	gen	yes	Nicomache		genus	taxonConceptID					Scolecida	infraclass			y	y		12:12:00	17/02/2015	2	2015	BC
48890	UKSRL1_UK1-AB02-U07_NHM_1393_414	#UK1-AB02-U07_NHM_1393	UK1-AB02-U07_NHM_1393			rank: infraclass in order name		column blank				exact	accepted	129357	Nicomache	Malmgren, 1865	Animalia	Annelida	Polychaeta		Maldanidae	Nicomache			Nicomache sp. (NHM_058)	gen	yes	Nicomache		genus	taxonConceptID					Scolecida	infraclass			y	y		20:39:00	02/03/2015	3	2015	BC
49540	UKSRL1_UK1-AB02-U12_NHM_1576_420	#UK1-AB02-U12_NHM_1576	UK1-AB02-U12_NHM_1576			rank: infraclass in order name		column blank				exact	accepted	129357	Nicomache	Malmgren, 1865	Animalia	Annelida	Polychaeta		Maldanidae	Nicomache			Nicomache sp. (NHM_058)	gen	yes	Nicomache		genus	taxonConceptID					Scolecida	infraclass			y	y		13:51:00	07/03/2015	3	2015	BC
43193	UKSRL1_OMS-AB02-S01_NHM_1006_255	#OMS-AB02-S01_NHM_1006	OMS-AB02-S01_NHM_1006			rank: infraclass in order name		column blank				exact	accepted	129357	Nicomache	Malmgren, 1865	Animalia	Annelida	Polychaeta		Maldanidae	Nicomache			Nicomache sp. (NHM_058)	gen	yes	Nicomache		genus	taxonConceptID					Scolecida	infraclass			y	y		16:49:00	24/02/2015	2	2015	EBS
43745	UKSRL1_OMS-AB02-S02_NHM_1064_265	#OMS-AB02-S02_NHM_1064	OMS-AB02-S02_NHM_1064			rank: infraclass in order name		column blank				exact	accepted	129357	Nicomache	Malmgren, 1865	Animalia	Annelida	Polychaeta		Maldanidae	Nicomache			Nicomache sp. (NHM_058)	gen	yes	Nicomache		genus	taxonConceptID					Scolecida	infraclass			y	y		19:09:00	26/02/2015	2	2015	EBS
43768	UKSRL1_OMS-AB02-S02_NHM_1075_271	#OMS-AB02-S02_NHM_1075	OMS-AB02-S02_NHM_1075			rank: infraclass in order name		column blank				exact	accepted	129357	Nicomache	Malmgren, 1865	Animalia	Annelida	Polychaeta		Maldanidae	Nicomache			Nicomache sp. (NHM_058)	gen	yes	Nicomache		genus	taxonConceptID					Scolecida	infraclass			y	y		19:09:00	26/02/2015	2	2015	EBS
43789	UKSRL1_OMS-AB02-S02_NHM_1083_307	#OMS-AB02-S02_NHM_1083	OMS-AB02-S02_NHM_1083			rank: infraclass in order name		column blank				exact	accepted	129357	Nicomache	Malmgren, 1865	Animalia	Annelida	Polychaeta		Maldanidae	Nicomache			Nicomache sp. (NHM_058)	gen	yes	Nicomache		genus	taxonConceptID					Scolecida	infraclass			y	y		19:09:00	26/02/2015	2	2015	EBS
43876	UKSRL1_OMS-AB02-S02_NHM_1141_335	#OMS-AB02-S02_NHM_1141	OMS-AB02-S02_NHM_1141			rank: infraclass in order name		column blank				exact	accepted	129357	Nicomache	Malmgren, 1865	Animalia	Annelida	Polychaeta		Maldanidae	Nicomache			Nicomache sp. (NHM_058)	gen	yes	Nicomache		genus	taxonConceptID					Scolecida	infraclass			y	y		19:09:00	26/02/2015	2	2015	EBS
44554	UKSRL1_OMS-AB02-S05_NHM_1350C_367	#OMS-AB02-S05_NHM_1350C	OMS-AB02-S05_NHM_1350C			rank: infraclass in order name		column blank				exact	accepted	129357	Nicomache	Malmgren, 1865	Animalia	Annelida	Polychaeta		Maldanidae	Nicomache			Nicomache sp. (NHM_058)	gen	yes	Nicomache		genus	taxonConceptID					Scolecida	infraclass			y	y		02:02:00	01/03/2015	3	2015	EBS
44555	UKSRL1_OMS-AB02-S05_NHM_1350C_1044	#OMS-AB02-S05_NHM_1350C	OMS-AB02-S05_NHM_1350C		rank: infraclass name in class column	rank: class name in order column		column blank				exact	accepted	129357	Nicomache	Malmgren, 1865	Animalia	Annelida	Polychaeta		Maldanidae	Nicomache			Nicomache sp. (NHM_058)	gen	yes	Nicomache		genus	taxonConceptID					Scolecida	infraclass			y	y		02:02:00	01/03/2015	3	2015	EBS
45091	UKSRL1_OMS-AB02-S07_NHM_1730_421	#OMS-AB02-S07_NHM_1730	OMS-AB02-S07_NHM_1730			rank: infraclass in order name		column blank				exact	accepted	129357	Nicomache	Malmgren, 1865	Animalia	Annelida	Polychaeta		Maldanidae	Nicomache			Nicomache sp. (NHM_058)	gen	yes	Nicomache		genus	taxonConceptID					Scolecida	infraclass			y	y		20:33:00	13/01/2015	1	2015	EBS
45810	UKSRL1_OMS-AB02-S10_NHM_1861_491	#OMS-AB02-S10_NHM_1861	OMS-AB02-S10_NHM_1861			rank: infraclass in order name		column blank				exact	accepted	129357	Nicomache	Malmgren, 1865	Animalia	Annelida	Polychaeta		Maldanidae	Nicomache			Nicomache sp. (NHM_058)	gen	yes	Nicomache		genus	taxonConceptID					Scolecida	infraclass			y	y		15:31:00	13/03/2015	3	2015	EBS
45927	UKSRL1_OMS-AB02-S10_NHM_1908_536	#OMS-AB02-S10_NHM_1908	OMS-AB02-S10_NHM_1908			rank: infraclass in order name		column blank				exact	accepted	129357	Nicomache	Malmgren, 1865	Animalia	Annelida	Polychaeta		Maldanidae	Nicomache			Nicomache sp. (NHM_058)	gen	yes	Nicomache		genus	taxonConceptID					Scolecida	infraclass			y	y		15:31:00	13/03/2015	3	2015	EBS
45963	UKSRL1_OMS-AB02-S10_NHM_1924_546	#OMS-AB02-S10_NHM_1924	OMS-AB02-S10_NHM_1924			rank: infraclass in order name		column blank				exact	accepted	129357	Nicomache	Malmgren, 1865	Animalia	Annelida	Polychaeta		Maldanidae	Nicomache			Nicomache sp. (NHM_058)	gen	yes	Nicomache		genus	taxonConceptID					Scolecida	infraclass			y	y		15:31:00	13/03/2015	3	2015	EBS
46002	UKSRL1_OMS-AB02-S10_NHM_1947A_557	#OMS-AB02-S10_NHM_1947A	OMS-AB02-S10_NHM_1947A			rank: infraclass in order name		column blank				exact	accepted	129357	Nicomache	Malmgren, 1865	Animalia	Annelida	Polychaeta		Maldanidae	Nicomache			Nicomache sp. (NHM_058)	gen	yes	Nicomache		genus	taxonConceptID					Scolecida	infraclass			y	y		15:31:00	13/03/2015	3	2015	EBS
46003	UKSRL1_OMS-AB02-S10_NHM_1947A_1402	#OMS-AB02-S10_NHM_1947A	OMS-AB02-S10_NHM_1947A		rank: infraclass name in class column	rank: class name in order column		column blank				exact	accepted	129357	Nicomache	Malmgren, 1865	Animalia	Annelida	Polychaeta		Maldanidae	Nicomache			Nicomache sp. (NHM_058)	gen	yes	Nicomache		genus	taxonConceptID					Scolecida	infraclass			y	y		15:31:00	13/03/2015	3	2015	EBS
46008	UKSRL1_OMS-AB02-S10_NHM_1947C_559	#OMS-AB02-S10_NHM_1947C	OMS-AB02-S10_NHM_1947C			rank: infraclass in order name		column blank				exact	accepted	129357	Nicomache	Malmgren, 1865	Animalia	Annelida	Polychaeta		Maldanidae	Nicomache			Nicomache sp. (NHM_058)	gen	yes	Nicomache		genus	taxonConceptID					Scolecida	infraclass			y	y		15:31:00	13/03/2015	3	2015	EBS
46009	UKSRL1_OMS-AB02-S10_NHM_1947C_1404	#OMS-AB02-S10_NHM_1947C	OMS-AB02-S10_NHM_1947C		rank: infraclass name in class column	rank: class name in order column		column blank				exact	accepted	129357	Nicomache	Malmgren, 1865	Animalia	Annelida	Polychaeta		Maldanidae	Nicomache			Nicomache sp. (NHM_058)	gen	yes	Nicomache		genus	taxonConceptID					Scolecida	infraclass			y	y		15:31:00	13/03/2015	3	2015	EBS
46014	UKSRL1_OMS-AB02-S10_NHM_1947E_570	#OMS-AB02-S10_NHM_1947E	OMS-AB02-S10_NHM_1947E			rank: infraclass in order name		column blank				exact	accepted	129357	Nicomache	Malmgren, 1865	Animalia	Annelida	Polychaeta		Maldanidae	Nicomache			Nicomache sp. (NHM_058)	gen	yes	Nicomache		genus	taxonConceptID					Scolecida	infraclass			y	y		15:31:00	13/03/2015	3	2015	EBS
46015	UKSRL1_OMS-AB02-S10_NHM_1947E_1406	#OMS-AB02-S10_NHM_1947E	OMS-AB02-S10_NHM_1947E		rank: infraclass name in class column	rank: class name in order column		column blank				exact	accepted	129357	Nicomache	Malmgren, 1865	Animalia	Annelida	Polychaeta		Maldanidae	Nicomache			Nicomache sp. (NHM_058)	gen	yes	Nicomache		genus	taxonConceptID					Scolecida	infraclass			y	y		15:31:00	13/03/2015	3	2015	EBS
46038	UKSRL1_OMS-AB02-S10_NHM_1948D_600	#OMS-AB02-S10_NHM_1948D	OMS-AB02-S10_NHM_1948D			rank: infraclass in order name		column blank				exact	accepted	129357	Nicomache	Malmgren, 1865	Animalia	Annelida	Polychaeta		Maldanidae	Nicomache			Nicomache sp. (NHM_058)	gen	yes	Nicomache		genus	taxonConceptID					Scolecida	infraclass			y	y		15:31:00	13/03/2015	3	2015	EBS
46039	UKSRL1_OMS-AB02-S10_NHM_1948D_1414	#OMS-AB02-S10_NHM_1948D	OMS-AB02-S10_NHM_1948D		rank: infraclass name in class column	rank: class name in order column		column blank				exact	accepted	129357	Nicomache	Malmgren, 1865	Animalia	Annelida	Polychaeta		Maldanidae	Nicomache			Nicomache sp. (NHM_058)	gen	yes	Nicomache		genus	taxonConceptID					Scolecida	infraclass			y	y		15:31:00	13/03/2015	3	2015	EBS
47120	UKSRL1_UK1-AB02-U02_NHM_0601_163	#UK1-AB02-U02_NHM_0601	UK1-AB02-U02_NHM_0601			rank: infraclass in order name		column blank				exact	accepted	129357	Nicomache	Malmgren, 1865	Animalia	Annelida	Polychaeta		Maldanidae	Nicomache			Nicomache sp. (NHM_058)	gen	yes	Nicomache		genus	taxonConceptID					Scolecida	infraclass			y	y		10:32:00	17/02/2015	2	2015	EBS
48589	UKSRL1_UK1-AB02-U06_NHM_0696_189	#UK1-AB02-U06_NHM_0696	UK1-AB02-U06_NHM_0696			rank: infraclass in order name		column blank				exact	accepted	129357	Nicomache	Malmgren, 1865	Animalia	Annelida	Polychaeta		Maldanidae	Nicomache			Nicomache sp. (NHM_058)	gen	yes	Nicomache		genus	taxonConceptID					Scolecida	infraclass			y	y		11:09:00	20/02/2015	2	2015	EBS
48679	UKSRL1_UK1-AB02-U06_NHM_0787_242	#UK1-AB02-U06_NHM_0787	UK1-AB02-U06_NHM_0787			rank: infraclass in order name		column blank				exact	accepted	129357	Nicomache	Malmgren, 1865	Animalia	Annelida	Polychaeta		Maldanidae	Nicomache			Nicomache sp. (NHM_058)	gen	yes	Nicomache		genus	taxonConceptID					Scolecida	infraclass			y	y		11:09:00	20/02/2015	2	2015	EBS
45250	UKSRL1_OMS-AB02-S07_NHM_1806_426	#OMS-AB02-S07_NHM_1806	OMS-AB02-S07_NHM_1806			rank: infraclass in order name		column blank				exact	accepted	129357	Nicomache	Malmgren, 1865	Animalia	Annelida	Polychaeta		Maldanidae	Nicomache			Nicomache sp. (NHM_058)	gen	yes	Nicomache		genus	taxonConceptID					Scolecida	infraclass			y	y		04:33:00	13/02/2015	2	2015	Mega Corer (MC)
48330	UKSRL1_UK1-AB02-U05_NHM_0825_245	#UK1-AB02-U05_NHM_0825	UK1-AB02-U05_NHM_0825			rank: infraclass in order name		column blank				exact	accepted	129357	Nicomache	Malmgren, 1865	Animalia	Annelida	Polychaeta		Maldanidae	Nicomache			Nicomache sp. (NHM_058)	gen	yes	Nicomache		genus	taxonConceptID					Scolecida	infraclass			y	y		21:46:00	20/02/2015	2	2015	Mega Corer (MC)
28083	UKSRL1_UK1-AB01-K_NHM_0428_626	#UK1-AB01-K_NHM_0428	UK1-AB01-K_NHM_0428			rank: infraclass in order name		column blank				exact	accepted	129357	Nicomache	Malmgren, 1865	Animalia	Annelida	Polychaeta		Maldanidae	Nicomache			Nicomache sp. (NHM_058)	gen	yes	Nicomache		genus	taxonConceptID					Scolecida	infraclass			y	y		07:40:00	20/10/2013	10	2013	ROV sample
43192	UKSRL1_OMS-AB02-S01_NHM_1006_4	#OMS-AB02-S01_NHM_1006	OMS-AB02-S01_NHM_1006									exact	accepted	129357	Nicomache	Malmgren, 1865	Animalia	Annelida	Polychaeta		Maldanidae	Nicomache				gen	yes	Nicomache		genus	taxonConceptID					Scolecida	infraclass			y	y		16:49:00	24/02/2015	2	2015
43744	UKSRL1_OMS-AB02-S02_NHM_1064_5	#OMS-AB02-S02_NHM_1064	OMS-AB02-S02_NHM_1064									exact	accepted	129357	Nicomache	Malmgren, 1865	Animalia	Annelida	Polychaeta		Maldanidae	Nicomache				gen	yes	Nicomache		genus	taxonConceptID					Scolecida	infraclass			y	y		19:09:00	26/02/2015	2	2015
43767	UKSRL1_OMS-AB02-S02_NHM_1075_6	#OMS-AB02-S02_NHM_1075	OMS-AB02-S02_NHM_1075									exact	accepted	129357	Nicomache	Malmgren, 1865	Animalia	Annelida	Polychaeta		Maldanidae	Nicomache				gen	yes	Nicomache		genus	taxonConceptID					Scolecida	infraclass			y	y		19:09:00	26/02/2015	2	2015
43788	UKSRL1_OMS-AB02-S02_NHM_1083_7	#OMS-AB02-S02_NHM_1083	OMS-AB02-S02_NHM_1083									exact	accepted	129357	Nicomache	Malmgren, 1865	Animalia	Annelida	Polychaeta		Maldanidae	Nicomache				gen	yes	Nicomache		genus	taxonConceptID					Scolecida	infraclass			y	y		19:09:00	26/02/2015	2	2015
43875	UKSRL1_OMS-AB02-S02_NHM_1141_8	#OMS-AB02-S02_NHM_1141	OMS-AB02-S02_NHM_1141									exact	accepted	129357	Nicomache	Malmgren, 1865	Animalia	Annelida	Polychaeta		Maldanidae	Nicomache				gen	yes	Nicomache		genus	taxonConceptID					Scolecida	infraclass			y	y		19:09:00	26/02/2015	2	2015
44553	UKSRL1_OMS-AB02-S05_NHM_1350C_14	#OMS-AB02-S05_NHM_1350C	OMS-AB02-S05_NHM_1350C									exact	accepted	129357	Nicomache	Malmgren, 1865	Animalia	Annelida	Polychaeta		Maldanidae	Nicomache				gen	yes	Nicomache		genus	taxonConceptID					Scolecida	infraclass			y	y		02:02:00	01/03/2015	3	2015
45090	UKSRL1_OMS-AB02-S07_NHM_1730_16	#OMS-AB02-S07_NHM_1730	OMS-AB02-S07_NHM_1730									exact	accepted	129357	Nicomache	Malmgren, 1865	Animalia	Annelida	Polychaeta		Maldanidae	Nicomache				gen	yes	Nicomache		genus	taxonConceptID					Scolecida	infraclass			y	y		20:33:00	13/01/2015	1	2015
45249	UKSRL1_OMS-AB02-S07_NHM_1806_18	#OMS-AB02-S07_NHM_1806	OMS-AB02-S07_NHM_1806									exact	accepted	129357	Nicomache	Malmgren, 1865	Animalia	Annelida	Polychaeta		Maldanidae	Nicomache				gen	yes	Nicomache		genus	taxonConceptID					Scolecida	infraclass			y	y		04:33:00	13/02/2015	2	2015
45634	UKSRL1_OMS-AB02-S09_NHM_1812_19	#OMS-AB02-S09_NHM_1812	OMS-AB02-S09_NHM_1812									exact	accepted	129357	Nicomache	Malmgren, 1865	Animalia	Annelida	Polychaeta		Maldanidae	Nicomache				gen	yes	Nicomache		genus	taxonConceptID					Scolecida	infraclass			y	y		15:00:00	20/10/2013	10	2013
45636	UKSRL1_OMS-AB02-S09_NHM_1814_20	#OMS-AB02-S09_NHM_1814	OMS-AB02-S09_NHM_1814									exact	accepted	129357	Nicomache	Malmgren, 1865	Animalia	Annelida	Polychaeta		Maldanidae	Nicomache				gen	yes	Nicomache		genus	taxonConceptID					Scolecida	infraclass			y	y		03:03:00	13/02/2015	2	2015
45638	UKSRL1_OMS-AB02-S09_NHM_1815_21	#OMS-AB02-S09_NHM_1815	OMS-AB02-S09_NHM_1815									exact	accepted	129357	Nicomache	Malmgren, 1865	Animalia	Annelida	Polychaeta		Maldanidae	Nicomache				gen	yes	Nicomache		genus	taxonConceptID					Scolecida	infraclass			y	y		15:00:00	20/10/2013	10	2013
45640	UKSRL1_OMS-AB02-S09_NHM_1819_22	#OMS-AB02-S09_NHM_1819	OMS-AB02-S09_NHM_1819									exact	accepted	129357	Nicomache	Malmgren, 1865	Animalia	Annelida	Polychaeta		Maldanidae	Nicomache				gen	yes	Nicomache		genus	taxonConceptID					Scolecida	infraclass			y	y		15:00:00	20/10/2013	10	2013
45642	UKSRL1_OMS-AB02-S09_NHM_1820_23	#OMS-AB02-S09_NHM_1820	OMS-AB02-S09_NHM_1820									exact	accepted	129357	Nicomache	Malmgren, 1865	Animalia	Annelida	Polychaeta		Maldanidae	Nicomache				gen	yes	Nicomache		genus	taxonConceptID					Scolecida	infraclass			y	y		18:03:00	21/10/2013	10	2013
45805	UKSRL1_OMS-AB02-S10_NHM_1855_24	#OMS-AB02-S10_NHM_1855	OMS-AB02-S10_NHM_1855									exact	accepted	129357	Nicomache	Malmgren, 1865	Animalia	Annelida	Polychaeta		Maldanidae	Nicomache				gen	yes	Nicomache		genus	taxonConceptID					Scolecida	infraclass			y	y		12:00:00	22/10/2013	10	2013
45809	UKSRL1_OMS-AB02-S10_NHM_1861_26	#OMS-AB02-S10_NHM_1861	OMS-AB02-S10_NHM_1861									exact	accepted	129357	Nicomache	Malmgren, 1865	Animalia	Annelida	Polychaeta		Maldanidae	Nicomache				gen	yes	Nicomache		genus	taxonConceptID					Scolecida	infraclass			y	y		15:31:00	13/03/2015	3	2015
45926	UKSRL1_OMS-AB02-S10_NHM_1908_28	#OMS-AB02-S10_NHM_1908	OMS-AB02-S10_NHM_1908									exact	accepted	129357	Nicomache	Malmgren, 1865	Animalia	Annelida	Polychaeta		Maldanidae	Nicomache				gen	yes	Nicomache		genus	taxonConceptID					Scolecida	infraclass			y	y		15:31:00	13/03/2015	3	2015
45962	UKSRL1_OMS-AB02-S10_NHM_1924_29	#OMS-AB02-S10_NHM_1924	OMS-AB02-S10_NHM_1924									exact	accepted	129357	Nicomache	Malmgren, 1865	Animalia	Annelida	Polychaeta		Maldanidae	Nicomache				gen	yes	Nicomache		genus	taxonConceptID					Scolecida	infraclass			y	y		15:31:00	13/03/2015	3	2015
46001	UKSRL1_OMS-AB02-S10_NHM_1947A_30	#OMS-AB02-S10_NHM_1947A	OMS-AB02-S10_NHM_1947A									exact	accepted	129357	Nicomache	Malmgren, 1865	Animalia	Annelida	Polychaeta		Maldanidae	Nicomache				gen	yes	Nicomache		genus	taxonConceptID					Scolecida	infraclass			y	y		15:31:00	13/03/2015	3	2015
46007	UKSRL1_OMS-AB02-S10_NHM_1947C_31	#OMS-AB02-S10_NHM_1947C	OMS-AB02-S10_NHM_1947C									exact	accepted	129357	Nicomache	Malmgren, 1865	Animalia	Annelida	Polychaeta		Maldanidae	Nicomache				gen	yes	Nicomache		genus	taxonConceptID					Scolecida	infraclass			y	y		15:31:00	13/03/2015	3	2015
46013	UKSRL1_OMS-AB02-S10_NHM_1947E_32	#OMS-AB02-S10_NHM_1947E	OMS-AB02-S10_NHM_1947E									exact	accepted	129357	Nicomache	Malmgren, 1865	Animalia	Annelida	Polychaeta		Maldanidae	Nicomache				gen	yes	Nicomache		genus	taxonConceptID					Scolecida	infraclass			y	y		15:31:00	13/03/2015	3	2015
46037	UKSRL1_OMS-AB02-S10_NHM_1948D_34	#OMS-AB02-S10_NHM_1948D	OMS-AB02-S10_NHM_1948D									exact	accepted	129357	Nicomache	Malmgren, 1865	Animalia	Annelida	Polychaeta		Maldanidae	Nicomache				gen	yes	Nicomache		genus	taxonConceptID					Scolecida	infraclass			y	y		15:31:00	13/03/2015	3	2015
46588	UKSRL1_OMS-AB02-S12_NHM_2073_38	#OMS-AB02-S12_NHM_2073	OMS-AB02-S12_NHM_2073									exact	accepted	129357	Nicomache	Malmgren, 1865	Animalia	Annelida	Polychaeta		Maldanidae	Nicomache				gen	yes	Nicomache		genus	taxonConceptID					Scolecida	infraclass			y	y		11:09:00	20/02/2015	2	2015
22596	UKSRL1_UK1-A-EB01_AB02_50	#UK1-A-EB01_AB02	UK1-A-EB01_AB02			rank: infraclass in order name		column blank				exact	accepted	129421	Phylo	Kinberg, 1866	Animalia	Annelida	Polychaeta		Orbiniidae	Phylo			Phylo sp A	gen	yes	Phylo		genus	taxonConceptID					Scolecida	infraclass			y	y		05:56:00	08/10/2013	10	2013			verbatim depth -9
22578	UKSRL1_UK1-A-EB01_AB02_32	#UK1-A-EB01_AB02	UK1-A-EB01_AB02			rank: infraclass in order name		column blank				exact	accepted	129553	Polyphysia	Quatrefages, 1866	Animalia	Annelida	Polychaeta		Scalibregmatidae	Polyphysia			Polyphysia sp A	gen	yes	Polyphysia		genus	taxonConceptID					Scolecida	infraclass			y	y		05:56:00	08/10/2013	10	2013			verbatim depth -9
24479	UKSRL1_UK1-A-K_AB32_404	#UK1-A-K_AB32	UK1-A-K_AB32			rank: infraclass in order name		column blank				exact	accepted	129553	Polyphysia	Quatrefages, 1866	Animalia	Annelida	Polychaeta		Scalibregmatidae	Polyphysia			Polyphysia sp A	gen	yes	Polyphysia		genus	taxonConceptID					Scolecida	infraclass			y	y		01:28:00	20/10/2013	10	2013			verbatim depth -9
22134	UKSRL1_UK1-A-C_AB06_102	#UK1-A-C_AB06	UK1-A-C_AB06			rank: infraclass in order name	rank: genus name in family column	column blank		formatting: space after name		exact	accepted	129425	Scoloplos	Blainville, 1828	Animalia	Annelida	Polychaeta		Orbiniidae	Scoloplos			Scoloplos sp B	gen	yes	Scoloplos		genus	taxonConceptID					Scolecida	infraclass			y	y		10:12:00	10/11/2013	11	2013			verbatim depth -9
22142	UKSRL1_UK1-A-C_AB06_110	#UK1-A-C_AB06	UK1-A-C_AB06			rank: infraclass in order name		column blank		formatting: space after name		exact	accepted	129425	Scoloplos	Blainville, 1828	Animalia	Annelida	Polychaeta		Orbiniidae	Scoloplos			Scoloplos sp B	gen	yes	Scoloplos		genus	taxonConceptID					Scolecida	infraclass			y	y		10:12:00	10/11/2013	11	2013			verbatim depth -9
22143	UKSRL1_UK1-A-C_AB06_111	#UK1-A-C_AB06	UK1-A-C_AB06			rank: infraclass in order name	rank: genus name in family column	column blank		formatting: space after name		exact	accepted	129425	Scoloplos	Blainville, 1828	Animalia	Annelida	Polychaeta		Orbiniidae	Scoloplos			Scoloplos sp B	gen	yes	Scoloplos		genus	taxonConceptID					Scolecida	infraclass			y	y		10:12:00	10/11/2013	11	2013			verbatim depth -9
23004	UKSRL1_UK1-A-EB04_AB19_264	#UK1-A-EB04_AB19	UK1-A-EB04_AB19			rank: infraclass in order name	rank: genus name in family column	column blank		formatting: space after name		exact	accepted	129425	Scoloplos	Blainville, 1828	Animalia	Annelida	Polychaeta		Orbiniidae	Scoloplos			Scoloplos sp C	gen	yes	Scoloplos		genus	taxonConceptID					Scolecida	infraclass			y	y		01:50:00	17/10/2013	10	2013			verbatim depth -9
23010	UKSRL1_UK1-A-EB04_AB19_270	#UK1-A-EB04_AB19	UK1-A-EB04_AB19			rank: infraclass in order name	rank: genus name in family column	column blank		formatting: space after name		exact	accepted	129425	Scoloplos	Blainville, 1828	Animalia	Annelida	Polychaeta		Orbiniidae	Scoloplos			Scoloplos sp C	gen	yes	Scoloplos		genus	taxonConceptID					Scolecida	infraclass			y	y		01:50:00	17/10/2013	10	2013			verbatim depth -9
23259	UKSRL1_UK1-A-EB04_AB26_343	#UK1-A-EB04_AB26	UK1-A-EB04_AB26			rank: infraclass in order name	rank: genus name in family column	column blank		formatting: space after name		exact	accepted	129425	Scoloplos	Blainville, 1828	Animalia	Annelida	Polychaeta		Orbiniidae	Scoloplos			Scoloplos sp B	gen	yes	Scoloplos		genus	taxonConceptID					Scolecida	infraclass			y	y		01:50:00	17/10/2013	10	2013			verbatim depth -9
24238	UKSRL1_UK1-A-J_AB42_458	#UK1-A-J_AB42	UK1-A-J_AB42			rank: infraclass in order name	rank: genus name in family column	column blank		formatting: space after name		exact	accepted	129425	Scoloplos	Blainville, 1828	Animalia	Annelida	Polychaeta		Orbiniidae	Scoloplos			Scoloplos sp A	gen	yes	Scoloplos		genus	taxonConceptID					Scolecida	infraclass			y	y		11:02:00	21/10/2013	10	2013			verbatim depth -9
27249	UKSRL1_UK1-AB01-F_NHM_0241_241	#UK1-AB01-F_NHM_0241	UK1-AB01-F_NHM_0241		rank: infraclass name in class column	rank: class name in order column		column blank				exact	accepted	129417	Travisia	Johnston, 1840	Animalia	Annelida	Polychaeta		Travisiidae	Travisia			Travisia sp. (NHM_140)	gen	yes	Travisia		genus	taxonConceptID					Scolecida	infraclass			y	y		12:15:00	16/10/2013	10	2013	BC
27250	UKSRL1_UK1-AB01-F_NHM_0241_1420	#UK1-AB01-F_NHM_0241	UK1-AB01-F_NHM_0241			rank: infraclass in order name		column blank				exact	accepted	129417	Travisia	Johnston, 1840	Animalia	Annelida	Polychaeta		Travisiidae	Travisia			Travisia sp. (NHM_140)	gen	yes	Travisia		genus	taxonConceptID					Scolecida	infraclass			y	y		12:15:00	16/10/2013	10	2013	BC
49453	UKSRL1_UK1-AB02-U11_NHM_1543_1167	#UK1-AB02-U11_NHM_1543	UK1-AB02-U11_NHM_1543		rank: infraclass name in class column	rank: class name in order column		column blank				exact	accepted	129417	Travisia	Johnston, 1840	Animalia	Annelida	Polychaeta		Travisiidae	Travisia			Travisia sp. (NHM_140)	gen	yes	Travisia		genus	taxonConceptID					Scolecida	infraclass			y	y		00:50:00	06/03/2015	3	2015	BC
49454	UKSRL1_UK1-AB02-U11_NHM_1543_1506	#UK1-AB02-U11_NHM_1543	UK1-AB02-U11_NHM_1543			rank: infraclass in order name		column blank				exact	accepted	129417	Travisia	Johnston, 1840	Animalia	Annelida	Polychaeta		Travisiidae	Travisia			Travisia sp. (NHM_140)	gen	yes	Travisia		genus	taxonConceptID					Scolecida	infraclass			y	y		00:50:00	06/03/2015	3	2015	BC
49971	UKSRL1_UK1_AB01_BC08_BC242_240	#UK1_AB01_BC08_BC242	UK1_AB01_BC08_BC242			rank: infraclass in order name		column blank				exact	accepted	129417	Travisia	Johnston, 1840	Animalia	Annelida	Polychaeta		Travisiidae	Travisia			Travisia sp. (NHM_140)	gen	yes	Travisia		genus	taxonConceptID					Scolecida	infraclass			y	y		03:14:00	16/03/2015	3	2015	BC
50713	UKSRL1_UK1_AB02_BC16_BC852_850	#UK1_AB02_BC16_BC852	UK1_AB02_BC16_BC852			rank: infraclass in order name		column blank				exact	accepted	129417	Travisia	Johnston, 1840	Animalia	Annelida	Polychaeta		Travisiidae	Travisia			Travisia sp. (NHM_140)	gen	yes	Travisia		genus	taxonConceptID					Scolecida	infraclass			y	y		03:24:00	16/03/2015	3	2015	BC
26894	UKSRL1_UK1-AB01-C_NHM_0140_1415	#UK1-AB01-C_NHM_0140	UK1-AB01-C_NHM_0140			rank: infraclass in order name		column blank				exact	accepted	129417	Travisia	Johnston, 1840	Animalia	Annelida	Polychaeta		Travisiidae	Travisia			Travisia sp. (NHM_140)	gen	yes	Travisia		genus	taxonConceptID					Scolecida	infraclass			y	y		23:31:00	13/03/2015	3	2015	EBS
26960	UKSRL1_UK1-AB01-D_NHM_0188_1416	#UK1-AB01-D_NHM_0188	UK1-AB01-D_NHM_0188			rank: infraclass in order name		column blank				exact	accepted	129417	Travisia	Johnston, 1840	Animalia	Annelida	Polychaeta		Travisiidae	Travisia			Travisia sp. (NHM_140)	gen	yes	Travisia		genus	taxonConceptID					Scolecida	infraclass			y	y		05:32:00	12/10/2013	10	2013	EBS
27098	UKSRL1_UK1-AB01-EB02_NHM_0140_139	#UK1-AB01-EB02_NHM_0140	UK1-AB01-EB02_NHM_0140		rank: infraclass name in class column	rank: class name in order column		column blank				exact	accepted	129417	Travisia	Johnston, 1840	Animalia	Annelida	Polychaeta		Travisiidae	Travisia			Travisia sp. (NHM_140)	gen	yes	Travisia		genus	taxonConceptID					Scolecida	infraclass			y	y		10:32:00	11/10/2013	10	2013	EBS
27132	UKSRL1_UK1-AB01-EB03_NHM_0188_188	#UK1-AB01-EB03_NHM_0188	UK1-AB01-EB03_NHM_0188		rank: infraclass name in class column	rank: class name in order column		column blank				exact	accepted	129417	Travisia	Johnston, 1840	Animalia	Annelida	Polychaeta		Travisiidae	Travisia			Travisia sp. (NHM_140)	gen	yes	Travisia		genus	taxonConceptID					Scolecida	infraclass			y	y		12:40:00	13/10/2013	10	2013	EBS
27192	UKSRL1_UK1-AB01-EB04_NHM_0356_357	#UK1-AB01-EB04_NHM_0356	UK1-AB01-EB04_NHM_0356		rank: infraclass name in class column	rank: class name in order column		column blank				exact	accepted	129417	Travisia	Johnston, 1840	Animalia	Annelida	Polychaeta		Travisiidae	Travisia			Travisia sp. (NHM_140)	gen	yes	Travisia		genus	taxonConceptID					Scolecida	infraclass			y	y		01:50:00	17/10/2013	10	2013	EBS		verbatim depth -9
27206	UKSRL1_UK1-AB01-EB05_NHM_0364_365	#UK1-AB01-EB05_NHM_0364	UK1-AB01-EB05_NHM_0364		rank: infraclass name in class column	rank: class name in order column		column blank				exact	accepted	129417	Travisia	Johnston, 1840	Animalia	Annelida	Polychaeta		Travisiidae	Travisia			Travisia sp. (NHM_140)	gen	yes	Travisia		genus	taxonConceptID					Scolecida	infraclass			y	y		12:16:00	19/10/2013	10	2013	EBS
27362	UKSRL1_UK1-AB01-G-I_NHM_0356_1423	#UK1-AB01-G-I_NHM_0356	UK1-AB01-G-I_NHM_0356			rank: infraclass in order name		column blank				exact	accepted	129417	Travisia	Johnston, 1840	Animalia	Annelida	Polychaeta		Travisiidae	Travisia			Travisia sp. (NHM_140)	gen	yes	Travisia		genus	taxonConceptID					Scolecida	infraclass			y	y		23:31:00	13/03/2015	3	2015	EBS
27690	UKSRL1_UK1-AB01-H-J_NHM_0364_1428	#UK1-AB01-H-J_NHM_0364	UK1-AB01-H-J_NHM_0364			rank: infraclass in order name		column blank				exact	accepted	129417	Travisia	Johnston, 1840	Animalia	Annelida	Polychaeta		Travisiidae	Travisia			Travisia sp. (NHM_140)	gen	yes	Travisia		genus	taxonConceptID					Scolecida	infraclass			y	y		13:16:00	14/03/2015	3	2015	EBS
43828	UKSRL1_OMS-AB02-S02_NHM_1097_898	#OMS-AB02-S02_NHM_1097	OMS-AB02-S02_NHM_1097		rank: infraclass name in class column	rank: class name in order column		column blank				exact	accepted	129417	Travisia	Johnston, 1840	Animalia	Annelida	Polychaeta		Travisiidae	Travisia			Travisia sp. (NHM_140)	gen	yes	Travisia		genus	taxonConceptID					Scolecida	infraclass			y	y		19:09:00	26/02/2015	2	2015	EBS
43829	UKSRL1_OMS-AB02-S02_NHM_1097_1486	#OMS-AB02-S02_NHM_1097	OMS-AB02-S02_NHM_1097			rank: infraclass in order name		column blank				exact	accepted	129417	Travisia	Johnston, 1840	Animalia	Annelida	Polychaeta		Travisiidae	Travisia			Travisia sp. (NHM_140)	gen	yes	Travisia		genus	taxonConceptID					Scolecida	infraclass			y	y		19:09:00	26/02/2015	2	2015	EBS
44321	UKSRL1_OMS-AB02-S05_NHM_1244_1409	#OMS-AB02-S05_NHM_1244	OMS-AB02-S05_NHM_1244			rank: infraclass in order name		column blank				exact	accepted	129417	Travisia	Johnston, 1840	Animalia	Annelida	Polychaeta		Travisiidae	Travisia			Travisia sp. (NHM_1244)	gen	yes	Travisia		genus	taxonConceptID					Scolecida	infraclass			y	y		02:02:00	01/03/2015	3	2015	EBS
44422	UKSRL1_OMS-AB02-S05_NHM_1310_1000	#OMS-AB02-S05_NHM_1310	OMS-AB02-S05_NHM_1310		rank: infraclass name in class column	rank: class name in order column		column blank				exact	accepted	129417	Travisia	Johnston, 1840	Animalia	Annelida	Polychaeta		Travisiidae	Travisia			Travisia sp. (NHM_140)	gen	yes	Travisia		genus	taxonConceptID					Scolecida	infraclass			y	y		02:02:00	01/03/2015	3	2015	EBS
44423	UKSRL1_OMS-AB02-S05_NHM_1310_1495	#OMS-AB02-S05_NHM_1310	OMS-AB02-S05_NHM_1310			rank: infraclass in order name		column blank				exact	accepted	129417	Travisia	Johnston, 1840	Animalia	Annelida	Polychaeta		Travisiidae	Travisia			Travisia sp. (NHM_140)	gen	yes	Travisia		genus	taxonConceptID					Scolecida	infraclass			y	y		02:02:00	01/03/2015	3	2015	EBS
44425	UKSRL1_OMS-AB02-S05_NHM_1311_1001	#OMS-AB02-S05_NHM_1311	OMS-AB02-S05_NHM_1311		rank: infraclass name in class column	rank: class name in order column		column blank				exact	accepted	129417	Travisia	Johnston, 1840	Animalia	Annelida	Polychaeta		Travisiidae	Travisia			Travisia sp. (NHM_140)	gen	yes	Travisia		genus	taxonConceptID					Scolecida	infraclass			y	y		02:02:00	01/03/2015	3	2015	EBS
44426	UKSRL1_OMS-AB02-S05_NHM_1311_1502	#OMS-AB02-S05_NHM_1311	OMS-AB02-S05_NHM_1311			rank: infraclass in order name		column blank				exact	accepted	129417	Travisia	Johnston, 1840	Animalia	Annelida	Polychaeta		Travisiidae	Travisia			Travisia sp. (NHM_140)	gen	yes	Travisia		genus	taxonConceptID					Scolecida	infraclass			y	y		02:02:00	01/03/2015	3	2015	EBS
45814	UKSRL1_OMS-AB02-S10_NHM_1863_1412	#OMS-AB02-S10_NHM_1863	OMS-AB02-S10_NHM_1863			rank: infraclass in order name		column blank				exact	accepted	129417	Travisia	Johnston, 1840	Animalia	Annelida	Polychaeta		Travisiidae	Travisia			Travisia sp. (NHM_1244)	gen	yes	Travisia		genus	taxonConceptID					Scolecida	infraclass			y	y		15:31:00	13/03/2015	3	2015	EBS
45840	UKSRL1_OMS-AB02-S10_NHM_1873_1348	#OMS-AB02-S10_NHM_1873	OMS-AB02-S10_NHM_1873		rank: infraclass name in class column	rank: class name in order column		column blank				exact	accepted	129417	Travisia	Johnston, 1840	Animalia	Annelida	Polychaeta		Travisiidae	Travisia			Travisia sp. (NHM_140)	gen	yes	Travisia		genus	taxonConceptID					Scolecida	infraclass			y	y		15:31:00	13/03/2015	3	2015	EBS
45841	UKSRL1_OMS-AB02-S10_NHM_1873_1507	#OMS-AB02-S10_NHM_1873	OMS-AB02-S10_NHM_1873			rank: infraclass in order name		column blank				exact	accepted	129417	Travisia	Johnston, 1840	Animalia	Annelida	Polychaeta		Travisiidae	Travisia			Travisia sp. (NHM_140)	gen	yes	Travisia		genus	taxonConceptID					Scolecida	infraclass			y	y		15:31:00	13/03/2015	3	2015	EBS
45867	UKSRL1_OMS-AB02-S10_NHM_1883_1357	#OMS-AB02-S10_NHM_1883	OMS-AB02-S10_NHM_1883		rank: infraclass name in class column	rank: class name in order column		column blank				exact	accepted	129417	Travisia	Johnston, 1840	Animalia	Annelida	Polychaeta		Travisiidae	Travisia			Travisia sp. (NHM_140)	gen	yes	Travisia		genus	taxonConceptID					Scolecida	infraclass			y	y		15:31:00	13/03/2015	3	2015	EBS
45868	UKSRL1_OMS-AB02-S10_NHM_1883_1515	#OMS-AB02-S10_NHM_1883	OMS-AB02-S10_NHM_1883			rank: infraclass in order name		column blank				exact	accepted	129417	Travisia	Johnston, 1840	Animalia	Annelida	Polychaeta		Travisiidae	Travisia			Travisia sp. (NHM_140)	gen	yes	Travisia		genus	taxonConceptID					Scolecida	infraclass			y	y		15:31:00	13/03/2015	3	2015	EBS
45933	UKSRL1_OMS-AB02-S10_NHM_1911_1379	#OMS-AB02-S10_NHM_1911	OMS-AB02-S10_NHM_1911		rank: infraclass name in class column	rank: class name in order column		column blank				exact	accepted	129417	Travisia	Johnston, 1840	Animalia	Annelida	Polychaeta		Travisiidae	Travisia			Travisia sp. (NHM_140)	gen	yes	Travisia		genus	taxonConceptID					Scolecida	infraclass			y	y		15:31:00	13/03/2015	3	2015	EBS
45934	UKSRL1_OMS-AB02-S10_NHM_1911_1519	#OMS-AB02-S10_NHM_1911	OMS-AB02-S10_NHM_1911			rank: infraclass in order name		column blank				exact	accepted	129417	Travisia	Johnston, 1840	Animalia	Annelida	Polychaeta		Travisiidae	Travisia			Travisia sp. (NHM_140)	gen	yes	Travisia		genus	taxonConceptID					Scolecida	infraclass			y	y		15:31:00	13/03/2015	3	2015	EBS
46439	UKSRL1_OMS-AB02-S11_NHM_2019_1459	#OMS-AB02-S11_NHM_2019	OMS-AB02-S11_NHM_2019		rank: infraclass name in class column	rank: class name in order column		column blank				exact	accepted	129417	Travisia	Johnston, 1840	Animalia	Annelida	Polychaeta		Travisiidae	Travisia			Travisia sp. (NHM_140)	gen	yes	Travisia		genus	taxonConceptID					Scolecida	infraclass			y	y		03:10:00	13/06/2015	6	2015	EBS
46440	UKSRL1_OMS-AB02-S11_NHM_2019_1520	#OMS-AB02-S11_NHM_2019	OMS-AB02-S11_NHM_2019			rank: infraclass in order name		column blank				exact	accepted	129417	Travisia	Johnston, 1840	Animalia	Annelida	Polychaeta		Travisiidae	Travisia			Travisia sp. (NHM_140)	gen	yes	Travisia		genus	taxonConceptID					Scolecida	infraclass			y	y		03:10:00	13/06/2015	6	2015	EBS
46451	UKSRL1_OMS-AB02-S11_NHM_2024_1463	#OMS-AB02-S11_NHM_2024	OMS-AB02-S11_NHM_2024		rank: infraclass name in class column	rank: class name in order column		column blank				exact	accepted	129417	Travisia	Johnston, 1840	Animalia	Annelida	Polychaeta		Travisiidae	Travisia			Travisia sp. (NHM_140)	gen	yes	Travisia		genus	taxonConceptID					Scolecida	infraclass			y	y		03:10:00	13/06/2015	6	2015	EBS
46452	UKSRL1_OMS-AB02-S11_NHM_2024_1549	#OMS-AB02-S11_NHM_2024	OMS-AB02-S11_NHM_2024			rank: infraclass in order name		column blank				exact	accepted	129417	Travisia	Johnston, 1840	Animalia	Annelida	Polychaeta		Travisiidae	Travisia			Travisia sp. (NHM_140)	gen	yes	Travisia		genus	taxonConceptID					Scolecida	infraclass			y	y		03:10:00	13/06/2015	6	2015	EBS
46713	UKSRL1_UK1-AB02-EB02_NHM_0748B_647	#UK1-AB02-EB02_NHM_0748B	UK1-AB02-EB02_NHM_0748B		rank: infraclass name in class column	rank: class name in order column		column blank				exact	accepted	129417	Travisia	Johnston, 1840	Animalia	Annelida	Polychaeta		Travisiidae	Travisia			Travisia sp. (NHM_140)	gen	yes	Travisia		genus	taxonConceptID					Scolecida	infraclass			y	y		03:09:00	20/02/2015	2	2015	EBS
46717	UKSRL1_UK1-AB02-EB02_NHM_0753_651	#UK1-AB02-EB02_NHM_0753	UK1-AB02-EB02_NHM_0753		rank: infraclass name in class column	rank: class name in order column		column blank				exact	accepted	129417	Travisia	Johnston, 1840	Animalia	Annelida	Polychaeta		Travisiidae	Travisia			Travisia sp. (NHM_140)	gen	yes	Travisia		genus	taxonConceptID					Scolecida	infraclass			y	y		03:09:00	20/02/2015	2	2015	EBS
46723	UKSRL1_UK1-AB02-EB02_NHM_0760_657	#UK1-AB02-EB02_NHM_0760	UK1-AB02-EB02_NHM_0760		rank: infraclass name in class column	rank: class name in order column		column blank				exact	accepted	129417	Travisia	Johnston, 1840	Animalia	Annelida	Polychaeta		Travisiidae	Travisia			Travisia sp. (NHM_140)	gen	yes	Travisia		genus	taxonConceptID					Scolecida	infraclass			y	y		03:09:00	20/02/2015	2	2015	EBS
46771	UKSRL1_UK1-AB02-EB02_NHM_0792_705	#UK1-AB02-EB02_NHM_0792	UK1-AB02-EB02_NHM_0792		rank: infraclass name in class column	rank: class name in order column		column blank				exact	accepted	129417	Travisia	Johnston, 1840	Animalia	Annelida	Polychaeta		Travisiidae	Travisia			Travisia sp. (NHM_140)	gen	yes	Travisia		genus	taxonConceptID					Scolecida	infraclass			y	y		03:09:00	20/02/2015	2	2015	EBS
46824	UKSRL1_UK1-AB02-EB03_NHM_0909_768	#UK1-AB02-EB03_NHM_0909	UK1-AB02-EB03_NHM_0909		rank: infraclass name in class column	rank: class name in order column		column blank				exact	accepted	129417	Travisia	Johnston, 1840	Animalia	Annelida	Polychaeta		Travisiidae	Travisia			Travisia sp. (NHM_140)	gen	yes	Travisia		genus	taxonConceptID					Scolecida	infraclass			y	y		01:25:00	23/02/2015	2	2015	EBS
46873	UKSRL1_UK1-AB02-EB03_NHM_0970_817	#UK1-AB02-EB03_NHM_0970	UK1-AB02-EB03_NHM_0970		rank: infraclass name in class column	rank: class name in order column		column blank				exact	accepted	129417	Travisia	Johnston, 1840	Animalia	Annelida	Polychaeta		Travisiidae	Travisia			Travisia sp. (NHM_140)	gen	yes	Travisia		genus	taxonConceptID					Scolecida	infraclass			y	y		01:25:00	23/02/2015	2	2015	EBS
47821	UKSRL1_UK1-AB02-U04_NHM_0909_1463	#UK1-AB02-U04_NHM_0909	UK1-AB02-U04_NHM_0909			rank: infraclass in order name		column blank				exact	accepted	129417	Travisia	Johnston, 1840	Animalia	Annelida	Polychaeta		Travisiidae	Travisia			Travisia sp. (NHM_140)	gen	yes	Travisia		genus	taxonConceptID					Scolecida	infraclass			y	y		11:09:00	20/02/2015	2	2015	EBS
47870	UKSRL1_UK1-AB02-U04_NHM_0970_1464	#UK1-AB02-U04_NHM_0970	UK1-AB02-U04_NHM_0970			rank: infraclass in order name		column blank				exact	accepted	129417	Travisia	Johnston, 1840	Animalia	Annelida	Polychaeta		Travisiidae	Travisia			Travisia sp. (NHM_140)	gen	yes	Travisia		genus	taxonConceptID					Scolecida	infraclass			y	y		09:25:00	23/02/2015	2	2015	EBS
48626	UKSRL1_UK1-AB02-U06_NHM_0748B_1457	#UK1-AB02-U06_NHM_0748B	UK1-AB02-U06_NHM_0748B			rank: infraclass in order name		column blank				exact	accepted	129417	Travisia	Johnston, 1840	Animalia	Annelida	Polychaeta		Travisiidae	Travisia			Travisia sp. (NHM_140)	gen	yes	Travisia		genus	taxonConceptID					Scolecida	infraclass			y	y		11:10:00	13/06/2015	6	2015	EBS
48630	UKSRL1_UK1-AB02-U06_NHM_0753_1458	#UK1-AB02-U06_NHM_0753	UK1-AB02-U06_NHM_0753			rank: infraclass in order name		column blank				exact	accepted	129417	Travisia	Johnston, 1840	Animalia	Annelida	Polychaeta		Travisiidae	Travisia			Travisia sp. (NHM_140)	gen	yes	Travisia		genus	taxonConceptID					Scolecida	infraclass			y	y		11:09:00	20/02/2015	2	2015	EBS
48636	UKSRL1_UK1-AB02-U06_NHM_0760_1460	#UK1-AB02-U06_NHM_0760	UK1-AB02-U06_NHM_0760			rank: infraclass in order name		column blank				exact	accepted	129417	Travisia	Johnston, 1840	Animalia	Annelida	Polychaeta		Travisiidae	Travisia			Travisia sp. (NHM_140)	gen	yes	Travisia		genus	taxonConceptID					Scolecida	infraclass			y	y		11:10:00	13/06/2015	6	2015	EBS
48684	UKSRL1_UK1-AB02-U06_NHM_0792_1462	#UK1-AB02-U06_NHM_0792	UK1-AB02-U06_NHM_0792			rank: infraclass in order name		column blank				exact	accepted	129417	Travisia	Johnston, 1840	Animalia	Annelida	Polychaeta		Travisiidae	Travisia			Travisia sp. (NHM_140)	gen	yes	Travisia		genus	taxonConceptID					Scolecida	infraclass			y	y		11:10:00	13/06/2015	6	2015	EBS
48930	UKSRL1_UK1-AB02-U07_NHM_1431_1104	#UK1-AB02-U07_NHM_1431	UK1-AB02-U07_NHM_1431		rank: infraclass name in class column	rank: class name in order column		column blank				exact	accepted	129417	Travisia	Johnston, 1840	Animalia	Annelida	Polychaeta		Travisiidae	Travisia			Travisia sp. (NHM_140)	gen	yes	Travisia		genus	taxonConceptID					Scolecida	infraclass			y	y		18:29:00	03/03/2015	3	2015	EBS
48931	UKSRL1_UK1-AB02-U07_NHM_1431_1504	#UK1-AB02-U07_NHM_1431	UK1-AB02-U07_NHM_1431			rank: infraclass in order name		column blank				exact	accepted	129417	Travisia	Johnston, 1840	Animalia	Annelida	Polychaeta		Travisiidae	Travisia			Travisia sp. (NHM_140)	gen	yes	Travisia		genus	taxonConceptID					Scolecida	infraclass			y	y		18:29:00	03/03/2015	3	2015	EBS
50128	UKSRL1_UK1_AB01_EB02_BC141_139	#UK1_AB01_EB02_BC141	UK1_AB01_EB02_BC141			rank: infraclass in order name		column blank				exact	accepted	129417	Travisia	Johnston, 1840	Animalia	Annelida	Polychaeta		Travisiidae	Travisia			Travisia sp. (NHM_140)	gen	yes	Travisia		genus	taxonConceptID					Scolecida	infraclass			y	y		03:12:00	16/03/2015	3	2015	EBS
50161	UKSRL1_UK1_AB01_EB03_BC189_187	#UK1_AB01_EB03_BC189	UK1_AB01_EB03_BC189			rank: infraclass in order name		column blank				exact	accepted	129417	Travisia	Johnston, 1840	Animalia	Annelida	Polychaeta		Travisiidae	Travisia			Travisia sp. (NHM_140)	gen	yes	Travisia		genus	taxonConceptID					Scolecida	infraclass			y	y		03:13:00	16/03/2015	3	2015	EBS
50219	UKSRL1_UK1_AB01_EB04_BC356_354	#UK1_AB01_EB04_BC356	UK1_AB01_EB04_BC356			rank: infraclass in order name		column blank				exact	accepted	129417	Travisia	Johnston, 1840	Animalia	Annelida	Polychaeta		Travisiidae	Travisia			Travisia sp. (NHM_140)	gen	yes	Travisia		genus	taxonConceptID					Scolecida	infraclass			y	y		03:16:00	16/03/2015	3	2015	EBS		verbatim depth -9
50233	UKSRL1_UK1_AB01_EB05_BC364_362	#UK1_AB01_EB05_BC364	UK1_AB01_EB05_BC364			rank: infraclass in order name		column blank				exact	accepted	129417	Travisia	Johnston, 1840	Animalia	Annelida	Polychaeta		Travisiidae	Travisia			Travisia sp. (NHM_140)	gen	yes	Travisia		genus	taxonConceptID					Scolecida	infraclass			y	y		03:16:00	16/03/2015	3	2015	EBS
50439	UKSRL1_OMS1_AB02_EB05_BC722_720	#OMS1_AB02_EB05_BC722	OMS1_AB02_EB05_BC722			rank: infraclass in order name		column blank				exact	accepted	129417	Travisia	Johnston, 1840	Animalia	Annelida	Polychaeta		Travisiidae	Travisia			Travisia sp. (NHM_140)	gen	yes	Travisia		genus	taxonConceptID					Scolecida	infraclass			y	y		03:22:00	16/03/2015	3	2015	EBS
50484	UKSRL1_OMS1_AB02_EB06_BC773_771	#OMS1_AB02_EB06_BC773	OMS1_AB02_EB06_BC773			rank: infraclass in order name		column blank				exact	accepted	129417	Travisia	Johnston, 1840	Animalia	Annelida	Polychaeta		Travisiidae	Travisia			Travisia sp. (NHM_140)	gen	yes	Travisia		genus	taxonConceptID					Scolecida	infraclass			y	y		03:23:00	16/03/2015	3	2015	EBS
50553	UKSRL1_OMS1_AB02_EB11_BC944_942	#OMS1_AB02_EB11_BC944	OMS1_AB02_EB11_BC944			rank: infraclass in order name		column blank				exact	accepted	129417	Travisia	Johnston, 1840	Animalia	Annelida	Polychaeta		Travisiidae	Travisia			Travisia sp. (NHM_140)	gen	yes	Travisia		genus	taxonConceptID					Scolecida	infraclass			y	y		03:26:00	16/03/2015	3	2015	EBS
50557	UKSRL1_OMS1_AB02_EB11_BC948_946	#OMS1_AB02_EB11_BC948	OMS1_AB02_EB11_BC948			rank: infraclass in order name		column blank				exact	accepted	129417	Travisia	Johnston, 1840	Animalia	Annelida	Polychaeta		Travisiidae	Travisia			Travisia sp. (NHM_140)	gen	yes	Travisia		genus	taxonConceptID					Scolecida	infraclass			y	y		03:26:00	16/03/2015	3	2015	EBS
50577	UKSRL1_OMS1_AB02_EB11_BC968_966	#OMS1_AB02_EB11_BC968	OMS1_AB02_EB11_BC968			rank: infraclass in order name		column blank				exact	accepted	129417	Travisia	Johnston, 1840	Animalia	Annelida	Polychaeta		Travisiidae	Travisia			Travisia sp. (NHM_140)	gen	yes	Travisia		genus	taxonConceptID					Scolecida	infraclass			y	y		03:26:00	16/03/2015	3	2015	EBS
50612	UKSRL1_OMS1_AB02_EB12_BC1014_1012	#OMS1_AB02_EB12_BC1014	OMS1_AB02_EB12_BC1014			rank: infraclass in order name		column blank				exact	accepted	129417	Travisia	Johnston, 1840	Animalia	Annelida	Polychaeta		Travisiidae	Travisia			Travisia sp. (NHM_140)	gen	yes	Travisia		genus	taxonConceptID					Scolecida	infraclass			y	y		03:27:00	16/03/2015	3	2015	EBS
50790	UKSRL1_UK1_AB02_EB02_BC573_571	#UK1_AB02_EB02_BC573	UK1_AB02_EB02_BC573			rank: infraclass in order name		column blank				exact	accepted	129417	Travisia	Johnston, 1840	Animalia	Annelida	Polychaeta		Travisiidae	Travisia			Travisia sp. (NHM_140)	gen	yes	Travisia		genus	taxonConceptID					Scolecida	infraclass			y	y		03:19:00	16/03/2015	3	2015	EBS
50794	UKSRL1_UK1_AB02_EB02_BC577_575	#UK1_AB02_EB02_BC577	UK1_AB02_EB02_BC577			rank: infraclass in order name		column blank				exact	accepted	129417	Travisia	Johnston, 1840	Animalia	Annelida	Polychaeta		Travisiidae	Travisia			Travisia sp. (NHM_140)	gen	yes	Travisia		genus	taxonConceptID					Scolecida	infraclass			y	y		03:19:00	16/03/2015	3	2015	EBS
50857	UKSRL1_UK1_AB02_EB03_BC650_648	#UK1_AB02_EB03_BC650	UK1_AB02_EB03_BC650			rank: infraclass in order name		column blank				exact	accepted	129417	Travisia	Johnston, 1840	Animalia	Annelida	Polychaeta		Travisiidae	Travisia			Travisia sp. (NHM_140)	gen	yes	Travisia		genus	taxonConceptID					Scolecida	infraclass			y	y		03:21:00	16/03/2015	3	2015	EBS
50913	UKSRL1_UK1_AB02_EB07_BC819_817	#UK1_AB02_EB07_BC819	UK1_AB02_EB07_BC819			rank: infraclass in order name		column blank				exact	accepted	129417	Travisia	Johnston, 1840	Animalia	Annelida	Polychaeta		Travisiidae	Travisia			Travisia sp. (NHM_140)	gen	yes	Travisia		genus	taxonConceptID					Scolecida	infraclass			y	y		03:23:00	16/03/2015	3	2015	EBS
22749	UKSRL1_UK1-A-EB02_AB07_140	#UK1-A-EB02_AB07	UK1-A-EB02_AB07			rank: infraclass in order name		column blank				exact	accepted	129417	Travisia	Johnston, 1840	Animalia	Annelida	Polychaeta		Travisiidae	Travisia			Travisia sp A	gen	yes	Travisia		genus	taxonConceptID					Scolecida	infraclass			y	y		10:32:00	10/11/2013	11	2013			verbatim depth -9
22870	UKSRL1_UK1-A-EB03_AB10_188	#UK1-A-EB03_AB10	UK1-A-EB03_AB10			rank: infraclass in order name		column blank				exact	accepted	129417	Travisia	Johnston, 1840	Animalia	Annelida	Polychaeta		Travisiidae	Travisia			Travisia sp A	gen	yes	Travisia		genus	taxonConceptID					Scolecida	infraclass			y	y		12:40:00	13/10/2013	10	2013			verbatim depth -9
23263	UKSRL1_UK1-A-EB04_AB29_356	#UK1-A-EB04_AB29	UK1-A-EB04_AB29			rank: infraclass in order name		column blank				exact	accepted	129417	Travisia	Johnston, 1840	Animalia	Annelida	Polychaeta		Travisiidae	Travisia			Travisia sp A	gen	yes	Travisia		genus	taxonConceptID					Scolecida	infraclass			y	y		01:50:00	17/10/2013	10	2013			verbatim depth -9
23397	UKSRL1_UK1-A-F_AB15_241	#UK1-A-F_AB15	UK1-A-F_AB15			rank: infraclass in order name		column blank				exact	accepted	129417	Travisia	Johnston, 1840	Animalia	Annelida	Polychaeta		Travisiidae	Travisia			Travisia sp A	gen	yes	Travisia		genus	taxonConceptID					Scolecida	infraclass			y	y		12:15:00	16/10/2013	10	2013			verbatim depth -9
43827	UKSRL1_OMS-AB02-S02_NHM_1097_482	#OMS-AB02-S02_NHM_1097	OMS-AB02-S02_NHM_1097									exact	accepted	129417	Travisia	Johnston, 1840	Animalia	Annelida	Polychaeta		Travisiidae	Travisia				gen	yes	Travisia		genus	taxonConceptID					Scolecida	infraclass			y	y		19:09:00	26/02/2015	2	2015
44319	UKSRL1_OMS-AB02-S05_NHM_1244_418	#OMS-AB02-S05_NHM_1244	OMS-AB02-S05_NHM_1244									exact	accepted	129417	Travisia	Johnston, 1840	Animalia	Annelida	Polychaeta		Travisiidae	Travisia				gen	yes	Travisia		genus	taxonConceptID					Scolecida	infraclass			y	y		02:02:00	01/03/2015	3	2015
44421	UKSRL1_OMS-AB02-S05_NHM_1310_491	#OMS-AB02-S05_NHM_1310	OMS-AB02-S05_NHM_1310									exact	accepted	129417	Travisia	Johnston, 1840	Animalia	Annelida	Polychaeta		Travisiidae	Travisia				gen	yes	Travisia		genus	taxonConceptID					Scolecida	infraclass			y	y		02:02:00	01/03/2015	3	2015
44424	UKSRL1_OMS-AB02-S05_NHM_1311_492	#OMS-AB02-S05_NHM_1311	OMS-AB02-S05_NHM_1311									exact	accepted	129417	Travisia	Johnston, 1840	Animalia	Annelida	Polychaeta		Travisiidae	Travisia				gen	yes	Travisia		genus	taxonConceptID					Scolecida	infraclass			y	y		02:02:00	01/03/2015	3	2015
45812	UKSRL1_OMS-AB02-S10_NHM_1863_421	#OMS-AB02-S10_NHM_1863	OMS-AB02-S10_NHM_1863									exact	accepted	129417	Travisia	Johnston, 1840	Animalia	Annelida	Polychaeta		Travisiidae	Travisia				gen	yes	Travisia		genus	taxonConceptID					Scolecida	infraclass			y	y		15:31:00	13/03/2015	3	2015
45839	UKSRL1_OMS-AB02-S10_NHM_1873_493	#OMS-AB02-S10_NHM_1873	OMS-AB02-S10_NHM_1873									exact	accepted	129417	Travisia	Johnston, 1840	Animalia	Annelida	Polychaeta		Travisiidae	Travisia				gen	yes	Travisia		genus	taxonConceptID					Scolecida	infraclass			y	y		15:31:00	13/03/2015	3	2015
45866	UKSRL1_OMS-AB02-S10_NHM_1883_494	#OMS-AB02-S10_NHM_1883	OMS-AB02-S10_NHM_1883									exact	accepted	129417	Travisia	Johnston, 1840	Animalia	Annelida	Polychaeta		Travisiidae	Travisia				gen	yes	Travisia		genus	taxonConceptID					Scolecida	infraclass			y	y		15:31:00	13/03/2015	3	2015
45932	UKSRL1_OMS-AB02-S10_NHM_1911_495	#OMS-AB02-S10_NHM_1911	OMS-AB02-S10_NHM_1911									exact	accepted	129417	Travisia	Johnston, 1840	Animalia	Annelida	Polychaeta		Travisiidae	Travisia				gen	yes	Travisia		genus	taxonConceptID					Scolecida	infraclass			y	y		15:31:00	13/03/2015	3	2015
46438	UKSRL1_OMS-AB02-S11_NHM_2019_496	#OMS-AB02-S11_NHM_2019	OMS-AB02-S11_NHM_2019									exact	accepted	129417	Travisia	Johnston, 1840	Animalia	Annelida	Polychaeta		Travisiidae	Travisia				gen	yes	Travisia		genus	taxonConceptID					Scolecida	infraclass			y	y		03:10:00	13/06/2015	6	2015
46450	UKSRL1_OMS-AB02-S11_NHM_2024_506	#OMS-AB02-S11_NHM_2024	OMS-AB02-S11_NHM_2024									exact	accepted	129417	Travisia	Johnston, 1840	Animalia	Annelida	Polychaeta		Travisiidae	Travisia				gen	yes	Travisia		genus	taxonConceptID					Scolecida	infraclass			y	y		03:10:00	13/06/2015	6	2015
26784	UKSRL1_UK1-AB01-B-K-E_NHM_0023_23	#UK1-AB01-B-K-E_NHM_0023	UK1-AB01-B-K-E_NHM_0023	rank: kingdom name in phylum column	rank: kingdom name in class column	rank: kingdom name in order column; with qualifier	rank: kingdom name in family column			rank: kingdom name in putative name column, with qualifier		exact	accepted	2	Animalia		Animalia								Metazoa sp. indet.	sciname with qualifier	no	Animalia	y	kingdom	kingdom									y	y		12:56:00	09/10/2013	10	2013	EBS
26790	UKSRL1_UK1-AB01-B-K-E_NHM_0029_29	#UK1-AB01-B-K-E_NHM_0029	UK1-AB01-B-K-E_NHM_0029	rank: kingdom name in phylum column	rank: kingdom name in class column	rank: kingdom name in order column; with qualifier	rank: kingdom name in family column			rank: kingdom name in putative name column, with qualifier		exact	accepted	2	Animalia		Animalia								Metazoa sp. indet.	sciname with qualifier	no	Animalia	y	kingdom	kingdom									y	y		12:56:00	09/10/2013	10	2013	EBS
27050	UKSRL1_UK1-AB01-EB01_NHM_0023_23	#UK1-AB01-EB01_NHM_0023	UK1-AB01-EB01_NHM_0023	rank: kingdom name in phylum column	rank: kingdom name in class column	rank: kingdom name in order column; with qualifier	rank: kingdom name in family column			rank: kingdom name in putative name column, with qualifier		exact	accepted	2	Animalia		Animalia								Metazoa sp. indet.	sciname with qualifier	no	Animalia	y	kingdom	kingdom									y	y		05:56:00	09/10/2013	10	2013	EBS
27056	UKSRL1_UK1-AB01-EB01_NHM_0029_29	#UK1-AB01-EB01_NHM_0029	UK1-AB01-EB01_NHM_0029	rank: kingdom name in phylum column	rank: kingdom name in class column	rank: kingdom name in order column; with qualifier	rank: kingdom name in family column			rank: kingdom name in putative name column, with qualifier		exact	accepted	2	Animalia		Animalia								Metazoa sp. indet.	sciname with qualifier	no	Animalia	y	kingdom	kingdom									y	y		05:56:00	09/10/2013	10	2013	EBS
27145	UKSRL1_UK1-AB01-EB04_NHM_0258_258	#UK1-AB01-EB04_NHM_0258	UK1-AB01-EB04_NHM_0258	rank: kingdom name in phylum column	rank: kingdom name in class column	rank: kingdom name in order column; with qualifier	rank: kingdom name in family column			rank: kingdom name in putative name column, with qualifier		exact	accepted	2	Animalia		Animalia								Metazoa sp. indet.	sciname with qualifier	no	Animalia	y	kingdom	kingdom									y	y		01:50:00	17/10/2013	10	2013	EBS		verbatim depth -9
27315	UKSRL1_UK1-AB01-G-I_NHM_0258_259	#UK1-AB01-G-I_NHM_0258	UK1-AB01-G-I_NHM_0258	rank: kingdom name in phylum column	rank: kingdom name in class column	rank: kingdom name in order column; with qualifier	rank: kingdom name in family column			rank: kingdom name in putative name column, with qualifier		exact	accepted	2	Animalia		Animalia								Metazoa sp. indet.	sciname with qualifier	no	Animalia	y	kingdom	kingdom									y	y		08:50:00	17/10/2013	10	2013	EBS
50080	UKSRL1_UK1_AB01_EB01_BC25_23	#UK1_AB01_EB01_BC25	UK1_AB01_EB01_BC25	rank: kingdom name in phylum column	rank: kingdom name in class column	rank: kingdom name in order column; with qualifier	rank: kingdom name in family column			rank: kingdom name in putative name column, with qualifier		exact	accepted	2	Animalia		Animalia								Metazoa sp. indet.	sciname with qualifier	no	Animalia	y	kingdom	kingdom									y	y		03:10:00	16/03/2015	3	2015	EBS
50086	UKSRL1_UK1_AB01_EB01_BC31_29	#UK1_AB01_EB01_BC31	UK1_AB01_EB01_BC31	rank: kingdom name in phylum column	rank: kingdom name in class column	rank: kingdom name in order column; with qualifier	rank: kingdom name in family column			rank: kingdom name in putative name column, with qualifier		exact	accepted	2	Animalia		Animalia								Metazoa sp. indet.	sciname with qualifier	no	Animalia	y	kingdom	kingdom									y	y		03:10:00	16/03/2015	3	2015	EBS
50174	UKSRL1_UK1_AB01_EB04_BC259_257	#UK1_AB01_EB04_BC259	UK1_AB01_EB04_BC259	rank: kingdom name in phylum column	rank: kingdom name in class column	rank: kingdom name in order column; with qualifier	rank: kingdom name in family column			rank: kingdom name in putative name column, with qualifier		exact	accepted	2	Animalia		Animalia								Metazoa sp. indet.	sciname with qualifier	no	Animalia	y	kingdom	kingdom									y	y		03:14:00	16/03/2015	3	2015	EBS		verbatim depth -9
28174	UKSRL1_UK1-AB01-M_NHM_0485_486	#UK1-AB01-M_NHM_0485	UK1-AB01-M_NHM_0485	rank: kingdom name in phylum column	rank: kingdom name in class column	rank: kingdom name in order column; with qualifier	rank: kingdom name in family column			rank: kingdom name in putative name column, with qualifier		exact	accepted	2	Animalia		Animalia								Metazoa sp. indet.	sciname with qualifier	no	Animalia	y	kingdom	kingdom									y	y		23:23:00	22/10/2013	10	2013	ROV sample
28175	UKSRL1_UK1-AB01-M_NHM_0485_487	#UK1-AB01-M_NHM_0485	UK1-AB01-M_NHM_0485	rank: kingdom name in phylum column	rank: kingdom name in class column	rank: kingdom name in order column; with qualifier	rank: kingdom name in family column			rank: kingdom name in putative name column, with qualifier		exact	accepted	2	Animalia		Animalia								Metazoa sp. indet.	sciname with qualifier	no	Animalia	y	kingdom	kingdom									y	y		23:23:00	22/10/2013	10	2013	ROV sample
50347	UKSRL1_UK1_AB01_RV07_BC485_483	#UK1_AB01_RV07_BC485	UK1_AB01_RV07_BC485	rank: kingdom name in phylum column	rank: kingdom name in class column	rank: kingdom name in order column; with qualifier	rank: kingdom name in family column			rank: kingdom name in putative name column, with qualifier		exact	accepted	2	Animalia		Animalia								Metazoa sp. indet.	sciname with qualifier	no	Animalia	y	kingdom	kingdom									y	y		03:18:00	16/03/2015	3	2015	ROV sample
22569	UKSRL1_UK1-A-EB01_AB02_23	#UK1-A-EB01_AB02	UK1-A-EB01_AB02	rank: kingdom name in phylum column	rank: kingdom name in class column	rank: kingdom name in order column; with qualifier	rank: kingdom name in family column			rank: kingdom name in putative name column, with qualifier		exact	accepted	2	Animalia		Animalia								Metazoa sp indet	sciname with qualifier	no	Animalia	y	kingdom	kingdom									y	y		05:56:00	08/10/2013	10	2013			verbatim depth -9
22575	UKSRL1_UK1-A-EB01_AB02_29	#UK1-A-EB01_AB02	UK1-A-EB01_AB02	rank: kingdom name in phylum column	rank: kingdom name in class column	rank: kingdom name in order column; with qualifier	rank: kingdom name in family column			rank: kingdom name in putative name column, with qualifier		exact	accepted	2	Animalia		Animalia								Metazoa sp indet	sciname with qualifier	no	Animalia	y	kingdom	kingdom									y	y		05:56:00	08/10/2013	10	2013			verbatim depth -9
22875	UKSRL1_UK1-A-EB03_AB10_193	#UK1-A-EB03_AB10	UK1-A-EB03_AB10	rank: kingdom name in phylum column	rank: kingdom name in class column	rank: kingdom name in order column; with qualifier	rank: kingdom name in family column			rank: kingdom name in putative name column, with qualifier		exact	accepted	2	Animalia		Animalia								Metazoa sp indet	sciname with qualifier	no	Animalia	y	kingdom	kingdom									y	y		12:40:00	13/10/2013	10	2013			verbatim depth -9
22998	UKSRL1_UK1-A-EB04_AB19_258	#UK1-A-EB04_AB19	UK1-A-EB04_AB19	rank: kingdom name in phylum column	rank: kingdom name in class column	rank: kingdom name in order column; with qualifier	rank: kingdom name in family column			rank: kingdom name in putative name column, with qualifier		exact	accepted	2	Animalia		Animalia								Metazoa sp indet	sciname with qualifier	no	Animalia	y	kingdom	kingdom									y	y		01:50:00	17/10/2013	10	2013			verbatim depth -9
24825	UKSRL1_UK1-A-M_AB43_485	#UK1-A-M_AB43	UK1-A-M_AB43	rank: kingdom name in phylum column	rank: kingdom name in class column	rank: kingdom name in order column; with qualifier	rank: kingdom name in family column			rank: kingdom name in putative name column, with qualifier		exact	accepted	2	Animalia		Animalia								Metazoa sp indet	sciname with qualifier	no	Animalia	y	kingdom	kingdom									y	y		23:23:00	22/10/2013	10	2013			verbatim depth -9
20027	OMS_S10_CRS2648_1056	#S10_CRS2648	S10_CRS2648		rank: subclass in class column	note "Not Reported" in column	formatting: dash in column	formatting: space in column	formatting: space in column			exact	accepted	1082	Cirripedia	Burmeister, 1834	Animalia	Arthropoda	Thecostraca									Cirripedia	y	subclass	subclass									y	y		09:10:00	13/03/2015	3	2015	BC
27166	UKSRL1_UK1-AB01-EB04_NHM_0281_282	#UK1-AB01-EB04_NHM_0281	UK1-AB01-EB04_NHM_0281		rank: subclass in class column							exact	accepted	1082	Cirripedia	Burmeister, 1834	Animalia	Arthropoda	Thecostraca						Cirripedia sp. indet.	sciname w qualifier	no	Cirripedia	y	subclass	subclass									y	y		01:50:00	17/10/2013	10	2013	EBS		verbatim depth -9
27336	UKSRL1_UK1-AB01-G-I_NHM_0281_283	#UK1-AB01-G-I_NHM_0281	UK1-AB01-G-I_NHM_0281		rank: subphylum in class name							exact	accepted	1082	Cirripedia	Burmeister, 1834	Animalia	Arthropoda	Thecostraca						Cirripedia sp. indet.	sciname w qualifier	no	Cirripedia	y	subclass	subclass									y	y		08:50:00	17/10/2013	10	2013	EBS
50194	UKSRL1_UK1_AB01_EB04_BC282_280	#UK1_AB01_EB04_BC282	UK1_AB01_EB04_BC282		rank: subphylum in class name							exact	accepted	1082	Cirripedia	Burmeister, 1834	Animalia	Arthropoda	Thecostraca						Cirripedia sp. indet.	sciname w qualifier	no	Cirripedia	y	subclass	subclass									y	y		03:15:00	16/03/2015	3	2015	EBS		verbatim depth -9
28168	UKSRL1_UK1-AB01-M_NHM_0482_483	#UK1-AB01-M_NHM_0482	UK1-AB01-M_NHM_0482		rank: subphylum in class name							exact	accepted	1082	Cirripedia	Burmeister, 1834	Animalia	Arthropoda	Thecostraca						Cirripedia sp. indet.	sciname w qualifier	no	Cirripedia	y	subclass	subclass									y	y		23:23:00	22/10/2013	10	2013	ROV sample
28169	UKSRL1_UK1-AB01-M_NHM_0482_484	#UK1-AB01-M_NHM_0482	UK1-AB01-M_NHM_0482		rank: subphylum in class name							exact	accepted	1082	Cirripedia	Burmeister, 1834	Animalia	Arthropoda	Thecostraca						Cirripedia sp. indet.	sciname w qualifier	no	Cirripedia	y	subclass	subclass									y	y		23:23:00	22/10/2013	10	2013	ROV sample
50344	UKSRL1_UK1_AB01_RV07_BC482_480	#UK1_AB01_RV07_BC482	UK1_AB01_RV07_BC482		rank: subphylum in class name							exact	accepted	1082	Cirripedia	Burmeister, 1834	Animalia	Arthropoda	Thecostraca						Cirripedia sp. indet.	sciname w qualifier	no	Cirripedia	y	subclass	subclass									y	y		03:18:00	16/03/2015	3	2015	ROV sample
22271	UKSRL1_UK1-A-D_AB1-CIR3_853	#UK1-A-D_AB1-CIR3	UK1-A-D_AB1-CIR3		rank: subclass in class column	note "Not Reported" in column						exact	accepted	1082	Cirripedia	Burmeister, 1834	Animalia	Arthropoda	Thecostraca									Cirripedia	y	subclass	subclass									y	y		07:22:00	15/10/2013	10	2013
23043	UKSRL1_UK1-A-EB04_AB1-CIR1_852	#UK1-A-EB04_AB1-CIR1	UK1-A-EB04_AB1-CIR1		rank: subclass in class column	note "Not Reported" in column						exact	accepted	1082	Cirripedia	Burmeister, 1834	Animalia	Arthropoda	Thecostraca									Cirripedia	y	subclass	subclass									y	y		12:48:00	17/10/2013	10	2013
23238	UKSRL1_UK1-A-EB04_AB21_281	#UK1-A-EB04_AB21	UK1-A-EB04_AB21		rank: subphylum in class name							exact	accepted	1082	Cirripedia	Burmeister, 1834	Animalia	Arthropoda	Thecostraca						Cirripedia sp indet	sciname w qualifier	no	Cirripedia	y	subclass	subclass									y	y		01:50:00	17/10/2013	10	2013			verbatim depth -9
24822	UKSRL1_UK1-A-M_AB43_482	#UK1-A-M_AB43	UK1-A-M_AB43		rank: subphylum in class name							exact	accepted	1082	Cirripedia	Burmeister, 1834	Animalia	Arthropoda	Thecostraca						Cirripedia sp indet	sciname w qualifier	no	Cirripedia	y	subclass	subclass									y	y		23:23:00	22/10/2013	10	2013			verbatim depth -9
18010	OMS_S01_CRS1684_92	#S01_CRS1684	S01_CRS1684		rank: subclass name in class column	note "Not Reported" in column	formatting: dash in column	formatting: space in column	formatting: space in column			exact	accepted	1080	Copepoda	Milne Edwards, 1840	Animalia	Arthropoda	Hexanauplia									Copepoda	y	subclass	subclass									y	y		02:13:00	24/02/2015	2	2015	BC
18106	OMS_S01_CRS4077_2485	#S01_CRS4077	S01_CRS4077		rank: subclass name in class column	note "Not Reported" in column						exact	accepted	1080	Copepoda	Milne Edwards, 1840	Animalia	Arthropoda	Hexanauplia									Copepoda	y	subclass	subclass									y	y		02:13:00	24/02/2015	2	2015	BC
18170	OMS_S02_CRS1904_312	#S02_CRS1904	S02_CRS1904		mismatch with worms taxonomy		formatting: dash in column					exact	accepted	1080	Copepoda	Milne Edwards, 1840	Animalia	Arthropoda	Hexanauplia									Copepoda	y	subclass	subclass									y	y		00:37:00	26/02/2015	2	2015	BC
18603	OMS_S04_CRS1980_388	#S04_CRS1980	S04_CRS1980		rank: subclass name in class column	note "Not Reported" in column	formatting: dash in column	formatting: space in column	formatting: space in column			exact	accepted	1080	Copepoda	Milne Edwards, 1840	Animalia	Arthropoda	Hexanauplia									Copepoda	y	subclass	subclass									y	y		19:37:00	27/02/2015	2	2015	BC
18643	OMS_S04_CRS2020_428	#S04_CRS2020	S04_CRS2020		rank: subclass name in class column	note "Not Reported" in column			formatting: space in column			exact	accepted	1080	Copepoda	Milne Edwards, 1840	Animalia	Arthropoda	Hexanauplia									Copepoda	y	subclass	subclass									y	y		19:37:00	27/02/2015	2	2015	BC
18851	OMS_S05_CRS2138_546	#S05_CRS2138	S05_CRS2138		rank: subclass name in class column	note "Not Reported" in column	formatting: dash in column	formatting: space in column	formatting: space in column			exact	accepted	1080	Copepoda	Milne Edwards, 1840	Animalia	Arthropoda	Hexanauplia									Copepoda	y	subclass	subclass									y	y		12:09:00	28/02/2015	2	2015	BC
19145	OMS_S07_CRS2283_691	#S07_CRS2283	S07_CRS2283		rank: subclass name in class column	note "Not Reported" in column	formatting: dash in column	formatting: space in column	formatting: space in column			exact	accepted	1080	Copepoda	Milne Edwards, 1840	Animalia	Arthropoda	Hexanauplia									Copepoda	y	subclass	subclass									y	y		02:57:00	11/03/2015	3	2015	BC
19184	OMS_S07_CRS2322_730	#S07_CRS2322	S07_CRS2322		rank: subclass name in class column	note "Not Reported" in column	formatting: dash in column	formatting: space in column	formatting: space in column			exact	accepted	1080	Copepoda	Milne Edwards, 1840	Animalia	Arthropoda	Hexanauplia									Copepoda	y	subclass	subclass									y	y		02:57:00	11/03/2015	3	2015	BC
19362	OMS_S07_CRS4134_2542	#S07_CRS4134	S07_CRS4134		rank: subclass name in class column	note "Not Reported" in column						exact	accepted	1080	Copepoda	Milne Edwards, 1840	Animalia	Arthropoda	Hexanauplia									Copepoda	y	subclass	subclass									y	y		02:57:00	11/03/2015	3	2015	BC
19382	OMS_S08_CRS2666_1074	#S08_CRS2666	S08_CRS2666		rank: subclass name in class column	note "Not Reported" in column		formatting: space in column	formatting: space in column			exact	accepted	1080	Copepoda	Milne Edwards, 1840	Animalia	Arthropoda	Hexanauplia									Copepoda	y	subclass	subclass									y	y		05:16:00	14/03/2015	3	2015	BC
19421	OMS_S08_CRS2705_1113	#S08_CRS2705	S08_CRS2705		rank: subclass name in class column	note "Not Reported" in column		formatting: space in column	formatting: space in column			exact	accepted	1080	Copepoda	Milne Edwards, 1840	Animalia	Arthropoda	Hexanauplia									Copepoda	y	subclass	subclass									y	y		05:16:00	14/03/2015	3	2015	BC
19448	OMS_S08_CRS2732_1140	#S08_CRS2732	S08_CRS2732		rank: subclass name in class column	note "Not Reported" in column	formatting: dash in column	formatting: space in column	formatting: space in column			exact	accepted	1080	Copepoda	Milne Edwards, 1840	Animalia	Arthropoda	Hexanauplia									Copepoda	y	subclass	subclass									y	y		05:16:00	14/03/2015	3	2015	BC
19477	OMS_S08_CRS2761_1169	#S08_CRS2761	S08_CRS2761		rank: subclass name in class column	note "Not Reported" in column	formatting: dash in column	formatting: space in column	formatting: space in column			exact	accepted	1080	Copepoda	Milne Edwards, 1840	Animalia	Arthropoda	Hexanauplia									Copepoda	y	subclass	subclass									y	y		05:16:00	14/03/2015	3	2015	BC
19504	OMS_S08_CRS2788_1196	#S08_CRS2788	S08_CRS2788		rank: subclass name in class column	note "Not Reported" in column	formatting: dash in column	formatting: space in column	formatting: space in column			exact	accepted	1080	Copepoda	Milne Edwards, 1840	Animalia	Arthropoda	Hexanauplia									Copepoda	y	subclass	subclass									y	y		05:16:00	14/03/2015	3	2015	BC
19620	OMS_S09_CRS2413_821	#S09_CRS2413	S09_CRS2413		rank: subclass name in class column	note "Not Reported" in column	formatting: dash in column	formatting: space in column	formatting: space in column			exact	accepted	1080	Copepoda	Milne Edwards, 1840	Animalia	Arthropoda	Hexanauplia									Copepoda	y	subclass	subclass									y	y		19:03:00	12/03/2015	3	2015	BC
19677	OMS_S09_CRS2470_878	#S09_CRS2470	S09_CRS2470		rank: subclass name in class column	note "Not Reported" in column	formatting: dash in column	formatting: space in column	formatting: space in column			exact	accepted	1080	Copepoda	Milne Edwards, 1840	Animalia	Arthropoda	Hexanauplia									Copepoda	y	subclass	subclass									y	y		19:03:00	12/03/2015	3	2015	BC
19920	OMS_S10_CRS2541_949	#S10_CRS2541	S10_CRS2541		rank: subclass name in class column	note "Not Reported" in column	formatting: dash in column	formatting: space in column	formatting: space in column			exact	accepted	1080	Copepoda	Milne Edwards, 1840	Animalia	Arthropoda	Hexanauplia									Copepoda	y	subclass	subclass									y	y		09:10:00	13/03/2015	3	2015	BC
19959	OMS_S10_CRS2580_988	#S10_CRS2580	S10_CRS2580		rank: subclass name in class column	note "Not Reported" in column	formatting: dash in column	formatting: space in column	formatting: space in column			exact	accepted	1080	Copepoda	Milne Edwards, 1840	Animalia	Arthropoda	Hexanauplia									Copepoda	y	subclass	subclass									y	y		09:10:00	13/03/2015	3	2015	BC
19982	OMS_S10_CRS2603_1011	#S10_CRS2603	S10_CRS2603		rank: subclass name in class column	note "Not Reported" in column	formatting: dash in column	formatting: space in column	formatting: space in column			exact	accepted	1080	Copepoda	Milne Edwards, 1840	Animalia	Arthropoda	Hexanauplia									Copepoda	y	subclass	subclass									y	y		09:10:00	13/03/2015	3	2015	BC
20128	OMS_S11_CRS2802_1210	#S11_CRS2802	S11_CRS2802		rank: subclass name in class column	note "Not Reported" in column	formatting: dash in column	formatting: space in column	formatting: space in column			exact	accepted	1080	Copepoda	Milne Edwards, 1840	Animalia	Arthropoda	Hexanauplia									Copepoda	y	subclass	subclass									y	y		13:10:00	15/03/2015	3	2015	BC
20222	OMS_S11_CRS2896_1304	#S11_CRS2896	S11_CRS2896		rank: subclass name in class column	note "Not Reported" in column	formatting: dash in column	formatting: space in column	formatting: space in column			exact	accepted	1080	Copepoda	Milne Edwards, 1840	Animalia	Arthropoda	Hexanauplia									Copepoda	y	subclass	subclass									y	y		13:10:00	15/03/2015	3	2015	BC
20356	OMS_S12_CRS2938_1346	#S12_CRS2938	S12_CRS2938		rank: subclass name in class column	note "Not Reported" in column	formatting: dash in column	formatting: space in column	formatting: space in column			exact	accepted	1080	Copepoda	Milne Edwards, 1840	Animalia	Arthropoda	Hexanauplia									Copepoda	y	subclass	subclass									y	y		01:56:00	17/03/2015	3	2015	BC
95	BGR1_#06EBS_BD706_706	##06EBS_BD706	06EBS_BD706		rank: subclass name in class column	note "Not Reported" in column						exact	accepted	1080	Copepoda	Milne Edwards, 1840	Animalia	Arthropoda	Hexanauplia									Copepoda	y	subclass	subclass									y	y		15:22:00	02/04/2012	4	2012	EBS
246	BGR1_#101EBS_BD776_776	##101EBS_BD776	101EBS_BD776		rank: subclass name in class column	note "Not Reported" in column						exact	accepted	1080	Copepoda	Milne Edwards, 1840	Animalia	Arthropoda	Hexanauplia									Copepoda	y	subclass	subclass									y	y		05:12:00	25/04/2012	4	2012	EBS
380	BGR1_#107EBS_BD860_860	##107EBS_BD860	107EBS_BD860		rank: subclass name in class column	note "Not Reported" in column						exact	accepted	1080	Copepoda	Milne Edwards, 1840	Animalia	Arthropoda	Hexanauplia									Copepoda	y	subclass	subclass									y	y		08:00:00	26/04/2012	4	2012	EBS
484	BGR1_#16EBS_BD899_899	##16EBS_BD899	16EBS_BD899		rank: subclass name in class column	note "Not Reported" in column						exact	accepted	1080	Copepoda	Milne Edwards, 1840	Animalia	Arthropoda	Hexanauplia									Copepoda	y	subclass	subclass									y	y		19:00:00	04/04/2012	4	2012	EBS
585	BGR1_#33EBS_BD979_979	##33EBS_BD979	33EBS_BD979		rank: subclass name in class column	note "Not Reported" in column						exact	accepted	1080	Copepoda	Milne Edwards, 1840	Animalia	Arthropoda	Hexanauplia									Copepoda	y	subclass	subclass									y	y		08:18:00	07/04/2012	4	2012	EBS
742	BGR1_#43EBS_BD1085_1085	##43EBS_BD1085	43EBS_BD1085		rank: subclass name in class column	note "Not Reported" in column						exact	accepted	1080	Copepoda	Milne Edwards, 1840	Animalia	Arthropoda	Hexanauplia									Copepoda	y	subclass	subclass									y	y		10:44:00	09/04/2012	4	2012	EBS
887	BGR1_#51EBS_BD1141_1141	##51EBS_BD1141	51EBS_BD1141		rank: subclass name in class column	note "Not Reported" in column						exact	accepted	1080	Copepoda	Milne Edwards, 1840	Animalia	Arthropoda	Hexanauplia									Copepoda	y	subclass	subclass									y	y		07:59:00	11/04/2012	4	2012	EBS
970	BGR1_#67EBS_BD1179_1179	##67EBS_BD1179	67EBS_BD1179		rank: subclass name in class column	note "Not Reported" in column						exact	accepted	1080	Copepoda	Milne Edwards, 1840	Animalia	Arthropoda	Hexanauplia									Copepoda	y	subclass	subclass									y	y		08:20:00	19/04/2012	4	2012	EBS
1041	BGR1_#73EBS_BD1233_1233	##73EBS_BD1233	73EBS_BD1233		rank: subclass name in class column	note "Not Reported" in column						exact	accepted	1080	Copepoda	Milne Edwards, 1840	Animalia	Arthropoda	Hexanauplia									Copepoda	y	subclass	subclass									y	y		09:42:00	20/04/2012	4	2012	EBS
1125	BGR1_#80EBS_BD1284_1284	##80EBS_BD1284	80EBS_BD1284		rank: subclass name in class column	note "Not Reported" in column						exact	accepted	1080	Copepoda	Milne Edwards, 1840	Animalia	Arthropoda	Hexanauplia									Copepoda	y	subclass	subclass									y	y		17:40:00	21/04/2012	4	2012	EBS
1258	BGR1_#06EBS_MUC706_706	##06EBS_MUC706	06EBS_MUC706		rank: subclass name in class column	note "Not Reported" in column						exact	accepted	1080	Copepoda	Milne Edwards, 1840	Animalia	Arthropoda	Hexanauplia									Copepoda	y	subclass	subclass									y	y		15:22:00	02/04/2012	4	2012	EBS
1328	BGR1_#101EBS_MUC776_776	##101EBS_MUC776	101EBS_MUC776		rank: subclass name in class column	note "Not Reported" in column						exact	accepted	1080	Copepoda	Milne Edwards, 1840	Animalia	Arthropoda	Hexanauplia									Copepoda	y	subclass	subclass									y	y		05:12:00	25/04/2012	4	2012	EBS
1412	BGR1_#107EBS_MUC860_860	##107EBS_MUC860	107EBS_MUC860		rank: subclass name in class column	note "Not Reported" in column						exact	accepted	1080	Copepoda	Milne Edwards, 1840	Animalia	Arthropoda	Hexanauplia									Copepoda	y	subclass	subclass									y	y		08:00:00	26/04/2012	4	2012	EBS
1451	BGR1_#16EBS_MUC899_899	##16EBS_MUC899	16EBS_MUC899		rank: subclass name in class column	note "Not Reported" in column						exact	accepted	1080	Copepoda	Milne Edwards, 1840	Animalia	Arthropoda	Hexanauplia									Copepoda	y	subclass	subclass									y	y		19:00:00	04/04/2012	4	2012	EBS
1531	BGR1_#33EBS_MUC979_979	##33EBS_MUC979	33EBS_MUC979		rank: subclass name in class column	note "Not Reported" in column						exact	accepted	1080	Copepoda	Milne Edwards, 1840	Animalia	Arthropoda	Hexanauplia									Copepoda	y	subclass	subclass									y	y		08:18:00	07/04/2012	4	2012	EBS
1628	BGR1_#43EBS_MUC1085_1085	##43EBS_MUC1085	43EBS_MUC1085		rank: subclass name in class column	note "Not Reported" in column						exact	accepted	1080	Copepoda	Milne Edwards, 1840	Animalia	Arthropoda	Hexanauplia									Copepoda	y	subclass	subclass									y	y		10:44:00	09/04/2012	4	2012	EBS
1693	BGR1_#51EBS_MUC1141_1141	##51EBS_MUC1141	51EBS_MUC1141		rank: subclass name in class column	note "Not Reported" in column						exact	accepted	1080	Copepoda	Milne Edwards, 1840	Animalia	Arthropoda	Hexanauplia									Copepoda	y	subclass	subclass									y	y		07:59:00	11/04/2012	4	2012	EBS
1745	BGR1_#67EBS_MUC1179_1179	##67EBS_MUC1179	67EBS_MUC1179		rank: subclass name in class column	note "Not Reported" in column						exact	accepted	1080	Copepoda	Milne Edwards, 1840	Animalia	Arthropoda	Hexanauplia									Copepoda	y	subclass	subclass									y	y		08:20:00	19/04/2012	4	2012	EBS
1799	BGR1_#73EBS_MUC1233_1233	##73EBS_MUC1233	73EBS_MUC1233		rank: subclass name in class column	note "Not Reported" in column						exact	accepted	1080	Copepoda	Milne Edwards, 1840	Animalia	Arthropoda	Hexanauplia									Copepoda	y	subclass	subclass									y	y		09:42:00	20/04/2012	4	2012	EBS
1850	BGR1_#80EBS_MUC1284_1284	##80EBS_MUC1284	80EBS_MUC1284		rank: subclass name in class column	note "Not Reported" in column						exact	accepted	1080	Copepoda	Milne Edwards, 1840	Animalia	Arthropoda	Hexanauplia									Copepoda	y	subclass	subclass									y	y		17:40:00	21/04/2012	4	2012	EBS
1865	BGR1_#20_EBS_BD3553_3553	##20_EBS_BD3553	20_EBS_BD3553		rank: subclass name in class column	note "Not Reported" in column						exact	accepted	1080	Copepoda	Milne Edwards, 1840	Animalia	Arthropoda	Hexanauplia									Copepoda	y	subclass	subclass									y	y		00:00:00	21/03/2015	3	2015	EBS		verbatim depth -9
1890	BGR1_#24_EBS_BD3578_3578	##24_EBS_BD3578	24_EBS_BD3578		rank: subclass name in class column	note "Not Reported" in column						exact	accepted	1080	Copepoda	Milne Edwards, 1840	Animalia	Arthropoda	Hexanauplia									Copepoda	y	subclass	subclass									y	y		00:00:00	22/03/2015	3	2015	EBS		verbatim depth -9
1941	BGR1_#50_EBS_BD3601_3601	##50_EBS_BD3601	50_EBS_BD3601		rank: subclass name in class column	note "Not Reported" in column						exact	accepted	1080	Copepoda	Milne Edwards, 1840	Animalia	Arthropoda	Hexanauplia									Copepoda	y	subclass	subclass									y	y		00:00:00	26/03/2015	3	2015	EBS		verbatim depth -9
1960	BGR1_#59_EBS_BD3620_3620	##59_EBS_BD3620	59_EBS_BD3620		rank: subclass name in class column	note "Not Reported" in column						exact	accepted	1080	Copepoda	Milne Edwards, 1840	Animalia	Arthropoda	Hexanauplia									Copepoda	y	subclass	subclass									y	y		00:00:00	28/03/2015	3	2015	EBS		verbatim depth -9
6083	BGR1_#18_EBS_BD3636_3636	##18_EBS_BD3636	18_EBS_BD3636		rank: subclass name in class column	note "Not Reported" in column						exact	accepted	1080	Copepoda	Milne Edwards, 1840	Animalia	Arthropoda	Hexanauplia									Copepoda	y	subclass	subclass									y	y		00:00:00	24/04/2016	4	2016	EBS
6105	BGR1_#25_EBS_BD3658_3658	##25_EBS_BD3658	25_EBS_BD3658		rank: subclass name in class column	note "Not Reported" in column						exact	accepted	1080	Copepoda	Milne Edwards, 1840	Animalia	Arthropoda	Hexanauplia									Copepoda	y	subclass	subclass									y	y		00:00:00	29/04/2016	4	2016	EBS
6128	BGR1_#28_EBS_BD3681_3681	##28_EBS_BD3681	28_EBS_BD3681		rank: subclass name in class column	note "Not Reported" in column						exact	accepted	1080	Copepoda	Milne Edwards, 1840	Animalia	Arthropoda	Hexanauplia									Copepoda	y	subclass	subclass									y	y		00:00:00	01/05/2016	5	2016	EBS
6248	BGR1_#91_EBS_BD3698_3698	##91_EBS_BD3698	91_EBS_BD3698		rank: subclass name in class column	note "Not Reported" in column						exact	accepted	1080	Copepoda	Milne Edwards, 1840	Animalia	Arthropoda	Hexanauplia									Copepoda	y	subclass	subclass									y	y		00:00:00	09/05/2016	5	2016	EBS
6269	BGR1_#95_EBS_BD3719_3719	##95_EBS_BD3719	95_EBS_BD3719		rank: subclass name in class column	note "Not Reported" in column						exact	accepted	1080	Copepoda	Milne Edwards, 1840	Animalia	Arthropoda	Hexanauplia									Copepoda	y	subclass	subclass									y	y		00:00:00	09/05/2016	5	2016	EBS
6290	BGR1_#96_EBS_BD3740_3740	##96_EBS_BD3740	96_EBS_BD3740		rank: subclass name in class column	note "Not Reported" in column						exact	accepted	1080	Copepoda	Milne Edwards, 1840	Animalia	Arthropoda	Hexanauplia									Copepoda	y	subclass	subclass									y	y		00:00:00	10/05/2016	5	2016	EBS
6395	BGR1_#12EBS_BD285_285	##12EBS_BD285	12EBS_BD285		rank: subclass name in class column	note "Not Reported" in column						exact	accepted	1080	Copepoda	Milne Edwards, 1840	Animalia	Arthropoda	Hexanauplia									Copepoda	y	subclass	subclass									y	y		06:07:00	28/04/2010	4	2010	EBS
6609	BGR1_#12EBS_MUC285_285	##12EBS_MUC285	12EBS_MUC285		rank: subclass name in class column	note "Not Reported" in column						exact	accepted	1080	Copepoda	Milne Edwards, 1840	Animalia	Arthropoda	Hexanauplia									Copepoda	y	subclass	subclass									y	y		06:07:00	28/04/2010	4	2010	EBS
6939	BGR1_#26EBS_BD405_405	##26EBS_BD405	26EBS_BD405		rank: subclass name in class column	note "Not Reported" in column						exact	accepted	1080	Copepoda	Milne Edwards, 1840	Animalia	Arthropoda	Hexanauplia									Copepoda	y	subclass	subclass									y	y		05:44:00	02/05/2010	5	2010	EBS
7128	BGR1_#26EBS_MUC405_405	##26EBS_MUC405	26EBS_MUC405		rank: subclass name in class column	note "Not Reported" in column						exact	accepted	1080	Copepoda	Milne Edwards, 1840	Animalia	Arthropoda	Hexanauplia									Copepoda	y	subclass	subclass									y	y		05:44:00	02/05/2010	5	2010	EBS
7161	BGR1_#40EBS_BD438_438	##40EBS_BD438	40EBS_BD438		rank: subclass name in class column	note "Not Reported" in column						exact	accepted	1080	Copepoda	Milne Edwards, 1840	Animalia	Arthropoda	Hexanauplia									Copepoda	y	subclass	subclass									y	y		13:03:00	05/05/2010	5	2010	EBS
7189	BGR1_#40EBS_MUC438_438	##40EBS_MUC438	40EBS_MUC438		rank: subclass name in class column	note "Not Reported" in column						exact	accepted	1080	Copepoda	Milne Edwards, 1840	Animalia	Arthropoda	Hexanauplia									Copepoda	y	subclass	subclass									y	y		13:03:00	05/05/2010	5	2010	EBS
7348	BGR1_#47EBS_BD513_513	##47EBS_BD513	47EBS_BD513		rank: subclass name in class column	note "Not Reported" in column						exact	accepted	1080	Copepoda	Milne Edwards, 1840	Animalia	Arthropoda	Hexanauplia									Copepoda	y	subclass	subclass									y	y		05:46:00	07/05/2010	5	2010	EBS
7480	BGR1_#47EBS_MUC513_513	##47EBS_MUC513	47EBS_MUC513		rank: subclass name in class column	note "Not Reported" in column						exact	accepted	1080	Copepoda	Milne Edwards, 1840	Animalia	Arthropoda	Hexanauplia									Copepoda	y	subclass	subclass									y	y		05:46:00	07/05/2010	5	2010	EBS
7760	BGR1_#61EBS_BD583_583	##61EBS_BD583	61EBS_BD583	column blank	rank: subclass name in class column	note "Not Reported" in column						exact	accepted	1080	Copepoda	Milne Edwards, 1840	Animalia	Arthropoda	Hexanauplia									Copepoda	y	subclass	subclass									y	y		07:00:00	16/05/2010	5	2010	EBS
7864	BGR1_#61EBS_MUC583_583	##61EBS_MUC583	61EBS_MUC583	column blank	rank: subclass name in class column	note "Not Reported" in column						exact	accepted	1080	Copepoda	Milne Edwards, 1840	Animalia	Arthropoda	Hexanauplia									Copepoda	y	subclass	subclass									y	y		07:00:00	16/05/2010	5	2010	EBS
2957	BGR1_#20_KG_BD2161_2161	##20_KG_BD2161	20_KG_BD2161		rank: subclass name in class column	note "Not Reported" in column						exact	accepted	1080	Copepoda	Milne Edwards, 1840	Animalia	Arthropoda	Hexanauplia									Copepoda	y	subclass	subclass									y	y		21:45:00	14/04/2013	4	2013	KG	what sampling method? Sample ID - MUC and BD prefix
2958	BGR1_#20_KG_BD2162_2162	##20_KG_BD2162	20_KG_BD2162		rank: subclass name in class column	note "Not Reported" in column						exact	accepted	1080	Copepoda	Milne Edwards, 1840	Animalia	Arthropoda	Hexanauplia									Copepoda	y	subclass	subclass									y	y		21:45:00	14/04/2013	4	2013	KG	what sampling method? Sample ID - MUC and BD prefix
2964	BGR1_#20_KG_MUC2161_2161	##20_KG_MUC2161	20_KG_MUC2161		rank: subclass name in class column	note "Not Reported" in column						exact	accepted	1080	Copepoda	Milne Edwards, 1840	Animalia	Arthropoda	Hexanauplia									Copepoda	y	subclass	subclass									y	y		21:45:00	14/04/2013	4	2013	KG	what sampling method? Sample ID - MUC and BD prefix
2965	BGR1_#20_KG_MUC2162_2162	##20_KG_MUC2162	20_KG_MUC2162		rank: subclass name in class column	note "Not Reported" in column						exact	accepted	1080	Copepoda	Milne Edwards, 1840	Animalia	Arthropoda	Hexanauplia									Copepoda	y	subclass	subclass									y	y		21:45:00	14/04/2013	4	2013	KG	what sampling method? Sample ID - MUC and BD prefix
930	BGR1_#61_MUC_BD599_599	##61_MUC_BD599	61_MUC_BD599		rank: subclass name in class column	note "Not Reported" in column						exact	accepted	1080	Copepoda	Milne Edwards, 1840	Animalia	Arthropoda	Hexanauplia									Copepoda	y	subclass	subclass									y	y		18:02:00	13/04/2012	4	2012	MUC
1705	BGR1_#61_MUC_MUC599_599	##61_MUC_MUC599	61_MUC_MUC599		rank: subclass name in class column	note "Not Reported" in column						exact	accepted	1080	Copepoda	Milne Edwards, 1840	Animalia	Arthropoda	Hexanauplia									Copepoda	y	subclass	subclass									y	y		18:02:00	13/04/2012	4	2012	MUC
1913	BGR1_#31_MUC_BD3475_3475	##31_MUC_BD3475	31_MUC_BD3475		rank: subclass name in class column	note "Not Reported" in column						exact	accepted	1080	Copepoda	Milne Edwards, 1840	Animalia	Arthropoda	Hexanauplia									Copepoda	y	subclass	subclass									y	y		00:00:00	24/03/2015	3	2015	MUC
1927	BGR1_#32_MUC_BD3489_3489	##32_MUC_BD3489	32_MUC_BD3489		rank: subclass name in class column	note "Not Reported" in column						exact	accepted	1080	Copepoda	Milne Edwards, 1840	Animalia	Arthropoda	Hexanauplia									Copepoda	y	subclass	subclass									y	y		00:00:00	24/03/2015	3	2015	MUC
1977	BGR1_#66_MUC_BD3503_3503	##66_MUC_BD3503	66_MUC_BD3503		rank: subclass name in class column	note "Not Reported" in column						exact	accepted	1080	Copepoda	Milne Edwards, 1840	Animalia	Arthropoda	Hexanauplia									Copepoda	y	subclass	subclass									y	y		00:00:00	30/03/2015	3	2015	MUC
1993	BGR1_#68_MUC_BD3519_3519	##68_MUC_BD3519	68_MUC_BD3519		rank: subclass name in class column	note "Not Reported" in column						exact	accepted	1080	Copepoda	Milne Edwards, 1840	Animalia	Arthropoda	Hexanauplia									Copepoda	y	subclass	subclass									y	y		00:00:00	30/03/2015	3	2015	MUC
2009	BGR1_#71_MUC_BD3535_3535	##71_MUC_BD3535	71_MUC_BD3535		rank: subclass name in class column	note "Not Reported" in column						exact	accepted	1080	Copepoda	Milne Edwards, 1840	Animalia	Arthropoda	Hexanauplia									Copepoda	y	subclass	subclass									y	y		00:00:00	31/03/2015	3	2015	MUC
2183	BGR1_#106_MUC_BD3275_3275	##106_MUC_BD3275	106_MUC_BD3275		rank: subclass name in class column	note "Not Reported" in column						exact	accepted	1080	Copepoda	Milne Edwards, 1840	Animalia	Arthropoda	Hexanauplia									Copepoda	y	subclass	subclass									y	y		00:00:00	07/06/2015	6	2015	MUC
2199	BGR1_#109_MUC_BD3260_3260	##109_MUC_BD3260	109_MUC_BD3260		rank: subclass name in class column	note "Not Reported" in column						exact	accepted	1080	Copepoda	Milne Edwards, 1840	Animalia	Arthropoda	Hexanauplia									Copepoda	y	subclass	subclass									y	y		02:12:00	08/06/2015	6	2015	MUC
2214	BGR1_#121_MUC_BD3133_3133	##121_MUC_BD3133	121_MUC_BD3133		rank: subclass name in class column	note "Not Reported" in column						exact	accepted	1080	Copepoda	Milne Edwards, 1840	Animalia	Arthropoda	Hexanauplia									Copepoda	y	subclass	subclass									y	y		13:24:00	11/06/2015	6	2015	MUC
2229	BGR1_#18_MUC_BD3148_3148	##18_MUC_BD3148	18_MUC_BD3148		rank: subclass name in class column	note "Not Reported" in column						exact	accepted	1080	Copepoda	Milne Edwards, 1840	Animalia	Arthropoda	Hexanauplia									Copepoda	y	subclass	subclass									y	y		16:12:00	12/05/2015	5	2015	MUC
2246	BGR1_#37_MUC_BD3245_3245	##37_MUC_BD3245	37_MUC_BD3245		rank: subclass name in class column	note "Not Reported" in column						exact	accepted	1080	Copepoda	Milne Edwards, 1840	Animalia	Arthropoda	Hexanauplia									Copepoda	y	subclass	subclass									y	y		10:57:00	18/05/2015	5	2015	MUC
2261	BGR1_#61_MUC_BD3231_3231	##61_MUC_BD3231	61_MUC_BD3231		rank: subclass name in class column	note "Not Reported" in column						exact	accepted	1080	Copepoda	Milne Edwards, 1840	Animalia	Arthropoda	Hexanauplia									Copepoda	y	subclass	subclass									y	y		13:36:00	25/05/2015	5	2015	MUC
2275	BGR1_#68_MUC_BD3215_3215	##68_MUC_BD3215	68_MUC_BD3215		rank: subclass name in class column	note "Not Reported" in column						exact	accepted	1080	Copepoda	Milne Edwards, 1840	Animalia	Arthropoda	Hexanauplia									Copepoda	y	subclass	subclass									y	y		14:50:00	27/05/2015	5	2015	MUC
2291	BGR1_#74_MUC_BD3199_3199	##74_MUC_BD3199	74_MUC_BD3199		rank: subclass name in class column	note "Not Reported" in column						exact	accepted	1080	Copepoda	Milne Edwards, 1840	Animalia	Arthropoda	Hexanauplia									Copepoda	y	subclass	subclass									y	y		01:07:00	29/05/2015	5	2015	MUC
2308	BGR1_#8_MUC_BD3166_3166	##8_MUC_BD3166	8_MUC_BD3166		rank: subclass name in class column	note "Not Reported" in column						exact	accepted	1080	Copepoda	Milne Edwards, 1840	Animalia	Arthropoda	Hexanauplia									Copepoda	y	subclass	subclass									y	y		13:53:00	09/05/2015	5	2015	MUC
2325	BGR1_#95_MUC_BD3183_3183	##95_MUC_BD3183	95_MUC_BD3183		rank: subclass name in class column	note "Not Reported" in column						exact	accepted	1080	Copepoda	Milne Edwards, 1840	Animalia	Arthropoda	Hexanauplia									Copepoda	y	subclass	subclass									y	y		16:49:00	05/06/2015	6	2015	MUC
3104	BGR1_#37_MUC_BD1295_1295	##37_MUC_BD1295	37_MUC_BD1295		rank: subclass name in class column	note "Not Reported" in column						exact	accepted	1080	Copepoda	Milne Edwards, 1840	Animalia	Arthropoda	Hexanauplia									Copepoda	y	subclass	subclass									y	y		20:09:00	17/04/2013	4	2013	MUC
3119	BGR1_#37_MUC_MUC1295_1295	##37_MUC_MUC1295	37_MUC_MUC1295		rank: subclass name in class column	note "Not Reported" in column						exact	accepted	1080	Copepoda	Milne Edwards, 1840	Animalia	Arthropoda	Hexanauplia									Copepoda	y	subclass	subclass									y	y		20:09:00	17/04/2013	4	2013	MUC
3133	BGR1_#39_MUC_BD1309_1309	##39_MUC_BD1309	39_MUC_BD1309		rank: subclass name in class column	note "Not Reported" in column						exact	accepted	1080	Copepoda	Milne Edwards, 1840	Animalia	Arthropoda	Hexanauplia									Copepoda	y	subclass	subclass									y	y		00:30:00	18/04/2013	4	2013	MUC
3146	BGR1_#39_MUC_MUC1309_1309	##39_MUC_MUC1309	39_MUC_MUC1309		rank: subclass name in class column	note "Not Reported" in column						exact	accepted	1080	Copepoda	Milne Edwards, 1840	Animalia	Arthropoda	Hexanauplia									Copepoda	y	subclass	subclass									y	y		00:30:00	18/04/2013	4	2013	MUC
3160	BGR1_#42_MUC_BD1323_1323	##42_MUC_BD1323	42_MUC_BD1323		rank: subclass name in class column	note "Not Reported" in column						exact	accepted	1080	Copepoda	Milne Edwards, 1840	Animalia	Arthropoda	Hexanauplia									Copepoda	y	subclass	subclass									y	y		11:09:00	18/04/2013	4	2013	MUC
3174	BGR1_#42_MUC_MUC1323_1323	##42_MUC_MUC1323	42_MUC_MUC1323		rank: subclass name in class column	note "Not Reported" in column						exact	accepted	1080	Copepoda	Milne Edwards, 1840	Animalia	Arthropoda	Hexanauplia									Copepoda	y	subclass	subclass									y	y		11:09:00	18/04/2013	4	2013	MUC
3188	BGR1_#44_MUC_BD1337_1337	##44_MUC_BD1337	44_MUC_BD1337		rank: subclass name in class column	note "Not Reported" in column						exact	accepted	1080	Copepoda	Milne Edwards, 1840	Animalia	Arthropoda	Hexanauplia									Copepoda	y	subclass	subclass									y	y		15:50:00	18/04/2013	4	2013	MUC
3202	BGR1_#44_MUC_MUC1337_1337	##44_MUC_MUC1337	44_MUC_MUC1337		rank: subclass name in class column	note "Not Reported" in column						exact	accepted	1080	Copepoda	Milne Edwards, 1840	Animalia	Arthropoda	Hexanauplia									Copepoda	y	subclass	subclass									y	y		15:50:00	18/04/2013	4	2013	MUC
3216	BGR1_#46_MUC_BD1351_1351	##46_MUC_BD1351	46_MUC_BD1351		rank: subclass name in class column	note "Not Reported" in column						exact	accepted	1080	Copepoda	Milne Edwards, 1840	Animalia	Arthropoda	Hexanauplia									Copepoda	y	subclass	subclass									y	y		21:00:00	18/04/2013	4	2013	MUC
3230	BGR1_#46_MUC_MUC1351_1351	##46_MUC_MUC1351	46_MUC_MUC1351		rank: subclass name in class column	note "Not Reported" in column						exact	accepted	1080	Copepoda	Milne Edwards, 1840	Animalia	Arthropoda	Hexanauplia									Copepoda	y	subclass	subclass									y	y		21:00:00	18/04/2013	4	2013	MUC
3244	BGR1_#48_MUC_BD1365_1365	##48_MUC_BD1365	48_MUC_BD1365		rank: subclass name in class column	note "Not Reported" in column						exact	accepted	1080	Copepoda	Milne Edwards, 1840	Animalia	Arthropoda	Hexanauplia									Copepoda	y	subclass	subclass									y	y		02:18:00	19/04/2013	4	2013	MUC
3258	BGR1_#48_MUC_MUC1365_1365	##48_MUC_MUC1365	48_MUC_MUC1365		rank: subclass name in class column	note "Not Reported" in column						exact	accepted	1080	Copepoda	Milne Edwards, 1840	Animalia	Arthropoda	Hexanauplia									Copepoda	y	subclass	subclass									y	y		02:18:00	19/04/2013	4	2013	MUC
3528	BGR1_#81_MUC_BD1379_1379	##81_MUC_BD1379	81_MUC_BD1379		rank: subclass name in class column	note "Not Reported" in column						exact	accepted	1080	Copepoda	Milne Edwards, 1840	Animalia	Arthropoda	Hexanauplia									Copepoda	y	subclass	subclass									y	y		18:27:00	01/05/2013	5	2013	MUC
3542	BGR1_#81_MUC_MUC1379_1379	##81_MUC_MUC1379	81_MUC_MUC1379		rank: subclass name in class column	note "Not Reported" in column						exact	accepted	1080	Copepoda	Milne Edwards, 1840	Animalia	Arthropoda	Hexanauplia									Copepoda	y	subclass	subclass									y	y		18:27:00	01/05/2013	5	2013	MUC
3556	BGR1_#84_MUC_BD1393_1393	##84_MUC_BD1393	84_MUC_BD1393		rank: subclass name in class column	note "Not Reported" in column						exact	accepted	1080	Copepoda	Milne Edwards, 1840	Animalia	Arthropoda	Hexanauplia									Copepoda	y	subclass	subclass									y	y		06:20:00	02/05/2013	5	2013	MUC
3570	BGR1_#84_MUC_MUC1393_1393	##84_MUC_MUC1393	84_MUC_MUC1393		rank: subclass name in class column	note "Not Reported" in column						exact	accepted	1080	Copepoda	Milne Edwards, 1840	Animalia	Arthropoda	Hexanauplia									Copepoda	y	subclass	subclass									y	y		06:20:00	02/05/2013	5	2013	MUC
3854	BGR1_#86_MUC_BD1407_1407	##86_MUC_BD1407	86_MUC_BD1407		rank: subclass name in class column	note "Not Reported" in column						exact	accepted	1080	Copepoda	Milne Edwards, 1840	Animalia	Arthropoda	Hexanauplia									Copepoda	y	subclass	subclass									y	y		18:25:00	02/05/2013	5	2013	MUC
3868	BGR1_#86_MUC_MUC1407_1407	##86_MUC_MUC1407	86_MUC_MUC1407		rank: subclass name in class column	note "Not Reported" in column						exact	accepted	1080	Copepoda	Milne Edwards, 1840	Animalia	Arthropoda	Hexanauplia									Copepoda	y	subclass	subclass									y	y		18:25:00	02/05/2013	5	2013	MUC
3882	BGR1_#88_MUC_BD1421_1421	##88_MUC_BD1421	88_MUC_BD1421		rank: subclass name in class column	note "Not Reported" in column						exact	accepted	1080	Copepoda	Milne Edwards, 1840	Animalia	Arthropoda	Hexanauplia									Copepoda	y	subclass	subclass									y	y		00:02:00	02/05/2013	5	2013	MUC
3895	BGR1_#88_MUC_MUC1421_1421	##88_MUC_MUC1421	88_MUC_MUC1421		rank: subclass name in class column	note "Not Reported" in column						exact	accepted	1080	Copepoda	Milne Edwards, 1840	Animalia	Arthropoda	Hexanauplia									Copepoda	y	subclass	subclass									y	y		00:02:00	02/05/2013	5	2013	MUC
3909	BGR1_#89_MUC_BD1435_1435	##89_MUC_BD1435	89_MUC_BD1435		rank: subclass name in class column	note "Not Reported" in column						exact	accepted	1080	Copepoda	Milne Edwards, 1840	Animalia	Arthropoda	Hexanauplia									Copepoda	y	subclass	subclass									y	y		04:15:00	03/05/2013	5	2013	MUC
3924	BGR1_#89_MUC_MUC1435_1435	##89_MUC_MUC1435	89_MUC_MUC1435		rank: subclass name in class column	note "Not Reported" in column						exact	accepted	1080	Copepoda	Milne Edwards, 1840	Animalia	Arthropoda	Hexanauplia									Copepoda	y	subclass	subclass									y	y		04:15:00	03/05/2013	5	2013	MUC
4817	BGR1_#91_MUC_BD1449_1449	##91_MUC_BD1449	91_MUC_BD1449		rank: subclass name in class column	note "Not Reported" in column						exact	accepted	1080	Copepoda	Milne Edwards, 1840	Animalia	Arthropoda	Hexanauplia									Copepoda	y	subclass	subclass									y	y		15:01:00	03/05/2013	5	2013	MUC
4831	BGR1_#91_MUC_MUC1449_1449	##91_MUC_MUC1449	91_MUC_MUC1449		rank: subclass name in class column	note "Not Reported" in column						exact	accepted	1080	Copepoda	Milne Edwards, 1840	Animalia	Arthropoda	Hexanauplia									Copepoda	y	subclass	subclass									y	y		15:01:00	03/05/2013	5	2013	MUC
4845	BGR1_#94_MUC_BD1463_1463	##94_MUC_BD1463	94_MUC_BD1463		rank: subclass name in class column	note "Not Reported" in column						exact	accepted	1080	Copepoda	Milne Edwards, 1840	Animalia	Arthropoda	Hexanauplia									Copepoda	y	subclass	subclass									y	y		00:02:00	04/05/2013	5	2013	MUC
4859	BGR1_#94_MUC_MUC1463_1463	##94_MUC_MUC1463	94_MUC_MUC1463		rank: subclass name in class column	note "Not Reported" in column						exact	accepted	1080	Copepoda	Milne Edwards, 1840	Animalia	Arthropoda	Hexanauplia									Copepoda	y	subclass	subclass									y	y		00:02:00	04/05/2013	5	2013	MUC
5494	BGR1_#23_MUC_BD2913_2913	##23_MUC_BD2913	23_MUC_BD2913		rank: subclass name in class column	note "Not Reported" in column						exact	accepted	1080	Copepoda	Milne Edwards, 1840	Animalia	Arthropoda	Hexanauplia									Copepoda	y	subclass	subclass									y	y		20:19:00	10/05/2014	5	2014	MUC
5511	BGR1_#24_MUC_BD2930_2930	##24_MUC_BD2930	24_MUC_BD2930		rank: subclass name in class column	note "Not Reported" in column						exact	accepted	1080	Copepoda	Milne Edwards, 1840	Animalia	Arthropoda	Hexanauplia									Copepoda	y	subclass	subclass									y	y		00:20:00	11/05/2014	5	2014	MUC
5526	BGR1_#25_MUC_BD2945_2945	##25_MUC_BD2945	25_MUC_BD2945		rank: subclass name in class column	note "Not Reported" in column						exact	accepted	1080	Copepoda	Milne Edwards, 1840	Animalia	Arthropoda	Hexanauplia									Copepoda	y	subclass	subclass									y	y		04:16:00	11/05/2014	5	2014	MUC
5539	BGR1_#26_MUC_BD2958_2958	##26_MUC_BD2958	26_MUC_BD2958		rank: subclass name in class column	note "Not Reported" in column						exact	accepted	1080	Copepoda	Milne Edwards, 1840	Animalia	Arthropoda	Hexanauplia									Copepoda	y	subclass	subclass									y	y		08:17:00	11/05/2014	5	2014	MUC
5554	BGR1_#27_MUC_BD2973_2973	##27_MUC_BD2973	27_MUC_BD2973		rank: subclass name in class column	note "Not Reported" in column						exact	accepted	1080	Copepoda	Milne Edwards, 1840	Animalia	Arthropoda	Hexanauplia									Copepoda	y	subclass	subclass									y	y		12:21:00	11/05/2014	5	2014	MUC
5571	BGR1_#28_MUC_BD2990_2990	##28_MUC_BD2990	28_MUC_BD2990		rank: subclass name in class column	note "Not Reported" in column						exact	accepted	1080	Copepoda	Milne Edwards, 1840	Animalia	Arthropoda	Hexanauplia									Copepoda	y	subclass	subclass									y	y		16:25:00	11/05/2014	5	2014	MUC
5588	BGR1_#83_MUC_BD3007_3007	##83_MUC_BD3007	83_MUC_BD3007		rank: subclass name in class column	note "Not Reported" in column						exact	accepted	1080	Copepoda	Milne Edwards, 1840	Animalia	Arthropoda	Hexanauplia									Copepoda	y	subclass	subclass									y	y		12:47:00	21/05/2014	5	2014	MUC
5603	BGR1_#84_MUC_BD3022_3022	##84_MUC_BD3022	84_MUC_BD3022		rank: subclass name in class column	note "Not Reported" in column						exact	accepted	1080	Copepoda	Milne Edwards, 1840	Animalia	Arthropoda	Hexanauplia									Copepoda	y	subclass	subclass									y	y		16:54:00	21/05/2014	5	2014	MUC
5618	BGR1_#85_MUC_BD3037_3037	##85_MUC_BD3037	85_MUC_BD3037		rank: subclass name in class column	note "Not Reported" in column						exact	accepted	1080	Copepoda	Milne Edwards, 1840	Animalia	Arthropoda	Hexanauplia									Copepoda	y	subclass	subclass									y	y		21:18:00	21/05/2014	5	2014	MUC
5634	BGR1_#86_MUC_BD3053_3053	##86_MUC_BD3053	86_MUC_BD3053		rank: subclass name in class column	note "Not Reported" in column						exact	accepted	1080	Copepoda	Milne Edwards, 1840	Animalia	Arthropoda	Hexanauplia									Copepoda	y	subclass	subclass									y	y		01:42:00	22/05/2014	5	2014	MUC
5650	BGR1_#87_MUC_BD3069_3069	##87_MUC_BD3069	87_MUC_BD3069		rank: subclass name in class column	note "Not Reported" in column						exact	accepted	1080	Copepoda	Milne Edwards, 1840	Animalia	Arthropoda	Hexanauplia									Copepoda	y	subclass	subclass									y	y		06:02:00	22/05/2014	5	2014	MUC
5664	BGR1_#88_MUC_BD3083_3083	##88_MUC_BD3083	88_MUC_BD3083		rank: subclass name in class column	note "Not Reported" in column						exact	accepted	1080	Copepoda	Milne Edwards, 1840	Animalia	Arthropoda	Hexanauplia									Copepoda	y	subclass	subclass									y	y		10:24:00	22/05/2014	5	2014	MUC
5683	BGR1_#89_MUC_BD3102_3102	##89_MUC_BD3102	89_MUC_BD3102		rank: subclass name in class column	note "Not Reported" in column						exact	accepted	1080	Copepoda	Milne Edwards, 1840	Animalia	Arthropoda	Hexanauplia									Copepoda	y	subclass	subclass									y	y		17:49:00	22/05/2014	5	2014	MUC
5698	BGR1_#95_MUC_BD3117_3117	##95_MUC_BD3117	95_MUC_BD3117		rank: subclass name in class column	note "Not Reported" in column						exact	accepted	1080	Copepoda	Milne Edwards, 1840	Animalia	Arthropoda	Hexanauplia									Copepoda	y	subclass	subclass									y	y		19:35:00	23/05/2014	5	2014	MUC
6020	BGR1_#100_MUC_BD3411_3411	##100_MUC_BD3411	100_MUC_BD3411		rank: subclass name in class column	note "Not Reported" in column						exact	accepted	1080	Copepoda	Milne Edwards, 1840	Animalia	Arthropoda	Hexanauplia									Copepoda	y	subclass	subclass									y	y		00:00:00	10/05/2016	5	2016	MUC
6036	BGR1_#102_MUC_BD3427_3427	##102_MUC_BD3427	102_MUC_BD3427		rank: subclass name in class column	note "Not Reported" in column						exact	accepted	1080	Copepoda	Milne Edwards, 1840	Animalia	Arthropoda	Hexanauplia									Copepoda	y	subclass	subclass									y	y		00:00:00	11/05/2016	5	2016	MUC
6054	BGR1_#103_MUC_BD3445_3445	##103_MUC_BD3445	103_MUC_BD3445		rank: subclass name in class column	note "Not Reported" in column						exact	accepted	1080	Copepoda	Milne Edwards, 1840	Animalia	Arthropoda	Hexanauplia									Copepoda	y	subclass	subclass									y	y		00:00:00	11/05/2016	5	2016	MUC
6070	BGR1_#104_MUC_BD3461_3461	##104_MUC_BD3461	104_MUC_BD3461		rank: subclass name in class column	note "Not Reported" in column						exact	accepted	1080	Copepoda	Milne Edwards, 1840	Animalia	Arthropoda	Hexanauplia									Copepoda	y	subclass	subclass									y	y		00:00:00	11/05/2016	5	2016	MUC
6145	BGR1_#44_MUC_BD3290_3290	##44_MUC_BD3290	44_MUC_BD3290		rank: subclass name in class column	note "Not Reported" in column						exact	accepted	1080	Copepoda	Milne Edwards, 1840	Animalia	Arthropoda	Hexanauplia									Copepoda	y	subclass	subclass									y	y		00:00:00	03/05/2016	5	2016	MUC
6161	BGR1_#45_MUC_BD3306_3306	##45_MUC_BD3306	45_MUC_BD3306		rank: subclass name in class column	note "Not Reported" in column						exact	accepted	1080	Copepoda	Milne Edwards, 1840	Animalia	Arthropoda	Hexanauplia									Copepoda	y	subclass	subclass									y	y		00:00:00	03/05/2016	5	2016	MUC
6175	BGR1_#46_MUC_BD3320_3320	##46_MUC_BD3320	46_MUC_BD3320		rank: subclass name in class column	note "Not Reported" in column						exact	accepted	1080	Copepoda	Milne Edwards, 1840	Animalia	Arthropoda	Hexanauplia									Copepoda	y	subclass	subclass									y	y		00:00:00	03/05/2016	5	2016	MUC
6189	BGR1_#54_MUC_BD3334_3334	##54_MUC_BD3334	54_MUC_BD3334		rank: subclass name in class column	note "Not Reported" in column						exact	accepted	1080	Copepoda	Milne Edwards, 1840	Animalia	Arthropoda	Hexanauplia									Copepoda	y	subclass	subclass									y	y		00:00:00	04/05/2016	5	2016	MUC
6206	BGR1_#87_MUC_BD3351_3351	##87_MUC_BD3351	87_MUC_BD3351		rank: subclass name in class column	note "Not Reported" in column						exact	accepted	1080	Copepoda	Milne Edwards, 1840	Animalia	Arthropoda	Hexanauplia									Copepoda	y	subclass	subclass									y	y		00:00:00	08/05/2016	5	2016	MUC
6220	BGR1_#89_MUC_BD3365_3365	##89_MUC_BD3365	89_MUC_BD3365		rank: subclass name in class column	note "Not Reported" in column						exact	accepted	1080	Copepoda	Milne Edwards, 1840	Animalia	Arthropoda	Hexanauplia									Copepoda	y	subclass	subclass									y	y		00:00:00	08/05/2016	5	2016	MUC
6235	BGR1_#90_MUC_BD3380_3380	##90_MUC_BD3380	90_MUC_BD3380		rank: subclass name in class column	note "Not Reported" in column						exact	accepted	1080	Copepoda	Milne Edwards, 1840	Animalia	Arthropoda	Hexanauplia									Copepoda	y	subclass	subclass									y	y		00:00:00	08/05/2016	5	2016	MUC
6308	BGR1_#97_MUC_BD3394_3394	##97_MUC_BD3394	97_MUC_BD3394		rank: subclass name in class column	note "Not Reported" in column						exact	accepted	1080	Copepoda	Milne Edwards, 1840	Animalia	Arthropoda	Hexanauplia									Copepoda	y	subclass	subclass									y	y		00:00:00	10/05/2016	5	2016	MUC
6643	BGR1_#13_MUC_BD44_44	##13_MUC_BD44	13_MUC_BD44		rank: subclass name in class column	note "Not Reported" in column						exact	accepted	1080	Copepoda	Milne Edwards, 1840	Animalia	Arthropoda	Hexanauplia									Copepoda	y	subclass	subclass									y	y		12:33:00	28/04/2010	4	2010	MUC
6671	BGR1_#13_MUC_MUC44_44	##13_MUC_MUC44	13_MUC_MUC44		rank: subclass name in class column	note "Not Reported" in column						exact	accepted	1080	Copepoda	Milne Edwards, 1840	Animalia	Arthropoda	Hexanauplia									Copepoda	y	subclass	subclass									y	y		12:33:00	28/04/2010	4	2010	MUC
6685	BGR1_#19_MUC_BD58_58	##19_MUC_BD58	19_MUC_BD58		rank: subclass name in class column	note "Not Reported" in column						exact	accepted	1080	Copepoda	Milne Edwards, 1840	Animalia	Arthropoda	Hexanauplia									Copepoda	y	subclass	subclass									y	y		02:49:00	30/04/2010	4	2010	MUC
6699	BGR1_#19_MUC_MU58_58	##19_MUC_MU58	19_MUC_MU58		rank: subclass name in class column	note "Not Reported" in column						exact	accepted	1080	Copepoda	Milne Edwards, 1840	Animalia	Arthropoda	Hexanauplia									Copepoda	y	subclass	subclass									y	y		02:49:00	30/04/2010	4	2010	MUC
6713	BGR1_#19_MUC_MUC58_58	##19_MUC_MUC58	19_MUC_MUC58		rank: subclass name in class column	note "Not Reported" in column						exact	accepted	1080	Copepoda	Milne Edwards, 1840	Animalia	Arthropoda	Hexanauplia									Copepoda	y	subclass	subclass									y	y		02:49:00	30/04/2010	4	2010	MUC
6727	BGR1_#22_MUC_BD72_72	##22_MUC_BD72	22_MUC_BD72		rank: subclass name in class column	note "Not Reported" in column						exact	accepted	1080	Copepoda	Milne Edwards, 1840	Animalia	Arthropoda	Hexanauplia									Copepoda	y	subclass	subclass									y	y		12:02:00	01/05/2010	5	2010	MUC
6741	BGR1_#22_MUC_MU72_72	##22_MUC_MU72	22_MUC_MU72		rank: subclass name in class column	note "Not Reported" in column						exact	accepted	1080	Copepoda	Milne Edwards, 1840	Animalia	Arthropoda	Hexanauplia									Copepoda	y	subclass	subclass									y	y		12:02:00	01/05/2010	5	2010	MUC
6755	BGR1_#22_MUC_MUC72_72	##22_MUC_MUC72	22_MUC_MUC72		rank: subclass name in class column	note "Not Reported" in column						exact	accepted	1080	Copepoda	Milne Edwards, 1840	Animalia	Arthropoda	Hexanauplia									Copepoda	y	subclass	subclass									y	y		12:02:00	01/05/2010	5	2010	MUC
6769	BGR1_#23_MUC_BD86_86	##23_MUC_BD86	23_MUC_BD86		rank: subclass name in class column	note "Not Reported" in column						exact	accepted	1080	Copepoda	Milne Edwards, 1840	Animalia	Arthropoda	Hexanauplia									Copepoda	y	subclass	subclass									y	y		15:50:00	01/05/2010	5	2010	MUC
6783	BGR1_#23_MUC_MU86_86	##23_MUC_MU86	23_MUC_MU86		rank: subclass name in class column	note "Not Reported" in column						exact	accepted	1080	Copepoda	Milne Edwards, 1840	Animalia	Arthropoda	Hexanauplia									Copepoda	y	subclass	subclass									y	y		15:50:00	01/05/2010	5	2010	MUC
6797	BGR1_#23_MUC_MUC86_86	##23_MUC_MUC86	23_MUC_MUC86		rank: subclass name in class column	note "Not Reported" in column						exact	accepted	1080	Copepoda	Milne Edwards, 1840	Animalia	Arthropoda	Hexanauplia									Copepoda	y	subclass	subclass									y	y		15:50:00	01/05/2010	5	2010	MUC
6810	BGR1_#25_MUC_BD100_100	##25_MUC_BD100	25_MUC_BD100		rank: subclass name in class column	note "Not Reported" in column						exact	accepted	1080	Copepoda	Milne Edwards, 1840	Animalia	Arthropoda	Hexanauplia									Copepoda	y	subclass	subclass									y	y		22:55:00	01/05/2010	5	2010	MUC
6824	BGR1_#25_MUC_MU100_100	##25_MUC_MU100	25_MUC_MU100		rank: subclass name in class column	note "Not Reported" in column						exact	accepted	1080	Copepoda	Milne Edwards, 1840	Animalia	Arthropoda	Hexanauplia									Copepoda	y	subclass	subclass									y	y		22:55:00	01/05/2010	5	2010	MUC
6838	BGR1_#25_MUC_MUC100_100	##25_MUC_MUC100	25_MUC_MUC100		rank: subclass name in class column	note "Not Reported" in column						exact	accepted	1080	Copepoda	Milne Edwards, 1840	Animalia	Arthropoda	Hexanauplia									Copepoda	y	subclass	subclass									y	y		22:55:00	01/05/2010	5	2010	MUC
7205	BGR1_#42_MUC_BD114_114	##42_MUC_BD114	42_MUC_BD114		rank: subclass name in class column	note "Not Reported" in column						exact	accepted	1080	Copepoda	Milne Edwards, 1840	Animalia	Arthropoda	Hexanauplia									Copepoda	y	subclass	subclass									y	y		23:10:00	05/05/2010	5	2010	MUC
7219	BGR1_#42_MUC_MU114_114	##42_MUC_MU114	42_MUC_MU114		rank: subclass name in class column	note "Not Reported" in column						exact	accepted	1080	Copepoda	Milne Edwards, 1840	Animalia	Arthropoda	Hexanauplia									Copepoda	y	subclass	subclass									y	y		23:10:00	05/05/2010	5	2010	MUC
7233	BGR1_#42_MUC_MUC114_114	##42_MUC_MUC114	42_MUC_MUC114		rank: subclass name in class column	note "Not Reported" in column						exact	accepted	1080	Copepoda	Milne Edwards, 1840	Animalia	Arthropoda	Hexanauplia									Copepoda	y	subclass	subclass									y	y		23:10:00	05/05/2010	5	2010	MUC
7247	BGR1_#46_MUC_BD128_128	##46_MUC_BD128	46_MUC_BD128		rank: subclass name in class column	note "Not Reported" in column						exact	accepted	1080	Copepoda	Milne Edwards, 1840	Animalia	Arthropoda	Hexanauplia									Copepoda	y	subclass	subclass									y	y		22:20:00	06/05/2010	5	2010	MUC
7261	BGR1_#46_MUC_MU128_128	##46_MUC_MU128	46_MUC_MU128		rank: subclass name in class column	note "Not Reported" in column						exact	accepted	1080	Copepoda	Milne Edwards, 1840	Animalia	Arthropoda	Hexanauplia									Copepoda	y	subclass	subclass									y	y		22:20:00	06/05/2010	5	2010	MUC
7275	BGR1_#46_MUC_MUC128_128	##46_MUC_MUC128	46_MUC_MUC128		rank: subclass name in class column	note "Not Reported" in column						exact	accepted	1080	Copepoda	Milne Edwards, 1840	Animalia	Arthropoda	Hexanauplia									Copepoda	y	subclass	subclass									y	y		22:20:00	06/05/2010	5	2010	MUC
7502	BGR1_#48_MUC_BD142_142	##48_MUC_BD142	48_MUC_BD142		rank: subclass name in class column	note "Not Reported" in column						exact	accepted	1080	Copepoda	Milne Edwards, 1840	Animalia	Arthropoda	Hexanauplia									Copepoda	y	subclass	subclass									y	y		10:00:00	07/05/2010	5	2010	MUC
7516	BGR1_#48_MUC_MU142_142	##48_MUC_MU142	48_MUC_MU142		rank: subclass name in class column	note "Not Reported" in column						exact	accepted	1080	Copepoda	Milne Edwards, 1840	Animalia	Arthropoda	Hexanauplia									Copepoda	y	subclass	subclass									y	y		10:00:00	07/05/2010	5	2010	MUC
7530	BGR1_#48_MUC_MUC142_142	##48_MUC_MUC142	48_MUC_MUC142		rank: subclass name in class column	note "Not Reported" in column						exact	accepted	1080	Copepoda	Milne Edwards, 1840	Animalia	Arthropoda	Hexanauplia									Copepoda	y	subclass	subclass									y	y		10:00:00	07/05/2010	5	2010	MUC
7549	BGR1_#5_MUC _BD2_2	##5_MUC _BD2	5_MUC _BD2		rank: subclass name in class column	note "Not Reported" in column						exact	accepted	1080	Copepoda	Milne Edwards, 1840	Animalia	Arthropoda	Hexanauplia									Copepoda	y	subclass	subclass									y	y		13:23:00	26/04/2010	4	2010	MUC
7577	BGR1_#5_MUC _MUC2_2	##5_MUC _MUC2	5_MUC _MUC2		rank: subclass name in class column	note "Not Reported" in column						exact	accepted	1080	Copepoda	Milne Edwards, 1840	Animalia	Arthropoda	Hexanauplia									Copepoda	y	subclass	subclass									y	y		13:23:00	26/04/2010	4	2010	MUC
7586	BGR1_#51_MUC_BD156_156	##51_MUC_BD156	51_MUC_BD156		rank: subclass name in class column	note "Not Reported" in column						exact	accepted	1080	Copepoda	Milne Edwards, 1840	Animalia	Arthropoda	Hexanauplia									Copepoda	y	subclass	subclass									y	y		23:12:00	07/05/2010	5	2010	MUC
7600	BGR1_#51_MUC_MU156_156	##51_MUC_MU156	51_MUC_MU156		rank: subclass name in class column	note "Not Reported" in column						exact	accepted	1080	Copepoda	Milne Edwards, 1840	Animalia	Arthropoda	Hexanauplia									Copepoda	y	subclass	subclass									y	y		23:12:00	07/05/2010	5	2010	MUC
7614	BGR1_#51_MUC_MUC156_156	##51_MUC_MUC156	51_MUC_MUC156		rank: subclass name in class column	note "Not Reported" in column						exact	accepted	1080	Copepoda	Milne Edwards, 1840	Animalia	Arthropoda	Hexanauplia									Copepoda	y	subclass	subclass									y	y		23:12:00	07/05/2010	5	2010	MUC
7628	BGR1_#6_MUC_BD16_16	##6_MUC_BD16	6_MUC_BD16		rank: subclass name in class column	note "Not Reported" in column						exact	accepted	1080	Copepoda	Milne Edwards, 1840	Animalia	Arthropoda	Hexanauplia									Copepoda	y	subclass	subclass									y	y		17:49:00	26/04/2010	4	2010	MUC
7656	BGR1_#6_MUC_MUC16_16	##6_MUC_MUC16	6_MUC_MUC16		rank: subclass name in class column	note "Not Reported" in column						exact	accepted	1080	Copepoda	Milne Edwards, 1840	Animalia	Arthropoda	Hexanauplia									Copepoda	y	subclass	subclass									y	y		17:49:00	26/04/2010	4	2010	MUC
7670	BGR1_#60_MUC_BD170_170	##60_MUC_BD170	60_MUC_BD170		rank: subclass name in class column	note "Not Reported" in column						exact	accepted	1080	Copepoda	Milne Edwards, 1840	Animalia	Arthropoda	Hexanauplia									Copepoda	y	subclass	subclass									y	y		00:09:00	16/05/2010	5	2010	MUC
7684	BGR1_#60_MUC_MU170_170	##60_MUC_MU170	60_MUC_MU170		rank: subclass name in class column	note "Not Reported" in column						exact	accepted	1080	Copepoda	Milne Edwards, 1840	Animalia	Arthropoda	Hexanauplia									Copepoda	y	subclass	subclass									y	y		00:09:00	16/05/2010	5	2010	MUC
7698	BGR1_#60_MUC_MUC170_170	##60_MUC_MUC170	60_MUC_MUC170		rank: subclass name in class column	note "Not Reported" in column						exact	accepted	1080	Copepoda	Milne Edwards, 1840	Animalia	Arthropoda	Hexanauplia									Copepoda	y	subclass	subclass									y	y		00:09:00	16/05/2010	5	2010	MUC
7880	BGR1_#64_MUC_BD184_184	##64_MUC_BD184	64_MUC_BD184		rank: subclass name in class column	note "Not Reported" in column						exact	accepted	1080	Copepoda	Milne Edwards, 1840	Animalia	Arthropoda	Hexanauplia									Copepoda	y	subclass	subclass									y	y		19:16:00	16/05/2010	5	2010	MUC
7894	BGR1_#64_MUC_MU184_184	##64_MUC_MU184	64_MUC_MU184		rank: subclass name in class column	note "Not Reported" in column						exact	accepted	1080	Copepoda	Milne Edwards, 1840	Animalia	Arthropoda	Hexanauplia									Copepoda	y	subclass	subclass									y	y		19:16:00	16/05/2010	5	2010	MUC
7908	BGR1_#64_MUC_MUC184_184	##64_MUC_MUC184	64_MUC_MUC184		rank: subclass name in class column	note "Not Reported" in column						exact	accepted	1080	Copepoda	Milne Edwards, 1840	Animalia	Arthropoda	Hexanauplia									Copepoda	y	subclass	subclass									y	y		19:16:00	16/05/2010	5	2010	MUC
7922	BGR1_#65_MUC_BD198_198	##65_MUC_BD198	65_MUC_BD198		rank: subclass name in class column	note "Not Reported" in column						exact	accepted	1080	Copepoda	Milne Edwards, 1840	Animalia	Arthropoda	Hexanauplia									Copepoda	y	subclass	subclass									y	y		23:26:00	16/05/2010	5	2010	MUC
7936	BGR1_#65_MUC_MU198_198	##65_MUC_MU198	65_MUC_MU198		rank: subclass name in class column	note "Not Reported" in column						exact	accepted	1080	Copepoda	Milne Edwards, 1840	Animalia	Arthropoda	Hexanauplia									Copepoda	y	subclass	subclass									y	y		23:26:00	16/05/2010	5	2010	MUC
7950	BGR1_#65_MUC_MUC198_198	##65_MUC_MUC198	65_MUC_MUC198		rank: subclass name in class column	note "Not Reported" in column						exact	accepted	1080	Copepoda	Milne Edwards, 1840	Animalia	Arthropoda	Hexanauplia									Copepoda	y	subclass	subclass									y	y		23:26:00	16/05/2010	5	2010	MUC
7964	BGR1_#7_MUC_BD30_30	##7_MUC_BD30	7_MUC_BD30		rank: subclass name in class column	note "Not Reported" in column						exact	accepted	1080	Copepoda	Milne Edwards, 1840	Animalia	Arthropoda	Hexanauplia									Copepoda	y	subclass	subclass									y	y		22:18:00	26/04/2010	4	2010	MUC
7992	BGR1_#7_MUC_MUC30_30	##7_MUC_MUC30	7_MUC_MUC30		rank: subclass name in class column	note "Not Reported" in column						exact	accepted	1080	Copepoda	Milne Edwards, 1840	Animalia	Arthropoda	Hexanauplia									Copepoda	y	subclass	subclass									y	y		22:18:00	26/04/2010	4	2010	MUC
11503	GSR_B4N01_MUC306_306	#B4N01_MUC306	B4N01_MUC306									exact	accepted	1080	Copepoda	Milne Edwards, 1840	Animalia	Arthropoda	Hexanauplia							number only	no	Copepoda	y	subclass	subclass									y	y		00:00:00	06/10/2015	10	2015	MUC
11541	GSR_B4N01_MUC344_344	#B4N01_MUC344	B4N01_MUC344									exact	accepted	1080	Copepoda	Milne Edwards, 1840	Animalia	Arthropoda	Hexanauplia							number only	no	Copepoda	y	subclass	subclass									y	y		00:00:00	07/10/2015	10	2015	MUC
11542	GSR_B4N01_MUC345_345	#B4N01_MUC345	B4N01_MUC345									exact	accepted	1080	Copepoda	Milne Edwards, 1840	Animalia	Arthropoda	Hexanauplia							number only	no	Copepoda	y	subclass	subclass									y	y		00:00:00	07/10/2015	10	2015	MUC
11543	GSR_B4N01_MUC346_346	#B4N01_MUC346	B4N01_MUC346									exact	accepted	1080	Copepoda	Milne Edwards, 1840	Animalia	Arthropoda	Hexanauplia							number only	no	Copepoda	y	subclass	subclass									y	y		00:00:00	07/10/2015	10	2015	MUC
11586	GSR_B4N01_MUC389_389	#B4N01_MUC389	B4N01_MUC389									exact	accepted	1080	Copepoda	Milne Edwards, 1840	Animalia	Arthropoda	Hexanauplia							number only	no	Copepoda	y	subclass	subclass									y	y		00:00:00	07/10/2015	10	2015	MUC
11587	GSR_B4N01_MUC390_390	#B4N01_MUC390	B4N01_MUC390									exact	accepted	1080	Copepoda	Milne Edwards, 1840	Animalia	Arthropoda	Hexanauplia							number only	no	Copepoda	y	subclass	subclass									y	y		00:00:00	07/10/2015	10	2015	MUC
12014	GSR_B4S03_MUC234_234	#B4S03_MUC234	B4S03_MUC234									exact	accepted	1080	Copepoda	Milne Edwards, 1840	Animalia	Arthropoda	Hexanauplia							number only	no	Copepoda	y	subclass	subclass									y	y		00:00:00	29/09/2015	9	2015	MUC
12015	GSR_B4S03_MUC235_235	#B4S03_MUC235	B4S03_MUC235									exact	accepted	1080	Copepoda	Milne Edwards, 1840	Animalia	Arthropoda	Hexanauplia							number only	no	Copepoda	y	subclass	subclass									y	y		00:00:00	29/09/2015	9	2015	MUC
12058	GSR_B4S03_MUC278_278	#B4S03_MUC278	B4S03_MUC278									exact	accepted	1080	Copepoda	Milne Edwards, 1840	Animalia	Arthropoda	Hexanauplia							number only	no	Copepoda	y	subclass	subclass									y	y		00:00:00	29/09/2015	9	2015	MUC
12059	GSR_B4S03_MUC279_279	#B4S03_MUC279	B4S03_MUC279									exact	accepted	1080	Copepoda	Milne Edwards, 1840	Animalia	Arthropoda	Hexanauplia							number only	no	Copepoda	y	subclass	subclass									y	y		00:00:00	29/09/2015	9	2015	MUC
12306	GSR_B6S02_MUC103_103	#B6S02_MUC103	B6S02_MUC103									exact	accepted	1080	Copepoda	Milne Edwards, 1840	Animalia	Arthropoda	Hexanauplia							number only	no	Copepoda	y	subclass	subclass									y	y		00:00:00	23/09/2015	9	2015	MUC
12307	GSR_B6S02_MUC104_104	#B6S02_MUC104	B6S02_MUC104									exact	accepted	1080	Copepoda	Milne Edwards, 1840	Animalia	Arthropoda	Hexanauplia							number only	no	Copepoda	y	subclass	subclass									y	y		00:00:00	23/09/2015	9	2015	MUC
12315	GSR_B6S02_MUC105_105	#B6S02_MUC105	B6S02_MUC105									exact	accepted	1080	Copepoda	Milne Edwards, 1840	Animalia	Arthropoda	Hexanauplia							number only	no	Copepoda	y	subclass	subclass									y	y		00:00:00	23/09/2015	9	2015	MUC
12486	GSR_B6S02_MUC154_154	#B6S02_MUC154	B6S02_MUC154									exact	accepted	1080	Copepoda	Milne Edwards, 1840	Animalia	Arthropoda	Hexanauplia							number only	no	Copepoda	y	subclass	subclass									y	y		00:00:00	24/09/2015	9	2015	MUC
12487	GSR_B6S02_MUC155_155	#B6S02_MUC155	B6S02_MUC155									exact	accepted	1080	Copepoda	Milne Edwards, 1840	Animalia	Arthropoda	Hexanauplia							number only	no	Copepoda	y	subclass	subclass									y	y		00:00:00	24/09/2015	9	2015	MUC
12488	GSR_B6S02_MUC156_156	#B6S02_MUC156	B6S02_MUC156									exact	accepted	1080	Copepoda	Milne Edwards, 1840	Animalia	Arthropoda	Hexanauplia							number only	no	Copepoda	y	subclass	subclass									y	y		00:00:00	24/09/2015	9	2015	MUC
12681	GSR_B6S02_MUC55_55	#B6S02_MUC55	B6S02_MUC55									exact	accepted	1080	Copepoda	Milne Edwards, 1840	Animalia	Arthropoda	Hexanauplia							number only	no	Copepoda	y	subclass	subclass									y	y		00:00:00	23/09/2015	9	2015	MUC
12682	GSR_B6S02_MUC56_56	#B6S02_MUC56	B6S02_MUC56									exact	accepted	1080	Copepoda	Milne Edwards, 1840	Animalia	Arthropoda	Hexanauplia							number only	no	Copepoda	y	subclass	subclass									y	y		00:00:00	23/09/2015	9	2015	MUC
14757	IFREMER1_East Zone_MTB-1-528_527	#East Zone_MTB-1-528	East Zone_MTB-1-528		rank: subclass name in class column	note "Not Reported" in column	note in column; with qualifier					exact	accepted	1080	Copepoda	Milne Edwards, 1840	Animalia	Arthropoda	Hexanauplia									Copepoda	y	subclass	subclass	incertae sedis	family						no	y	no		20:39:00	30/05/2004	5	2004	MUC
18025	OMS_S01_CRS3056_1464	#S01_CRS3056	S01_CRS3056		rank: subclass name in class column	note "Not Reported" in column	formatting: dash in column	formatting: space in column	formatting: space in column			exact	accepted	1080	Copepoda	Milne Edwards, 1840	Animalia	Arthropoda	Hexanauplia									Copepoda	y	subclass	subclass									y	y		10:30:00	24/02/2015	2	2015	MUC
18038	OMS_S01_CRS3069_1477	#S01_CRS3069	S01_CRS3069		rank: subclass name in class column	note "Not Reported" in column	formatting: dash in column	formatting: space in column	formatting: space in column			exact	accepted	1080	Copepoda	Milne Edwards, 1840	Animalia	Arthropoda	Hexanauplia									Copepoda	y	subclass	subclass									y	y		10:30:00	24/02/2015	2	2015	MUC
18044	OMS_S01_CRS3075_1483	#S01_CRS3075	S01_CRS3075		rank: subclass name in class column	note "Not Reported" in column	formatting: dash in column	formatting: space in column	formatting: space in column			exact	accepted	1080	Copepoda	Milne Edwards, 1840	Animalia	Arthropoda	Hexanauplia									Copepoda	y	subclass	subclass									y	y		10:30:00	24/02/2015	2	2015	MUC
18066	OMS_S01_CRS3097_1505	#S01_CRS3097	S01_CRS3097		rank: subclass name in class column	note "Not Reported" in column	formatting: dash in column	formatting: space in column	formatting: space in column			exact	accepted	1080	Copepoda	Milne Edwards, 1840	Animalia	Arthropoda	Hexanauplia									Copepoda	y	subclass	subclass									y	y		10:30:00	24/02/2015	2	2015	MUC
18075	OMS_S01_CRS3106_1514	#S01_CRS3106	S01_CRS3106		rank: subclass name in class column	note "Not Reported" in column	formatting: dash in column	formatting: space in column	formatting: space in column			exact	accepted	1080	Copepoda	Milne Edwards, 1840	Animalia	Arthropoda	Hexanauplia									Copepoda	y	subclass	subclass									y	y		10:30:00	24/02/2015	2	2015	MUC
18082	OMS_S01_CRS3113_1521	#S01_CRS3113	S01_CRS3113		rank: subclass name in class column	note "Not Reported" in column	formatting: dash in column	formatting: space in column	formatting: space in column			exact	accepted	1080	Copepoda	Milne Edwards, 1840	Animalia	Arthropoda	Hexanauplia									Copepoda	y	subclass	subclass									y	y		10:30:00	24/02/2015	2	2015	MUC
18243	OMS_S02_CRS3292_1700	#S02_CRS3292	S02_CRS3292		rank: subclass name in class column	note "Not Reported" in column	formatting: dash in column	formatting: space in column	formatting: space in column			exact	accepted	1080	Copepoda	Milne Edwards, 1840	Animalia	Arthropoda	Hexanauplia									Copepoda	y	subclass	subclass									y	y		01:14:00	28/02/2015	2	2015	MUC
18254	OMS_S02_CRS3303_1711	#S02_CRS3303	S02_CRS3303		rank: subclass name in class column	note "Not Reported" in column	formatting: dash in column	formatting: space in column	formatting: space in column			exact	accepted	1080	Copepoda	Milne Edwards, 1840	Animalia	Arthropoda	Hexanauplia									Copepoda	y	subclass	subclass									y	y		01:14:00	28/02/2015	2	2015	MUC
18269	OMS_S02_CRS3318_1726	#S02_CRS3318	S02_CRS3318		rank: subclass name in class column	note "Not Reported" in column	formatting: dash in column	formatting: space in column	formatting: space in column			exact	accepted	1080	Copepoda	Milne Edwards, 1840	Animalia	Arthropoda	Hexanauplia									Copepoda	y	subclass	subclass									y	y		01:14:00	28/02/2015	2	2015	MUC
18291	OMS_S02_CRS3340_1748	#S02_CRS3340	S02_CRS3340		rank: subclass name in class column	note "Not Reported" in column	formatting: dash in column	formatting: space in column	formatting: space in column			exact	accepted	1080	Copepoda	Milne Edwards, 1840	Animalia	Arthropoda	Hexanauplia									Copepoda	y	subclass	subclass									y	y		01:14:00	28/02/2015	2	2015	MUC
18310	OMS_S02_CRS3359_1767	#S02_CRS3359	S02_CRS3359		rank: subclass name in class column	note "Not Reported" in column	formatting: dash in column	formatting: space in column	formatting: space in column			exact	accepted	1080	Copepoda	Milne Edwards, 1840	Animalia	Arthropoda	Hexanauplia									Copepoda	y	subclass	subclass									y	y		01:14:00	28/02/2015	2	2015	MUC
18508	OMS_S03_CRS3137_1545	#S03_CRS3137	S03_CRS3137		rank: subclass name in class column	note "Not Reported" in column	formatting: dash in column	formatting: space in column	formatting: space in column			exact	accepted	1080	Copepoda	Milne Edwards, 1840	Animalia	Arthropoda	Hexanauplia									Copepoda	y	subclass	subclass									y	y		00:55:00	25/02/2015	2	2015	MUC
18536	OMS_S03_CRS3165_1573	#S03_CRS3165	S03_CRS3165		rank: subclass name in class column	note "Not Reported" in column	formatting: dash in column	formatting: space in column	formatting: space in column			exact	accepted	1080	Copepoda	Milne Edwards, 1840	Animalia	Arthropoda	Hexanauplia									Copepoda	y	subclass	subclass									y	y		00:55:00	25/02/2015	2	2015	MUC
18559	OMS_S03_CRS3188_1596	#S03_CRS3188	S03_CRS3188		rank: subclass name in class column	note "Not Reported" in column	formatting: dash in column	formatting: space in column	formatting: space in column			exact	accepted	1080	Copepoda	Milne Edwards, 1840	Animalia	Arthropoda	Hexanauplia									Copepoda	y	subclass	subclass									y	y		00:55:00	25/02/2015	2	2015	MUC
18709	OMS_S04_CRS3211_1619	#S04_CRS3211	S04_CRS3211		rank: subclass name in class column	note "Not Reported" in column	formatting: dash in column	formatting: space in column	formatting: space in column			exact	accepted	1080	Copepoda	Milne Edwards, 1840	Animalia	Arthropoda	Hexanauplia									Copepoda	y	subclass	subclass									y	y		14:41:00	27/02/2015	2	2015	MUC
18727	OMS_S04_CRS3229_1637	#S04_CRS3229	S04_CRS3229		rank: subclass name in class column	note "Not Reported" in column	formatting: dash in column	formatting: space in column	formatting: space in column			exact	accepted	1080	Copepoda	Milne Edwards, 1840	Animalia	Arthropoda	Hexanauplia									Copepoda	y	subclass	subclass									y	y		14:41:00	27/02/2015	2	2015	MUC
18765	OMS_S04_CRS3267_1675	#S04_CRS3267	S04_CRS3267		rank: subclass name in class column	note "Not Reported" in column	formatting: dash in column	formatting: space in column	formatting: space in column			exact	accepted	1080	Copepoda	Milne Edwards, 1840	Animalia	Arthropoda	Hexanauplia									Copepoda	y	subclass	subclass									y	y		14:41:00	27/02/2015	2	2015	MUC
18897	OMS_S05_CRS3387_1795	#S05_CRS3387	S05_CRS3387		rank: subclass name in class column	note "Not Reported" in column	formatting: dash in column	formatting: space in column	formatting: space in column			exact	accepted	1080	Copepoda	Milne Edwards, 1840	Animalia	Arthropoda	Hexanauplia									Copepoda	y	subclass	subclass									y	y		19:19:00	01/03/2015	3	2015	MUC
18906	OMS_S05_CRS3396_1804	#S05_CRS3396	S05_CRS3396		rank: subclass name in class column	note "Not Reported" in column	formatting: dash in column	formatting: space in column	formatting: space in column			exact	accepted	1080	Copepoda	Milne Edwards, 1840	Animalia	Arthropoda	Hexanauplia									Copepoda	y	subclass	subclass									y	y		19:19:00	01/03/2015	3	2015	MUC
18911	OMS_S05_CRS3401_1809	#S05_CRS3401	S05_CRS3401		rank: subclass name in class column	note "Not Reported" in column	formatting: dash in column	formatting: space in column	formatting: space in column			exact	accepted	1080	Copepoda	Milne Edwards, 1840	Animalia	Arthropoda	Hexanauplia									Copepoda	y	subclass	subclass									y	y		19:19:00	01/03/2015	3	2015	MUC
18928	OMS_S05_CRS3418_1826	#S05_CRS3418	S05_CRS3418		rank: subclass name in class column	note "Not Reported" in column	formatting: dash in column	formatting: space in column	formatting: space in column			exact	accepted	1080	Copepoda	Milne Edwards, 1840	Animalia	Arthropoda	Hexanauplia									Copepoda	y	subclass	subclass									y	y		19:19:00	01/03/2015	3	2015	MUC
18942	OMS_S05_CRS3432_1840	#S05_CRS3432	S05_CRS3432		rank: subclass name in class column	note "Not Reported" in column	formatting: dash in column	formatting: space in column	formatting: space in column			exact	accepted	1080	Copepoda	Milne Edwards, 1840	Animalia	Arthropoda	Hexanauplia									Copepoda	y	subclass	subclass									y	y		19:19:00	01/03/2015	3	2015	MUC
18947	OMS_S05_CRS3437_1845	#S05_CRS3437	S05_CRS3437		rank: subclass name in class column	note "Not Reported" in column	formatting: dash in column	formatting: space in column	formatting: space in column			exact	accepted	1080	Copepoda	Milne Edwards, 1840	Animalia	Arthropoda	Hexanauplia									Copepoda	y	subclass	subclass									y	y		19:19:00	01/03/2015	3	2015	MUC
19074	OMS_S06_CRS3456_1864	#S06_CRS3456	S06_CRS3456		rank: subclass name in class column	note "Not Reported" in column	formatting: dash in column	formatting: space in column	formatting: space in column			exact	accepted	1080	Copepoda	Milne Edwards, 1840	Animalia	Arthropoda	Hexanauplia									Copepoda	y	subclass	subclass									y	y		07:11:00	02/03/2015	3	2015	MUC
19082	OMS_S06_CRS3464_1872	#S06_CRS3464	S06_CRS3464		rank: subclass name in class column	note "Not Reported" in column	formatting: dash in column	formatting: space in column	formatting: space in column			exact	accepted	1080	Copepoda	Milne Edwards, 1840	Animalia	Arthropoda	Hexanauplia									Copepoda	y	subclass	subclass									y	y		07:11:00	02/03/2015	3	2015	MUC
19087	OMS_S06_CRS3469_1877	#S06_CRS3469	S06_CRS3469		rank: subclass name in class column	note "Not Reported" in column	formatting: dash in column	formatting: space in column	formatting: space in column			exact	accepted	1080	Copepoda	Milne Edwards, 1840	Animalia	Arthropoda	Hexanauplia									Copepoda	y	subclass	subclass									y	y		07:11:00	02/03/2015	3	2015	MUC
19116	OMS_S06_CRS3498_1906	#S06_CRS3498	S06_CRS3498		rank: subclass name in class column	note "Not Reported" in column	formatting: dash in column	formatting: space in column	formatting: space in column			exact	accepted	1080	Copepoda	Milne Edwards, 1840	Animalia	Arthropoda	Hexanauplia									Copepoda	y	subclass	subclass									y	y		07:11:00	02/03/2015	3	2015	MUC
19124	OMS_S06_CRS3506_1914	#S06_CRS3506	S06_CRS3506		rank: subclass name in class column	note "Not Reported" in column	formatting: dash in column	formatting: space in column	formatting: space in column			exact	accepted	1080	Copepoda	Milne Edwards, 1840	Animalia	Arthropoda	Hexanauplia									Copepoda	y	subclass	subclass									y	y		07:11:00	02/03/2015	3	2015	MUC
19266	OMS_S07_CRS3590_1998	#S07_CRS3590	S07_CRS3590		rank: subclass name in class column	note "Not Reported" in column	formatting: dash in column	formatting: space in column	formatting: space in column			exact	accepted	1080	Copepoda	Milne Edwards, 1840	Animalia	Arthropoda	Hexanauplia									Copepoda	y	subclass	subclass									y	y		13:54:00	12/03/2015	3	2015	MUC
19282	OMS_S07_CRS3606_2014	#S07_CRS3606	S07_CRS3606		rank: subclass name in class column	note "Not Reported" in column	formatting: dash in column	formatting: space in column	formatting: space in column			exact	accepted	1080	Copepoda	Milne Edwards, 1840	Animalia	Arthropoda	Hexanauplia									Copepoda	y	subclass	subclass									y	y		13:54:00	12/03/2015	3	2015	MUC
19313	OMS_S07_CRS3637_2045	#S07_CRS3637	S07_CRS3637		rank: subclass name in class column	note "Not Reported" in column	formatting: dash in column	formatting: space in column	formatting: space in column			exact	accepted	1080	Copepoda	Milne Edwards, 1840	Animalia	Arthropoda	Hexanauplia									Copepoda	y	subclass	subclass									y	y		13:54:00	12/03/2015	3	2015	MUC
19319	OMS_S07_CRS3643_2051	#S07_CRS3643	S07_CRS3643		rank: subclass name in class column	note "Not Reported" in column	formatting: dash in column	formatting: space in column	formatting: space in column			exact	accepted	1080	Copepoda	Milne Edwards, 1840	Animalia	Arthropoda	Hexanauplia									Copepoda	y	subclass	subclass									y	y		13:54:00	12/03/2015	3	2015	MUC
19512	OMS_S08_CRS3738_2146	#S08_CRS3738	S08_CRS3738		rank: subclass name in class column	note "Not Reported" in column	formatting: dash in column	formatting: space in column	formatting: space in column			exact	accepted	1080	Copepoda	Milne Edwards, 1840	Animalia	Arthropoda	Hexanauplia									Copepoda	y	subclass	subclass									y	y		22:04:00	14/03/2015	3	2015	MUC
19520	OMS_S08_CRS3746_2154	#S08_CRS3746	S08_CRS3746		rank: subclass name in class column	note "Not Reported" in column	formatting: dash in column	formatting: space in column	formatting: space in column			exact	accepted	1080	Copepoda	Milne Edwards, 1840	Animalia	Arthropoda	Hexanauplia									Copepoda	y	subclass	subclass									y	y		22:04:00	14/03/2015	3	2015	MUC
19549	OMS_S08_CRS3775_2183	#S08_CRS3775	S08_CRS3775		rank: subclass name in class column	note "Not Reported" in column	formatting: dash in column	formatting: space in column	formatting: space in column			exact	accepted	1080	Copepoda	Milne Edwards, 1840	Animalia	Arthropoda	Hexanauplia									Copepoda	y	subclass	subclass									y	y		22:04:00	14/03/2015	3	2015	MUC
19569	OMS_S08_CRS3795_2203	#S08_CRS3795	S08_CRS3795		rank: subclass name in class column	note "Not Reported" in column	formatting: dash in column	formatting: space in column	formatting: space in column			exact	accepted	1080	Copepoda	Milne Edwards, 1840	Animalia	Arthropoda	Hexanauplia									Copepoda	y	subclass	subclass									y	y		22:04:00	14/03/2015	3	2015	MUC
19741	OMS_S09_CRS3512_1920	#S09_CRS3512	S09_CRS3512		rank: subclass name in class column	note "Not Reported" in column	formatting: dash in column	formatting: space in column	formatting: space in column			exact	accepted	1080	Copepoda	Milne Edwards, 1840	Animalia	Arthropoda	Hexanauplia									Copepoda	y	subclass	subclass									y	y		14:23:00	11/03/2015	3	2015	MUC
19751	OMS_S09_CRS3522_1930	#S09_CRS3522	S09_CRS3522		rank: subclass name in class column	note "Not Reported" in column	formatting: dash in column	formatting: space in column	formatting: space in column			exact	accepted	1080	Copepoda	Milne Edwards, 1840	Animalia	Arthropoda	Hexanauplia									Copepoda	y	subclass	subclass									y	y		14:23:00	11/03/2015	3	2015	MUC
19761	OMS_S09_CRS3532_1940	#S09_CRS3532	S09_CRS3532		rank: subclass name in class column	note "Not Reported" in column	formatting: dash in column	formatting: space in column	formatting: space in column			exact	accepted	1080	Copepoda	Milne Edwards, 1840	Animalia	Arthropoda	Hexanauplia									Copepoda	y	subclass	subclass									y	y		14:23:00	11/03/2015	3	2015	MUC
19773	OMS_S09_CRS3544_1952	#S09_CRS3544	S09_CRS3544		rank: subclass name in class column	note "Not Reported" in column	formatting: dash in column	formatting: space in column	formatting: space in column			exact	accepted	1080	Copepoda	Milne Edwards, 1840	Animalia	Arthropoda	Hexanauplia									Copepoda	y	subclass	subclass									y	y		14:23:00	11/03/2015	3	2015	MUC
19780	OMS_S09_CRS3551_1959	#S09_CRS3551	S09_CRS3551		rank: subclass name in class column	note "Not Reported" in column	formatting: dash in column	formatting: space in column	formatting: space in column			exact	accepted	1080	Copepoda	Milne Edwards, 1840	Animalia	Arthropoda	Hexanauplia									Copepoda	y	subclass	subclass									y	y		14:23:00	11/03/2015	3	2015	MUC
19792	OMS_S09_CRS3563_1971	#S09_CRS3563	S09_CRS3563		rank: subclass name in class column	note "Not Reported" in column	formatting: dash in column	formatting: space in column	formatting: space in column			exact	accepted	1080	Copepoda	Milne Edwards, 1840	Animalia	Arthropoda	Hexanauplia									Copepoda	y	subclass	subclass									y	y		14:23:00	11/03/2015	3	2015	MUC
19909	OMS_S09_CRS4192_2600	#S09_CRS4192	S09_CRS4192		rank: subclass name in class column	note "Not Reported" in column						exact	accepted	1080	Copepoda	Milne Edwards, 1840	Animalia	Arthropoda	Hexanauplia									Copepoda	y	subclass	subclass									y	y		14:23:00	11/03/2015	3	2015	MUC
20035	OMS_S10_CRS3668_2076	#S10_CRS3668	S10_CRS3668		rank: subclass name in class column	note "Not Reported" in column	formatting: dash in column	formatting: space in column	formatting: space in column			exact	accepted	1080	Copepoda	Milne Edwards, 1840	Animalia	Arthropoda	Hexanauplia									Copepoda	y	subclass	subclass									y	y		00:26:00	13/03/2015	3	2015	MUC
20048	OMS_S10_CRS3681_2089	#S10_CRS3681	S10_CRS3681		rank: subclass name in class column	note "Not Reported" in column	formatting: dash in column	formatting: space in column	formatting: space in column			exact	accepted	1080	Copepoda	Milne Edwards, 1840	Animalia	Arthropoda	Hexanauplia									Copepoda	y	subclass	subclass									y	y		00:26:00	13/03/2015	3	2015	MUC
20070	OMS_S10_CRS3703_2111	#S10_CRS3703	S10_CRS3703		rank: subclass name in class column	note "Not Reported" in column	formatting: dash in column	formatting: space in column	formatting: space in column			exact	accepted	1080	Copepoda	Milne Edwards, 1840	Animalia	Arthropoda	Hexanauplia									Copepoda	y	subclass	subclass									y	y		00:26:00	13/03/2015	3	2015	MUC
20252	OMS_S11_CRS3817_2225	#S11_CRS3817	S11_CRS3817		rank: subclass name in class column	note "Not Reported" in column	formatting: dash in column	formatting: space in column	formatting: space in column			exact	accepted	1080	Copepoda	Milne Edwards, 1840	Animalia	Arthropoda	Hexanauplia									Copepoda	y	subclass	subclass									y	y		20:20:00	16/03/2015	3	2015	MUC
20265	OMS_S11_CRS3830_2238	#S11_CRS3830	S11_CRS3830		rank: subclass name in class column	note "Not Reported" in column	formatting: dash in column	formatting: space in column	formatting: space in column			exact	accepted	1080	Copepoda	Milne Edwards, 1840	Animalia	Arthropoda	Hexanauplia									Copepoda	y	subclass	subclass									y	y		20:20:00	16/03/2015	3	2015	MUC
20274	OMS_S11_CRS3839_2247	#S11_CRS3839	S11_CRS3839		rank: subclass name in class column	note "Not Reported" in column	formatting: dash in column	formatting: space in column	formatting: space in column			exact	accepted	1080	Copepoda	Milne Edwards, 1840	Animalia	Arthropoda	Hexanauplia									Copepoda	y	subclass	subclass									y	y		20:20:00	16/03/2015	3	2015	MUC
20281	OMS_S11_CRS3846_2254	#S11_CRS3846	S11_CRS3846		rank: subclass name in class column	note "Not Reported" in column	formatting: dash in column	formatting: space in column	formatting: space in column			exact	accepted	1080	Copepoda	Milne Edwards, 1840	Animalia	Arthropoda	Hexanauplia									Copepoda	y	subclass	subclass									y	y		20:20:00	16/03/2015	3	2015	MUC
20292	OMS_S11_CRS3857_2265	#S11_CRS3857	S11_CRS3857		rank: subclass name in class column	note "Not Reported" in column	formatting: dash in column	formatting: space in column	formatting: space in column			exact	accepted	1080	Copepoda	Milne Edwards, 1840	Animalia	Arthropoda	Hexanauplia									Copepoda	y	subclass	subclass									y	y		20:20:00	16/03/2015	3	2015	MUC
20299	OMS_S11_CRS3864_2272	#S11_CRS3864	S11_CRS3864		rank: subclass name in class column	note "Not Reported" in column	formatting: dash in column	formatting: space in column	formatting: space in column			exact	accepted	1080	Copepoda	Milne Edwards, 1840	Animalia	Arthropoda	Hexanauplia									Copepoda	y	subclass	subclass									y	y		20:20:00	16/03/2015	3	2015	MUC
20471	OMS_S12_CRS3883_2291	#S12_CRS3883	S12_CRS3883		rank: subclass name in class column	note "Not Reported" in column	formatting: dash in column	formatting: space in column	formatting: space in column			exact	accepted	1080	Copepoda	Milne Edwards, 1840	Animalia	Arthropoda	Hexanauplia									Copepoda	y	subclass	subclass									y	y		06:35:00	17/03/2015	3	2015	MUC
20480	OMS_S12_CRS3892_2300	#S12_CRS3892	S12_CRS3892		rank: subclass name in class column	note "Not Reported" in column	formatting: dash in column	formatting: space in column	formatting: space in column			exact	accepted	1080	Copepoda	Milne Edwards, 1840	Animalia	Arthropoda	Hexanauplia									Copepoda	y	subclass	subclass									y	y		06:35:00	17/03/2015	3	2015	MUC
20488	OMS_S12_CRS3900_2308	#S12_CRS3900	S12_CRS3900		rank: subclass name in class column	note "Not Reported" in column	formatting: dash in column	formatting: space in column	formatting: space in column			exact	accepted	1080	Copepoda	Milne Edwards, 1840	Animalia	Arthropoda	Hexanauplia									Copepoda	y	subclass	subclass									y	y		06:35:00	17/03/2015	3	2015	MUC
2025	BGR1_106_MUC_J_146	#106_MUC_J	106_MUC_J		rank: subclass name in class column	note "Not Reported" in column						exact	accepted	1080	Copepoda	Milne Edwards, 1840	Animalia	Arthropoda	Hexanauplia									Copepoda	y	subclass	subclass									y	y		00:00:00	07/06/2015	6	2015			verbatim depth -9
2041	BGR1_109_MUC_I_131	#109_MUC_I	109_MUC_I		rank: subclass name in class column	note "Not Reported" in column						exact	accepted	1080	Copepoda	Milne Edwards, 1840	Animalia	Arthropoda	Hexanauplia									Copepoda	y	subclass	subclass									y	y		02:12:00	08/06/2015	6	2015			verbatim depth -9
2056	BGR1_121_MUC_A_4	#121_MUC_A	121_MUC_A		rank: subclass name in class column	note "Not Reported" in column						exact	accepted	1080	Copepoda	Milne Edwards, 1840	Animalia	Arthropoda	Hexanauplia									Copepoda	y	subclass	subclass									y	y		13:24:00	11/06/2015	6	2015			verbatim depth -9
2071	BGR1_18_MUC_B_19	#18_MUC_B	18_MUC_B		rank: subclass name in class column	note "Not Reported" in column						exact	accepted	1080	Copepoda	Milne Edwards, 1840	Animalia	Arthropoda	Hexanauplia									Copepoda	y	subclass	subclass									y	y		16:12:00	12/05/2015	5	2015			verbatim depth -9
2088	BGR1_37_MUC_H_116	#37_MUC_H	37_MUC_H		rank: subclass name in class column	note "Not Reported" in column						exact	accepted	1080	Copepoda	Milne Edwards, 1840	Animalia	Arthropoda	Hexanauplia									Copepoda	y	subclass	subclass									y	y		10:57:00	18/05/2015	5	2015			verbatim depth -9
2103	BGR1_61_MUC_G_102	#61_MUC_G	61_MUC_G		rank: subclass name in class column	note "Not Reported" in column						exact	accepted	1080	Copepoda	Milne Edwards, 1840	Animalia	Arthropoda	Hexanauplia									Copepoda	y	subclass	subclass									y	y		13:36:00	25/05/2015	5	2015			verbatim depth -9
2117	BGR1_68_MUC_F_86	#68_MUC_F	68_MUC_F		rank: subclass name in class column	note "Not Reported" in column						exact	accepted	1080	Copepoda	Milne Edwards, 1840	Animalia	Arthropoda	Hexanauplia									Copepoda	y	subclass	subclass									y	y		14:50:00	27/05/2015	5	2015			verbatim depth -9
2133	BGR1_74_MUC_E_70	#74_MUC_E	74_MUC_E		rank: subclass name in class column	note "Not Reported" in column						exact	accepted	1080	Copepoda	Milne Edwards, 1840	Animalia	Arthropoda	Hexanauplia									Copepoda	y	subclass	subclass									y	y		01:07:00	29/05/2015	5	2015			verbatim depth -9
2150	BGR1_8_MUC_C_37	#8_MUC_C	8_MUC_C		rank: subclass name in class column	note "Not Reported" in column						exact	accepted	1080	Copepoda	Milne Edwards, 1840	Animalia	Arthropoda	Hexanauplia									Copepoda	y	subclass	subclass									y	y		13:53:00	09/05/2015	5	2015			verbatim depth -9
2167	BGR1_95_MUC_D_54	#95_MUC_D	95_MUC_D		rank: subclass name in class column	note "Not Reported" in column						exact	accepted	1080	Copepoda	Milne Edwards, 1840	Animalia	Arthropoda	Hexanauplia									Copepoda	y	subclass	subclass									y	y		16:49:00	05/06/2015	6	2015			verbatim depth -9
4969	BGR1_20_EBS_R_16	#20_EBS_R	20_EBS_R		rank: subclass name in class column	note "Not Reported" in column						exact	accepted	1080	Copepoda	Milne Edwards, 1840	Animalia	Arthropoda	Hexanauplia									Copepoda	y	subclass	subclass									y	y		00:00:00	10/05/2014	5	2014			verbatim depth -9
4983	BGR1_20_EBS_R_30	#20_EBS_R	20_EBS_R		rank: subclass name in class column	note "Not Reported" in column						exact	accepted	1080	Copepoda	Milne Edwards, 1840	Animalia	Arthropoda	Hexanauplia									Copepoda	y	subclass	subclass									y	y		00:00:00	10/05/2014	5	2014			verbatim depth -9
4997	BGR1_20_EBS_R_44	#20_EBS_R	20_EBS_R		rank: subclass name in class column	note "Not Reported" in column						exact	accepted	1080	Copepoda	Milne Edwards, 1840	Animalia	Arthropoda	Hexanauplia									Copepoda	y	subclass	subclass									y	y		00:00:00	10/05/2014	5	2014			verbatim depth -9
5715	BGR1_100_MUC_R_124	#100_MUC_R	100_MUC_R		rank: subclass name in class column	note "Not Reported" in column						exact	accepted	1080	Copepoda	Milne Edwards, 1840	Animalia	Arthropoda	Hexanauplia									Copepoda	y	subclass	subclass									y	y		00:00:00	10/05/2016	5	2016			verbatim depth -9
5731	BGR1_102_MUC_E_140	#102_MUC_E	102_MUC_E		rank: subclass name in class column	note "Not Reported" in column						exact	accepted	1080	Copepoda	Milne Edwards, 1840	Animalia	Arthropoda	Hexanauplia									Copepoda	y	subclass	subclass									y	y		00:00:00	11/05/2016	5	2016			verbatim depth -9
5749	BGR1_103_MUC_N_158	#103_MUC_N	103_MUC_N		rank: subclass name in class column	note "Not Reported" in column						exact	accepted	1080	Copepoda	Milne Edwards, 1840	Animalia	Arthropoda	Hexanauplia									Copepoda	y	subclass	subclass									y	y		00:00:00	11/05/2016	5	2016			verbatim depth -9
5765	BGR1_104_MUC_P_174	#104_MUC_P	104_MUC_P		rank: subclass name in class column	note "Not Reported" in column						exact	accepted	1080	Copepoda	Milne Edwards, 1840	Animalia	Arthropoda	Hexanauplia									Copepoda	y	subclass	subclass									y	y		00:00:00	11/05/2016	5	2016			verbatim depth -9
5778	BGR1_18_EBS_L_187	#18_EBS_L	18_EBS_L		rank: subclass name in class column	note "Not Reported" in column						exact	accepted	1080	Copepoda	Milne Edwards, 1840	Animalia	Arthropoda	Hexanauplia									Copepoda	y	subclass	subclass									y	y		00:00:00	24/04/2016	4	2016			verbatim depth -9
5800	BGR1_25_EBS_D_209	#25_EBS_D	25_EBS_D		rank: subclass name in class column	note "Not Reported" in column						exact	accepted	1080	Copepoda	Milne Edwards, 1840	Animalia	Arthropoda	Hexanauplia									Copepoda	y	subclass	subclass									y	y		00:00:00	29/04/2016	4	2016			verbatim depth -9
5823	BGR1_28_EBS_G_232	#28_EBS_G	28_EBS_G		rank: subclass name in class column	note "Not Reported" in column						exact	accepted	1080	Copepoda	Milne Edwards, 1840	Animalia	Arthropoda	Hexanauplia									Copepoda	y	subclass	subclass									y	y		00:00:00	01/05/2016	5	2016			verbatim depth -9
5840	BGR1_44_MUC_K_3	#44_MUC_K	44_MUC_K		rank: subclass name in class column	note "Not Reported" in column						exact	accepted	1080	Copepoda	Milne Edwards, 1840	Animalia	Arthropoda	Hexanauplia									Copepoda	y	subclass	subclass									y	y		00:00:00	03/05/2016	5	2016			verbatim depth -9
5856	BGR1_45_MUC_H_19	#45_MUC_H	45_MUC_H		rank: subclass name in class column	note "Not Reported" in column						exact	accepted	1080	Copepoda	Milne Edwards, 1840	Animalia	Arthropoda	Hexanauplia									Copepoda	y	subclass	subclass									y	y		00:00:00	03/05/2016	5	2016			verbatim depth -9
5870	BGR1_46_MUC_J_33	#46_MUC_J	46_MUC_J		rank: subclass name in class column	note "Not Reported" in column						exact	accepted	1080	Copepoda	Milne Edwards, 1840	Animalia	Arthropoda	Hexanauplia									Copepoda	y	subclass	subclass									y	y		00:00:00	03/05/2016	5	2016			verbatim depth -9
5884	BGR1_54_MUC_M_47	#54_MUC_M	54_MUC_M		rank: subclass name in class column	note "Not Reported" in column						exact	accepted	1080	Copepoda	Milne Edwards, 1840	Animalia	Arthropoda	Hexanauplia									Copepoda	y	subclass	subclass									y	y		00:00:00	04/05/2016	5	2016			verbatim depth -9
5901	BGR1_87_MUC_C_64	#87_MUC_C	87_MUC_C		rank: subclass name in class column	note "Not Reported" in column						exact	accepted	1080	Copepoda	Milne Edwards, 1840	Animalia	Arthropoda	Hexanauplia									Copepoda	y	subclass	subclass									y	y		00:00:00	08/05/2016	5	2016			verbatim depth -9
5915	BGR1_89_MUC_A_78	#89_MUC_A	89_MUC_A		rank: subclass name in class column	note "Not Reported" in column						exact	accepted	1080	Copepoda	Milne Edwards, 1840	Animalia	Arthropoda	Hexanauplia									Copepoda	y	subclass	subclass									y	y		00:00:00	08/05/2016	5	2016			verbatim depth -9
5930	BGR1_90_MUC_F_93	#90_MUC_F	90_MUC_F		rank: subclass name in class column	note "Not Reported" in column						exact	accepted	1080	Copepoda	Milne Edwards, 1840	Animalia	Arthropoda	Hexanauplia									Copepoda	y	subclass	subclass									y	y		00:00:00	08/05/2016	5	2016			verbatim depth -9
5943	BGR1_91_EBS_I_249	#91_EBS_I	91_EBS_I		rank: subclass name in class column	note "Not Reported" in column						exact	accepted	1080	Copepoda	Milne Edwards, 1840	Animalia	Arthropoda	Hexanauplia									Copepoda	y	subclass	subclass									y	y		00:00:00	09/05/2016	5	2016			verbatim depth -9
5964	BGR1_95_EBS_B_270	#95_EBS_B	95_EBS_B		rank: subclass name in class column	note "Not Reported" in column						exact	accepted	1080	Copepoda	Milne Edwards, 1840	Animalia	Arthropoda	Hexanauplia									Copepoda	y	subclass	subclass									y	y		00:00:00	09/05/2016	5	2016			verbatim depth -9
5985	BGR1_96_EBS_O_291	#96_EBS_O	96_EBS_O		rank: subclass name in class column	note "Not Reported" in column						exact	accepted	1080	Copepoda	Milne Edwards, 1840	Animalia	Arthropoda	Hexanauplia									Copepoda	y	subclass	subclass									y	y		00:00:00	10/05/2016	5	2016			verbatim depth -9
6003	BGR1_97_MUC_Q_107	#97_MUC_Q	97_MUC_Q		rank: subclass name in class column	note "Not Reported" in column						exact	accepted	1080	Copepoda	Milne Edwards, 1840	Animalia	Arthropoda	Hexanauplia									Copepoda	y	subclass	subclass									y	y		00:00:00	10/05/2016	5	2016			verbatim depth -9
22619	UKSRL1_UK1-A-EB01_AB1-COP101_954	#UK1-A-EB01_AB1-COP101	UK1-A-EB01_AB1-COP101		rank: subclass name in class column	note "Not Reported" in column						exact	accepted	1080	Copepoda	Milne Edwards, 1840	Animalia	Arthropoda	Hexanauplia									Copepoda	y	subclass	subclass									y	y		16:30:00	09/10/2013	10	2013
22956	UKSRL1_UK1-A-EB03_AB1-COP27_880	#UK1-A-EB03_AB1-COP27	UK1-A-EB03_AB1-COP27		rank: subclass name in class column	qualifier only in column	qualifier only in column	qualifier only in column				exact	accepted	1080	Copepoda	Milne Edwards, 1840	Animalia	Arthropoda	Hexanauplia						indet.	qualifier only	no	Copepoda	y	subclass	subclass	indet.	genus							y	y		07:19:00	13/10/2013	10	2013
23055	UKSRL1_UK1-A-EB04_AB1-COP229_1082	#UK1-A-EB04_AB1-COP229	UK1-A-EB04_AB1-COP229		rank: subclass name in class column	note: n/a in column						exact	accepted	1080	Copepoda	Milne Edwards, 1840	Animalia	Arthropoda	Hexanauplia									Copepoda	y	subclass	subclass									y	y		12:48:00	17/10/2013	10	2013
23091	UKSRL1_UK1-A-EB04_AB1-COP42_895	#UK1-A-EB04_AB1-COP42	UK1-A-EB04_AB1-COP42		rank: subclass name in class column	qualifier only in column	qualifier only in column	qualifier only in column				exact	accepted	1080	Copepoda	Milne Edwards, 1840	Animalia	Arthropoda	Hexanauplia						indet	qualifier only	no	Copepoda	y	subclass	subclass	indet.	genus							y	y		12:48:00	17/10/2013	10	2013
23508	UKSRL1_UK1-A-G_AB1-COP65_918	#UK1-A-G_AB1-COP65	UK1-A-G_AB1-COP65		rank: subclass name in class column			question mark in column				exact	accepted	1080	Copepoda	Milne Edwards, 1840	Animalia	Arthropoda	Hexanauplia						Cyclopoida sp. 4?	gen	yes	Copepoda	y	subclass	taxonConceptID									y	y		20:39:00	17/10/2013	10	2013
47012	UKSRL1_UK1-AB02-U01_UK1-AB2-Copepoda_2	#UK1-AB02-U01_UK1-AB2-Copepoda	UK1-AB02-U01_UK1-AB2-Copepoda		note: "Not Reported" in column							exact	accepted	1080	Copepoda	Milne Edwards, 1840	Animalia	Arthropoda	Hexanauplia									Copepoda	y	subclass	subclass									y	y		03:10:00	16/03/2015	3	2015		sample preservation method in SCM column
47358	UKSRL1_UK1-AB02-U02_UK1-AB2-Copepoda_9	#UK1-AB02-U02_UK1-AB2-Copepoda	UK1-AB02-U02_UK1-AB2-Copepoda		note: "Not Reported" in column							exact	accepted	1080	Copepoda	Milne Edwards, 1840	Animalia	Arthropoda	Hexanauplia									Copepoda	y	subclass	subclass									y	y		03:10:00	16/03/2015	3	2015		sample preservation method in SCM column
47591	UKSRL1_UK1-AB02-U03_UK1-AB2-Copepoda_17	#UK1-AB02-U03_UK1-AB2-Copepoda	UK1-AB02-U03_UK1-AB2-Copepoda		note: "Not Reported" in column							exact	accepted	1080	Copepoda	Milne Edwards, 1840	Animalia	Arthropoda	Hexanauplia									Copepoda	y	subclass	subclass									y	y		03:11:00	16/03/2015	3	2015		sample preservation method in SCM column
47592	UKSRL1_UK1-AB02-U03_UK1-AB2-Copepoda_28	#UK1-AB02-U03_UK1-AB2-Copepoda	UK1-AB02-U03_UK1-AB2-Copepoda		note: "Not Reported" in column							exact	accepted	1080	Copepoda	Milne Edwards, 1840	Animalia	Arthropoda	Hexanauplia									Copepoda	y	subclass	subclass									y	y		03:11:00	16/03/2015	3	2015		sample preservation method in SCM column
48747	UKSRL1_UK1-AB02-U06_UK1-AB2-Copepoda_100	#UK1-AB02-U06_UK1-AB2-Copepoda	UK1-AB02-U06_UK1-AB2-Copepoda		note: "Not Reported" in column							exact	accepted	1080	Copepoda	Milne Edwards, 1840	Animalia	Arthropoda	Hexanauplia									Copepoda	y	subclass	subclass									y	y		03:11:00	16/03/2015	3	2015		sample preservation method in SCM column
48748	UKSRL1_UK1-AB02-U06_UK1-AB2-Copepoda_108	#UK1-AB02-U06_UK1-AB2-Copepoda	UK1-AB02-U06_UK1-AB2-Copepoda		note: "Not Reported" in column							exact	accepted	1080	Copepoda	Milne Edwards, 1840	Animalia	Arthropoda	Hexanauplia									Copepoda	y	subclass	subclass									y	y		03:11:00	16/03/2015	3	2015		sample preservation method in SCM column
49153	UKSRL1_UK1-AB02-U07_UK1-AB2-Copepoda_111	#UK1-AB02-U07_UK1-AB2-Copepoda	UK1-AB02-U07_UK1-AB2-Copepoda		note: "Not Reported" in column							exact	accepted	1080	Copepoda	Milne Edwards, 1840	Animalia	Arthropoda	Hexanauplia									Copepoda	y	subclass	subclass									y	y		03:11:00	16/03/2015	3	2015		sample preservation method in SCM column
49567	UKSRL1_UK1-AB02-U12_UK1-AB2-Copepoda_116	#UK1-AB02-U12_UK1-AB2-Copepoda	UK1-AB02-U12_UK1-AB2-Copepoda		note: "Not Reported" in column							exact	accepted	1080	Copepoda	Milne Edwards, 1840	Animalia	Arthropoda	Hexanauplia									Copepoda	y	subclass	subclass									y	y		03:11:00	16/03/2015	3	2015		sample preservation method in SCM column
49568	UKSRL1_UK1-AB02-U12_UK1-AB2-Copepoda_122	#UK1-AB02-U12_UK1-AB2-Copepoda	UK1-AB02-U12_UK1-AB2-Copepoda		note: "Not Reported" in column							exact	accepted	1080	Copepoda	Milne Edwards, 1840	Animalia	Arthropoda	Hexanauplia									Copepoda	y	subclass	subclass									y	y		03:11:00	16/03/2015	3	2015		sample preservation method in SCM column
49569	UKSRL1_UK1-AB02-U12_UK1-AB2-Copepoda_126	#UK1-AB02-U12_UK1-AB2-Copepoda	UK1-AB02-U12_UK1-AB2-Copepoda		note: "Not Reported" in column							exact	accepted	1080	Copepoda	Milne Edwards, 1840	Animalia	Arthropoda	Hexanauplia									Copepoda	y	subclass	subclass									y	y		03:11:00	16/03/2015	3	2015		sample preservation method in SCM column
49611	UKSRL1_UK1-AB02-U13_UK1-AB2-Copepoda_151	#UK1-AB02-U13_UK1-AB2-Copepoda	UK1-AB02-U13_UK1-AB2-Copepoda		note: "Not Reported" in column							exact	accepted	1080	Copepoda	Milne Edwards, 1840	Animalia	Arthropoda	Hexanauplia									Copepoda	y	subclass	subclass									y	y		03:12:00	16/03/2015	3	2015		sample preservation method in SCM column
49651	UKSRL1_UK1-AB02-U14_UK1-AB2-Copepoda_132	#UK1-AB02-U14_UK1-AB2-Copepoda	UK1-AB02-U14_UK1-AB2-Copepoda		note: "Not Reported" in column							exact	accepted	1080	Copepoda	Milne Edwards, 1840	Animalia	Arthropoda	Hexanauplia									Copepoda	y	subclass	subclass									y	y		03:12:00	16/03/2015	3	2015		sample preservation method in SCM column
49652	UKSRL1_UK1-AB02-U14_UK1-AB2-Copepoda_141	#UK1-AB02-U14_UK1-AB2-Copepoda	UK1-AB02-U14_UK1-AB2-Copepoda		note: "Not Reported" in column							exact	accepted	1080	Copepoda	Milne Edwards, 1840	Animalia	Arthropoda	Hexanauplia									Copepoda	y	subclass	subclass									y	y		03:12:00	16/03/2015	3	2015		sample preservation method in SCM column
49837	UKSRL1_UK1-AB02-U15_UK1-AB2-Copepoda_162	#UK1-AB02-U15_UK1-AB2-Copepoda	UK1-AB02-U15_UK1-AB2-Copepoda		note: "Not Reported" in column							exact	accepted	1080	Copepoda	Milne Edwards, 1840	Animalia	Arthropoda	Hexanauplia									Copepoda	y	subclass	subclass									y	y		03:12:00	16/03/2015	3	2015		sample preservation method in SCM column
19219	OMS_S07_CRS2357_765	#S07_CRS2357	S07_CRS2357			note "Not Reported" in column	formatting: dash in column	formatting: space in column	formatting: space in column			exact	accepted	1269	Echiura	Sedgwick, 1898	Animalia	Annelida	Polychaeta									Echiura	y	subclass	subclass									y	y		02:57:00	11/03/2015	3	2015	BC
21205	UKSRL1_UK1-A-A_CRS1493_38	#UK1-A-A_CRS1493	UK1-A-A_CRS1493		rank: subclass name in order column	note "Not Reported" in column	formatting: dash in column	formatting: space in column	rank: putative name in species column			exact	accepted	2036	Oligochaeta	Grube, 1850	Animalia	Annelida	Clitellata						Oligochaeta - sp. indeterminate	sciname w qualifier	no	Oligochaeta	y	subclass	subclass									y	y		17:15:00	10/08/2013	8	2013
21920	UKSRL1_UK1-A-B_CRS1499_110	#UK1-A-B_CRS1499	UK1-A-B_CRS1499		rank: subclass name in order column	note "Not Reported" in column	formatting: dash in column	formatting: space in column	rank: putative name in species column			exact	accepted	2036	Oligochaeta	Grube, 1850	Animalia	Annelida	Clitellata						AB_ Oligochaeta sp 1	gen	yes	Oligochaeta	y	subclass	taxonConceptID									y	y		20:00:00	10/09/2013	9	2013
21921	UKSRL1_UK1-A-B_CRS1499_111	#UK1-A-B_CRS1499	UK1-A-B_CRS1499		rank: subclass name in order column	note "Not Reported" in column	formatting: dash in column	formatting: space in column	rank: putative name in species column			exact	accepted	2036	Oligochaeta	Grube, 1850	Animalia	Annelida	Clitellata						AB_ Oligochaeta sp 2	gen	yes	Oligochaeta	y	subclass	taxonConceptID									y	y		20:00:00	10/09/2013	9	2013
24285	UKSRL1_UK1-A-J_CRS1542_623	#UK1-A-J_CRS1542	UK1-A-J_CRS1542		rank: subclass name in order column	note "Not Reported" in column	formatting: dash in column	formatting: space in column	rank: putative name in species column			exact	accepted	2036	Oligochaeta	Grube, 1850	Animalia	Annelida	Clitellata						AB_ Oligochaeta sp 2	gen	yes	Oligochaeta	y	subclass	taxonConceptID									y	y		13:27:00	21/10/2013	10	2013
[truncated: 51,074 more rows]
[truncated: 84 more columns]
