# Supplementary material for: A review of the International Seabed Authority database DeepData from a biological perspective: challenges and opportunities in the UN Ocean Decade
Source: Database (Oxford). 2023 Mar 30;2023:baad013. doi: 10.1093/database/baad013 (PMC10064262; doi:10.1093/database/baad013)
Supplement: baad013_Supp [file baad013_supp.zip › SDF1D_DD_PUBLISHED_4analysis_ed_2022-11-08.csv]

rec	INCL-ALL-SPP	INCL_ALL-TAXA	incl_notes	ScientificName_accepted	pelagic	ref_description	description	description_orig	CCZ_endemic.x	Record	CAT	size_cat_notes	size_cat	size_cat_CL.DD._orig	Nominal.size.Category_ed	comp_key.y	occurrenceID	occurrenceID_ed	Phylum.	Class_ed	Order_ed	Family_ed	Genus_ed	Subgenus	Species_ed	put_sp_ed	put_cat	put_valid	SPECIES	scientificName	Match.type	Taxon.status	other_rank	taxonRank	taxonRank_orig	TR_w_TCID	Identification.Method	Identification.Method.1	Notes.on.taxanomic.identification.x	qualifier	rank_qual	column_notes	non_specimen	incl_in_taxon_analysis	incl_strict_taxon_records	sample_time	SampleDate_ed	sample_month	YEAR
16544	y	y		Desmoscolecida						temporary name			meiofauna	meiofauna		IFREMER1_SO239-176_SO239-1257_1257	#SO239-176_SO239-1257	SO239-176_SO239-1257	Nematoda	Chromadorea	Desmoscolecida					cf. Erebus (cf. Erebus/Prototricoma)	sciname	yes	cf. Erebus (cf. Erebus/Prototricoma)	Desmoscolecida	exact	accepted		order	order	order		Not Reported		cf.	genus			no indivs = zero	no	01:40:00	18/04/2015	4	2015
16270	y	y		Desmoscolecida						temporary name			meiofauna	meiofauna		IFREMER1_SO239-175_SO239-1048_1048	#SO239-175_SO239-1048	SO239-175_SO239-1048	Nematoda	Chromadorea	Desmoscolecida					cf. Erebus (cf. Erebus/Prototricoma)	sciname	yes	cf. Erebus (cf. Erebus/Prototricoma)	Desmoscolecida	exact	accepted		order	order	order		Not Reported		cf.	genus			no indivs = zero	no	22:10:00	17/04/2015	4	2015
15928	y	y		Desmoscolecida						temporary name			meiofauna	meiofauna		IFREMER1_SO239-168_SO239-641_641	#SO239-168_SO239-641	SO239-168_SO239-641	Nematoda	Chromadorea	Desmoscolecida					cf. Erebus (cf. Erebus/Prototricoma)	sciname	yes	cf. Erebus (cf. Erebus/Prototricoma)	Desmoscolecida	exact	accepted		order	order	order		Not Reported		cf.	genus			no indivs = zero	no	23:48:00	16/04/2015	4	2015
15427	y	y		Desmoscolecida						temporary name			meiofauna	meiofauna		IFREMER1_SO239-154_SO239-40_40	#SO239-154_SO239-40	SO239-154_SO239-40	Nematoda	Chromadorea	Desmoscolecida					cf. Erebus (cf. Erebus/Prototricoma)	sciname	yes	cf. Erebus (cf. Erebus/Prototricoma)	Desmoscolecida	exact	accepted		order	order	order		Not Reported		cf.	genus			no indivs = zero	no	08:22:00	14/04/2015	4	2015
16548	y	y		Leptolaimidae						temporary name			meiofauna	meiofauna		IFREMER1_SO239-176_SO239-1261_1261	#SO239-176_SO239-1261	SO239-176_SO239-1261	Nematoda	Chromadorea	Plectida	Leptolaimidae				cf. Leptolaimidae family	sciname	yes	cf. Leptolaimidae family	Leptolaimidae	exact	accepted		family	family	family		Not Reported		cf.	family			no indivs = zero	no	01:40:00	18/04/2015	4	2015
16274	y	y		Leptolaimidae						temporary name			meiofauna	meiofauna		IFREMER1_SO239-175_SO239-1052_1052	#SO239-175_SO239-1052	SO239-175_SO239-1052	Nematoda	Chromadorea	Plectida	Leptolaimidae				cf. Leptolaimidae family	sciname	yes	cf. Leptolaimidae family	Leptolaimidae	exact	accepted		family	family	family		Not Reported		cf.	family				no	22:10:00	17/04/2015	4	2015
15932	y	y		Leptolaimidae						temporary name			meiofauna	meiofauna		IFREMER1_SO239-168_SO239-645_645	#SO239-168_SO239-645	SO239-168_SO239-645	Nematoda	Chromadorea	Plectida	Leptolaimidae				cf. Leptolaimidae family	sciname	yes	cf. Leptolaimidae family	Leptolaimidae	exact	accepted		family	family	family		Not Reported		cf.	family			no indivs = zero	no	23:48:00	16/04/2015	4	2015
15431	y	y		Leptolaimidae						temporary name			meiofauna	meiofauna		IFREMER1_SO239-154_SO239-44_44	#SO239-154_SO239-44	SO239-154_SO239-44	Nematoda	Chromadorea	Plectida	Leptolaimidae				cf. Leptolaimidae family	sciname	yes	cf. Leptolaimidae family	Leptolaimidae	exact	accepted		family	family	family		Not Reported		cf.	family			no indivs = zero	no	08:22:00	14/04/2015	4	2015
16551	y	y		Linhomoeidae						temporary name			meiofauna	meiofauna		IFREMER1_SO239-176_SO239-1264_1264	#SO239-176_SO239-1264	SO239-176_SO239-1264	Nematoda	Chromadorea	Monhysterida	Linhomoeidae				cf. Linhomoeidae family	sciname	yes	cf. Linhomoeidae family	Linhomoeidae	exact	accepted		family	family	family		Not Reported		cf.	family			no indivs = zero	no	01:40:00	18/04/2015	4	2015
16277	y	y		Linhomoeidae						temporary name			meiofauna	meiofauna		IFREMER1_SO239-175_SO239-1055_1055	#SO239-175_SO239-1055	SO239-175_SO239-1055	Nematoda	Chromadorea	Monhysterida	Linhomoeidae				cf. Linhomoeidae family	sciname	yes	cf. Linhomoeidae family	Linhomoeidae	exact	accepted		family	family	family		Not Reported		cf.	family				no	22:10:00	17/04/2015	4	2015
15935	y	y		Linhomoeidae						temporary name			meiofauna	meiofauna		IFREMER1_SO239-168_SO239-648_648	#SO239-168_SO239-648	SO239-168_SO239-648	Nematoda	Chromadorea	Monhysterida	Linhomoeidae				cf. Linhomoeidae family	sciname	yes	cf. Linhomoeidae family	Linhomoeidae	exact	accepted		family	family	family		Not Reported		cf.	family			no indivs = zero	no	23:48:00	16/04/2015	4	2015
15434	y	y		Linhomoeidae						temporary name			meiofauna	meiofauna		IFREMER1_SO239-154_SO239-47_47	#SO239-154_SO239-47	SO239-154_SO239-47	Nematoda	Chromadorea	Monhysterida	Linhomoeidae				cf. Linhomoeidae family	sciname	yes	cf. Linhomoeidae family	Linhomoeidae	exact	accepted		family	family	family		Not Reported		cf.	family			no indivs = zero	no	08:22:00	14/04/2015	4	2015
17675	y	y		Aphelochaeta						temporary name			macrofauna	macrofauna	macro	KOREA1_MNBC1909_RC238_238	#MNBC1909_RC238	MNBC1909_RC238	Annelida	Polychaeta	Terebellida	Cirratulidae	Aphelochaeta			(Aphelochaeta wilsoni) sp. 9	gen	yes	(Aphelochaeta wilsoni) sp. 9	Aphelochaeta	exact	accepted		genus	genus	temp name		Not Reported								03:54:00	19/03/2019	3	2019
17505	y	y		Aphelochaeta						temporary name			macrofauna	macrofauna	macro	KOREA1_MNBC1901_RC302_302	#MNBC1901_RC302	MNBC1901_RC302	Annelida	Polychaeta	Terebellida	Cirratulidae	Aphelochaeta			(Aphelochaeta wilsoni) sp. 9	gen	yes	(Aphelochaeta wilsoni) sp. 9	Aphelochaeta	exact	accepted		genus	genus	temp name		Not Reported								08:04:00	16/03/2019	3	2019
17727	y	y		Chaetozone						temporary name			macrofauna	macrofauna	macro	KOREA1_MNBC1920_RC221_221	#MNBC1920_RC221	MNBC1920_RC221	Annelida	Polychaeta	Terebellida	Cirratulidae	Chaetozone			(Chaetozone trubloodi) sp. 6	gen	yes	(Chaetozone trubloodi) sp. 6	Chaetozone	exact	accepted		genus	genus	temp name		Not Reported								19:01:00	25/03/2019	3	2019
17598	y	y		Chaetozone						temporary name			macrofauna	macrofauna	macro	KOREA1_MNBC1907_RC264_264	#MNBC1907_RC264	MNBC1907_RC264	Annelida	Polychaeta	Terebellida	Cirratulidae	Chaetozone			(Chaetozone trubloodi) sp. 6	gen	yes	(Chaetozone trubloodi) sp. 6	Chaetozone	exact	accepted		genus	genus	temp name		Not Reported								17:31:00	18/03/2019	3	2019
17884	y	y		Collettea						temporary name			macrofauna	macrofauna	macro	KOREA1_MNBS1919_RC200_200	#MNBS1919_RC200	MNBS1919_RC200	Arthropoda	Malacostraca	Tanaidacea	Colletteidae	Collettea			(elongata)	gen	yes	(elongata)	Collettea	exact	accepted		genus	genus	genus		Not Reported		sp.	species	(elongata)				07:02:00	25/03/2019	3	2019
17773	y	y		Laonice						temporary name			macrofauna	macrofauna	macro	KOREA1_MNBC1921_RC368_368	#MNBC1921_RC368	MNBC1921_RC368	Annelida	Polychaeta	Spionida	Spionidae	Laonice			(indet)	gen	yes	(indet)	Laonice	exact	accepted		genus	genus	genus		Not Reported		sp.	species					05:23:00	26/03/2019	3	2019
17605	y	y		Sabellidae						temporary name			macrofauna	macrofauna	macro	KOREA1_MNBC1907_RC271_271	#MNBC1907_RC271	MNBC1907_RC271	Annelida	Polychaeta	Sabellida	Sabellidae				(Jasmineira?) sp. 3	gen	yes	(Jasmineira?) sp. 3	Sabellidae	exact	accepted		family	family	temp name		Not Reported								17:31:00	18/03/2019	3	2019
1827	y	y		Sigalionidae						temporary name			macrofauna	macrofauna	macro	BGR1_#80EBS_MUC1261_1261	##80EBS_MUC1261	80EBS_MUC1261	Annelida	Polychaeta	Phyllodocida	Sigalionidae				?Leanira sp. 1	gen	yes	?Leanira sp. 1	Sigalionidae	exact	accepted		family	family	temp name		Not Reported								17:40:00	21/04/2012	4	2012
1153	y	y		Sigalionidae						temporary name			macrofauna	macrofauna	macro	BGR1_#80EBS_MU1261_1261	##80EBS_MU1261	80EBS_MU1261	Annelida	Polychaeta	Phyllodocida	Sigalionidae				?Leanira sp. 1	gen	yes	?Leanira sp. 1	Sigalionidae	exact	accepted		family	family	temp name		Not Reported								17:40:00	21/04/2012	4	2012
1102	y	y		Sigalionidae						temporary name			macrofauna	macrofauna	macro	BGR1_#80EBS_BD1261_1261	##80EBS_BD1261	80EBS_BD1261	Annelida	Polychaeta	Phyllodocida	Sigalionidae				?Leanira sp. 1	gen	yes	?Leanira sp. 1	Sigalionidae	exact	accepted		family	family	temp name		Not Reported								17:40:00	21/04/2012	4	2012
1763	y	y		Sigalionidae						temporary name			macrofauna	macrofauna	macro	BGR1_#73EBS_MUC1197_1197	##73EBS_MUC1197	73EBS_MUC1197	Annelida	Polychaeta	Phyllodocida	Sigalionidae				?Leanira sp. 1	gen	yes	?Leanira sp. 1	Sigalionidae	exact	accepted		family	family	temp name		Not Reported								09:42:00	20/04/2012	4	2012
1762	y	y		Sigalionidae						temporary name			macrofauna	macrofauna	macro	BGR1_#73EBS_MUC1196_1196	##73EBS_MUC1196	73EBS_MUC1196	Annelida	Polychaeta	Phyllodocida	Sigalionidae				?Leanira sp. 1	gen	yes	?Leanira sp. 1	Sigalionidae	exact	accepted		family	family	temp name		Not Reported								09:42:00	20/04/2012	4	2012
1060	y	y		Sigalionidae						temporary name			macrofauna	macrofauna	macro	BGR1_#73EBS_MU1197_1197	##73EBS_MU1197	73EBS_MU1197	Annelida	Polychaeta	Phyllodocida	Sigalionidae				?Leanira sp. 1	gen	yes	?Leanira sp. 1	Sigalionidae	exact	accepted		family	family	temp name		Not Reported								09:42:00	20/04/2012	4	2012
1059	y	y		Sigalionidae						temporary name			macrofauna	macrofauna	macro	BGR1_#73EBS_MU1196_1196	##73EBS_MU1196	73EBS_MU1196	Annelida	Polychaeta	Phyllodocida	Sigalionidae				?Leanira sp. 1	gen	yes	?Leanira sp. 1	Sigalionidae	exact	accepted		family	family	temp name		Not Reported								09:42:00	20/04/2012	4	2012
1005	y	y		Sigalionidae						temporary name			macrofauna	macrofauna	macro	BGR1_#73EBS_BD1197_1197	##73EBS_BD1197	73EBS_BD1197	Annelida	Polychaeta	Phyllodocida	Sigalionidae				?Leanira sp. 1	gen	yes	?Leanira sp. 1	Sigalionidae	exact	accepted		family	family	temp name		Not Reported								09:42:00	20/04/2012	4	2012
1004	y	y		Sigalionidae						temporary name			macrofauna	macrofauna	macro	BGR1_#73EBS_BD1196_1196	##73EBS_BD1196	73EBS_BD1196	Annelida	Polychaeta	Phyllodocida	Sigalionidae				?Leanira sp. 1	gen	yes	?Leanira sp. 1	Sigalionidae	exact	accepted		family	family	temp name		Not Reported								09:42:00	20/04/2012	4	2012
6479	y	y		Sigalionidae						temporary name			macrofauna	macrofauna	macro	BGR1_#12EBS_MU262_262	##12EBS_MU262	12EBS_MU262	Annelida	Polychaeta	Phyllodocida	Sigalionidae				?Leanira sp. 1	gen	yes	?Leanira sp. 1	Sigalionidae	exact	accepted		family	family	temp name		Not Reported								06:07:00	28/04/2010	4	2010
6478	y	y		Sigalionidae						temporary name			macrofauna	macrofauna	macro	BGR1_#12EBS_MU261_261	##12EBS_MU261	12EBS_MU261	Annelida	Polychaeta	Phyllodocida	Sigalionidae				?Leanira sp. 1	gen	yes	?Leanira sp. 1	Sigalionidae	exact	accepted		family	family	temp name		Not Reported								06:07:00	28/04/2010	4	2010
6477	y	y		Sigalionidae						temporary name			macrofauna	macrofauna	macro	BGR1_#12EBS_MU260_260	##12EBS_MU260	12EBS_MU260	Annelida	Polychaeta	Phyllodocida	Sigalionidae				?Leanira sp. 1	gen	yes	?Leanira sp. 1	Sigalionidae	exact	accepted		family	family	temp name		Not Reported								06:07:00	28/04/2010	4	2010
6476	y	y		Sigalionidae						temporary name			macrofauna	macrofauna	macro	BGR1_#12EBS_MU259_259	##12EBS_MU259	12EBS_MU259	Annelida	Polychaeta	Phyllodocida	Sigalionidae				?Leanira sp. 1	gen	yes	?Leanira sp. 1	Sigalionidae	exact	accepted		family	family	temp name		Not Reported								06:07:00	28/04/2010	4	2010
6475	y	y		Sigalionidae						temporary name			macrofauna	macrofauna	macro	BGR1_#12EBS_MU258_258	##12EBS_MU258	12EBS_MU258	Annelida	Polychaeta	Phyllodocida	Sigalionidae				?Leanira sp. 1	gen	yes	?Leanira sp. 1	Sigalionidae	exact	accepted		family	family	temp name		Not Reported								06:07:00	28/04/2010	4	2010
6474	y	y		Sigalionidae						temporary name			macrofauna	macrofauna	macro	BGR1_#12EBS_MU257_257	##12EBS_MU257	12EBS_MU257	Annelida	Polychaeta	Phyllodocida	Sigalionidae				?Leanira sp. 1	gen	yes	?Leanira sp. 1	Sigalionidae	exact	accepted		family	family	temp name		Not Reported								06:07:00	28/04/2010	4	2010
6473	y	y		Sigalionidae						temporary name			macrofauna	macrofauna	macro	BGR1_#12EBS_MU256_256	##12EBS_MU256	12EBS_MU256	Annelida	Polychaeta	Phyllodocida	Sigalionidae				?Leanira sp. 1	gen	yes	?Leanira sp. 1	Sigalionidae	exact	accepted		family	family	temp name		Not Reported								06:07:00	28/04/2010	4	2010
6372	y	y		Sigalionidae						temporary name			macrofauna	macrofauna	macro	BGR1_#12EBS_BD262_262	##12EBS_BD262	12EBS_BD262	Annelida	Polychaeta	Phyllodocida	Sigalionidae				?Leanira sp. 1	gen	yes	?Leanira sp. 1	Sigalionidae	exact	accepted		family	family	temp name		Not Reported								06:07:00	28/04/2010	4	2010
6371	y	y		Sigalionidae						temporary name			macrofauna	macrofauna	macro	BGR1_#12EBS_BD261_261	##12EBS_BD261	12EBS_BD261	Annelida	Polychaeta	Phyllodocida	Sigalionidae				?Leanira sp. 1	gen	yes	?Leanira sp. 1	Sigalionidae	exact	accepted		family	family	temp name		Not Reported								06:07:00	28/04/2010	4	2010
6370	y	y		Sigalionidae						temporary name			macrofauna	macrofauna	macro	BGR1_#12EBS_BD260_260	##12EBS_BD260	12EBS_BD260	Annelida	Polychaeta	Phyllodocida	Sigalionidae				?Leanira sp. 1	gen	yes	?Leanira sp. 1	Sigalionidae	exact	accepted		family	family	temp name		Not Reported								06:07:00	28/04/2010	4	2010
6369	y	y		Sigalionidae						temporary name			macrofauna	macrofauna	macro	BGR1_#12EBS_BD259_259	##12EBS_BD259	12EBS_BD259	Annelida	Polychaeta	Phyllodocida	Sigalionidae				?Leanira sp. 1	gen	yes	?Leanira sp. 1	Sigalionidae	exact	accepted		family	family	temp name		Not Reported								06:07:00	28/04/2010	4	2010
6368	y	y		Sigalionidae						temporary name			macrofauna	macrofauna	macro	BGR1_#12EBS_BD258_258	##12EBS_BD258	12EBS_BD258	Annelida	Polychaeta	Phyllodocida	Sigalionidae				?Leanira sp. 1	gen	yes	?Leanira sp. 1	Sigalionidae	exact	accepted		family	family	temp name		Not Reported								06:07:00	28/04/2010	4	2010
6367	y	y		Sigalionidae						temporary name			macrofauna	macrofauna	macro	BGR1_#12EBS_BD257_257	##12EBS_BD257	12EBS_BD257	Annelida	Polychaeta	Phyllodocida	Sigalionidae				?Leanira sp. 1	gen	yes	?Leanira sp. 1	Sigalionidae	exact	accepted		family	family	temp name		Not Reported								06:07:00	28/04/2010	4	2010
6366	y	y		Sigalionidae						temporary name			macrofauna	macrofauna	macro	BGR1_#12EBS_BD256_256	##12EBS_BD256	12EBS_BD256	Annelida	Polychaeta	Phyllodocida	Sigalionidae				?Leanira sp. 1	gen	yes	?Leanira sp. 1	Sigalionidae	exact	accepted		family	family	temp name		Not Reported								06:07:00	28/04/2010	4	2010
435	y	y		Sigalionidae						temporary name			macrofauna	macrofauna	macro	BGR1_#107EBS_MU830_830	##107EBS_MU830	107EBS_MU830	Annelida	Polychaeta	Phyllodocida	Sigalionidae				?Leanira sp. 1	gen	yes	?Leanira sp. 1	Sigalionidae	exact	accepted		family	family	temp name		Not Reported								08:00:00	26/04/2012	4	2012
350	y	y		Sigalionidae						temporary name			macrofauna	macrofauna	macro	BGR1_#107EBS_BD830_830	##107EBS_BD830	107EBS_BD830	Annelida	Polychaeta	Phyllodocida	Sigalionidae				?Leanira sp. 1	gen	yes	?Leanira sp. 1	Sigalionidae	exact	accepted		family	family	temp name		Not Reported								08:00:00	26/04/2012	4	2012
21169	y	y		Acrocirridae						temporary name			macrofauna	macrofauna	macro	UKSRL1_UK1-A-A_CRS1493_2	#UK1-A-A_CRS1493	UK1-A-A_CRS1493	Annelida	Polychaeta	Terebellida	Acrocirridae				AB_ Acrocirridae sp 1	gen	yes	AB_ Acrocirridae sp 1	Acrocirridae	exact	accepted		family	family	temp name		Not Reported								17:15:00	10/08/2013	8	2013
24243	y	y		Acrocirridae						temporary name			macrofauna	macrofauna	macro	UKSRL1_UK1-A-J_CRS1542_581	#UK1-A-J_CRS1542	UK1-A-J_CRS1542	Annelida	Polychaeta	Terebellida	Acrocirridae				AB_ Acrocirridae sp 1	gen	yes	AB_ Acrocirridae sp 1	Acrocirridae	exact	accepted		family	family	temp name		Not Reported								13:27:00	21/10/2013	10	2013
23877	y	y		Acrocirridae						temporary name			macrofauna	macrofauna	macro	UKSRL1_UK1-A-H_CRS1534_472	#UK1-A-H_CRS1534	UK1-A-H_CRS1534	Annelida	Polychaeta	Terebellida	Acrocirridae				AB_ Acrocirridae sp 1	gen	yes	AB_ Acrocirridae sp 1	Acrocirridae	exact	accepted		family	family	temp name		Not Reported								02:25:00	19/10/2013	10	2013
23432	y	y		Acrocirridae						temporary name			macrofauna	macrofauna	macro	UKSRL1_UK1-A-F_CRS1523_303	#UK1-A-F_CRS1523	UK1-A-F_CRS1523	Annelida	Polychaeta	Terebellida	Acrocirridae				AB_ Acrocirridae sp 1	gen	yes	AB_ Acrocirridae sp 1	Acrocirridae	exact	accepted		family	family	temp name		Not Reported								14:33:00	16/10/2013	10	2013
21883	y	y		Acrocirridae						temporary name			macrofauna	macrofauna	macro	UKSRL1_UK1-A-B_CRS1499_73	#UK1-A-B_CRS1499	UK1-A-B_CRS1499	Annelida	Polychaeta	Terebellida	Acrocirridae				AB_ Acrocirridae sp 2	gen	yes	AB_ Acrocirridae sp 2	Acrocirridae	exact	accepted		family	family	temp name		Not Reported								20:00:00	10/09/2013	9	2013
24244	y	y		Acrocirridae						temporary name			macrofauna	macrofauna	macro	UKSRL1_UK1-A-J_CRS1542_582	#UK1-A-J_CRS1542	UK1-A-J_CRS1542	Annelida	Polychaeta	Terebellida	Acrocirridae				AB_ Acrocirridae sp 3	gen	yes	AB_ Acrocirridae sp 3	Acrocirridae	exact	accepted		family	family	temp name		Not Reported								13:27:00	21/10/2013	10	2013
24759	y	y		Acrocirridae						temporary name			macrofauna	macrofauna	macro	UKSRL1_UK1-A-L_CRS1545_652	#UK1-A-L_CRS1545	UK1-A-L_CRS1545	Annelida	Polychaeta	Terebellida	Acrocirridae				AB_ Acrocirridae sp 4	gen	yes	AB_ Acrocirridae sp 4	Acrocirridae	exact	accepted		family	family	temp name		Not Reported								07:25:00	22/10/2013	10	2013
22515	y	y		Acrocirridae						temporary name			macrofauna	macrofauna	macro	UKSRL1_UK1-A-E_CRS1518_256	#UK1-A-E_CRS1518	UK1-A-E_CRS1518	Annelida	Polychaeta	Terebellida	Acrocirridae				AB_ Acrocirridae sp 5	gen	yes	AB_ Acrocirridae sp 5	Acrocirridae	exact	accepted		family	family	temp name		Not Reported								14:33:00	16/10/2013	10	2013
24132	y	y		Ampharetidae						temporary name			macrofauna	macrofauna	macro	UKSRL1_UK1-A-I_CRS1532_411	#UK1-A-I_CRS1532	UK1-A-I_CRS1532	Annelida	Polychaeta	Terebellida	Ampharetidae				AB_ Ampharetidae sp 1	gen	yes	AB_ Ampharetidae sp 1	Ampharetidae	exact	accepted		family	family	temp name		Not Reported								05:15:00	18/10/2013	10	2013
23878	y	y		Ampharetidae						temporary name			macrofauna	macrofauna	macro	UKSRL1_UK1-A-H_CRS1534_473	#UK1-A-H_CRS1534	UK1-A-H_CRS1534	Annelida	Polychaeta	Terebellida	Ampharetidae				AB_ Ampharetidae sp 1	gen	yes	AB_ Ampharetidae sp 1	Ampharetidae	exact	accepted		family	family	temp name		Not Reported								02:25:00	19/10/2013	10	2013
22288	y	y		Ampharetidae						temporary name			macrofauna	macrofauna	macro	UKSRL1_UK1-A-D_CRS1513_222	#UK1-A-D_CRS1513	UK1-A-D_CRS1513	Annelida	Polychaeta	Terebellida	Ampharetidae				AB_ Ampharetidae sp 1	gen	yes	AB_ Ampharetidae sp 1	Ampharetidae	exact	accepted		family	family	temp name		Not Reported								02:30:00	13/10/2013	10	2013
21170	y	y		Ampharetidae						temporary name			macrofauna	macrofauna	macro	UKSRL1_UK1-A-A_CRS1493_3	#UK1-A-A_CRS1493	UK1-A-A_CRS1493	Annelida	Polychaeta	Terebellida	Ampharetidae				AB_ Ampharetidae sp 1	gen	yes	AB_ Ampharetidae sp 1	Ampharetidae	exact	accepted		family	family	temp name		Not Reported								17:15:00	10/08/2013	8	2013
24525	y	y		Ampharetidae						temporary name			macrofauna	macrofauna	macro	UKSRL1_UK1-A-K_CRS1538_525	#UK1-A-K_CRS1538	UK1-A-K_CRS1538	Annelida	Polychaeta	Terebellida	Ampharetidae				AB_ Ampharetidae sp 2	gen	yes	AB_ Ampharetidae sp 2	Ampharetidae	exact	accepted		family	family	temp name		Not Reported								03:39:00	20/10/2013	10	2013
21885	y	y		Ampharetidae						temporary name			macrofauna	macrofauna	macro	UKSRL1_UK1-A-B_CRS1499_75	#UK1-A-B_CRS1499	UK1-A-B_CRS1499	Annelida	Polychaeta	Terebellida	Ampharetidae				AB_ Ampharetidae sp 2	gen	yes	AB_ Ampharetidae sp 2	Ampharetidae	exact	accepted		family	family	temp name		Not Reported								20:00:00	10/09/2013	9	2013
21886	y	y		Ampharetidae						temporary name			macrofauna	macrofauna	macro	UKSRL1_UK1-A-B_CRS1499_76	#UK1-A-B_CRS1499	UK1-A-B_CRS1499	Annelida	Polychaeta	Terebellida	Ampharetidae				AB_ Ampharetidae sp 3	gen	yes	AB_ Ampharetidae sp 3	Ampharetidae	exact	accepted		family	family	temp name		Not Reported								20:00:00	10/09/2013	9	2013
21206	y	y		Amphipoda						temporary name			macrofauna	macrofauna	macro	UKSRL1_UK1-A-A_CRS1493_39	#UK1-A-A_CRS1493	UK1-A-A_CRS1493	Arthropoda	Malacostraca	Amphipoda					AB_ Amphipod Type 1	gen	yes	AB_ Amphipod Type 1	Amphipoda	exact	accepted		order	order	temp name		Not Reported								17:15:00	10/08/2013	8	2013
24788	y	y		Amphipoda						temporary name			macrofauna	macrofauna	macro	UKSRL1_UK1-A-L_CRS1545_681	#UK1-A-L_CRS1545	UK1-A-L_CRS1545	Arthropoda	Malacostraca	Amphipoda					AB_ Amphipod Type 10	gen	yes	AB_ Amphipod Type 10	Amphipoda	exact	accepted		order	order	temp name		Not Reported								07:25:00	22/10/2013	10	2013
21207	y	y		Amphipoda						temporary name			macrofauna	macrofauna	macro	UKSRL1_UK1-A-A_CRS1493_40	#UK1-A-A_CRS1493	UK1-A-A_CRS1493	Arthropoda	Malacostraca	Amphipoda					AB_ Amphipod Type 2	gen	yes	AB_ Amphipod Type 2	Amphipoda	exact	accepted		order	order	temp name		Not Reported								17:15:00	10/08/2013	8	2013
22199	y	y		Amphipoda						temporary name			macrofauna	macrofauna	macro	UKSRL1_UK1-A-C_CRS1504_188	#UK1-A-C_CRS1504	UK1-A-C_CRS1504	Arthropoda	Malacostraca	Amphipoda					AB_ Amphipod Type 3	gen	yes	AB_ Amphipod Type 3	Amphipoda	exact	accepted		order	order	temp name		Not Reported								12:30:00	10/11/2013	11	2013
22538	y	y		Amphipoda						temporary name			macrofauna	macrofauna	macro	UKSRL1_UK1-A-E_CRS1518_279	#UK1-A-E_CRS1518	UK1-A-E_CRS1518	Arthropoda	Malacostraca	Amphipoda					AB_ Amphipod Type 4	gen	yes	AB_ Amphipod Type 4	Amphipoda	exact	accepted		order	order	temp name		Not Reported								14:33:00	16/10/2013	10	2013
23465	y	y		Amphipoda						temporary name			macrofauna	macrofauna	macro	UKSRL1_UK1-A-F_CRS1523_336	#UK1-A-F_CRS1523	UK1-A-F_CRS1523	Arthropoda	Malacostraca	Amphipoda					AB_ Amphipod Type 5	gen	yes	AB_ Amphipod Type 5	Amphipoda	exact	accepted		order	order	temp name		Not Reported								14:33:00	16/10/2013	10	2013
23466	y	y		Amphipoda						temporary name			macrofauna	macrofauna	macro	UKSRL1_UK1-A-F_CRS1523_337	#UK1-A-F_CRS1523	UK1-A-F_CRS1523	Arthropoda	Malacostraca	Amphipoda					AB_ Amphipod Type 6	gen	yes	AB_ Amphipod Type 6	Amphipoda	exact	accepted		order	order	temp name		Not Reported								14:33:00	16/10/2013	10	2013
23467	y	y		Amphipoda						temporary name			macrofauna	macrofauna	macro	UKSRL1_UK1-A-F_CRS1523_338	#UK1-A-F_CRS1523	UK1-A-F_CRS1523	Arthropoda	Malacostraca	Amphipoda					AB_ Amphipod Type 6B	gen	yes	AB_ Amphipod Type 6B	Amphipoda	exact	accepted		order	order	temp name		Not Reported								14:33:00	16/10/2013	10	2013
24555	y	y		Amphipoda						temporary name			macrofauna	macrofauna	macro	UKSRL1_UK1-A-K_CRS1538_555	#UK1-A-K_CRS1538	UK1-A-K_CRS1538	Arthropoda	Malacostraca	Amphipoda					AB_ Amphipod Type 7	gen	yes	AB_ Amphipod Type 7	Amphipoda	exact	accepted		order	order	temp name		Not Reported								03:39:00	20/10/2013	10	2013
24556	y	y		Amphipoda						temporary name			macrofauna	macrofauna	macro	UKSRL1_UK1-A-K_CRS1538_556	#UK1-A-K_CRS1538	UK1-A-K_CRS1538	Arthropoda	Malacostraca	Amphipoda					AB_ Amphipod Type 8	gen	yes	AB_ Amphipod Type 8	Amphipoda	exact	accepted		order	order	temp name		Not Reported								03:39:00	20/10/2013	10	2013
23905	y	y		Amphipoda						temporary name			macrofauna	macrofauna	macro	UKSRL1_UK1-A-H_CRS1534_500	#UK1-A-H_CRS1534	UK1-A-H_CRS1534	Arthropoda	Malacostraca	Amphipoda					AB_ Amphipod Type 8	gen	yes	AB_ Amphipod Type 8	Amphipoda	exact	accepted		order	order	temp name		Not Reported								02:25:00	19/10/2013	10	2013
24557	y	y		Amphipoda						temporary name			macrofauna	macrofauna	macro	UKSRL1_UK1-A-K_CRS1538_557	#UK1-A-K_CRS1538	UK1-A-K_CRS1538	Arthropoda	Malacostraca	Amphipoda					AB_ Amphipod Type 9	gen	yes	AB_ Amphipod Type 9	Amphipoda	exact	accepted		order	order	temp name		Not Reported								03:39:00	20/10/2013	10	2013
24246	y	y		Apistobranchidae						temporary name			macrofauna	macrofauna	macro	UKSRL1_UK1-A-J_CRS1542_584	#UK1-A-J_CRS1542	UK1-A-J_CRS1542	Annelida	Polychaeta	Spionida	Apistobranchidae				AB_ Apistobranchidae sp 1	gen	yes	AB_ Apistobranchidae sp 1	Apistobranchidae	exact	accepted		family	family	temp name		Not Reported								13:27:00	21/10/2013	10	2013
21229	y	y		Aplacophora						temporary name			macrofauna	macrofauna	macro	UKSRL1_UK1-A-A_CRS1493_62	#UK1-A-A_CRS1493	UK1-A-A_CRS1493	Mollusca	Aplacophora						AB_ Aplacophora sp 1	gen	yes	AB_ Aplacophora sp 1	Aplacophora	exact	alternate representation		class	class	temp name		Not Reported								17:15:00	10/08/2013	8	2013
21955	y	y		Aplacophora						temporary name			macrofauna	macrofauna	macro	UKSRL1_UK1-A-B_CRS1499_145	#UK1-A-B_CRS1499	UK1-A-B_CRS1499	Mollusca	Aplacophora						AB_ Aplacophora sp 1	gen	yes	AB_ Aplacophora sp 1	Aplacophora	exact	alternate representation		class	class	temp name		Not Reported								20:00:00	10/09/2013	9	2013
21958	y	y		Bivalvia						temporary name			macrofauna	macrofauna	macro	UKSRL1_UK1-A-B_CRS1499_148	#UK1-A-B_CRS1499	UK1-A-B_CRS1499	Mollusca	Bivalvia						AB_ Bivalvia sp 1	gen	yes	AB_ Bivalvia sp 1	Bivalvia	exact	accepted		class	class	temp name		Not Reported								20:00:00	10/09/2013	9	2013
24308	y	y		Bivalvia						temporary name			macrofauna	macrofauna	macro	UKSRL1_UK1-A-J_CRS1542_646	#UK1-A-J_CRS1542	UK1-A-J_CRS1542	Mollusca	Bivalvia						AB_ Bivalvia sp 10	gen	yes	AB_ Bivalvia sp 10	Bivalvia	exact	accepted		class	class	temp name		Not Reported								13:27:00	21/10/2013	10	2013
24188	y	y		Bivalvia						temporary name			macrofauna	macrofauna	macro	UKSRL1_UK1-A-I_CRS1532_467	#UK1-A-I_CRS1532	UK1-A-I_CRS1532	Mollusca	Bivalvia						AB_ Bivalvia sp 10	gen	yes	AB_ Bivalvia sp 10	Bivalvia	exact	accepted		class	class	temp name		Not Reported								05:15:00	18/10/2013	10	2013
23924	y	y		Bivalvia						temporary name			macrofauna	macrofauna	macro	UKSRL1_UK1-A-H_CRS1534_519	#UK1-A-H_CRS1534	UK1-A-H_CRS1534	Mollusca	Bivalvia						AB_ Bivalvia sp 10	gen	yes	AB_ Bivalvia sp 10	Bivalvia	exact	accepted		class	class	temp name		Not Reported								02:25:00	19/10/2013	10	2013
23594	y	y		Bivalvia						temporary name			macrofauna	macrofauna	macro	UKSRL1_UK1-A-G_CRS1529_406	#UK1-A-G_CRS1529	UK1-A-G_CRS1529	Mollusca	Bivalvia						AB_ Bivalvia sp 10	gen	yes	AB_ Bivalvia sp 10	Bivalvia	exact	accepted		class	class	temp name		Not Reported								13:40:00	17/10/2013	10	2013
23494	y	y		Bivalvia						temporary name			macrofauna	macrofauna	macro	UKSRL1_UK1-A-F_CRS1523_365	#UK1-A-F_CRS1523	UK1-A-F_CRS1523	Mollusca	Bivalvia						AB_ Bivalvia sp 10	gen	yes	AB_ Bivalvia sp 10	Bivalvia	exact	accepted		class	class	temp name		Not Reported								14:33:00	16/10/2013	10	2013
21235	y	y		Bivalvia						temporary name			macrofauna	macrofauna	macro	UKSRL1_UK1-A-A_CRS1493_68	#UK1-A-A_CRS1493	UK1-A-A_CRS1493	Mollusca	Bivalvia						AB_ Bivalvia sp 10	gen	yes	AB_ Bivalvia sp 10	Bivalvia	exact	accepted		class	class	temp name		Not Reported								17:15:00	10/08/2013	8	2013
24309	y	y		Bivalvia						temporary name			macrofauna	macrofauna	macro	UKSRL1_UK1-A-J_CRS1542_647	#UK1-A-J_CRS1542	UK1-A-J_CRS1542	Mollusca	Bivalvia						AB_ Bivalvia sp 11	gen	yes	AB_ Bivalvia sp 11	Bivalvia	exact	accepted		class	class	temp name		Not Reported								13:27:00	21/10/2013	10	2013
23925	y	y		Bivalvia						temporary name			macrofauna	macrofauna	macro	UKSRL1_UK1-A-H_CRS1534_520	#UK1-A-H_CRS1534	UK1-A-H_CRS1534	Mollusca	Bivalvia						AB_ Bivalvia sp 11	gen	yes	AB_ Bivalvia sp 11	Bivalvia	exact	accepted		class	class	temp name		Not Reported								02:25:00	19/10/2013	10	2013
23595	y	y		Bivalvia						temporary name			macrofauna	macrofauna	macro	UKSRL1_UK1-A-G_CRS1529_407	#UK1-A-G_CRS1529	UK1-A-G_CRS1529	Mollusca	Bivalvia						AB_ Bivalvia sp 11	gen	yes	AB_ Bivalvia sp 11	Bivalvia	exact	accepted		class	class	temp name		Not Reported								13:40:00	17/10/2013	10	2013
23926	y	y		Bivalvia						temporary name			macrofauna	macrofauna	macro	UKSRL1_UK1-A-H_CRS1534_521	#UK1-A-H_CRS1534	UK1-A-H_CRS1534	Mollusca	Bivalvia						AB_ Bivalvia sp 12	gen	yes	AB_ Bivalvia sp 12	Bivalvia	exact	accepted		class	class	temp name		Not Reported								02:25:00	19/10/2013	10	2013
24810	y	y		Bivalvia						temporary name			macrofauna	macrofauna	macro	UKSRL1_UK1-A-L_CRS1545_703	#UK1-A-L_CRS1545	UK1-A-L_CRS1545	Mollusca	Bivalvia						AB_ Bivalvia sp 2	gen	yes	AB_ Bivalvia sp 2	Bivalvia	exact	accepted		class	class	temp name		Not Reported								07:25:00	22/10/2013	10	2013
23491	y	y		Bivalvia						temporary name			macrofauna	macrofauna	macro	UKSRL1_UK1-A-F_CRS1523_362	#UK1-A-F_CRS1523	UK1-A-F_CRS1523	Mollusca	Bivalvia						AB_ Bivalvia sp 2	gen	yes	AB_ Bivalvia sp 2	Bivalvia	exact	accepted		class	class	temp name		Not Reported								14:33:00	16/10/2013	10	2013
21959	y	y		Bivalvia						temporary name			macrofauna	macrofauna	macro	UKSRL1_UK1-A-B_CRS1499_149	#UK1-A-B_CRS1499	UK1-A-B_CRS1499	Mollusca	Bivalvia						AB_ Bivalvia sp 2	gen	yes	AB_ Bivalvia sp 2	Bivalvia	exact	accepted		class	class	temp name		Not Reported								20:00:00	10/09/2013	9	2013
23492	y	y		Bivalvia						temporary name			macrofauna	macrofauna	macro	UKSRL1_UK1-A-F_CRS1523_363	#UK1-A-F_CRS1523	UK1-A-F_CRS1523	Mollusca	Bivalvia						AB_ Bivalvia sp 3	gen	yes	AB_ Bivalvia sp 3	Bivalvia	exact	accepted		class	class	temp name		Not Reported								14:33:00	16/10/2013	10	2013
21231	y	y		Bivalvia						temporary name			macrofauna	macrofauna	macro	UKSRL1_UK1-A-A_CRS1493_64	#UK1-A-A_CRS1493	UK1-A-A_CRS1493	Mollusca	Bivalvia						AB_ Bivalvia sp 3	gen	yes	AB_ Bivalvia sp 3	Bivalvia	exact	accepted		class	class	temp name		Not Reported								17:15:00	10/08/2013	8	2013
24811	y	y		Bivalvia						temporary name			macrofauna	macrofauna	macro	UKSRL1_UK1-A-L_CRS1545_704	#UK1-A-L_CRS1545	UK1-A-L_CRS1545	Mollusca	Bivalvia						AB_ Bivalvia sp 3	gen	yes	AB_ Bivalvia sp 3	Bivalvia	exact	accepted		class	class	temp name		Not Reported								07:25:00	22/10/2013	10	2013
24185	y	y		Bivalvia						temporary name			macrofauna	macrofauna	macro	UKSRL1_UK1-A-I_CRS1532_464	#UK1-A-I_CRS1532	UK1-A-I_CRS1532	Mollusca	Bivalvia						AB_ Bivalvia sp 3	gen	yes	AB_ Bivalvia sp 3	Bivalvia	exact	accepted		class	class	temp name		Not Reported								05:15:00	18/10/2013	10	2013
23593	y	y		Bivalvia						temporary name			macrofauna	macrofauna	macro	UKSRL1_UK1-A-G_CRS1529_405	#UK1-A-G_CRS1529	UK1-A-G_CRS1529	Mollusca	Bivalvia						AB_ Bivalvia sp 3	gen	yes	AB_ Bivalvia sp 3	Bivalvia	exact	accepted		class	class	temp name		Not Reported								13:40:00	17/10/2013	10	2013
22314	y	y		Bivalvia						temporary name			macrofauna	macrofauna	macro	UKSRL1_UK1-A-D_CRS1513_248	#UK1-A-D_CRS1513	UK1-A-D_CRS1513	Mollusca	Bivalvia						AB_ Bivalvia sp 3	gen	yes	AB_ Bivalvia sp 3	Bivalvia	exact	accepted		class	class	temp name		Not Reported								02:30:00	13/10/2013	10	2013
22225	y	y		Bivalvia						temporary name			macrofauna	macrofauna	macro	UKSRL1_UK1-A-C_CRS1504_214	#UK1-A-C_CRS1504	UK1-A-C_CRS1504	Mollusca	Bivalvia						AB_ Bivalvia sp 3	gen	yes	AB_ Bivalvia sp 3	Bivalvia	exact	accepted		class	class	temp name		Not Reported								12:30:00	10/11/2013	11	2013
21960	y	y		Bivalvia						temporary name			macrofauna	macrofauna	macro	UKSRL1_UK1-A-B_CRS1499_150	#UK1-A-B_CRS1499	UK1-A-B_CRS1499	Mollusca	Bivalvia						AB_ Bivalvia sp 4	gen	yes	AB_ Bivalvia sp 4	Bivalvia	exact	accepted		class	class	temp name		Not Reported								20:00:00	10/09/2013	9	2013
21232	y	y		Bivalvia						temporary name			macrofauna	macrofauna	macro	UKSRL1_UK1-A-A_CRS1493_65	#UK1-A-A_CRS1493	UK1-A-A_CRS1493	Mollusca	Bivalvia						AB_ Bivalvia sp 4	gen	yes	AB_ Bivalvia sp 4	Bivalvia	exact	accepted		class	class	temp name		Not Reported								17:15:00	10/08/2013	8	2013
24812	y	y		Bivalvia						temporary name			macrofauna	macrofauna	macro	UKSRL1_UK1-A-L_CRS1545_705	#UK1-A-L_CRS1545	UK1-A-L_CRS1545	Mollusca	Bivalvia						AB_ Bivalvia sp 4	gen	yes	AB_ Bivalvia sp 4	Bivalvia	exact	accepted		class	class	temp name		Not Reported								07:25:00	22/10/2013	10	2013
24575	y	y		Bivalvia						temporary name			macrofauna	macrofauna	macro	UKSRL1_UK1-A-K_CRS1538_575	#UK1-A-K_CRS1538	UK1-A-K_CRS1538	Mollusca	Bivalvia						AB_ Bivalvia sp 4	gen	yes	AB_ Bivalvia sp 4	Bivalvia	exact	accepted		class	class	temp name		Not Reported								03:39:00	20/10/2013	10	2013
24305	y	y		Bivalvia						temporary name			macrofauna	macrofauna	macro	UKSRL1_UK1-A-J_CRS1542_643	#UK1-A-J_CRS1542	UK1-A-J_CRS1542	Mollusca	Bivalvia						AB_ Bivalvia sp 4	gen	yes	AB_ Bivalvia sp 4	Bivalvia	exact	accepted		class	class	temp name		Not Reported								13:27:00	21/10/2013	10	2013
22315	y	y		Bivalvia						temporary name			macrofauna	macrofauna	macro	UKSRL1_UK1-A-D_CRS1513_249	#UK1-A-D_CRS1513	UK1-A-D_CRS1513	Mollusca	Bivalvia						AB_ Bivalvia sp 4	gen	yes	AB_ Bivalvia sp 4	Bivalvia	exact	accepted		class	class	temp name		Not Reported								02:30:00	13/10/2013	10	2013
22226	y	y		Bivalvia						temporary name			macrofauna	macrofauna	macro	UKSRL1_UK1-A-C_CRS1504_215	#UK1-A-C_CRS1504	UK1-A-C_CRS1504	Mollusca	Bivalvia						AB_ Bivalvia sp 5	gen	yes	AB_ Bivalvia sp 5	Bivalvia	exact	accepted		class	class	temp name		Not Reported								12:30:00	10/11/2013	11	2013
21961	y	y		Bivalvia						temporary name			macrofauna	macrofauna	macro	UKSRL1_UK1-A-B_CRS1499_151	#UK1-A-B_CRS1499	UK1-A-B_CRS1499	Mollusca	Bivalvia						AB_ Bivalvia sp 5	gen	yes	AB_ Bivalvia sp 5	Bivalvia	exact	accepted		class	class	temp name		Not Reported								20:00:00	10/09/2013	9	2013
24813	y	y		Bivalvia						temporary name			macrofauna	macrofauna	macro	UKSRL1_UK1-A-L_CRS1545_706	#UK1-A-L_CRS1545	UK1-A-L_CRS1545	Mollusca	Bivalvia						AB_ Bivalvia sp 6	gen	yes	AB_ Bivalvia sp 6	Bivalvia	exact	accepted		class	class	temp name		Not Reported								07:25:00	22/10/2013	10	2013
24814	y	y		Bivalvia						temporary name			macrofauna	macrofauna	macro	UKSRL1_UK1-A-L_CRS1545_707	#UK1-A-L_CRS1545	UK1-A-L_CRS1545	Mollusca	Bivalvia						AB_ Bivalvia sp 7	gen	yes	AB_ Bivalvia sp 7	Bivalvia	exact	accepted		class	class	temp name		Not Reported								07:25:00	22/10/2013	10	2013
24186	y	y		Bivalvia						temporary name			macrofauna	macrofauna	macro	UKSRL1_UK1-A-I_CRS1532_465	#UK1-A-I_CRS1532	UK1-A-I_CRS1532	Mollusca	Bivalvia						AB_ Bivalvia sp 7	gen	yes	AB_ Bivalvia sp 7	Bivalvia	exact	accepted		class	class	temp name		Not Reported								05:15:00	18/10/2013	10	2013
21962	y	y		Bivalvia						temporary name			macrofauna	macrofauna	macro	UKSRL1_UK1-A-B_CRS1499_152	#UK1-A-B_CRS1499	UK1-A-B_CRS1499	Mollusca	Bivalvia						AB_ Bivalvia sp 7	gen	yes	AB_ Bivalvia sp 7	Bivalvia	exact	accepted		class	class	temp name		Not Reported								20:00:00	10/09/2013	9	2013
22227	y	y		Bivalvia						temporary name			macrofauna	macrofauna	macro	UKSRL1_UK1-A-C_CRS1504_216	#UK1-A-C_CRS1504	UK1-A-C_CRS1504	Mollusca	Bivalvia						AB_ Bivalvia sp 7	gen	yes	AB_ Bivalvia sp 7	Bivalvia	exact	accepted		class	class	temp name		Not Reported								12:30:00	10/11/2013	11	2013
21233	y	y		Bivalvia						temporary name			macrofauna	macrofauna	macro	UKSRL1_UK1-A-A_CRS1493_66	#UK1-A-A_CRS1493	UK1-A-A_CRS1493	Mollusca	Bivalvia						AB_ Bivalvia sp 7	gen	yes	AB_ Bivalvia sp 7	Bivalvia	exact	accepted		class	class	temp name		Not Reported								17:15:00	10/08/2013	8	2013
24306	y	y		Bivalvia						temporary name			macrofauna	macrofauna	macro	UKSRL1_UK1-A-J_CRS1542_644	#UK1-A-J_CRS1542	UK1-A-J_CRS1542	Mollusca	Bivalvia						AB_ Bivalvia sp 8	gen	yes	AB_ Bivalvia sp 8	Bivalvia	exact	accepted		class	class	temp name		Not Reported								13:27:00	21/10/2013	10	2013
24187	y	y		Bivalvia						temporary name			macrofauna	macrofauna	macro	UKSRL1_UK1-A-I_CRS1532_466	#UK1-A-I_CRS1532	UK1-A-I_CRS1532	Mollusca	Bivalvia						AB_ Bivalvia sp 8	gen	yes	AB_ Bivalvia sp 8	Bivalvia	exact	accepted		class	class	temp name		Not Reported								05:15:00	18/10/2013	10	2013
23493	y	y		Bivalvia						temporary name			macrofauna	macrofauna	macro	UKSRL1_UK1-A-F_CRS1523_364	#UK1-A-F_CRS1523	UK1-A-F_CRS1523	Mollusca	Bivalvia						AB_ Bivalvia sp 8	gen	yes	AB_ Bivalvia sp 8	Bivalvia	exact	accepted		class	class	temp name		Not Reported								14:33:00	16/10/2013	10	2013
22316	y	y		Bivalvia						temporary name			macrofauna	macrofauna	macro	UKSRL1_UK1-A-D_CRS1513_250	#UK1-A-D_CRS1513	UK1-A-D_CRS1513	Mollusca	Bivalvia						AB_ Bivalvia sp 8	gen	yes	AB_ Bivalvia sp 8	Bivalvia	exact	accepted		class	class	temp name		Not Reported								02:30:00	13/10/2013	10	2013
21234	y	y		Bivalvia						temporary name			macrofauna	macrofauna	macro	UKSRL1_UK1-A-A_CRS1493_67	#UK1-A-A_CRS1493	UK1-A-A_CRS1493	Mollusca	Bivalvia						AB_ Bivalvia sp 8	gen	yes	AB_ Bivalvia sp 8	Bivalvia	exact	accepted		class	class	temp name		Not Reported								17:15:00	10/08/2013	8	2013
24307	y	y		Bivalvia						temporary name			macrofauna	macrofauna	macro	UKSRL1_UK1-A-J_CRS1542_645	#UK1-A-J_CRS1542	UK1-A-J_CRS1542	Mollusca	Bivalvia						AB_ Bivalvia sp 9	gen	yes	AB_ Bivalvia sp 9	Bivalvia	exact	accepted		class	class	temp name		Not Reported								13:27:00	21/10/2013	10	2013
22556	y	y		Bivalvia						temporary name			macrofauna	macrofauna	macro	UKSRL1_UK1-A-E_CRS1518_297	#UK1-A-E_CRS1518	UK1-A-E_CRS1518	Mollusca	Bivalvia						AB_ Bivalvia sp 9	gen	yes	AB_ Bivalvia sp 9	Bivalvia	exact	accepted		class	class	temp name		Not Reported								14:33:00	16/10/2013	10	2013
23433	y	y		Capitellidae						temporary name			macrofauna	macrofauna	macro	UKSRL1_UK1-A-F_CRS1523_304	#UK1-A-F_CRS1523	UK1-A-F_CRS1523	Annelida	Polychaeta		Capitellidae				AB_ Capitellidae sp 1	gen	yes	AB_ Capitellidae sp 1	Capitellidae	exact	accepted		family	family	temp name		Not Reported								14:33:00	16/10/2013	10	2013
21887	y	y		Capitellidae						temporary name			macrofauna	macrofauna	macro	UKSRL1_UK1-A-B_CRS1499_77	#UK1-A-B_CRS1499	UK1-A-B_CRS1499	Annelida	Polychaeta		Capitellidae				AB_ Capitellidae sp 1	gen	yes	AB_ Capitellidae sp 1	Capitellidae	exact	accepted		family	family	temp name		Not Reported								20:00:00	10/09/2013	9	2013
24760	y	y		Capitellidae						temporary name			macrofauna	macrofauna	macro	UKSRL1_UK1-A-L_CRS1545_653	#UK1-A-L_CRS1545	UK1-A-L_CRS1545	Annelida	Polychaeta		Capitellidae				AB_ Capitellidae sp 1	gen	yes	AB_ Capitellidae sp 1	Capitellidae	exact	accepted		family	family	temp name		Not Reported								07:25:00	22/10/2013	10	2013
22289	y	y		Capitellidae						temporary name			macrofauna	macrofauna	macro	UKSRL1_UK1-A-D_CRS1513_223	#UK1-A-D_CRS1513	UK1-A-D_CRS1513	Annelida	Polychaeta		Capitellidae				AB_ Capitellidae sp 1	gen	yes	AB_ Capitellidae sp 1	Capitellidae	exact	accepted		family	family	temp name		Not Reported								02:30:00	13/10/2013	10	2013
21171	y	y		Capitellidae						temporary name			macrofauna	macrofauna	macro	UKSRL1_UK1-A-A_CRS1493_4	#UK1-A-A_CRS1493	UK1-A-A_CRS1493	Annelida	Polychaeta		Capitellidae				AB_ Capitellidae sp 1	gen	yes	AB_ Capitellidae sp 1	Capitellidae	exact	accepted		family	family	temp name		Not Reported								17:15:00	10/08/2013	8	2013
24247	y	y		Capitellidae						temporary name			macrofauna	macrofauna	macro	UKSRL1_UK1-A-J_CRS1542_585	#UK1-A-J_CRS1542	UK1-A-J_CRS1542	Annelida	Polychaeta		Capitellidae				AB_ Capitellidae sp 2	gen	yes	AB_ Capitellidae sp 2	Capitellidae	exact	accepted		family	family	temp name		Not Reported								13:27:00	21/10/2013	10	2013
21922	y	y		Chelicerata						temporary name			macrofauna	macrofauna	macro	UKSRL1_UK1-A-B_CRS1499_112	#UK1-A-B_CRS1499	UK1-A-B_CRS1499	Arthropoda							AB_ Chelicerata sp 1 (sea mite)	gen	yes	AB_ Chelicerata sp 1 (sea mite)	Chelicerata	exact	accepted	y	subphylum	subphylum	temp name		Not Reported								20:00:00	10/09/2013	9	2013
24526	y	y		Chrysopetalidae						temporary name			macrofauna	macrofauna	macro	UKSRL1_UK1-A-K_CRS1538_526	#UK1-A-K_CRS1538	UK1-A-K_CRS1538	Annelida	Polychaeta	Phyllodocida	Chrysopetalidae				AB_ Chrysopetalidae sp 1	gen	yes	AB_ Chrysopetalidae sp 1	Chrysopetalidae	exact	accepted		family	family	temp name		Not Reported								03:39:00	20/10/2013	10	2013
24762	y	y		Chrysopetalidae						temporary name			macrofauna	macrofauna	macro	UKSRL1_UK1-A-L_CRS1545_655	#UK1-A-L_CRS1545	UK1-A-L_CRS1545	Annelida	Polychaeta	Phyllodocida	Chrysopetalidae				AB_ Chrysopetalidae sp 1	gen	yes	AB_ Chrysopetalidae sp 1	Chrysopetalidae	exact	accepted		family	family	temp name		Not Reported								07:25:00	22/10/2013	10	2013
24133	y	y		Chrysopetalidae						temporary name			macrofauna	macrofauna	macro	UKSRL1_UK1-A-I_CRS1532_412	#UK1-A-I_CRS1532	UK1-A-I_CRS1532	Annelida	Polychaeta	Phyllodocida	Chrysopetalidae				AB_ Chrysopetalidae sp 1	gen	yes	AB_ Chrysopetalidae sp 1	Chrysopetalidae	exact	accepted		family	family	temp name		Not Reported								05:15:00	18/10/2013	10	2013
24248	y	y		Chrysopetalidae						temporary name			macrofauna	macrofauna	macro	UKSRL1_UK1-A-J_CRS1542_586	#UK1-A-J_CRS1542	UK1-A-J_CRS1542	Annelida	Polychaeta	Phyllodocida	Chrysopetalidae				AB_ Chrysopetalidae sp 2	gen	yes	AB_ Chrysopetalidae sp 2	Chrysopetalidae	exact	accepted		family	family	temp name		Not Reported								13:27:00	21/10/2013	10	2013
24134	y	y		Chrysopetalidae						temporary name			macrofauna	macrofauna	macro	UKSRL1_UK1-A-I_CRS1532_413	#UK1-A-I_CRS1532	UK1-A-I_CRS1532	Annelida	Polychaeta	Phyllodocida	Chrysopetalidae				AB_ Chrysopetalidae sp 2	gen	yes	AB_ Chrysopetalidae sp 2	Chrysopetalidae	exact	accepted		family	family	temp name		Not Reported								05:15:00	18/10/2013	10	2013
24527	y	y		Chrysopetalidae						temporary name			macrofauna	macrofauna	macro	UKSRL1_UK1-A-K_CRS1538_527	#UK1-A-K_CRS1538	UK1-A-K_CRS1538	Annelida	Polychaeta	Phyllodocida	Chrysopetalidae				AB_ Chrysopetalidae sp 3	gen	yes	AB_ Chrysopetalidae sp 3	Chrysopetalidae	exact	accepted		family	family	temp name		Not Reported								03:39:00	20/10/2013	10	2013
23880	y	y		Chrysopetalidae						temporary name			macrofauna	macrofauna	macro	UKSRL1_UK1-A-H_CRS1534_475	#UK1-A-H_CRS1534	UK1-A-H_CRS1534	Annelida	Polychaeta	Phyllodocida	Chrysopetalidae				AB_ Chrysopetalidae sp 3	gen	yes	AB_ Chrysopetalidae sp 3	Chrysopetalidae	exact	accepted		family	family	temp name		Not Reported								02:25:00	19/10/2013	10	2013
24249	y	y		Chrysopetalidae						temporary name			macrofauna	macrofauna	macro	UKSRL1_UK1-A-J_CRS1542_587	#UK1-A-J_CRS1542	UK1-A-J_CRS1542	Annelida	Polychaeta	Phyllodocida	Chrysopetalidae				AB_ Chrysopetalidae sp 3	gen	yes	AB_ Chrysopetalidae sp 3	Chrysopetalidae	exact	accepted		family	family	temp name		Not Reported								13:27:00	21/10/2013	10	2013
24135	y	y		Chrysopetalidae						temporary name			macrofauna	macrofauna	macro	UKSRL1_UK1-A-I_CRS1532_414	#UK1-A-I_CRS1532	UK1-A-I_CRS1532	Annelida	Polychaeta	Phyllodocida	Chrysopetalidae				AB_ Chrysopetalidae sp 3	gen	yes	AB_ Chrysopetalidae sp 3	Chrysopetalidae	exact	accepted		family	family	temp name		Not Reported								05:15:00	18/10/2013	10	2013
23434	y	y		Chrysopetalidae						temporary name			macrofauna	macrofauna	macro	UKSRL1_UK1-A-F_CRS1523_305	#UK1-A-F_CRS1523	UK1-A-F_CRS1523	Annelida	Polychaeta	Phyllodocida	Chrysopetalidae				AB_ Chrysopetalidae sp 3	gen	yes	AB_ Chrysopetalidae sp 3	Chrysopetalidae	exact	accepted		family	family	temp name		Not Reported								14:33:00	16/10/2013	10	2013
22168	y	y		Chrysopetalidae						temporary name			macrofauna	macrofauna	macro	UKSRL1_UK1-A-C_CRS1504_157	#UK1-A-C_CRS1504	UK1-A-C_CRS1504	Annelida	Polychaeta	Phyllodocida	Chrysopetalidae				AB_ Chrysopetalidae sp 3	gen	yes	AB_ Chrysopetalidae sp 3	Chrysopetalidae	exact	accepted		family	family	temp name		Not Reported								12:30:00	10/11/2013	11	2013
21888	y	y		Chrysopetalidae						temporary name			macrofauna	macrofauna	macro	UKSRL1_UK1-A-B_CRS1499_78	#UK1-A-B_CRS1499	UK1-A-B_CRS1499	Annelida	Polychaeta	Phyllodocida	Chrysopetalidae				AB_ Chrysopetalidae sp 3	gen	yes	AB_ Chrysopetalidae sp 3	Chrysopetalidae	exact	accepted		family	family	temp name		Not Reported								20:00:00	10/09/2013	9	2013
23882	y	y		Cirratulidae						temporary name			macrofauna	macrofauna	macro	UKSRL1_UK1-A-H_CRS1534_477	#UK1-A-H_CRS1534	UK1-A-H_CRS1534	Annelida	Polychaeta	Terebellida	Cirratulidae				AB_ Cirratulidae sp 1	gen	yes	AB_ Cirratulidae sp 1	Cirratulidae	exact	accepted		family	family	temp name		Not Reported								02:25:00	19/10/2013	10	2013
21173	y	y		Cirratulidae						temporary name			macrofauna	macrofauna	macro	UKSRL1_UK1-A-A_CRS1493_6	#UK1-A-A_CRS1493	UK1-A-A_CRS1493	Annelida	Polychaeta	Terebellida	Cirratulidae				AB_ Cirratulidae sp 1	gen	yes	AB_ Cirratulidae sp 1	Cirratulidae	exact	accepted		family	family	temp name		Not Reported								17:15:00	10/08/2013	8	2013
24764	y	y		Cirratulidae						temporary name			macrofauna	macrofauna	macro	UKSRL1_UK1-A-L_CRS1545_657	#UK1-A-L_CRS1545	UK1-A-L_CRS1545	Annelida	Polychaeta	Terebellida	Cirratulidae				AB_ Cirratulidae sp 1	gen	yes	AB_ Cirratulidae sp 1	Cirratulidae	exact	accepted		family	family	temp name		Not Reported								07:25:00	22/10/2013	10	2013
24530	y	y		Cirratulidae						temporary name			macrofauna	macrofauna	macro	UKSRL1_UK1-A-K_CRS1538_530	#UK1-A-K_CRS1538	UK1-A-K_CRS1538	Annelida	Polychaeta	Terebellida	Cirratulidae				AB_ Cirratulidae sp 1	gen	yes	AB_ Cirratulidae sp 1	Cirratulidae	exact	accepted		family	family	temp name		Not Reported								03:39:00	20/10/2013	10	2013
24252	y	y		Cirratulidae						temporary name			macrofauna	macrofauna	macro	UKSRL1_UK1-A-J_CRS1542_590	#UK1-A-J_CRS1542	UK1-A-J_CRS1542	Annelida	Polychaeta	Terebellida	Cirratulidae				AB_ Cirratulidae sp 1	gen	yes	AB_ Cirratulidae sp 1	Cirratulidae	exact	accepted		family	family	temp name		Not Reported								13:27:00	21/10/2013	10	2013
24137	y	y		Cirratulidae						temporary name			macrofauna	macrofauna	macro	UKSRL1_UK1-A-I_CRS1532_416	#UK1-A-I_CRS1532	UK1-A-I_CRS1532	Annelida	Polychaeta	Terebellida	Cirratulidae				AB_ Cirratulidae sp 1	gen	yes	AB_ Cirratulidae sp 1	Cirratulidae	exact	accepted		family	family	temp name		Not Reported								05:15:00	18/10/2013	10	2013
23436	y	y		Cirratulidae						temporary name			macrofauna	macrofauna	macro	UKSRL1_UK1-A-F_CRS1523_307	#UK1-A-F_CRS1523	UK1-A-F_CRS1523	Annelida	Polychaeta	Terebellida	Cirratulidae				AB_ Cirratulidae sp 1	gen	yes	AB_ Cirratulidae sp 1	Cirratulidae	exact	accepted		family	family	temp name		Not Reported								14:33:00	16/10/2013	10	2013
22517	y	y		Cirratulidae						temporary name			macrofauna	macrofauna	macro	UKSRL1_UK1-A-E_CRS1518_258	#UK1-A-E_CRS1518	UK1-A-E_CRS1518	Annelida	Polychaeta	Terebellida	Cirratulidae				AB_ Cirratulidae sp 1	gen	yes	AB_ Cirratulidae sp 1	Cirratulidae	exact	accepted		family	family	temp name		Not Reported								14:33:00	16/10/2013	10	2013
22292	y	y		Cirratulidae						temporary name			macrofauna	macrofauna	macro	UKSRL1_UK1-A-D_CRS1513_226	#UK1-A-D_CRS1513	UK1-A-D_CRS1513	Annelida	Polychaeta	Terebellida	Cirratulidae				AB_ Cirratulidae sp 1	gen	yes	AB_ Cirratulidae sp 1	Cirratulidae	exact	accepted		family	family	temp name		Not Reported								02:30:00	13/10/2013	10	2013
22293	y	y		Cirratulidae						temporary name			macrofauna	macrofauna	macro	UKSRL1_UK1-A-D_CRS1513_227	#UK1-A-D_CRS1513	UK1-A-D_CRS1513	Annelida	Polychaeta	Terebellida	Cirratulidae				AB_ Cirratulidae sp 2	gen	yes	AB_ Cirratulidae sp 2	Cirratulidae	exact	accepted		family	family	temp name		Not Reported								02:30:00	13/10/2013	10	2013
23557	y	y		Cirratulidae						temporary name			macrofauna	macrofauna	macro	UKSRL1_UK1-A-G_CRS1529_369	#UK1-A-G_CRS1529	UK1-A-G_CRS1529	Annelida	Polychaeta	Terebellida	Cirratulidae				AB_ Cirratulidae sp 2	gen	yes	AB_ Cirratulidae sp 2	Cirratulidae	exact	accepted		family	family	temp name		Not Reported								13:40:00	17/10/2013	10	2013
23437	y	y		Cirratulidae						temporary name			macrofauna	macrofauna	macro	UKSRL1_UK1-A-F_CRS1523_308	#UK1-A-F_CRS1523	UK1-A-F_CRS1523	Annelida	Polychaeta	Terebellida	Cirratulidae				AB_ Cirratulidae sp 2	gen	yes	AB_ Cirratulidae sp 2	Cirratulidae	exact	accepted		family	family	temp name		Not Reported								14:33:00	16/10/2013	10	2013
22294	y	y		Cirratulidae						temporary name			macrofauna	macrofauna	macro	UKSRL1_UK1-A-D_CRS1513_228	#UK1-A-D_CRS1513	UK1-A-D_CRS1513	Annelida	Polychaeta	Terebellida	Cirratulidae				AB_ Cirratulidae sp 5	gen	yes	AB_ Cirratulidae sp 5	Cirratulidae	exact	accepted		family	family	temp name		Not Reported								02:30:00	13/10/2013	10	2013
24253	y	y		Cirratulidae						temporary name			macrofauna	macrofauna	macro	UKSRL1_UK1-A-J_CRS1542_591	#UK1-A-J_CRS1542	UK1-A-J_CRS1542	Annelida	Polychaeta	Terebellida	Cirratulidae				AB_ Cirratulidae sp 6	gen	yes	AB_ Cirratulidae sp 6	Cirratulidae	exact	accepted		family	family	temp name		Not Reported								13:27:00	21/10/2013	10	2013
23883	y	y		Cirratulidae						temporary name			macrofauna	macrofauna	macro	UKSRL1_UK1-A-H_CRS1534_478	#UK1-A-H_CRS1534	UK1-A-H_CRS1534	Annelida	Polychaeta	Terebellida	Cirratulidae				AB_ Cirratulidae sp 6	gen	yes	AB_ Cirratulidae sp 6	Cirratulidae	exact	accepted		family	family	temp name		Not Reported								02:25:00	19/10/2013	10	2013
23558	y	y		Cirratulidae						temporary name			macrofauna	macrofauna	macro	UKSRL1_UK1-A-G_CRS1529_370	#UK1-A-G_CRS1529	UK1-A-G_CRS1529	Annelida	Polychaeta	Terebellida	Cirratulidae				AB_ Cirratulidae sp 6	gen	yes	AB_ Cirratulidae sp 6	Cirratulidae	exact	accepted		family	family	temp name		Not Reported								13:40:00	17/10/2013	10	2013
21174	y	y		Cirratulidae						temporary name			macrofauna	macrofauna	macro	UKSRL1_UK1-A-A_CRS1493_7	#UK1-A-A_CRS1493	UK1-A-A_CRS1493	Annelida	Polychaeta	Terebellida	Cirratulidae				AB_ Cirratulidae sp 6	gen	yes	AB_ Cirratulidae sp 6	Cirratulidae	exact	accepted		family	family	temp name		Not Reported								17:15:00	10/08/2013	8	2013
23438	y	y		Ctenodrilidae						temporary name			macrofauna	macrofauna	macro	UKSRL1_UK1-A-F_CRS1523_309	#UK1-A-F_CRS1523	UK1-A-F_CRS1523	Annelida	Polychaeta	Terebellida	Ctenodrilidae				AB_ Ctenodrilidae sp 1	gen	yes	AB_ Ctenodrilidae sp 1	Ctenodrilidae	exact	taxon inquirendum		family	family	temp name		Not Reported								14:33:00	16/10/2013	10	2013
21208	y	y		Cumacea						temporary name			macrofauna	macrofauna	macro	UKSRL1_UK1-A-A_CRS1493_41	#UK1-A-A_CRS1493	UK1-A-A_CRS1493	Arthropoda	Malacostraca	Cumacea					AB_ Cumacea sp 1	gen	yes	AB_ Cumacea sp 1	Cumacea	exact	accepted		order	order	temp name		Not Reported								17:15:00	10/08/2013	8	2013
23468	y	y		Cumacea						temporary name			macrofauna	macrofauna	macro	UKSRL1_UK1-A-F_CRS1523_339	#UK1-A-F_CRS1523	UK1-A-F_CRS1523	Arthropoda	Malacostraca	Cumacea					AB_ Cumacea sp 2	gen	yes	AB_ Cumacea sp 2	Cumacea	exact	accepted		order	order	temp name		Not Reported								14:33:00	16/10/2013	10	2013
24138	y	y		Euphrosinidae						temporary name			macrofauna	macrofauna	macro	UKSRL1_UK1-A-I_CRS1532_417	#UK1-A-I_CRS1532	UK1-A-I_CRS1532	Annelida	Polychaeta	Amphinomida	Euphrosinidae				AB_ Euphrosinidae sp 1	gen	yes	AB_ Euphrosinidae sp 1	Euphrosinidae	exact	accepted		family	family	temp name		Not Reported								05:15:00	18/10/2013	10	2013
24765	y	y		Euphrosinidae						temporary name			macrofauna	macrofauna	macro	UKSRL1_UK1-A-L_CRS1545_658	#UK1-A-L_CRS1545	UK1-A-L_CRS1545	Annelida	Polychaeta	Amphinomida	Euphrosinidae				AB_ Euphrosinidae sp 2	gen	yes	AB_ Euphrosinidae sp 2	Euphrosinidae	exact	accepted		family	family	temp name		Not Reported								07:25:00	22/10/2013	10	2013
22170	y	y		Euphrosinidae						temporary name			macrofauna	macrofauna	macro	UKSRL1_UK1-A-C_CRS1504_159	#UK1-A-C_CRS1504	UK1-A-C_CRS1504	Annelida	Polychaeta	Amphinomida	Euphrosinidae				AB_ Euphrosinidae sp 2	gen	yes	AB_ Euphrosinidae sp 2	Euphrosinidae	exact	accepted		family	family	temp name		Not Reported								12:30:00	10/11/2013	11	2013
22518	y	y		Fauveliopsidae						temporary name			macrofauna	macrofauna	macro	UKSRL1_UK1-A-E_CRS1518_259	#UK1-A-E_CRS1518	UK1-A-E_CRS1518	Annelida	Polychaeta	Terebellida	Fauveliopsidae				AB_ Fauveliopsidae sp 1	gen	yes	AB_ Fauveliopsidae sp 1	Fauveliopsidae	exact	accepted		family	family	temp name		Not Reported								14:33:00	16/10/2013	10	2013
24139	y	y		Flabelligeridae						temporary name			macrofauna	macrofauna	macro	UKSRL1_UK1-A-I_CRS1532_418	#UK1-A-I_CRS1532	UK1-A-I_CRS1532	Annelida	Polychaeta	Terebellida	Flabelligeridae				AB_ Flabelligeridae sp 1	gen	yes	AB_ Flabelligeridae sp 1	Flabelligeridae	exact	accepted		family	family	temp name		Not Reported								05:15:00	18/10/2013	10	2013
21890	y	y		Flabelligeridae						temporary name			macrofauna	macrofauna	macro	UKSRL1_UK1-A-B_CRS1499_80	#UK1-A-B_CRS1499	UK1-A-B_CRS1499	Annelida	Polychaeta	Terebellida	Flabelligeridae				AB_ Flabelligeridae sp 2	gen	yes	AB_ Flabelligeridae sp 2	Flabelligeridae	exact	accepted		family	family	temp name		Not Reported								20:00:00	10/09/2013	9	2013
24140	y	y		Flabelligeridae						temporary name			macrofauna	macrofauna	macro	UKSRL1_UK1-A-I_CRS1532_419	#UK1-A-I_CRS1532	UK1-A-I_CRS1532	Annelida	Polychaeta	Terebellida	Flabelligeridae				AB_ Flabelligeridae sp 2	gen	yes	AB_ Flabelligeridae sp 2	Flabelligeridae	exact	accepted		family	family	temp name		Not Reported								05:15:00	18/10/2013	10	2013
21175	y	y		Glyceridae						temporary name			macrofauna	macrofauna	macro	UKSRL1_UK1-A-A_CRS1493_8	#UK1-A-A_CRS1493	UK1-A-A_CRS1493	Annelida	Polychaeta	Phyllodocida	Glyceridae				AB_ Glyceridae sp 1	gen	yes	AB_ Glyceridae sp 1	Glyceridae	exact	accepted		family	family	temp name		Not Reported								17:15:00	10/08/2013	8	2013
24255	y	y		Glyceridae						temporary name			macrofauna	macrofauna	macro	UKSRL1_UK1-A-J_CRS1542_593	#UK1-A-J_CRS1542	UK1-A-J_CRS1542	Annelida	Polychaeta	Phyllodocida	Glyceridae				AB_ Glyceridae sp 1	gen	yes	AB_ Glyceridae sp 1	Glyceridae	exact	accepted		family	family	temp name		Not Reported								13:27:00	21/10/2013	10	2013
23884	y	y		Glyceridae						temporary name			macrofauna	macrofauna	macro	UKSRL1_UK1-A-H_CRS1534_479	#UK1-A-H_CRS1534	UK1-A-H_CRS1534	Annelida	Polychaeta	Phyllodocida	Glyceridae				AB_ Glyceridae sp 1	gen	yes	AB_ Glyceridae sp 1	Glyceridae	exact	accepted		family	family	temp name		Not Reported								02:25:00	19/10/2013	10	2013
21891	y	y		Glyceridae						temporary name			macrofauna	macrofauna	macro	UKSRL1_UK1-A-B_CRS1499_81	#UK1-A-B_CRS1499	UK1-A-B_CRS1499	Annelida	Polychaeta	Phyllodocida	Glyceridae				AB_ Glyceridae sp 1	gen	yes	AB_ Glyceridae sp 1	Glyceridae	exact	accepted		family	family	temp name		Not Reported								20:00:00	10/09/2013	9	2013
22519	y	y		Glyceridae						temporary name			macrofauna	macrofauna	macro	UKSRL1_UK1-A-E_CRS1518_260	#UK1-A-E_CRS1518	UK1-A-E_CRS1518	Annelida	Polychaeta	Phyllodocida	Glyceridae				AB_ Glyceridae sp 1	gen	yes	AB_ Glyceridae sp 1	Glyceridae	exact	accepted		family	family	temp name		Not Reported								14:33:00	16/10/2013	10	2013
22171	y	y		Glyceridae						temporary name			macrofauna	macrofauna	macro	UKSRL1_UK1-A-C_CRS1504_160	#UK1-A-C_CRS1504	UK1-A-C_CRS1504	Annelida	Polychaeta	Phyllodocida	Glyceridae				AB_ Glyceridae sp 1	gen	yes	AB_ Glyceridae sp 1	Glyceridae	exact	accepted		family	family	temp name		Not Reported								12:30:00	10/11/2013	11	2013
23559	y	y		Glyceridae						temporary name			macrofauna	macrofauna	macro	UKSRL1_UK1-A-G_CRS1529_371	#UK1-A-G_CRS1529	UK1-A-G_CRS1529	Annelida	Polychaeta	Phyllodocida	Glyceridae				AB_ Glyceridae sp 1	gen	yes	AB_ Glyceridae sp 1	Glyceridae	exact	accepted		family	family	temp name		Not Reported								13:40:00	17/10/2013	10	2013
24531	y	y		Glyceridae						temporary name			macrofauna	macrofauna	macro	UKSRL1_UK1-A-K_CRS1538_531	#UK1-A-K_CRS1538	UK1-A-K_CRS1538	Annelida	Polychaeta	Phyllodocida	Glyceridae				AB_ Glyceridae sp 2	gen	yes	AB_ Glyceridae sp 2	Glyceridae	exact	accepted		family	family	temp name		Not Reported								03:39:00	20/10/2013	10	2013
24532	y	y		Glyceridae						temporary name			macrofauna	macrofauna	macro	UKSRL1_UK1-A-K_CRS1538_532	#UK1-A-K_CRS1538	UK1-A-K_CRS1538	Annelida	Polychaeta	Phyllodocida	Glyceridae				AB_ Glyceridae sp 3	gen	yes	AB_ Glyceridae sp 3	Glyceridae	exact	accepted		family	family	temp name		Not Reported								03:39:00	20/10/2013	10	2013
24766	y	y		Goniadidae						temporary name			macrofauna	macrofauna	macro	UKSRL1_UK1-A-L_CRS1545_659	#UK1-A-L_CRS1545	UK1-A-L_CRS1545	Annelida	Polychaeta	Phyllodocida	Goniadidae				AB_ Goniadidae sp 1	gen	yes	AB_ Goniadidae sp 1	Goniadidae	exact	accepted		family	family	temp name		Not Reported								07:25:00	22/10/2013	10	2013
24256	y	y		Goniadidae						temporary name			macrofauna	macrofauna	macro	UKSRL1_UK1-A-J_CRS1542_594	#UK1-A-J_CRS1542	UK1-A-J_CRS1542	Annelida	Polychaeta	Phyllodocida	Goniadidae				AB_ Goniadidae sp 1	gen	yes	AB_ Goniadidae sp 1	Goniadidae	exact	accepted		family	family	temp name		Not Reported								13:27:00	21/10/2013	10	2013
23439	y	y		Goniadidae						temporary name			macrofauna	macrofauna	macro	UKSRL1_UK1-A-F_CRS1523_310	#UK1-A-F_CRS1523	UK1-A-F_CRS1523	Annelida	Polychaeta	Phyllodocida	Goniadidae				AB_ Goniadidae sp 1	gen	yes	AB_ Goniadidae sp 1	Goniadidae	exact	accepted		family	family	temp name		Not Reported								14:33:00	16/10/2013	10	2013
22172	y	y		Goniadidae						temporary name			macrofauna	macrofauna	macro	UKSRL1_UK1-A-C_CRS1504_161	#UK1-A-C_CRS1504	UK1-A-C_CRS1504	Annelida	Polychaeta	Phyllodocida	Goniadidae				AB_ Goniadidae sp 1	gen	yes	AB_ Goniadidae sp 1	Goniadidae	exact	accepted		family	family	temp name		Not Reported								12:30:00	10/11/2013	11	2013
22520	y	y		Goniadidae						temporary name			macrofauna	macrofauna	macro	UKSRL1_UK1-A-E_CRS1518_261	#UK1-A-E_CRS1518	UK1-A-E_CRS1518	Annelida	Polychaeta	Phyllodocida	Goniadidae				AB_ Goniadidae sp 1	gen	yes	AB_ Goniadidae sp 1	Goniadidae	exact	accepted		family	family	temp name		Not Reported								14:33:00	16/10/2013	10	2013
24533	y	y		Goniadidae						temporary name			macrofauna	macrofauna	macro	UKSRL1_UK1-A-K_CRS1538_533	#UK1-A-K_CRS1538	UK1-A-K_CRS1538	Annelida	Polychaeta	Phyllodocida	Goniadidae				AB_ Goniadidae sp 1	gen	yes	AB_ Goniadidae sp 1	Goniadidae	exact	accepted		family	family	temp name		Not Reported								03:39:00	20/10/2013	10	2013
23885	y	y		Goniadidae						temporary name			macrofauna	macrofauna	macro	UKSRL1_UK1-A-H_CRS1534_480	#UK1-A-H_CRS1534	UK1-A-H_CRS1534	Annelida	Polychaeta	Phyllodocida	Goniadidae				AB_ Goniadidae sp 1	gen	yes	AB_ Goniadidae sp 1	Goniadidae	exact	accepted		family	family	temp name		Not Reported								02:25:00	19/10/2013	10	2013
23440	y	y		Goniadidae						temporary name			macrofauna	macrofauna	macro	UKSRL1_UK1-A-F_CRS1523_311	#UK1-A-F_CRS1523	UK1-A-F_CRS1523	Annelida	Polychaeta	Phyllodocida	Goniadidae				AB_ Goniadidae sp 2	gen	yes	AB_ Goniadidae sp 2	Goniadidae	exact	accepted		family	family	temp name		Not Reported								14:33:00	16/10/2013	10	2013
24165	y	y		Isopoda						temporary name			macrofauna	macrofauna	macro	UKSRL1_UK1-A-I_CRS1532_444	#UK1-A-I_CRS1532	UK1-A-I_CRS1532	Arthropoda	Malacostraca	Isopoda					AB_ Isopoda Type 1	gen	yes	AB_ Isopoda Type 1	Isopoda	exact	accepted		order	order	temp name		Not Reported								05:15:00	18/10/2013	10	2013
21209	y	y		Isopoda						temporary name			macrofauna	macrofauna	macro	UKSRL1_UK1-A-A_CRS1493_42	#UK1-A-A_CRS1493	UK1-A-A_CRS1493	Arthropoda	Malacostraca	Isopoda					AB_ Isopoda Type 1	gen	yes	AB_ Isopoda Type 1	Isopoda	exact	accepted		order	order	temp name		Not Reported								17:15:00	10/08/2013	8	2013
21930	y	y		Isopoda						temporary name			macrofauna	macrofauna	macro	UKSRL1_UK1-A-B_CRS1499_120	#UK1-A-B_CRS1499	UK1-A-B_CRS1499	Arthropoda	Malacostraca	Isopoda					AB_ Isopoda Type 11	gen	yes	AB_ Isopoda Type 11	Isopoda	exact	accepted		order	order	temp name		Not Reported								20:00:00	10/09/2013	9	2013
22201	y	y		Isopoda						temporary name			macrofauna	macrofauna	macro	UKSRL1_UK1-A-C_CRS1504_190	#UK1-A-C_CRS1504	UK1-A-C_CRS1504	Arthropoda	Malacostraca	Isopoda					AB_ Isopoda Type 12	gen	yes	AB_ Isopoda Type 12	Isopoda	exact	accepted		order	order	temp name		Not Reported								12:30:00	10/11/2013	11	2013
22202	y	y		Isopoda						temporary name			macrofauna	macrofauna	macro	UKSRL1_UK1-A-C_CRS1504_191	#UK1-A-C_CRS1504	UK1-A-C_CRS1504	Arthropoda	Malacostraca	Isopoda					AB_ Isopoda Type 13	gen	yes	AB_ Isopoda Type 13	Isopoda	exact	accepted		order	order	temp name		Not Reported								12:30:00	10/11/2013	11	2013
22306	y	y		Isopoda						temporary name			macrofauna	macrofauna	macro	UKSRL1_UK1-A-D_CRS1513_240	#UK1-A-D_CRS1513	UK1-A-D_CRS1513	Arthropoda	Malacostraca	Isopoda					AB_ Isopoda Type 14	gen	yes	AB_ Isopoda Type 14	Isopoda	exact	accepted		order	order	temp name		Not Reported								02:30:00	13/10/2013	10	2013
22539	y	y		Isopoda						temporary name			macrofauna	macrofauna	macro	UKSRL1_UK1-A-E_CRS1518_280	#UK1-A-E_CRS1518	UK1-A-E_CRS1518	Arthropoda	Malacostraca	Isopoda					AB_ Isopoda Type 15	gen	yes	AB_ Isopoda Type 15	Isopoda	exact	accepted		order	order	temp name		Not Reported								14:33:00	16/10/2013	10	2013
22540	y	y		Isopoda						temporary name			macrofauna	macrofauna	macro	UKSRL1_UK1-A-E_CRS1518_281	#UK1-A-E_CRS1518	UK1-A-E_CRS1518	Arthropoda	Malacostraca	Isopoda					AB_ Isopoda Type 16	gen	yes	AB_ Isopoda Type 16	Isopoda	exact	accepted		order	order	temp name		Not Reported								14:33:00	16/10/2013	10	2013
23471	y	y		Isopoda						temporary name			macrofauna	macrofauna	macro	UKSRL1_UK1-A-F_CRS1523_342	#UK1-A-F_CRS1523	UK1-A-F_CRS1523	Arthropoda	Malacostraca	Isopoda					AB_ Isopoda Type 18	gen	yes	AB_ Isopoda Type 18	Isopoda	exact	accepted		order	order	temp name		Not Reported								14:33:00	16/10/2013	10	2013
24167	y	y		Isopoda						temporary name			macrofauna	macrofauna	macro	UKSRL1_UK1-A-I_CRS1532_446	#UK1-A-I_CRS1532	UK1-A-I_CRS1532	Arthropoda	Malacostraca	Isopoda					AB_ Isopoda Type 19	gen	yes	AB_ Isopoda Type 19	Isopoda	exact	accepted		order	order	temp name		Not Reported								05:15:00	18/10/2013	10	2013
23581	y	y		Isopoda						temporary name			macrofauna	macrofauna	macro	UKSRL1_UK1-A-G_CRS1529_393	#UK1-A-G_CRS1529	UK1-A-G_CRS1529	Arthropoda	Malacostraca	Isopoda					AB_ Isopoda Type 19	gen	yes	AB_ Isopoda Type 19	Isopoda	exact	accepted		order	order	temp name		Not Reported								13:40:00	17/10/2013	10	2013
21924	y	y		Isopoda						temporary name			macrofauna	macrofauna	macro	UKSRL1_UK1-A-B_CRS1499_114	#UK1-A-B_CRS1499	UK1-A-B_CRS1499	Arthropoda	Malacostraca	Isopoda					AB_ Isopoda Type 2	gen	yes	AB_ Isopoda Type 2	Isopoda	exact	accepted		order	order	temp name		Not Reported								20:00:00	10/09/2013	9	2013
21210	y	y		Isopoda						temporary name			macrofauna	macrofauna	macro	UKSRL1_UK1-A-A_CRS1493_43	#UK1-A-A_CRS1493	UK1-A-A_CRS1493	Arthropoda	Malacostraca	Isopoda					AB_ Isopoda Type 2	gen	yes	AB_ Isopoda Type 2	Isopoda	exact	accepted		order	order	temp name		Not Reported								17:15:00	10/08/2013	8	2013
23907	y	y		Isopoda						temporary name			macrofauna	macrofauna	macro	UKSRL1_UK1-A-H_CRS1534_502	#UK1-A-H_CRS1534	UK1-A-H_CRS1534	Arthropoda	Malacostraca	Isopoda					AB_ Isopoda Type 20	gen	yes	AB_ Isopoda Type 20	Isopoda	exact	accepted		order	order	temp name		Not Reported								02:25:00	19/10/2013	10	2013
24559	y	y		Isopoda						temporary name			macrofauna	macrofauna	macro	UKSRL1_UK1-A-K_CRS1538_559	#UK1-A-K_CRS1538	UK1-A-K_CRS1538	Arthropoda	Malacostraca	Isopoda					AB_ Isopoda Type 21	gen	yes	AB_ Isopoda Type 21	Isopoda	exact	accepted		order	order	temp name		Not Reported								03:39:00	20/10/2013	10	2013
24286	y	y		Isopoda						temporary name			macrofauna	macrofauna	macro	UKSRL1_UK1-A-J_CRS1542_624	#UK1-A-J_CRS1542	UK1-A-J_CRS1542	Arthropoda	Malacostraca	Isopoda					AB_ Isopoda Type 22	gen	yes	AB_ Isopoda Type 22	Isopoda	exact	accepted		order	order	temp name		Not Reported								13:27:00	21/10/2013	10	2013
23472	y	y		Isopoda						temporary name			macrofauna	macrofauna	macro	UKSRL1_UK1-A-F_CRS1523_343	#UK1-A-F_CRS1523	UK1-A-F_CRS1523	Arthropoda	Malacostraca	Isopoda					AB_ Isopoda Type 22	gen	yes	AB_ Isopoda Type 22	Isopoda	exact	accepted		order	order	temp name		Not Reported								14:33:00	16/10/2013	10	2013
24791	y	y		Isopoda						temporary name			macrofauna	macrofauna	macro	UKSRL1_UK1-A-L_CRS1545_684	#UK1-A-L_CRS1545	UK1-A-L_CRS1545	Arthropoda	Malacostraca	Isopoda					AB_ Isopoda Type 23	gen	yes	AB_ Isopoda Type 23	Isopoda	exact	accepted		order	order	temp name		Not Reported								07:25:00	22/10/2013	10	2013
21931	y	y		Isopoda						temporary name			macrofauna	macrofauna	macro	UKSRL1_UK1-A-B_CRS1499_121	#UK1-A-B_CRS1499	UK1-A-B_CRS1499	Arthropoda	Malacostraca	Isopoda					AB_ Isopoda Type 23	gen	yes	AB_ Isopoda Type 23	Isopoda	exact	accepted		order	order	temp name		Not Reported								20:00:00	10/09/2013	9	2013
24560	y	y		Isopoda						temporary name			macrofauna	macrofauna	macro	UKSRL1_UK1-A-K_CRS1538_560	#UK1-A-K_CRS1538	UK1-A-K_CRS1538	Arthropoda	Malacostraca	Isopoda					AB_ Isopoda Type 24	gen	yes	AB_ Isopoda Type 24	Isopoda	exact	accepted		order	order	temp name		Not Reported								03:39:00	20/10/2013	10	2013
24287	y	y		Isopoda						temporary name			macrofauna	macrofauna	macro	UKSRL1_UK1-A-J_CRS1542_625	#UK1-A-J_CRS1542	UK1-A-J_CRS1542	Arthropoda	Malacostraca	Isopoda					AB_ Isopoda Type 24	gen	yes	AB_ Isopoda Type 24	Isopoda	exact	accepted		order	order	temp name		Not Reported								13:27:00	21/10/2013	10	2013
24288	y	y		Isopoda						temporary name			macrofauna	macrofauna	macro	UKSRL1_UK1-A-J_CRS1542_626	#UK1-A-J_CRS1542	UK1-A-J_CRS1542	Arthropoda	Malacostraca	Isopoda					AB_ Isopoda Type 25	gen	yes	AB_ Isopoda Type 25	Isopoda	exact	accepted		order	order	temp name		Not Reported								13:27:00	21/10/2013	10	2013
24289	y	y		Isopoda						temporary name			macrofauna	macrofauna	macro	UKSRL1_UK1-A-J_CRS1542_627	#UK1-A-J_CRS1542	UK1-A-J_CRS1542	Arthropoda	Malacostraca	Isopoda					AB_ Isopoda Type 26	gen	yes	AB_ Isopoda Type 26	Isopoda	exact	accepted		order	order	temp name		Not Reported								13:27:00	21/10/2013	10	2013
24792	y	y		Isopoda						temporary name			macrofauna	macrofauna	macro	UKSRL1_UK1-A-L_CRS1545_685	#UK1-A-L_CRS1545	UK1-A-L_CRS1545	Arthropoda	Malacostraca	Isopoda					AB_ Isopoda Type 27	gen	yes	AB_ Isopoda Type 27	Isopoda	exact	accepted		order	order	temp name		Not Reported								07:25:00	22/10/2013	10	2013
24290	y	y		Isopoda						temporary name			macrofauna	macrofauna	macro	UKSRL1_UK1-A-J_CRS1542_628	#UK1-A-J_CRS1542	UK1-A-J_CRS1542	Arthropoda	Malacostraca	Isopoda					AB_ Isopoda Type 28	gen	yes	AB_ Isopoda Type 28	Isopoda	exact	accepted		order	order	temp name		Not Reported								13:27:00	21/10/2013	10	2013
24793	y	y		Isopoda						temporary name			macrofauna	macrofauna	macro	UKSRL1_UK1-A-L_CRS1545_686	#UK1-A-L_CRS1545	UK1-A-L_CRS1545	Arthropoda	Malacostraca	Isopoda					AB_ Isopoda Type 29	gen	yes	AB_ Isopoda Type 29	Isopoda	exact	accepted		order	order	temp name		Not Reported								07:25:00	22/10/2013	10	2013
24558	y	y		Isopoda						temporary name			macrofauna	macrofauna	macro	UKSRL1_UK1-A-K_CRS1538_558	#UK1-A-K_CRS1538	UK1-A-K_CRS1538	Arthropoda	Malacostraca	Isopoda					AB_ Isopoda Type 3	gen	yes	AB_ Isopoda Type 3	Isopoda	exact	accepted		order	order	temp name		Not Reported								03:39:00	20/10/2013	10	2013
21211	y	y		Isopoda						temporary name			macrofauna	macrofauna	macro	UKSRL1_UK1-A-A_CRS1493_44	#UK1-A-A_CRS1493	UK1-A-A_CRS1493	Arthropoda	Malacostraca	Isopoda					AB_ Isopoda Type 3	gen	yes	AB_ Isopoda Type 3	Isopoda	exact	accepted		order	order	temp name		Not Reported								17:15:00	10/08/2013	8	2013
24794	y	y		Isopoda						temporary name			macrofauna	macrofauna	macro	UKSRL1_UK1-A-L_CRS1545_687	#UK1-A-L_CRS1545	UK1-A-L_CRS1545	Arthropoda	Malacostraca	Isopoda					AB_ Isopoda Type 30	gen	yes	AB_ Isopoda Type 30	Isopoda	exact	accepted		order	order	temp name		Not Reported								07:25:00	22/10/2013	10	2013
23908	y	y		Isopoda						temporary name			macrofauna	macrofauna	macro	UKSRL1_UK1-A-H_CRS1534_503	#UK1-A-H_CRS1534	UK1-A-H_CRS1534	Arthropoda	Malacostraca	Isopoda					AB_ Isopoda Type 32	gen	yes	AB_ Isopoda Type 32	Isopoda	exact	accepted		order	order	temp name		Not Reported								02:25:00	19/10/2013	10	2013
21932	y	y		Isopoda						temporary name			macrofauna	macrofauna	macro	UKSRL1_UK1-A-B_CRS1499_122	#UK1-A-B_CRS1499	UK1-A-B_CRS1499	Arthropoda	Malacostraca	Isopoda					AB_ Isopoda Type 32	gen	yes	AB_ Isopoda Type 32	Isopoda	exact	accepted		order	order	temp name		Not Reported								20:00:00	10/09/2013	9	2013
23909	y	y		Isopoda						temporary name			macrofauna	macrofauna	macro	UKSRL1_UK1-A-H_CRS1534_504	#UK1-A-H_CRS1534	UK1-A-H_CRS1534	Arthropoda	Malacostraca	Isopoda					AB_ Isopoda Type 33	gen	yes	AB_ Isopoda Type 33	Isopoda	exact	accepted		order	order	temp name		Not Reported								02:25:00	19/10/2013	10	2013
23582	y	y		Isopoda						temporary name			macrofauna	macrofauna	macro	UKSRL1_UK1-A-G_CRS1529_394	#UK1-A-G_CRS1529	UK1-A-G_CRS1529	Arthropoda	Malacostraca	Isopoda					AB_ Isopoda Type 34	gen	yes	AB_ Isopoda Type 34	Isopoda	exact	accepted		order	order	temp name		Not Reported								13:40:00	17/10/2013	10	2013
21215	y	y		Isopoda						temporary name			macrofauna	macrofauna	macro	UKSRL1_UK1-A-A_CRS1493_48	#UK1-A-A_CRS1493	UK1-A-A_CRS1493	Arthropoda	Malacostraca	Isopoda					AB_ Isopoda Type 35	gen	yes	AB_ Isopoda Type 35	Isopoda	exact	accepted		order	order	temp name		Not Reported								17:15:00	10/08/2013	8	2013
24168	y	y		Isopoda						temporary name			macrofauna	macrofauna	macro	UKSRL1_UK1-A-I_CRS1532_447	#UK1-A-I_CRS1532	UK1-A-I_CRS1532	Arthropoda	Malacostraca	Isopoda					AB_ Isopoda Type 36	gen	yes	AB_ Isopoda Type 36	Isopoda	exact	accepted		order	order	temp name		Not Reported								05:15:00	18/10/2013	10	2013
23473	y	y		Isopoda						temporary name			macrofauna	macrofauna	macro	UKSRL1_UK1-A-F_CRS1523_344	#UK1-A-F_CRS1523	UK1-A-F_CRS1523	Arthropoda	Malacostraca	Isopoda					AB_ Isopoda Type 36	gen	yes	AB_ Isopoda Type 36	Isopoda	exact	accepted		order	order	temp name		Not Reported								14:33:00	16/10/2013	10	2013
23474	y	y		Isopoda						temporary name			macrofauna	macrofauna	macro	UKSRL1_UK1-A-F_CRS1523_345	#UK1-A-F_CRS1523	UK1-A-F_CRS1523	Arthropoda	Malacostraca	Isopoda					AB_ Isopoda Type 37	gen	yes	AB_ Isopoda Type 37	Isopoda	exact	accepted		order	order	temp name		Not Reported								14:33:00	16/10/2013	10	2013
24169	y	y		Isopoda						temporary name			macrofauna	macrofauna	macro	UKSRL1_UK1-A-I_CRS1532_448	#UK1-A-I_CRS1532	UK1-A-I_CRS1532	Arthropoda	Malacostraca	Isopoda					AB_ Isopoda Type 38	gen	yes	AB_ Isopoda Type 38	Isopoda	exact	accepted		order	order	temp name		Not Reported								05:15:00	18/10/2013	10	2013
24795	y	y		Isopoda						temporary name			macrofauna	macrofauna	macro	UKSRL1_UK1-A-L_CRS1545_688	#UK1-A-L_CRS1545	UK1-A-L_CRS1545	Arthropoda	Malacostraca	Isopoda					AB_ Isopoda Type 39	gen	yes	AB_ Isopoda Type 39	Isopoda	exact	accepted		order	order	temp name		Not Reported								07:25:00	22/10/2013	10	2013
24291	y	y		Isopoda						temporary name			macrofauna	macrofauna	macro	UKSRL1_UK1-A-J_CRS1542_629	#UK1-A-J_CRS1542	UK1-A-J_CRS1542	Arthropoda	Malacostraca	Isopoda					AB_ Isopoda Type 39	gen	yes	AB_ Isopoda Type 39	Isopoda	exact	accepted		order	order	temp name		Not Reported								13:27:00	21/10/2013	10	2013
24170	y	y		Isopoda						temporary name			macrofauna	macrofauna	macro	UKSRL1_UK1-A-I_CRS1532_449	#UK1-A-I_CRS1532	UK1-A-I_CRS1532	Arthropoda	Malacostraca	Isopoda					AB_ Isopoda Type 39	gen	yes	AB_ Isopoda Type 39	Isopoda	exact	accepted		order	order	temp name		Not Reported								05:15:00	18/10/2013	10	2013
21216	y	y		Isopoda						temporary name			macrofauna	macrofauna	macro	UKSRL1_UK1-A-A_CRS1493_49	#UK1-A-A_CRS1493	UK1-A-A_CRS1493	Arthropoda	Malacostraca	Isopoda					AB_ Isopoda Type 39	gen	yes	AB_ Isopoda Type 39	Isopoda	exact	accepted		order	order	temp name		Not Reported								17:15:00	10/08/2013	8	2013
21925	y	y		Isopoda						temporary name			macrofauna	macrofauna	macro	UKSRL1_UK1-A-B_CRS1499_115	#UK1-A-B_CRS1499	UK1-A-B_CRS1499	Arthropoda	Malacostraca	Isopoda					AB_ Isopoda Type 4	gen	yes	AB_ Isopoda Type 4	Isopoda	exact	accepted		order	order	temp name		Not Reported								20:00:00	10/09/2013	9	2013
21212	y	y		Isopoda						temporary name			macrofauna	macrofauna	macro	UKSRL1_UK1-A-A_CRS1493_45	#UK1-A-A_CRS1493	UK1-A-A_CRS1493	Arthropoda	Malacostraca	Isopoda					AB_ Isopoda Type 4	gen	yes	AB_ Isopoda Type 4	Isopoda	exact	accepted		order	order	temp name		Not Reported								17:15:00	10/08/2013	8	2013
24171	y	y		Isopoda						temporary name			macrofauna	macrofauna	macro	UKSRL1_UK1-A-I_CRS1532_450	#UK1-A-I_CRS1532	UK1-A-I_CRS1532	Arthropoda	Malacostraca	Isopoda					AB_ Isopoda Type 40	gen	yes	AB_ Isopoda Type 40	Isopoda	exact	accepted		order	order	temp name		Not Reported								05:15:00	18/10/2013	10	2013
21933	y	y		Isopoda						temporary name			macrofauna	macrofauna	macro	UKSRL1_UK1-A-B_CRS1499_123	#UK1-A-B_CRS1499	UK1-A-B_CRS1499	Arthropoda	Malacostraca	Isopoda					AB_ Isopoda Type 41	gen	yes	AB_ Isopoda Type 41	Isopoda	exact	accepted		order	order	temp name		Not Reported								20:00:00	10/09/2013	9	2013
23583	y	y		Isopoda						temporary name			macrofauna	macrofauna	macro	UKSRL1_UK1-A-G_CRS1529_395	#UK1-A-G_CRS1529	UK1-A-G_CRS1529	Arthropoda	Malacostraca	Isopoda					AB_ Isopoda Type 42	gen	yes	AB_ Isopoda Type 42	Isopoda	exact	accepted		order	order	temp name		Not Reported								13:40:00	17/10/2013	10	2013
23910	y	y		Isopoda						temporary name			macrofauna	macrofauna	macro	UKSRL1_UK1-A-H_CRS1534_505	#UK1-A-H_CRS1534	UK1-A-H_CRS1534	Arthropoda	Malacostraca	Isopoda					AB_ Isopoda Type 43	gen	yes	AB_ Isopoda Type 43	Isopoda	exact	accepted		order	order	temp name		Not Reported								02:25:00	19/10/2013	10	2013
23475	y	y		Isopoda						temporary name			macrofauna	macrofauna	macro	UKSRL1_UK1-A-F_CRS1523_346	#UK1-A-F_CRS1523	UK1-A-F_CRS1523	Arthropoda	Malacostraca	Isopoda					AB_ Isopoda Type 44	gen	yes	AB_ Isopoda Type 44	Isopoda	exact	accepted		order	order	temp name		Not Reported								14:33:00	16/10/2013	10	2013
23906	y	y		Isopoda						temporary name			macrofauna	macrofauna	macro	UKSRL1_UK1-A-H_CRS1534_501	#UK1-A-H_CRS1534	UK1-A-H_CRS1534	Arthropoda	Malacostraca	Isopoda					AB_ Isopoda Type 5	gen	yes	AB_ Isopoda Type 5	Isopoda	exact	accepted		order	order	temp name		Not Reported								02:25:00	19/10/2013	10	2013
23469	y	y		Isopoda						temporary name			macrofauna	macrofauna	macro	UKSRL1_UK1-A-F_CRS1523_340	#UK1-A-F_CRS1523	UK1-A-F_CRS1523	Arthropoda	Malacostraca	Isopoda					AB_ Isopoda Type 5	gen	yes	AB_ Isopoda Type 5	Isopoda	exact	accepted		order	order	temp name		Not Reported								14:33:00	16/10/2013	10	2013
22200	y	y		Isopoda						temporary name			macrofauna	macrofauna	macro	UKSRL1_UK1-A-C_CRS1504_189	#UK1-A-C_CRS1504	UK1-A-C_CRS1504	Arthropoda	Malacostraca	Isopoda					AB_ Isopoda Type 5	gen	yes	AB_ Isopoda Type 5	Isopoda	exact	accepted		order	order	temp name		Not Reported								12:30:00	10/11/2013	11	2013
21926	y	y		Isopoda						temporary name			macrofauna	macrofauna	macro	UKSRL1_UK1-A-B_CRS1499_116	#UK1-A-B_CRS1499	UK1-A-B_CRS1499	Arthropoda	Malacostraca	Isopoda					AB_ Isopoda Type 5	gen	yes	AB_ Isopoda Type 5	Isopoda	exact	accepted		order	order	temp name		Not Reported								20:00:00	10/09/2013	9	2013
21213	y	y		Isopoda						temporary name			macrofauna	macrofauna	macro	UKSRL1_UK1-A-A_CRS1493_46	#UK1-A-A_CRS1493	UK1-A-A_CRS1493	Arthropoda	Malacostraca	Isopoda					AB_ Isopoda Type 5	gen	yes	AB_ Isopoda Type 5	Isopoda	exact	accepted		order	order	temp name		Not Reported								17:15:00	10/08/2013	8	2013
24166	y	y		Isopoda						temporary name			macrofauna	macrofauna	macro	UKSRL1_UK1-A-I_CRS1532_445	#UK1-A-I_CRS1532	UK1-A-I_CRS1532	Arthropoda	Malacostraca	Isopoda					AB_ Isopoda Type 6	gen	yes	AB_ Isopoda Type 6	Isopoda	exact	accepted		order	order	temp name		Not Reported								05:15:00	18/10/2013	10	2013
21927	y	y		Isopoda						temporary name			macrofauna	macrofauna	macro	UKSRL1_UK1-A-B_CRS1499_117	#UK1-A-B_CRS1499	UK1-A-B_CRS1499	Arthropoda	Malacostraca	Isopoda					AB_ Isopoda Type 6	gen	yes	AB_ Isopoda Type 6	Isopoda	exact	accepted		order	order	temp name		Not Reported								20:00:00	10/09/2013	9	2013
21928	y	y		Isopoda						temporary name			macrofauna	macrofauna	macro	UKSRL1_UK1-A-B_CRS1499_118	#UK1-A-B_CRS1499	UK1-A-B_CRS1499	Arthropoda	Malacostraca	Isopoda					AB_ Isopoda Type 7	gen	yes	AB_ Isopoda Type 7	Isopoda	exact	accepted		order	order	temp name		Not Reported								20:00:00	10/09/2013	9	2013
21929	y	y		Isopoda						temporary name			macrofauna	macrofauna	macro	UKSRL1_UK1-A-B_CRS1499_119	#UK1-A-B_CRS1499	UK1-A-B_CRS1499	Arthropoda	Malacostraca	Isopoda					AB_ Isopoda Type 8	gen	yes	AB_ Isopoda Type 8	Isopoda	exact	accepted		order	order	temp name		Not Reported								20:00:00	10/09/2013	9	2013
23580	y	y		Isopoda						temporary name			macrofauna	macrofauna	macro	UKSRL1_UK1-A-G_CRS1529_392	#UK1-A-G_CRS1529	UK1-A-G_CRS1529	Arthropoda	Malacostraca	Isopoda					AB_ Isopoda Type 9	gen	yes	AB_ Isopoda Type 9	Isopoda	exact	accepted		order	order	temp name		Not Reported								13:40:00	17/10/2013	10	2013
24790	y	y		Isopoda						temporary name			macrofauna	macrofauna	macro	UKSRL1_UK1-A-L_CRS1545_683	#UK1-A-L_CRS1545	UK1-A-L_CRS1545	Arthropoda	Malacostraca	Isopoda					AB_ Isopoda Type 9	gen	yes	AB_ Isopoda Type 9	Isopoda	exact	accepted		order	order	temp name		Not Reported								07:25:00	22/10/2013	10	2013
23470	y	y		Isopoda						temporary name			macrofauna	macrofauna	macro	UKSRL1_UK1-A-F_CRS1523_341	#UK1-A-F_CRS1523	UK1-A-F_CRS1523	Arthropoda	Malacostraca	Isopoda					AB_ Isopoda Type 9	gen	yes	AB_ Isopoda Type 9	Isopoda	exact	accepted		order	order	temp name		Not Reported								14:33:00	16/10/2013	10	2013
21214	y	y		Isopoda						temporary name			macrofauna	macrofauna	macro	UKSRL1_UK1-A-A_CRS1493_47	#UK1-A-A_CRS1493	UK1-A-A_CRS1493	Arthropoda	Malacostraca	Isopoda					AB_ Isopoda Type 9	gen	yes	AB_ Isopoda Type 9	Isopoda	exact	accepted		order	order	temp name		Not Reported								17:15:00	10/08/2013	8	2013
21893	y	y		Lopadorrhynchidae						temporary name			macrofauna	macrofauna	macro	UKSRL1_UK1-A-B_CRS1499_83	#UK1-A-B_CRS1499	UK1-A-B_CRS1499	Annelida	Polychaeta	Phyllodocida	Lopadorrhynchidae				AB_ Lopadorhynchidae sp 1	gen	yes	AB_ Lopadorhynchidae sp 1	Lopadorrhynchidae	exact	accepted		family	family	temp name		Not Reported								20:00:00	10/09/2013	9	2013
24768	y	y		Lopadorrhynchidae						temporary name			macrofauna	macrofauna	macro	UKSRL1_UK1-A-L_CRS1545_661	#UK1-A-L_CRS1545	UK1-A-L_CRS1545	Annelida	Polychaeta	Phyllodocida	Lopadorrhynchidae				AB_ Lopadorhynchidae sp 1	gen	yes	AB_ Lopadorhynchidae sp 1	Lopadorrhynchidae	exact	accepted		family	family	temp name		Not Reported								07:25:00	22/10/2013	10	2013
22521	y	y		Lopadorrhynchidae						temporary name			macrofauna	macrofauna	macro	UKSRL1_UK1-A-E_CRS1518_262	#UK1-A-E_CRS1518	UK1-A-E_CRS1518	Annelida	Polychaeta	Phyllodocida	Lopadorrhynchidae				AB_ Lopadorhynchidae sp 1	gen	yes	AB_ Lopadorhynchidae sp 1	Lopadorrhynchidae	exact	accepted		family	family	temp name		Not Reported								14:33:00	16/10/2013	10	2013
21176	y	y		Lopadorrhynchidae						temporary name			macrofauna	macrofauna	macro	UKSRL1_UK1-A-A_CRS1493_9	#UK1-A-A_CRS1493	UK1-A-A_CRS1493	Annelida	Polychaeta	Phyllodocida	Lopadorrhynchidae				AB_ Lopadorrhynchidae sp 1	gen	yes	AB_ Lopadorrhynchidae sp 1	Lopadorrhynchidae	exact	accepted		family	family	temp name		Not Reported								17:15:00	10/08/2013	8	2013
23886	y	y		Lumbrineridae						temporary name			macrofauna	macrofauna	macro	UKSRL1_UK1-A-H_CRS1534_481	#UK1-A-H_CRS1534	UK1-A-H_CRS1534	Annelida	Polychaeta	Eunicida	Lumbrineridae				AB_ Lumbrineridae sp 1	gen	yes	AB_ Lumbrineridae sp 1	Lumbrineridae	exact	accepted		family	family	temp name		Not Reported								02:25:00	19/10/2013	10	2013
23442	y	y		Lumbrineridae						temporary name			macrofauna	macrofauna	macro	UKSRL1_UK1-A-F_CRS1523_313	#UK1-A-F_CRS1523	UK1-A-F_CRS1523	Annelida	Polychaeta	Eunicida	Lumbrineridae				AB_ Lumbrineridae sp 1	gen	yes	AB_ Lumbrineridae sp 1	Lumbrineridae	exact	accepted		family	family	temp name		Not Reported								14:33:00	16/10/2013	10	2013
21177	y	y		Lumbrineridae						temporary name			macrofauna	macrofauna	macro	UKSRL1_UK1-A-A_CRS1493_10	#UK1-A-A_CRS1493	UK1-A-A_CRS1493	Annelida	Polychaeta	Eunicida	Lumbrineridae				AB_ Lumbrineridae sp 1	gen	yes	AB_ Lumbrineridae sp 1	Lumbrineridae	exact	accepted		family	family	temp name		Not Reported								17:15:00	10/08/2013	8	2013
22295	y	y		Lumbrineridae						temporary name			macrofauna	macrofauna	macro	UKSRL1_UK1-A-D_CRS1513_229	#UK1-A-D_CRS1513	UK1-A-D_CRS1513	Annelida	Polychaeta	Eunicida	Lumbrineridae				AB_ Lumbrineridae sp 1	gen	yes	AB_ Lumbrineridae sp 1	Lumbrineridae	exact	accepted		family	family	temp name		Not Reported								02:30:00	13/10/2013	10	2013
24142	y	y		Lumbrineridae						temporary name			macrofauna	macrofauna	macro	UKSRL1_UK1-A-I_CRS1532_421	#UK1-A-I_CRS1532	UK1-A-I_CRS1532	Annelida	Polychaeta	Eunicida	Lumbrineridae				AB_ Lumbrineridae sp 1	gen	yes	AB_ Lumbrineridae sp 1	Lumbrineridae	exact	accepted		family	family	temp name		Not Reported								05:15:00	18/10/2013	10	2013
23560	y	y		Lumbrineridae						temporary name			macrofauna	macrofauna	macro	UKSRL1_UK1-A-G_CRS1529_372	#UK1-A-G_CRS1529	UK1-A-G_CRS1529	Annelida	Polychaeta	Eunicida	Lumbrineridae				AB_ Lumbrineridae sp 1	gen	yes	AB_ Lumbrineridae sp 1	Lumbrineridae	exact	accepted		family	family	temp name		Not Reported								13:40:00	17/10/2013	10	2013
22522	y	y		Lumbrineridae						temporary name			macrofauna	macrofauna	macro	UKSRL1_UK1-A-E_CRS1518_263	#UK1-A-E_CRS1518	UK1-A-E_CRS1518	Annelida	Polychaeta	Eunicida	Lumbrineridae				AB_ Lumbrineridae sp 1	gen	yes	AB_ Lumbrineridae sp 1	Lumbrineridae	exact	accepted		family	family	temp name		Not Reported								14:33:00	16/10/2013	10	2013
22173	y	y		Lumbrineridae						temporary name			macrofauna	macrofauna	macro	UKSRL1_UK1-A-C_CRS1504_162	#UK1-A-C_CRS1504	UK1-A-C_CRS1504	Annelida	Polychaeta	Eunicida	Lumbrineridae				AB_ Lumbrineridae sp 1	gen	yes	AB_ Lumbrineridae sp 1	Lumbrineridae	exact	accepted		family	family	temp name		Not Reported								12:30:00	10/11/2013	11	2013
21894	y	y		Lumbrineridae						temporary name			macrofauna	macrofauna	macro	UKSRL1_UK1-A-B_CRS1499_84	#UK1-A-B_CRS1499	UK1-A-B_CRS1499	Annelida	Polychaeta	Eunicida	Lumbrineridae				AB_ Lumbrineridae sp 1	gen	yes	AB_ Lumbrineridae sp 1	Lumbrineridae	exact	accepted		family	family	temp name		Not Reported								20:00:00	10/09/2013	9	2013
22523	y	y		Lumbrineridae						temporary name			macrofauna	macrofauna	macro	UKSRL1_UK1-A-E_CRS1518_264	#UK1-A-E_CRS1518	UK1-A-E_CRS1518	Annelida	Polychaeta	Eunicida	Lumbrineridae				AB_ Lumbrineridae sp 2	gen	yes	AB_ Lumbrineridae sp 2	Lumbrineridae	exact	accepted		family	family	temp name		Not Reported								14:33:00	16/10/2013	10	2013
21178	y	y		Lumbrineridae						temporary name			macrofauna	macrofauna	macro	UKSRL1_UK1-A-A_CRS1493_11	#UK1-A-A_CRS1493	UK1-A-A_CRS1493	Annelida	Polychaeta	Eunicida	Lumbrineridae				AB_ Lumbrineridae sp 2	gen	yes	AB_ Lumbrineridae sp 2	Lumbrineridae	exact	accepted		family	family	temp name		Not Reported								17:15:00	10/08/2013	8	2013
24143	y	y		Lumbrineridae						temporary name			macrofauna	macrofauna	macro	UKSRL1_UK1-A-I_CRS1532_422	#UK1-A-I_CRS1532	UK1-A-I_CRS1532	Annelida	Polychaeta	Eunicida	Lumbrineridae				AB_ Lumbrineridae sp 3	gen	yes	AB_ Lumbrineridae sp 3	Lumbrineridae	exact	accepted		family	family	temp name		Not Reported								05:15:00	18/10/2013	10	2013
24257	y	y		Lumbrineridae						temporary name			macrofauna	macrofauna	macro	UKSRL1_UK1-A-J_CRS1542_595	#UK1-A-J_CRS1542	UK1-A-J_CRS1542	Annelida	Polychaeta	Eunicida	Lumbrineridae				AB_ Lumbrineridae sp1	gen	yes	AB_ Lumbrineridae sp1	Lumbrineridae	exact	accepted		family	family	temp name		Not Reported								13:27:00	21/10/2013	10	2013
24769	y	y		Maldanidae						temporary name			macrofauna	macrofauna	macro	UKSRL1_UK1-A-L_CRS1545_662	#UK1-A-L_CRS1545	UK1-A-L_CRS1545	Annelida	Polychaeta		Maldanidae				AB_ Maldanidae sp 1	gen	yes	AB_ Maldanidae sp 1	Maldanidae	exact	accepted		family	family	temp name		Not Reported								07:25:00	22/10/2013	10	2013
21895	y	y		Maldanidae						temporary name			macrofauna	macrofauna	macro	UKSRL1_UK1-A-B_CRS1499_85	#UK1-A-B_CRS1499	UK1-A-B_CRS1499	Annelida	Polychaeta		Maldanidae				AB_ Maldanidae sp 1	gen	yes	AB_ Maldanidae sp 1	Maldanidae	exact	accepted		family	family	temp name		Not Reported								20:00:00	10/09/2013	9	2013
22174	y	y		Maldanidae						temporary name			macrofauna	macrofauna	macro	UKSRL1_UK1-A-C_CRS1504_163	#UK1-A-C_CRS1504	UK1-A-C_CRS1504	Annelida	Polychaeta		Maldanidae				AB_ Maldanidae sp 2	gen	yes	AB_ Maldanidae sp 2	Maldanidae	exact	accepted		family	family	temp name		Not Reported								12:30:00	10/11/2013	11	2013
22175	y	y		Maldanidae						temporary name			macrofauna	macrofauna	macro	UKSRL1_UK1-A-C_CRS1504_164	#UK1-A-C_CRS1504	UK1-A-C_CRS1504	Annelida	Polychaeta		Maldanidae				AB_ Maldanidae sp 3	gen	yes	AB_ Maldanidae sp 3	Maldanidae	exact	accepted		family	family	temp name		Not Reported								12:30:00	10/11/2013	11	2013
21896	y	y		Maldanidae						temporary name			macrofauna	macrofauna	macro	UKSRL1_UK1-A-B_CRS1499_86	#UK1-A-B_CRS1499	UK1-A-B_CRS1499	Annelida	Polychaeta		Maldanidae				AB_ Maldanidae sp 4	gen	yes	AB_ Maldanidae sp 4	Maldanidae	exact	accepted		family	family	temp name		Not Reported								20:00:00	10/09/2013	9	2013
23444	y	y		Nephtyidae						temporary name			macrofauna	macrofauna	macro	UKSRL1_UK1-A-F_CRS1523_315	#UK1-A-F_CRS1523	UK1-A-F_CRS1523	Annelida	Polychaeta	Phyllodocida	Nephtyidae				AB_ Nephtyidae sp 1	gen	yes	AB_ Nephtyidae sp 1	Nephtyidae	exact	accepted		family	family	temp name		Not Reported								14:33:00	16/10/2013	10	2013
21179	y	y		Nereididae						temporary name			macrofauna	macrofauna	macro	UKSRL1_UK1-A-A_CRS1493_12	#UK1-A-A_CRS1493	UK1-A-A_CRS1493	Annelida	Polychaeta	Phyllodocida	Nereididae				AB_ Nereididae sp 1	gen	yes	AB_ Nereididae sp 1	Nereididae	exact	accepted		family	family	temp name		Not Reported								17:15:00	10/08/2013	8	2013
24145	y	y		Nereididae						temporary name			macrofauna	macrofauna	macro	UKSRL1_UK1-A-I_CRS1532_424	#UK1-A-I_CRS1532	UK1-A-I_CRS1532	Annelida	Polychaeta	Phyllodocida	Nereididae				AB_ Nereididae sp 2	gen	yes	AB_ Nereididae sp 2	Nereididae	exact	accepted		family	family	temp name		Not Reported								05:15:00	18/10/2013	10	2013
24535	y	y		Nereididae						temporary name			macrofauna	macrofauna	macro	UKSRL1_UK1-A-K_CRS1538_535	#UK1-A-K_CRS1538	UK1-A-K_CRS1538	Annelida	Polychaeta	Phyllodocida	Nereididae				AB_ Nereididae sp 2	gen	yes	AB_ Nereididae sp 2	Nereididae	exact	accepted		family	family	temp name		Not Reported								03:39:00	20/10/2013	10	2013
22177	y	y		Nereididae						temporary name			macrofauna	macrofauna	macro	UKSRL1_UK1-A-C_CRS1504_166	#UK1-A-C_CRS1504	UK1-A-C_CRS1504	Annelida	Polychaeta	Phyllodocida	Nereididae				AB_ Nereididae sp 2	gen	yes	AB_ Nereididae sp 2	Nereididae	exact	accepted		family	family	temp name		Not Reported								12:30:00	10/11/2013	11	2013
22178	y	y		Nereididae						temporary name			macrofauna	macrofauna	macro	UKSRL1_UK1-A-C_CRS1504_167	#UK1-A-C_CRS1504	UK1-A-C_CRS1504	Annelida	Polychaeta	Phyllodocida	Nereididae				AB_ Nereididae sp 3	gen	yes	AB_ Nereididae sp 3	Nereididae	exact	accepted		family	family	temp name		Not Reported								12:30:00	10/11/2013	11	2013
22179	y	y		Nereididae						temporary name			macrofauna	macrofauna	macro	UKSRL1_UK1-A-C_CRS1504_168	#UK1-A-C_CRS1504	UK1-A-C_CRS1504	Annelida	Polychaeta	Phyllodocida	Nereididae				AB_ Nereididae sp 4	gen	yes	AB_ Nereididae sp 4	Nereididae	exact	accepted		family	family	temp name		Not Reported								12:30:00	10/11/2013	11	2013
23445	y	y		Nereididae						temporary name			macrofauna	macrofauna	macro	UKSRL1_UK1-A-F_CRS1523_316	#UK1-A-F_CRS1523	UK1-A-F_CRS1523	Annelida	Polychaeta	Phyllodocida	Nereididae				AB_ Nereididae sp 4	gen	yes	AB_ Nereididae sp 4	Nereididae	exact	accepted		family	family	temp name		Not Reported								14:33:00	16/10/2013	10	2013
24146	y	y		Nereididae						temporary name			macrofauna	macrofauna	macro	UKSRL1_UK1-A-I_CRS1532_425	#UK1-A-I_CRS1532	UK1-A-I_CRS1532	Annelida	Polychaeta	Phyllodocida	Nereididae				AB_ Nereididae sp 4	gen	yes	AB_ Nereididae sp 4	Nereididae	exact	accepted		family	family	temp name		Not Reported								05:15:00	18/10/2013	10	2013
23562	y	y		Nereididae						temporary name			macrofauna	macrofauna	macro	UKSRL1_UK1-A-G_CRS1529_374	#UK1-A-G_CRS1529	UK1-A-G_CRS1529	Annelida	Polychaeta	Phyllodocida	Nereididae				AB_ Nereididae sp 4	gen	yes	AB_ Nereididae sp 4	Nereididae	exact	accepted		family	family	temp name		Not Reported								13:40:00	17/10/2013	10	2013
24770	y	y		Nereididae						temporary name			macrofauna	macrofauna	macro	UKSRL1_UK1-A-L_CRS1545_663	#UK1-A-L_CRS1545	UK1-A-L_CRS1545	Annelida	Polychaeta	Phyllodocida	Nereididae				AB_ Nereididae sp 4	gen	yes	AB_ Nereididae sp 4	Nereididae	exact	accepted		family	family	temp name		Not Reported								07:25:00	22/10/2013	10	2013
24536	y	y		Nereididae						temporary name			macrofauna	macrofauna	macro	UKSRL1_UK1-A-K_CRS1538_536	#UK1-A-K_CRS1538	UK1-A-K_CRS1538	Annelida	Polychaeta	Phyllodocida	Nereididae				AB_ Nereididae sp 4	gen	yes	AB_ Nereididae sp 4	Nereididae	exact	accepted		family	family	temp name		Not Reported								03:39:00	20/10/2013	10	2013
24259	y	y		Nereididae						temporary name			macrofauna	macrofauna	macro	UKSRL1_UK1-A-J_CRS1542_597	#UK1-A-J_CRS1542	UK1-A-J_CRS1542	Annelida	Polychaeta	Phyllodocida	Nereididae				AB_ Nereididae sp 4	gen	yes	AB_ Nereididae sp 4	Nereididae	exact	accepted		family	family	temp name		Not Reported								13:27:00	21/10/2013	10	2013
21920	y	y		Oligochaeta						temporary name			macrofauna	macrofauna	macro	UKSRL1_UK1-A-B_CRS1499_110	#UK1-A-B_CRS1499	UK1-A-B_CRS1499	Annelida	Clitellata						AB_ Oligochaeta sp 1	gen	yes	AB_ Oligochaeta sp 1	Oligochaeta	exact	accepted	y	subclass	subclass	temp name		Not Reported								20:00:00	10/09/2013	9	2013
24787	y	y		Oligochaeta						temporary name			macrofauna	macrofauna	macro	UKSRL1_UK1-A-L_CRS1545_680	#UK1-A-L_CRS1545	UK1-A-L_CRS1545	Annelida	Clitellata						AB_ Oligochaeta sp 2	gen	yes	AB_ Oligochaeta sp 2	Oligochaeta	exact	accepted	y	subclass	subclass	temp name		Not Reported								07:25:00	22/10/2013	10	2013
24285	y	y		Oligochaeta						temporary name			macrofauna	macrofauna	macro	UKSRL1_UK1-A-J_CRS1542_623	#UK1-A-J_CRS1542	UK1-A-J_CRS1542	Annelida	Clitellata						AB_ Oligochaeta sp 2	gen	yes	AB_ Oligochaeta sp 2	Oligochaeta	exact	accepted	y	subclass	subclass	temp name		Not Reported								13:27:00	21/10/2013	10	2013
21921	y	y		Oligochaeta						temporary name			macrofauna	macrofauna	macro	UKSRL1_UK1-A-B_CRS1499_111	#UK1-A-B_CRS1499	UK1-A-B_CRS1499	Annelida	Clitellata						AB_ Oligochaeta sp 2	gen	yes	AB_ Oligochaeta sp 2	Oligochaeta	exact	accepted	y	subclass	subclass	temp name		Not Reported								20:00:00	10/09/2013	9	2013
24537	y	y		Onuphidae						temporary name			macrofauna	macrofauna	macro	UKSRL1_UK1-A-K_CRS1538_537	#UK1-A-K_CRS1538	UK1-A-K_CRS1538	Annelida	Polychaeta	Eunicida	Onuphidae				AB_ Onuphidae sp 1	gen	yes	AB_ Onuphidae sp 1	Onuphidae	exact	accepted		family	family	temp name		Not Reported								03:39:00	20/10/2013	10	2013
21180	y	y		Onuphidae						temporary name			macrofauna	macrofauna	macro	UKSRL1_UK1-A-A_CRS1493_13	#UK1-A-A_CRS1493	UK1-A-A_CRS1493	Annelida	Polychaeta	Eunicida	Onuphidae				AB_ Onuphidae sp 1	gen	yes	AB_ Onuphidae sp 1	Onuphidae	exact	accepted		family	family	temp name		Not Reported								17:15:00	10/08/2013	8	2013
21181	y	y		Opheliidae						temporary name			macrofauna	macrofauna	macro	UKSRL1_UK1-A-A_CRS1493_14	#UK1-A-A_CRS1493	UK1-A-A_CRS1493	Annelida	Polychaeta		Opheliidae				AB_ Opheliidae sp 1	gen	yes	AB_ Opheliidae sp 1	Opheliidae	exact	accepted		family	family	temp name		Not Reported								17:15:00	10/08/2013	8	2013
24260	y	y		Opheliidae						temporary name			macrofauna	macrofauna	macro	UKSRL1_UK1-A-J_CRS1542_598	#UK1-A-J_CRS1542	UK1-A-J_CRS1542	Annelida	Polychaeta		Opheliidae				AB_ Opheliidae sp 1	gen	yes	AB_ Opheliidae sp 1	Opheliidae	exact	accepted		family	family	temp name		Not Reported								13:27:00	21/10/2013	10	2013
22524	y	y		Opheliidae						temporary name			macrofauna	macrofauna	macro	UKSRL1_UK1-A-E_CRS1518_265	#UK1-A-E_CRS1518	UK1-A-E_CRS1518	Annelida	Polychaeta		Opheliidae				AB_ Opheliidae sp 1	gen	yes	AB_ Opheliidae sp 1	Opheliidae	exact	accepted		family	family	temp name		Not Reported								14:33:00	16/10/2013	10	2013
21899	y	y		Opheliidae						temporary name			macrofauna	macrofauna	macro	UKSRL1_UK1-A-B_CRS1499_89	#UK1-A-B_CRS1499	UK1-A-B_CRS1499	Annelida	Polychaeta		Opheliidae				AB_ Opheliidae sp 2	gen	yes	AB_ Opheliidae sp 2	Opheliidae	exact	accepted		family	family	temp name		Not Reported								20:00:00	10/09/2013	9	2013
23887	y	y		Opheliidae						temporary name			macrofauna	macrofauna	macro	UKSRL1_UK1-A-H_CRS1534_482	#UK1-A-H_CRS1534	UK1-A-H_CRS1534	Annelida	Polychaeta		Opheliidae				AB_ Opheliidae sp 3	gen	yes	AB_ Opheliidae sp 3	Opheliidae	exact	accepted		family	family	temp name		Not Reported								02:25:00	19/10/2013	10	2013
23446	y	y		Opheliidae						temporary name			macrofauna	macrofauna	macro	UKSRL1_UK1-A-F_CRS1523_317	#UK1-A-F_CRS1523	UK1-A-F_CRS1523	Annelida	Polychaeta		Opheliidae				AB_ Opheliidae sp 4	gen	yes	AB_ Opheliidae sp 4	Opheliidae	exact	accepted		family	family	temp name		Not Reported								14:33:00	16/10/2013	10	2013
24771	y	y		Opheliidae						temporary name			macrofauna	macrofauna	macro	UKSRL1_UK1-A-L_CRS1545_664	#UK1-A-L_CRS1545	UK1-A-L_CRS1545	Annelida	Polychaeta		Opheliidae				AB_ Opheliidae sp 4	gen	yes	AB_ Opheliidae sp 4	Opheliidae	exact	accepted		family	family	temp name		Not Reported								07:25:00	22/10/2013	10	2013
21228	y	y		Ophiuroidea						temporary name			macrofauna	macrofauna	macro	UKSRL1_UK1-A-A_CRS1493_61	#UK1-A-A_CRS1493	UK1-A-A_CRS1493	Echinodermata	Ophiuroidea						AB_ Ophuroidea sp 1	gen	yes	AB_ Ophuroidea sp 1	Ophiuroidea	exact	accepted		class	class	temp name		Not Reported								17:15:00	10/08/2013	8	2013
21954	y	y		Ophiuroidea						temporary name			macrofauna	macrofauna	macro	UKSRL1_UK1-A-B_CRS1499_144	#UK1-A-B_CRS1499	UK1-A-B_CRS1499	Echinodermata	Ophiuroidea						AB_ Ophuroidea sp 3	gen	yes	AB_ Ophuroidea sp 3	Ophiuroidea	exact	accepted		class	class	temp name		Not Reported								20:00:00	10/09/2013	9	2013
23488	y	y		Ophiuroidea						temporary name			macrofauna	macrofauna	macro	UKSRL1_UK1-A-F_CRS1523_359	#UK1-A-F_CRS1523	UK1-A-F_CRS1523	Echinodermata	Ophiuroidea						AB_ Ophuroidea sp 4	gen	yes	AB_ Ophuroidea sp 4	Ophiuroidea	exact	accepted		class	class	temp name		Not Reported								14:33:00	16/10/2013	10	2013
24302	y	y		Ophiuroidea						temporary name			macrofauna	macrofauna	macro	UKSRL1_UK1-A-J_CRS1542_640	#UK1-A-J_CRS1542	UK1-A-J_CRS1542	Echinodermata	Ophiuroidea						AB_ Ophuroidea sp 5	gen	yes	AB_ Ophuroidea sp 5	Ophiuroidea	exact	accepted		class	class	temp name		Not Reported								13:27:00	21/10/2013	10	2013
23591	y	y		Ophiuroidea						temporary name			macrofauna	macrofauna	macro	UKSRL1_UK1-A-G_CRS1529_403	#UK1-A-G_CRS1529	UK1-A-G_CRS1529	Echinodermata	Ophiuroidea						AB_ Ophuroidea sp 5	gen	yes	AB_ Ophuroidea sp 5	Ophiuroidea	exact	accepted		class	class	temp name		Not Reported								13:40:00	17/10/2013	10	2013
23447	y	y		Orbiniidae						temporary name			macrofauna	macrofauna	macro	UKSRL1_UK1-A-F_CRS1523_318	#UK1-A-F_CRS1523	UK1-A-F_CRS1523	Annelida	Polychaeta		Orbiniidae				AB_ Orbiniidae sp 1	gen	yes	AB_ Orbiniidae sp 1	Orbiniidae	exact	accepted		family	family	temp name		Not Reported								14:33:00	16/10/2013	10	2013
24538	y	y		Orbiniidae						temporary name			macrofauna	macrofauna	macro	UKSRL1_UK1-A-K_CRS1538_538	#UK1-A-K_CRS1538	UK1-A-K_CRS1538	Annelida	Polychaeta		Orbiniidae				AB_ Orbiniidae sp 1	gen	yes	AB_ Orbiniidae sp 1	Orbiniidae	exact	accepted		family	family	temp name		Not Reported								03:39:00	20/10/2013	10	2013
23888	y	y		Orbiniidae						temporary name			macrofauna	macrofauna	macro	UKSRL1_UK1-A-H_CRS1534_483	#UK1-A-H_CRS1534	UK1-A-H_CRS1534	Annelida	Polychaeta		Orbiniidae				AB_ Orbiniidae sp 1	gen	yes	AB_ Orbiniidae sp 1	Orbiniidae	exact	accepted		family	family	temp name		Not Reported								02:25:00	19/10/2013	10	2013
24261	y	y		Orbiniidae						temporary name			macrofauna	macrofauna	macro	UKSRL1_UK1-A-J_CRS1542_599	#UK1-A-J_CRS1542	UK1-A-J_CRS1542	Annelida	Polychaeta		Orbiniidae				AB_ Orbiniidae sp 2	gen	yes	AB_ Orbiniidae sp 2	Orbiniidae	exact	accepted		family	family	temp name		Not Reported								13:27:00	21/10/2013	10	2013
23564	y	y		Orbiniidae						temporary name			macrofauna	macrofauna	macro	UKSRL1_UK1-A-G_CRS1529_376	#UK1-A-G_CRS1529	UK1-A-G_CRS1529	Annelida	Polychaeta		Orbiniidae				AB_ Orbiniidae sp 3	gen	yes	AB_ Orbiniidae sp 3	Orbiniidae	exact	accepted		family	family	temp name		Not Reported								13:40:00	17/10/2013	10	2013
22180	y	y		Orbiniidae						temporary name			macrofauna	macrofauna	macro	UKSRL1_UK1-A-C_CRS1504_169	#UK1-A-C_CRS1504	UK1-A-C_CRS1504	Annelida	Polychaeta		Orbiniidae				AB_ Orbiniidae sp 4	gen	yes	AB_ Orbiniidae sp 4	Orbiniidae	exact	accepted		family	family	temp name		Not Reported								12:30:00	10/11/2013	11	2013
23565	y	y		Orbiniidae						temporary name			macrofauna	macrofauna	macro	UKSRL1_UK1-A-G_CRS1529_377	#UK1-A-G_CRS1529	UK1-A-G_CRS1529	Annelida	Polychaeta		Orbiniidae				AB_ Orbiniidae sp 5	gen	yes	AB_ Orbiniidae sp 5	Orbiniidae	exact	accepted		family	family	temp name		Not Reported								13:40:00	17/10/2013	10	2013
24262	y	y		Orbiniidae						temporary name			macrofauna	macrofauna	macro	UKSRL1_UK1-A-J_CRS1542_600	#UK1-A-J_CRS1542	UK1-A-J_CRS1542	Annelida	Polychaeta		Orbiniidae				AB_ Orbiniidae sp 6	gen	yes	AB_ Orbiniidae sp 6	Orbiniidae	exact	accepted		family	family	temp name		Not Reported								13:27:00	21/10/2013	10	2013
21183	y	y		Oweniidae						temporary name			macrofauna	macrofauna	macro	UKSRL1_UK1-A-A_CRS1493_16	#UK1-A-A_CRS1493	UK1-A-A_CRS1493	Annelida	Polychaeta		Oweniidae				AB_ Oweniidae sp 1	gen	yes	AB_ Oweniidae sp 1	Oweniidae	exact	accepted		family	family	temp name		Not Reported								17:15:00	10/08/2013	8	2013
24263	y	y		Oweniidae						temporary name			macrofauna	macrofauna	macro	UKSRL1_UK1-A-J_CRS1542_601	#UK1-A-J_CRS1542	UK1-A-J_CRS1542	Annelida	Polychaeta		Oweniidae				AB_ Oweniidae sp 2	gen	yes	AB_ Oweniidae sp 2	Oweniidae	exact	accepted		family	family	temp name		Not Reported								13:27:00	21/10/2013	10	2013
24147	y	y		Oweniidae						temporary name			macrofauna	macrofauna	macro	UKSRL1_UK1-A-I_CRS1532_426	#UK1-A-I_CRS1532	UK1-A-I_CRS1532	Annelida	Polychaeta		Oweniidae				AB_ Oweniidae sp 2	gen	yes	AB_ Oweniidae sp 2	Oweniidae	exact	accepted		family	family	temp name		Not Reported								05:15:00	18/10/2013	10	2013
21184	y	y		Oweniidae						temporary name			macrofauna	macrofauna	macro	UKSRL1_UK1-A-A_CRS1493_17	#UK1-A-A_CRS1493	UK1-A-A_CRS1493	Annelida	Polychaeta		Oweniidae				AB_ Oweniidae sp 2	gen	yes	AB_ Oweniidae sp 2	Oweniidae	exact	accepted		family	family	temp name		Not Reported								17:15:00	10/08/2013	8	2013
23889	y	y		Paralacydoniidae						temporary name			macrofauna	macrofauna	macro	UKSRL1_UK1-A-H_CRS1534_484	#UK1-A-H_CRS1534	UK1-A-H_CRS1534	Annelida	Polychaeta	Phyllodocida	Paralacydoniidae				AB_ Paralacydoniidae sp 1	gen	yes	AB_ Paralacydoniidae sp 1	Paralacydoniidae	exact	accepted		family	family	temp name		Not Reported								02:25:00	19/10/2013	10	2013
21185	y	y		Paralacydoniidae						temporary name			macrofauna	macrofauna	macro	UKSRL1_UK1-A-A_CRS1493_18	#UK1-A-A_CRS1493	UK1-A-A_CRS1493	Annelida	Polychaeta	Phyllodocida	Paralacydoniidae				AB_ Paralacydoniidae sp 1	gen	yes	AB_ Paralacydoniidae sp 1	Paralacydoniidae	exact	accepted		family	family	temp name		Not Reported								17:15:00	10/08/2013	8	2013
21900	y	y		Paralacydoniidae						temporary name			macrofauna	macrofauna	macro	UKSRL1_UK1-A-B_CRS1499_90	#UK1-A-B_CRS1499	UK1-A-B_CRS1499	Annelida	Polychaeta	Phyllodocida	Paralacydoniidae				AB_ Paralacydoniidae sp 1	gen	yes	AB_ Paralacydoniidae sp 1	Paralacydoniidae	exact	accepted		family	family	temp name		Not Reported								20:00:00	10/09/2013	9	2013
24264	y	y		Paralacydoniidae						temporary name			macrofauna	macrofauna	macro	UKSRL1_UK1-A-J_CRS1542_602	#UK1-A-J_CRS1542	UK1-A-J_CRS1542	Annelida	Polychaeta	Phyllodocida	Paralacydoniidae				AB_ Paralacydoniidae sp 1	gen	yes	AB_ Paralacydoniidae sp 1	Paralacydoniidae	exact	accepted		family	family	temp name		Not Reported								13:27:00	21/10/2013	10	2013
22525	y	y		Paralacydoniidae						temporary name			macrofauna	macrofauna	macro	UKSRL1_UK1-A-E_CRS1518_266	#UK1-A-E_CRS1518	UK1-A-E_CRS1518	Annelida	Polychaeta	Phyllodocida	Paralacydoniidae				AB_ Paralacydoniidae sp 1	gen	yes	AB_ Paralacydoniidae sp 1	Paralacydoniidae	exact	accepted		family	family	temp name		Not Reported								14:33:00	16/10/2013	10	2013
24539	y	y		Paralacydoniidae						temporary name			macrofauna	macrofauna	macro	UKSRL1_UK1-A-K_CRS1538_539	#UK1-A-K_CRS1538	UK1-A-K_CRS1538	Annelida	Polychaeta	Phyllodocida	Paralacydoniidae				AB_ Paralacydoniidae sp 1	gen	yes	AB_ Paralacydoniidae sp 1	Paralacydoniidae	exact	accepted		family	family	temp name		Not Reported								03:39:00	20/10/2013	10	2013
23448	y	y		Paralacydoniidae						temporary name			macrofauna	macrofauna	macro	UKSRL1_UK1-A-F_CRS1523_319	#UK1-A-F_CRS1523	UK1-A-F_CRS1523	Annelida	Polychaeta	Phyllodocida	Paralacydoniidae				AB_ Paralacydoniidae sp 1	gen	yes	AB_ Paralacydoniidae sp 1	Paralacydoniidae	exact	accepted		family	family	temp name		Not Reported								14:33:00	16/10/2013	10	2013
24148	y	y		Paralacydoniidae						temporary name			macrofauna	macrofauna	macro	UKSRL1_UK1-A-I_CRS1532_427	#UK1-A-I_CRS1532	UK1-A-I_CRS1532	Annelida	Polychaeta	Phyllodocida	Paralacydoniidae				AB_ Paralacydoniidae sp 1	gen	yes	AB_ Paralacydoniidae sp 1	Paralacydoniidae	exact	accepted		family	family	temp name		Not Reported								05:15:00	18/10/2013	10	2013
22296	y	y		Paralacydoniidae						temporary name			macrofauna	macrofauna	macro	UKSRL1_UK1-A-D_CRS1513_230	#UK1-A-D_CRS1513	UK1-A-D_CRS1513	Annelida	Polychaeta	Phyllodocida	Paralacydoniidae				AB_ Paralacydoniidae sp 1	gen	yes	AB_ Paralacydoniidae sp 1	Paralacydoniidae	exact	accepted		family	family	temp name		Not Reported								02:30:00	13/10/2013	10	2013
22181	y	y		Paralacydoniidae						temporary name			macrofauna	macrofauna	macro	UKSRL1_UK1-A-C_CRS1504_170	#UK1-A-C_CRS1504	UK1-A-C_CRS1504	Annelida	Polychaeta	Phyllodocida	Paralacydoniidae				AB_ Paralacydoniidae sp 1	gen	yes	AB_ Paralacydoniidae sp 1	Paralacydoniidae	exact	accepted		family	family	temp name		Not Reported								12:30:00	10/11/2013	11	2013
24541	y	y		Paraonidae						temporary name			macrofauna	macrofauna	macro	UKSRL1_UK1-A-K_CRS1538_541	#UK1-A-K_CRS1538	UK1-A-K_CRS1538	Annelida	Polychaeta		Paraonidae				AB_ Paraonidae sp 1	gen	yes	AB_ Paraonidae sp 1	Paraonidae	exact	accepted		family	family	temp name		Not Reported								03:39:00	20/10/2013	10	2013
23449	y	y		Paraonidae						temporary name			macrofauna	macrofauna	macro	UKSRL1_UK1-A-F_CRS1523_320	#UK1-A-F_CRS1523	UK1-A-F_CRS1523	Annelida	Polychaeta		Paraonidae				AB_ Paraonidae sp 1	gen	yes	AB_ Paraonidae sp 1	Paraonidae	exact	accepted		family	family	temp name		Not Reported								14:33:00	16/10/2013	10	2013
23891	y	y		Paraonidae						temporary name			macrofauna	macrofauna	macro	UKSRL1_UK1-A-H_CRS1534_486	#UK1-A-H_CRS1534	UK1-A-H_CRS1534	Annelida	Polychaeta		Paraonidae				AB_ Paraonidae sp 2	gen	yes	AB_ Paraonidae sp 2	Paraonidae	exact	accepted		family	family	temp name		Not Reported								02:25:00	19/10/2013	10	2013
23450	y	y		Paraonidae						temporary name			macrofauna	macrofauna	macro	UKSRL1_UK1-A-F_CRS1523_321	#UK1-A-F_CRS1523	UK1-A-F_CRS1523	Annelida	Polychaeta		Paraonidae				AB_ Paraonidae sp 2	gen	yes	AB_ Paraonidae sp 2	Paraonidae	exact	accepted		family	family	temp name		Not Reported								14:33:00	16/10/2013	10	2013
24266	y	y		Paraonidae						temporary name			macrofauna	macrofauna	macro	UKSRL1_UK1-A-J_CRS1542_604	#UK1-A-J_CRS1542	UK1-A-J_CRS1542	Annelida	Polychaeta		Paraonidae				AB_ Paraonidae sp 2	gen	yes	AB_ Paraonidae sp 2	Paraonidae	exact	accepted		family	family	temp name		Not Reported								13:27:00	21/10/2013	10	2013
24542	y	y		Paraonidae						temporary name			macrofauna	macrofauna	macro	UKSRL1_UK1-A-K_CRS1538_542	#UK1-A-K_CRS1538	UK1-A-K_CRS1538	Annelida	Polychaeta		Paraonidae				AB_ Paraonidae sp 2	gen	yes	AB_ Paraonidae sp 2	Paraonidae	exact	accepted		family	family	temp name		Not Reported								03:39:00	20/10/2013	10	2013
23567	y	y		Paraonidae						temporary name			macrofauna	macrofauna	macro	UKSRL1_UK1-A-G_CRS1529_379	#UK1-A-G_CRS1529	UK1-A-G_CRS1529	Annelida	Polychaeta		Paraonidae				AB_ Paraonidae sp 2	gen	yes	AB_ Paraonidae sp 2	Paraonidae	exact	accepted		family	family	temp name		Not Reported								13:40:00	17/10/2013	10	2013
22297	y	y		Paraonidae						temporary name			macrofauna	macrofauna	macro	UKSRL1_UK1-A-D_CRS1513_231	#UK1-A-D_CRS1513	UK1-A-D_CRS1513	Annelida	Polychaeta		Paraonidae				AB_ Paraonidae sp 2	gen	yes	AB_ Paraonidae sp 2	Paraonidae	exact	accepted		family	family	temp name		Not Reported								02:30:00	13/10/2013	10	2013
22182	y	y		Paraonidae						temporary name			macrofauna	macrofauna	macro	UKSRL1_UK1-A-C_CRS1504_171	#UK1-A-C_CRS1504	UK1-A-C_CRS1504	Annelida	Polychaeta		Paraonidae				AB_ Paraonidae sp 2	gen	yes	AB_ Paraonidae sp 2	Paraonidae	exact	accepted		family	family	temp name		Not Reported								12:30:00	10/11/2013	11	2013
21901	y	y		Paraonidae						temporary name			macrofauna	macrofauna	macro	UKSRL1_UK1-A-B_CRS1499_91	#UK1-A-B_CRS1499	UK1-A-B_CRS1499	Annelida	Polychaeta		Paraonidae				AB_ Paraonidae sp 2	gen	yes	AB_ Paraonidae sp 2	Paraonidae	exact	accepted		family	family	temp name		Not Reported								20:00:00	10/09/2013	9	2013
21187	y	y		Paraonidae						temporary name			macrofauna	macrofauna	macro	UKSRL1_UK1-A-A_CRS1493_20	#UK1-A-A_CRS1493	UK1-A-A_CRS1493	Annelida	Polychaeta		Paraonidae				AB_ Paraonidae sp 2	gen	yes	AB_ Paraonidae sp 2	Paraonidae	exact	accepted		family	family	temp name		Not Reported								17:15:00	10/08/2013	8	2013
21902	y	y		Paraonidae						temporary name			macrofauna	macrofauna	macro	UKSRL1_UK1-A-B_CRS1499_92	#UK1-A-B_CRS1499	UK1-A-B_CRS1499	Annelida	Polychaeta		Paraonidae				AB_ Paraonidae sp 3	gen	yes	AB_ Paraonidae sp 3	Paraonidae	exact	accepted		family	family	temp name		Not Reported								20:00:00	10/09/2013	9	2013
24773	y	y		Paraonidae						temporary name			macrofauna	macrofauna	macro	UKSRL1_UK1-A-L_CRS1545_666	#UK1-A-L_CRS1545	UK1-A-L_CRS1545	Annelida	Polychaeta		Paraonidae				AB_ Paraonidae sp 3	gen	yes	AB_ Paraonidae sp 3	Paraonidae	exact	accepted		family	family	temp name		Not Reported								07:25:00	22/10/2013	10	2013
24150	y	y		Paraonidae						temporary name			macrofauna	macrofauna	macro	UKSRL1_UK1-A-I_CRS1532_429	#UK1-A-I_CRS1532	UK1-A-I_CRS1532	Annelida	Polychaeta		Paraonidae				AB_ Paraonidae sp 3	gen	yes	AB_ Paraonidae sp 3	Paraonidae	exact	accepted		family	family	temp name		Not Reported								05:15:00	18/10/2013	10	2013
23568	y	y		Paraonidae						temporary name			macrofauna	macrofauna	macro	UKSRL1_UK1-A-G_CRS1529_380	#UK1-A-G_CRS1529	UK1-A-G_CRS1529	Annelida	Polychaeta		Paraonidae				AB_ Paraonidae sp 3	gen	yes	AB_ Paraonidae sp 3	Paraonidae	exact	accepted		family	family	temp name		Not Reported								13:40:00	17/10/2013	10	2013
23451	y	y		Paraonidae						temporary name			macrofauna	macrofauna	macro	UKSRL1_UK1-A-F_CRS1523_322	#UK1-A-F_CRS1523	UK1-A-F_CRS1523	Annelida	Polychaeta		Paraonidae				AB_ Paraonidae sp 3	gen	yes	AB_ Paraonidae sp 3	Paraonidae	exact	accepted		family	family	temp name		Not Reported								14:33:00	16/10/2013	10	2013
22298	y	y		Paraonidae						temporary name			macrofauna	macrofauna	macro	UKSRL1_UK1-A-D_CRS1513_232	#UK1-A-D_CRS1513	UK1-A-D_CRS1513	Annelida	Polychaeta		Paraonidae				AB_ Paraonidae sp 3	gen	yes	AB_ Paraonidae sp 3	Paraonidae	exact	accepted		family	family	temp name		Not Reported								02:30:00	13/10/2013	10	2013
23452	y	y		Paraonidae						temporary name			macrofauna	macrofauna	macro	UKSRL1_UK1-A-F_CRS1523_323	#UK1-A-F_CRS1523	UK1-A-F_CRS1523	Annelida	Polychaeta		Paraonidae				AB_ Paraonidae sp 4	gen	yes	AB_ Paraonidae sp 4	Paraonidae	exact	accepted		family	family	temp name		Not Reported								14:33:00	16/10/2013	10	2013
22299	y	y		Paraonidae						temporary name			macrofauna	macrofauna	macro	UKSRL1_UK1-A-D_CRS1513_233	#UK1-A-D_CRS1513	UK1-A-D_CRS1513	Annelida	Polychaeta		Paraonidae				AB_ Paraonidae sp 4	gen	yes	AB_ Paraonidae sp 4	Paraonidae	exact	accepted		family	family	temp name		Not Reported								02:30:00	13/10/2013	10	2013
22183	y	y		Paraonidae						temporary name			macrofauna	macrofauna	macro	UKSRL1_UK1-A-C_CRS1504_172	#UK1-A-C_CRS1504	UK1-A-C_CRS1504	Annelida	Polychaeta		Paraonidae				AB_ Paraonidae sp 4	gen	yes	AB_ Paraonidae sp 4	Paraonidae	exact	accepted		family	family	temp name		Not Reported								12:30:00	10/11/2013	11	2013
21903	y	y		Paraonidae						temporary name			macrofauna	macrofauna	macro	UKSRL1_UK1-A-B_CRS1499_93	#UK1-A-B_CRS1499	UK1-A-B_CRS1499	Annelida	Polychaeta		Paraonidae				AB_ Paraonidae sp 4	gen	yes	AB_ Paraonidae sp 4	Paraonidae	exact	accepted		family	family	temp name		Not Reported								20:00:00	10/09/2013	9	2013
23453	y	y		Paraonidae						temporary name			macrofauna	macrofauna	macro	UKSRL1_UK1-A-F_CRS1523_324	#UK1-A-F_CRS1523	UK1-A-F_CRS1523	Annelida	Polychaeta		Paraonidae				AB_ Paraonidae sp 5	gen	yes	AB_ Paraonidae sp 5	Paraonidae	exact	accepted		family	family	temp name		Not Reported								14:33:00	16/10/2013	10	2013
23569	y	y		Paraonidae						temporary name			macrofauna	macrofauna	macro	UKSRL1_UK1-A-G_CRS1529_381	#UK1-A-G_CRS1529	UK1-A-G_CRS1529	Annelida	Polychaeta		Paraonidae				AB_ Paraonidae sp 6	gen	yes	AB_ Paraonidae sp 6	Paraonidae	exact	accepted		family	family	temp name		Not Reported								13:40:00	17/10/2013	10	2013
21188	y	y		Paraonidae						temporary name			macrofauna	macrofauna	macro	UKSRL1_UK1-A-A_CRS1493_21	#UK1-A-A_CRS1493	UK1-A-A_CRS1493	Annelida	Polychaeta		Paraonidae				AB_ Paraonidae sp 6	gen	yes	AB_ Paraonidae sp 6	Paraonidae	exact	accepted		family	family	temp name		Not Reported								17:15:00	10/08/2013	8	2013
24543	y	y		Paraonidae						temporary name			macrofauna	macrofauna	macro	UKSRL1_UK1-A-K_CRS1538_543	#UK1-A-K_CRS1538	UK1-A-K_CRS1538	Annelida	Polychaeta		Paraonidae				AB_ Paraonidae sp 7	gen	yes	AB_ Paraonidae sp 7	Paraonidae	exact	accepted		family	family	temp name		Not Reported								03:39:00	20/10/2013	10	2013
23892	y	y		Paraonidae						temporary name			macrofauna	macrofauna	macro	UKSRL1_UK1-A-H_CRS1534_487	#UK1-A-H_CRS1534	UK1-A-H_CRS1534	Annelida	Polychaeta		Paraonidae				AB_ Paraonidae sp 7	gen	yes	AB_ Paraonidae sp 7	Paraonidae	exact	accepted		family	family	temp name		Not Reported								02:25:00	19/10/2013	10	2013
23454	y	y		Paraonidae						temporary name			macrofauna	macrofauna	macro	UKSRL1_UK1-A-F_CRS1523_325	#UK1-A-F_CRS1523	UK1-A-F_CRS1523	Annelida	Polychaeta		Paraonidae				AB_ Paraonidae sp 8	gen	yes	AB_ Paraonidae sp 8	Paraonidae	exact	accepted		family	family	temp name		Not Reported								14:33:00	16/10/2013	10	2013
22526	y	y		Paraonidae						temporary name			macrofauna	macrofauna	macro	UKSRL1_UK1-A-E_CRS1518_267	#UK1-A-E_CRS1518	UK1-A-E_CRS1518	Annelida	Polychaeta		Paraonidae				AB_ Paraonidae sp 8	gen	yes	AB_ Paraonidae sp 8	Paraonidae	exact	accepted		family	family	temp name		Not Reported								14:33:00	16/10/2013	10	2013
21904	y	y		Paraonidae						temporary name			macrofauna	macrofauna	macro	UKSRL1_UK1-A-B_CRS1499_94	#UK1-A-B_CRS1499	UK1-A-B_CRS1499	Annelida	Polychaeta		Paraonidae				AB_ Paraonidae sp 8	gen	yes	AB_ Paraonidae sp 8	Paraonidae	exact	accepted		family	family	temp name		Not Reported								20:00:00	10/09/2013	9	2013
24774	y	y		Paraonidae						temporary name			macrofauna	macrofauna	macro	UKSRL1_UK1-A-L_CRS1545_667	#UK1-A-L_CRS1545	UK1-A-L_CRS1545	Annelida	Polychaeta		Paraonidae				AB_ Paraonidae sp 9	gen	yes	AB_ Paraonidae sp 9	Paraonidae	exact	accepted		family	family	temp name		Not Reported								07:25:00	22/10/2013	10	2013
22527	y	y		Paraonidae						temporary name			macrofauna	macrofauna	macro	UKSRL1_UK1-A-E_CRS1518_268	#UK1-A-E_CRS1518	UK1-A-E_CRS1518	Annelida	Polychaeta		Paraonidae				AB_ Paraonidae sp 9	gen	yes	AB_ Paraonidae sp 9	Paraonidae	exact	accepted		family	family	temp name		Not Reported								14:33:00	16/10/2013	10	2013
21189	y	y		Pholoinae						temporary name			macrofauna	macrofauna	macro	UKSRL1_UK1-A-A_CRS1493_22	#UK1-A-A_CRS1493	UK1-A-A_CRS1493	Annelida	Polychaeta	Phyllodocida	Pholoidae				AB_ Pholoidae sp 1	gen	yes	AB_ Pholoidae sp 1	Pholoidae	exact	unaccepted		subfamily	family	temp name		Not Reported								17:15:00	10/08/2013	8	2013
24775	y	y		Pholoinae						temporary name			macrofauna	macrofauna	macro	UKSRL1_UK1-A-L_CRS1545_668	#UK1-A-L_CRS1545	UK1-A-L_CRS1545	Annelida	Polychaeta	Phyllodocida	Pholoidae				AB_ Pholoidae sp 1	gen	yes	AB_ Pholoidae sp 1	Pholoidae	exact	unaccepted		subfamily	family	temp name		Not Reported								07:25:00	22/10/2013	10	2013
24267	y	y		Pholoinae						temporary name			macrofauna	macrofauna	macro	UKSRL1_UK1-A-J_CRS1542_605	#UK1-A-J_CRS1542	UK1-A-J_CRS1542	Annelida	Polychaeta	Phyllodocida	Pholoidae				AB_ Pholoidae sp 1	gen	yes	AB_ Pholoidae sp 1	Pholoidae	exact	unaccepted		subfamily	family	temp name		Not Reported								13:27:00	21/10/2013	10	2013
24151	y	y		Pholoinae						temporary name			macrofauna	macrofauna	macro	UKSRL1_UK1-A-I_CRS1532_430	#UK1-A-I_CRS1532	UK1-A-I_CRS1532	Annelida	Polychaeta	Phyllodocida	Pholoidae				AB_ Pholoidae sp 1	gen	yes	AB_ Pholoidae sp 1	Pholoidae	exact	unaccepted		subfamily	family	temp name		Not Reported								05:15:00	18/10/2013	10	2013
22184	y	y		Pholoinae						temporary name			macrofauna	macrofauna	macro	UKSRL1_UK1-A-C_CRS1504_173	#UK1-A-C_CRS1504	UK1-A-C_CRS1504	Annelida	Polychaeta	Phyllodocida	Pholoidae				AB_ Pholoidae sp 1	gen	yes	AB_ Pholoidae sp 1	Pholoidae	exact	unaccepted		subfamily	family	temp name		Not Reported								12:30:00	10/11/2013	11	2013
23893	y	y		Phyllodocidae						temporary name			macrofauna	macrofauna	macro	UKSRL1_UK1-A-H_CRS1534_488	#UK1-A-H_CRS1534	UK1-A-H_CRS1534	Annelida	Polychaeta	Phyllodocida	Phyllodocidae				AB_ Phyllodocidae sp 1	gen	yes	AB_ Phyllodocidae sp 1	Phyllodocidae	exact	accepted		family	family	temp name		Not Reported								02:25:00	19/10/2013	10	2013
23456	y	y		Phyllodocidae						temporary name			macrofauna	macrofauna	macro	UKSRL1_UK1-A-F_CRS1523_327	#UK1-A-F_CRS1523	UK1-A-F_CRS1523	Annelida	Polychaeta	Phyllodocida	Phyllodocidae				AB_ Phyllodocidae sp 1	gen	yes	AB_ Phyllodocidae sp 1	Phyllodocidae	exact	accepted		family	family	temp name		Not Reported								14:33:00	16/10/2013	10	2013
21905	y	y		Phyllodocidae						temporary name			macrofauna	macrofauna	macro	UKSRL1_UK1-A-B_CRS1499_95	#UK1-A-B_CRS1499	UK1-A-B_CRS1499	Annelida	Polychaeta	Phyllodocida	Phyllodocidae				AB_ Phyllodocidae sp 1	gen	yes	AB_ Phyllodocidae sp 1	Phyllodocidae	exact	accepted		family	family	temp name		Not Reported								20:00:00	10/09/2013	9	2013
21190	y	y		Phyllodocidae						temporary name			macrofauna	macrofauna	macro	UKSRL1_UK1-A-A_CRS1493_23	#UK1-A-A_CRS1493	UK1-A-A_CRS1493	Annelida	Polychaeta	Phyllodocida	Phyllodocidae				AB_ Phyllodocidae sp 1	gen	yes	AB_ Phyllodocidae sp 1	Phyllodocidae	exact	accepted		family	family	temp name		Not Reported								17:15:00	10/08/2013	8	2013
24544	y	y		Phyllodocidae						temporary name			macrofauna	macrofauna	macro	UKSRL1_UK1-A-K_CRS1538_544	#UK1-A-K_CRS1538	UK1-A-K_CRS1538	Annelida	Polychaeta	Phyllodocida	Phyllodocidae				AB_ Phyllodocidae sp 2	gen	yes	AB_ Phyllodocidae sp 2	Phyllodocidae	exact	accepted		family	family	temp name		Not Reported								03:39:00	20/10/2013	10	2013
21191	y	y		Phyllodocidae						temporary name			macrofauna	macrofauna	macro	UKSRL1_UK1-A-A_CRS1493_24	#UK1-A-A_CRS1493	UK1-A-A_CRS1493	Annelida	Polychaeta	Phyllodocida	Phyllodocidae				AB_ Phyllodocidae sp 2	gen	yes	AB_ Phyllodocidae sp 2	Phyllodocidae	exact	accepted		family	family	temp name		Not Reported								17:15:00	10/08/2013	8	2013
21906	y	y		Phyllodocidae						temporary name			macrofauna	macrofauna	macro	UKSRL1_UK1-A-B_CRS1499_96	#UK1-A-B_CRS1499	UK1-A-B_CRS1499	Annelida	Polychaeta	Phyllodocida	Phyllodocidae				AB_ Phyllodocidae sp 3	gen	yes	AB_ Phyllodocidae sp 3	Phyllodocidae	exact	accepted		family	family	temp name		Not Reported								20:00:00	10/09/2013	9	2013
22185	y	y		Phyllodocidae						temporary name			macrofauna	macrofauna	macro	UKSRL1_UK1-A-C_CRS1504_174	#UK1-A-C_CRS1504	UK1-A-C_CRS1504	Annelida	Polychaeta	Phyllodocida	Phyllodocidae				AB_ Phyllodocidae sp 4	gen	yes	AB_ Phyllodocidae sp 4	Phyllodocidae	exact	accepted		family	family	temp name		Not Reported								12:30:00	10/11/2013	11	2013
24268	y	y		Phyllodocidae						temporary name			macrofauna	macrofauna	macro	UKSRL1_UK1-A-J_CRS1542_606	#UK1-A-J_CRS1542	UK1-A-J_CRS1542	Annelida	Polychaeta	Phyllodocida	Phyllodocidae				AB_ Phyllodocidae sp 4	gen	yes	AB_ Phyllodocidae sp 4	Phyllodocidae	exact	accepted		family	family	temp name		Not Reported								13:27:00	21/10/2013	10	2013
22528	y	y		Phyllodocidae						temporary name			macrofauna	macrofauna	macro	UKSRL1_UK1-A-E_CRS1518_269	#UK1-A-E_CRS1518	UK1-A-E_CRS1518	Annelida	Polychaeta	Phyllodocida	Phyllodocidae				AB_ Phyllodocidae sp 4	gen	yes	AB_ Phyllodocidae sp 4	Phyllodocidae	exact	accepted		family	family	temp name		Not Reported								14:33:00	16/10/2013	10	2013
21907	y	y		Phyllodocidae						temporary name			macrofauna	macrofauna	macro	UKSRL1_UK1-A-B_CRS1499_97	#UK1-A-B_CRS1499	UK1-A-B_CRS1499	Annelida	Polychaeta	Phyllodocida	Phyllodocidae				AB_ Phyllodocidae sp 4	gen	yes	AB_ Phyllodocidae sp 4	Phyllodocidae	exact	accepted		family	family	temp name		Not Reported								20:00:00	10/09/2013	9	2013
24152	y	y		Phyllodocidae						temporary name			macrofauna	macrofauna	macro	UKSRL1_UK1-A-I_CRS1532_431	#UK1-A-I_CRS1532	UK1-A-I_CRS1532	Annelida	Polychaeta	Phyllodocida	Phyllodocidae				AB_ Phyllodocidae sp 5	gen	yes	AB_ Phyllodocidae sp 5	Phyllodocidae	exact	accepted		family	family	temp name		Not Reported								05:15:00	18/10/2013	10	2013
24776	y	y		Pilargidae						temporary name			macrofauna	macrofauna	macro	UKSRL1_UK1-A-L_CRS1545_669	#UK1-A-L_CRS1545	UK1-A-L_CRS1545	Annelida	Polychaeta	Phyllodocida	Pilargidae				AB_ Pilargidae sp 1	gen	yes	AB_ Pilargidae sp 1	Pilargidae	exact	accepted		family	family	temp name		Not Reported								07:25:00	22/10/2013	10	2013
24153	y	y		Pilargidae						temporary name			macrofauna	macrofauna	macro	UKSRL1_UK1-A-I_CRS1532_432	#UK1-A-I_CRS1532	UK1-A-I_CRS1532	Annelida	Polychaeta	Phyllodocida	Pilargidae				AB_ Pilargidae sp 1	gen	yes	AB_ Pilargidae sp 1	Pilargidae	exact	accepted		family	family	temp name		Not Reported								05:15:00	18/10/2013	10	2013
22529	y	y		Pilargidae						temporary name			macrofauna	macrofauna	macro	UKSRL1_UK1-A-E_CRS1518_270	#UK1-A-E_CRS1518	UK1-A-E_CRS1518	Annelida	Polychaeta	Phyllodocida	Pilargidae				AB_ Pilargidae sp 1	gen	yes	AB_ Pilargidae sp 1	Pilargidae	exact	accepted		family	family	temp name		Not Reported								14:33:00	16/10/2013	10	2013
22300	y	y		Pilargidae						temporary name			macrofauna	macrofauna	macro	UKSRL1_UK1-A-D_CRS1513_234	#UK1-A-D_CRS1513	UK1-A-D_CRS1513	Annelida	Polychaeta	Phyllodocida	Pilargidae				AB_ Pilargidae sp 1	gen	yes	AB_ Pilargidae sp 1	Pilargidae	exact	accepted		family	family	temp name		Not Reported								02:30:00	13/10/2013	10	2013
22186	y	y		Pilargidae						temporary name			macrofauna	macrofauna	macro	UKSRL1_UK1-A-C_CRS1504_175	#UK1-A-C_CRS1504	UK1-A-C_CRS1504	Annelida	Polychaeta	Phyllodocida	Pilargidae				AB_ Pilargidae sp 1	gen	yes	AB_ Pilargidae sp 1	Pilargidae	exact	accepted		family	family	temp name		Not Reported								12:30:00	10/11/2013	11	2013
21908	y	y		Pilargidae						temporary name			macrofauna	macrofauna	macro	UKSRL1_UK1-A-B_CRS1499_98	#UK1-A-B_CRS1499	UK1-A-B_CRS1499	Annelida	Polychaeta	Phyllodocida	Pilargidae				AB_ Pilargidae sp 1	gen	yes	AB_ Pilargidae sp 1	Pilargidae	exact	accepted		family	family	temp name		Not Reported								20:00:00	10/09/2013	9	2013
24545	y	y		Poecilochaetidae						temporary name			macrofauna	macrofauna	macro	UKSRL1_UK1-A-K_CRS1538_545	#UK1-A-K_CRS1538	UK1-A-K_CRS1538	Annelida	Polychaeta	Spionida	Poecilochaetidae				AB_ Poecilochaetidae sp 1	gen	yes	AB_ Poecilochaetidae sp 1	Poecilochaetidae	exact	accepted		family	family	temp name		Not Reported								03:39:00	20/10/2013	10	2013
23457	y	y		Poecilochaetidae						temporary name			macrofauna	macrofauna	macro	UKSRL1_UK1-A-F_CRS1523_328	#UK1-A-F_CRS1523	UK1-A-F_CRS1523	Annelida	Polychaeta	Spionida	Poecilochaetidae				AB_ Poecilochaetidae sp 1	gen	yes	AB_ Poecilochaetidae sp 1	Poecilochaetidae	exact	accepted		family	family	temp name		Not Reported								14:33:00	16/10/2013	10	2013
22530	y	y		Poecilochaetidae						temporary name			macrofauna	macrofauna	macro	UKSRL1_UK1-A-E_CRS1518_271	#UK1-A-E_CRS1518	UK1-A-E_CRS1518	Annelida	Polychaeta	Spionida	Poecilochaetidae				AB_ Poecilochaetidae sp 1	gen	yes	AB_ Poecilochaetidae sp 1	Poecilochaetidae	exact	accepted		family	family	temp name		Not Reported								14:33:00	16/10/2013	10	2013
21192	y	y		Polynoidae						temporary name			macrofauna	macrofauna	macro	UKSRL1_UK1-A-A_CRS1493_25	#UK1-A-A_CRS1493	UK1-A-A_CRS1493	Annelida	Polychaeta	Phyllodocida	Polynoidae				AB_ Polynoidae sp 1	gen	yes	AB_ Polynoidae sp 1	Polynoidae	exact	accepted		family	family	temp name		Not Reported								17:15:00	10/08/2013	8	2013
23894	y	y		Sabellidae						temporary name			macrofauna	macrofauna	macro	UKSRL1_UK1-A-H_CRS1534_489	#UK1-A-H_CRS1534	UK1-A-H_CRS1534	Annelida	Polychaeta	Sabellida	Sabellidae				AB_ Sabellidae sp 1	gen	yes	AB_ Sabellidae sp 1	Sabellidae	exact	accepted		family	family	temp name		Not Reported								02:25:00	19/10/2013	10	2013
23459	y	y		Sabellidae						temporary name			macrofauna	macrofauna	macro	UKSRL1_UK1-A-F_CRS1523_330	#UK1-A-F_CRS1523	UK1-A-F_CRS1523	Annelida	Polychaeta	Sabellida	Sabellidae				AB_ Sabellidae sp 1	gen	yes	AB_ Sabellidae sp 1	Sabellidae	exact	accepted		family	family	temp name		Not Reported								14:33:00	16/10/2013	10	2013
24154	y	y		Sabellidae						temporary name			macrofauna	macrofauna	macro	UKSRL1_UK1-A-I_CRS1532_433	#UK1-A-I_CRS1532	UK1-A-I_CRS1532	Annelida	Polychaeta	Sabellida	Sabellidae				AB_ Sabellidae sp 1	gen	yes	AB_ Sabellidae sp 1	Sabellidae	exact	accepted		family	family	temp name		Not Reported								05:15:00	18/10/2013	10	2013
24546	y	y		Sabellidae						temporary name			macrofauna	macrofauna	macro	UKSRL1_UK1-A-K_CRS1538_546	#UK1-A-K_CRS1538	UK1-A-K_CRS1538	Annelida	Polychaeta	Sabellida	Sabellidae				AB_ Sabellidae sp 2	gen	yes	AB_ Sabellidae sp 2	Sabellidae	exact	accepted		family	family	temp name		Not Reported								03:39:00	20/10/2013	10	2013
23895	y	y		Sabellidae						temporary name			macrofauna	macrofauna	macro	UKSRL1_UK1-A-H_CRS1534_490	#UK1-A-H_CRS1534	UK1-A-H_CRS1534	Annelida	Polychaeta	Sabellida	Sabellidae				AB_ Sabellidae sp 2	gen	yes	AB_ Sabellidae sp 2	Sabellidae	exact	accepted		family	family	temp name		Not Reported								02:25:00	19/10/2013	10	2013
23571	y	y		Sabellidae						temporary name			macrofauna	macrofauna	macro	UKSRL1_UK1-A-G_CRS1529_383	#UK1-A-G_CRS1529	UK1-A-G_CRS1529	Annelida	Polychaeta	Sabellida	Sabellidae				AB_ Sabellidae sp 2	gen	yes	AB_ Sabellidae sp 2	Sabellidae	exact	accepted		family	family	temp name		Not Reported								13:40:00	17/10/2013	10	2013
23460	y	y		Sabellidae						temporary name			macrofauna	macrofauna	macro	UKSRL1_UK1-A-F_CRS1523_331	#UK1-A-F_CRS1523	UK1-A-F_CRS1523	Annelida	Polychaeta	Sabellida	Sabellidae				AB_ Sabellidae sp 2	gen	yes	AB_ Sabellidae sp 2	Sabellidae	exact	accepted		family	family	temp name		Not Reported								14:33:00	16/10/2013	10	2013
21193	y	y		Sabellidae						temporary name			macrofauna	macrofauna	macro	UKSRL1_UK1-A-A_CRS1493_26	#UK1-A-A_CRS1493	UK1-A-A_CRS1493	Annelida	Polychaeta	Sabellida	Sabellidae				AB_ Sabellidae sp 2	gen	yes	AB_ Sabellidae sp 2	Sabellidae	exact	accepted		family	family	temp name		Not Reported								17:15:00	10/08/2013	8	2013
24547	y	y		Sabellidae						temporary name			macrofauna	macrofauna	macro	UKSRL1_UK1-A-K_CRS1538_547	#UK1-A-K_CRS1538	UK1-A-K_CRS1538	Annelida	Polychaeta	Sabellida	Sabellidae				AB_ Sabellidae sp 3	gen	yes	AB_ Sabellidae sp 3	Sabellidae	exact	accepted		family	family	temp name		Not Reported								03:39:00	20/10/2013	10	2013
24778	y	y		Sabellidae						temporary name			macrofauna	macrofauna	macro	UKSRL1_UK1-A-L_CRS1545_671	#UK1-A-L_CRS1545	UK1-A-L_CRS1545	Annelida	Polychaeta	Sabellida	Sabellidae				AB_ Sabellidae sp 3	gen	yes	AB_ Sabellidae sp 3	Sabellidae	exact	accepted		family	family	temp name		Not Reported								07:25:00	22/10/2013	10	2013
24155	y	y		Sabellidae						temporary name			macrofauna	macrofauna	macro	UKSRL1_UK1-A-I_CRS1532_434	#UK1-A-I_CRS1532	UK1-A-I_CRS1532	Annelida	Polychaeta	Sabellida	Sabellidae				AB_ Sabellidae sp 3	gen	yes	AB_ Sabellidae sp 3	Sabellidae	exact	accepted		family	family	temp name		Not Reported								05:15:00	18/10/2013	10	2013
21909	y	y		Sabellidae						temporary name			macrofauna	macrofauna	macro	UKSRL1_UK1-A-B_CRS1499_99	#UK1-A-B_CRS1499	UK1-A-B_CRS1499	Annelida	Polychaeta	Sabellida	Sabellidae				AB_ Sabellidae sp 3	gen	yes	AB_ Sabellidae sp 3	Sabellidae	exact	accepted		family	family	temp name		Not Reported								20:00:00	10/09/2013	9	2013
24779	y	y		Sabellidae						temporary name			macrofauna	macrofauna	macro	UKSRL1_UK1-A-L_CRS1545_672	#UK1-A-L_CRS1545	UK1-A-L_CRS1545	Annelida	Polychaeta	Sabellida	Sabellidae				AB_ Sabellidae sp 4	gen	yes	AB_ Sabellidae sp 4	Sabellidae	exact	accepted		family	family	temp name		Not Reported								07:25:00	22/10/2013	10	2013
24269	y	y		Sabellidae						temporary name			macrofauna	macrofauna	macro	UKSRL1_UK1-A-J_CRS1542_607	#UK1-A-J_CRS1542	UK1-A-J_CRS1542	Annelida	Polychaeta	Sabellida	Sabellidae				AB_ Sabellidae sp 5	gen	yes	AB_ Sabellidae sp 5	Sabellidae	exact	accepted		family	family	temp name		Not Reported								13:27:00	21/10/2013	10	2013
24156	y	y		Sabellidae						temporary name			macrofauna	macrofauna	macro	UKSRL1_UK1-A-I_CRS1532_435	#UK1-A-I_CRS1532	UK1-A-I_CRS1532	Annelida	Polychaeta	Sabellida	Sabellidae				AB_ Sabellidae sp 5	gen	yes	AB_ Sabellidae sp 5	Sabellidae	exact	accepted		family	family	temp name		Not Reported								05:15:00	18/10/2013	10	2013
23461	y	y		Sabellidae						temporary name			macrofauna	macrofauna	macro	UKSRL1_UK1-A-F_CRS1523_332	#UK1-A-F_CRS1523	UK1-A-F_CRS1523	Annelida	Polychaeta	Sabellida	Sabellidae				AB_ Sabellidae sp 5	gen	yes	AB_ Sabellidae sp 5	Sabellidae	exact	accepted		family	family	temp name		Not Reported								14:33:00	16/10/2013	10	2013
22301	y	y		Sabellidae						temporary name			macrofauna	macrofauna	macro	UKSRL1_UK1-A-D_CRS1513_235	#UK1-A-D_CRS1513	UK1-A-D_CRS1513	Annelida	Polychaeta	Sabellida	Sabellidae				AB_ Sabellidae sp 5	gen	yes	AB_ Sabellidae sp 5	Sabellidae	exact	accepted		family	family	temp name		Not Reported								02:30:00	13/10/2013	10	2013
21910	y	y		Sabellidae						temporary name			macrofauna	macrofauna	macro	UKSRL1_UK1-A-B_CRS1499_100	#UK1-A-B_CRS1499	UK1-A-B_CRS1499	Annelida	Polychaeta	Sabellida	Sabellidae				AB_ Sabellidae sp 5	gen	yes	AB_ Sabellidae sp 5	Sabellidae	exact	accepted		family	family	temp name		Not Reported								20:00:00	10/09/2013	9	2013
24270	y	y		Sabellidae						temporary name			macrofauna	macrofauna	macro	UKSRL1_UK1-A-J_CRS1542_608	#UK1-A-J_CRS1542	UK1-A-J_CRS1542	Annelida	Polychaeta	Sabellida	Sabellidae				AB_ Sabellidae sp 6	gen	yes	AB_ Sabellidae sp 6	Sabellidae	exact	accepted		family	family	temp name		Not Reported								13:27:00	21/10/2013	10	2013
24157	y	y		Sabellidae						temporary name			macrofauna	macrofauna	macro	UKSRL1_UK1-A-I_CRS1532_436	#UK1-A-I_CRS1532	UK1-A-I_CRS1532	Annelida	Polychaeta	Sabellida	Sabellidae				AB_ Sabellidae sp 6	gen	yes	AB_ Sabellidae sp 6	Sabellidae	exact	accepted		family	family	temp name		Not Reported								05:15:00	18/10/2013	10	2013
21911	y	y		Sabellidae						temporary name			macrofauna	macrofauna	macro	UKSRL1_UK1-A-B_CRS1499_101	#UK1-A-B_CRS1499	UK1-A-B_CRS1499	Annelida	Polychaeta	Sabellida	Sabellidae				AB_ Sabellidae sp 6	gen	yes	AB_ Sabellidae sp 6	Sabellidae	exact	accepted		family	family	temp name		Not Reported								20:00:00	10/09/2013	9	2013
23896	y	y		Sabellidae						temporary name			macrofauna	macrofauna	macro	UKSRL1_UK1-A-H_CRS1534_491	#UK1-A-H_CRS1534	UK1-A-H_CRS1534	Annelida	Polychaeta	Sabellida	Sabellidae				AB_ Sabellidae sp 7	gen	yes	AB_ Sabellidae sp 7	Sabellidae	exact	accepted		family	family	temp name		Not Reported								02:25:00	19/10/2013	10	2013
23462	y	y		Scalibregmatidae						temporary name			macrofauna	macrofauna	macro	UKSRL1_UK1-A-F_CRS1523_333	#UK1-A-F_CRS1523	UK1-A-F_CRS1523	Annelida	Polychaeta		Scalibregmatidae				AB_ Scalibregmatidae sp 1	gen	yes	AB_ Scalibregmatidae sp 1	Scalibregmatidae	exact	accepted		family	family	temp name		Not Reported								14:33:00	16/10/2013	10	2013
22531	y	y		Scalibregmatidae						temporary name			macrofauna	macrofauna	macro	UKSRL1_UK1-A-E_CRS1518_272	#UK1-A-E_CRS1518	UK1-A-E_CRS1518	Annelida	Polychaeta		Scalibregmatidae				AB_ Scalibregmatidae sp 1	gen	yes	AB_ Scalibregmatidae sp 1	Scalibregmatidae	exact	accepted		family	family	temp name		Not Reported								14:33:00	16/10/2013	10	2013
21194	y	y		Scalibregmatidae						temporary name			macrofauna	macrofauna	macro	UKSRL1_UK1-A-A_CRS1493_27	#UK1-A-A_CRS1493	UK1-A-A_CRS1493	Annelida	Polychaeta		Scalibregmatidae				AB_ Scalibregmatidae sp 1	gen	yes	AB_ Scalibregmatidae sp 1	Scalibregmatidae	exact	accepted		family	family	temp name		Not Reported								17:15:00	10/08/2013	8	2013
24548	y	y		Scalibregmatidae						temporary name			macrofauna	macrofauna	macro	UKSRL1_UK1-A-K_CRS1538_548	#UK1-A-K_CRS1538	UK1-A-K_CRS1538	Annelida	Polychaeta		Scalibregmatidae				AB_ Scalibregmatidae sp 1	gen	yes	AB_ Scalibregmatidae sp 1	Scalibregmatidae	exact	accepted		family	family	temp name		Not Reported								03:39:00	20/10/2013	10	2013
24271	y	y		Scalibregmatidae						temporary name			macrofauna	macrofauna	macro	UKSRL1_UK1-A-J_CRS1542_609	#UK1-A-J_CRS1542	UK1-A-J_CRS1542	Annelida	Polychaeta		Scalibregmatidae				AB_ Scalibregmatidae sp 1	gen	yes	AB_ Scalibregmatidae sp 1	Scalibregmatidae	exact	accepted		family	family	temp name		Not Reported								13:27:00	21/10/2013	10	2013
24158	y	y		Scalibregmatidae						temporary name			macrofauna	macrofauna	macro	UKSRL1_UK1-A-I_CRS1532_437	#UK1-A-I_CRS1532	UK1-A-I_CRS1532	Annelida	Polychaeta		Scalibregmatidae				AB_ Scalibregmatidae sp 1	gen	yes	AB_ Scalibregmatidae sp 1	Scalibregmatidae	exact	accepted		family	family	temp name		Not Reported								05:15:00	18/10/2013	10	2013
21912	y	y		Scalibregmatidae						temporary name			macrofauna	macrofauna	macro	UKSRL1_UK1-A-B_CRS1499_102	#UK1-A-B_CRS1499	UK1-A-B_CRS1499	Annelida	Polychaeta		Scalibregmatidae				AB_ Scalibregmatidae sp 2	gen	yes	AB_ Scalibregmatidae sp 2	Scalibregmatidae	exact	accepted		family	family	temp name		Not Reported								20:00:00	10/09/2013	9	2013
24272	y	y		Scalibregmatidae						temporary name			macrofauna	macrofauna	macro	UKSRL1_UK1-A-J_CRS1542_610	#UK1-A-J_CRS1542	UK1-A-J_CRS1542	Annelida	Polychaeta		Scalibregmatidae				AB_ Scalibregmatidae sp 3	gen	yes	AB_ Scalibregmatidae sp 3	Scalibregmatidae	exact	accepted		family	family	temp name		Not Reported								13:27:00	21/10/2013	10	2013
21195	y	y		Scalibregmatidae						temporary name			macrofauna	macrofauna	macro	UKSRL1_UK1-A-A_CRS1493_28	#UK1-A-A_CRS1493	UK1-A-A_CRS1493	Annelida	Polychaeta		Scalibregmatidae				AB_ Scalibregmatidae sp 3	gen	yes	AB_ Scalibregmatidae sp 3	Scalibregmatidae	exact	accepted		family	family	temp name		Not Reported								17:15:00	10/08/2013	8	2013
24159	y	y		Serpulidae						temporary name			macrofauna	macrofauna	macro	UKSRL1_UK1-A-I_CRS1532_438	#UK1-A-I_CRS1532	UK1-A-I_CRS1532	Annelida	Polychaeta	Sabellida	Serpulidae				AB_ Serpulidae sp 1	gen	yes	AB_ Serpulidae sp 1	Serpulidae	exact	accepted		family	family	temp name		Not Reported								05:15:00	18/10/2013	10	2013
24780	y	y		Serpulidae						temporary name			macrofauna	macrofauna	macro	UKSRL1_UK1-A-L_CRS1545_673	#UK1-A-L_CRS1545	UK1-A-L_CRS1545	Annelida	Polychaeta	Sabellida	Serpulidae				AB_ Serpulidae sp 2	gen	yes	AB_ Serpulidae sp 2	Serpulidae	exact	accepted		family	family	temp name		Not Reported								07:25:00	22/10/2013	10	2013
22189	y	y		Serpulidae						temporary name			macrofauna	macrofauna	macro	UKSRL1_UK1-A-C_CRS1504_178	#UK1-A-C_CRS1504	UK1-A-C_CRS1504	Annelida	Polychaeta	Sabellida	Serpulidae				AB_ Serpulidae sp 3	gen	yes	AB_ Serpulidae sp 3	Serpulidae	exact	accepted		family	family	temp name		Not Reported								12:30:00	10/11/2013	11	2013
22190	y	y		Serpulidae						temporary name			macrofauna	macrofauna	macro	UKSRL1_UK1-A-C_CRS1504_179	#UK1-A-C_CRS1504	UK1-A-C_CRS1504	Annelida	Polychaeta	Sabellida	Serpulidae				AB_ Serpulidae sp 4	gen	yes	AB_ Serpulidae sp 4	Serpulidae	exact	accepted		family	family	temp name		Not Reported								12:30:00	10/11/2013	11	2013
24549	y	y		Serpulidae						temporary name			macrofauna	macrofauna	macro	UKSRL1_UK1-A-K_CRS1538_549	#UK1-A-K_CRS1538	UK1-A-K_CRS1538	Annelida	Polychaeta	Sabellida	Serpulidae				AB_ Serpulidae sp 5	gen	yes	AB_ Serpulidae sp 5	Serpulidae	exact	accepted		family	family	temp name		Not Reported								03:39:00	20/10/2013	10	2013
23897	y	y		Sigalionidae						temporary name			macrofauna	macrofauna	macro	UKSRL1_UK1-A-H_CRS1534_492	#UK1-A-H_CRS1534	UK1-A-H_CRS1534	Annelida	Polychaeta	Phyllodocida	Sigalionidae				AB_ Sigalionidae sp 1	gen	yes	AB_ Sigalionidae sp 1	Sigalionidae	exact	accepted		family	family	temp name		Not Reported								02:25:00	19/10/2013	10	2013
21196	y	y		Sigalionidae						temporary name			macrofauna	macrofauna	macro	UKSRL1_UK1-A-A_CRS1493_29	#UK1-A-A_CRS1493	UK1-A-A_CRS1493	Annelida	Polychaeta	Phyllodocida	Sigalionidae				AB_ Sigalionidae sp 1	gen	yes	AB_ Sigalionidae sp 1	Sigalionidae	exact	accepted		family	family	temp name		Not Reported								17:15:00	10/08/2013	8	2013
24273	y	y		Sigalionidae						temporary name			macrofauna	macrofauna	macro	UKSRL1_UK1-A-J_CRS1542_611	#UK1-A-J_CRS1542	UK1-A-J_CRS1542	Annelida	Polychaeta	Phyllodocida	Sigalionidae				AB_ Sigalionidae sp 1	gen	yes	AB_ Sigalionidae sp 1	Sigalionidae	exact	accepted		family	family	temp name		Not Reported								13:27:00	21/10/2013	10	2013
24160	y	y		Sigalionidae						temporary name			macrofauna	macrofauna	macro	UKSRL1_UK1-A-I_CRS1532_439	#UK1-A-I_CRS1532	UK1-A-I_CRS1532	Annelida	Polychaeta	Phyllodocida	Sigalionidae				AB_ Sigalionidae sp 1	gen	yes	AB_ Sigalionidae sp 1	Sigalionidae	exact	accepted		family	family	temp name		Not Reported								05:15:00	18/10/2013	10	2013
22191	y	y		Sigalionidae						temporary name			macrofauna	macrofauna	macro	UKSRL1_UK1-A-C_CRS1504_180	#UK1-A-C_CRS1504	UK1-A-C_CRS1504	Annelida	Polychaeta	Phyllodocida	Sigalionidae				AB_ Sigalionidae sp 1	gen	yes	AB_ Sigalionidae sp 1	Sigalionidae	exact	accepted		family	family	temp name		Not Reported								12:30:00	10/11/2013	11	2013
24161	y	y		Sigalionidae						temporary name			macrofauna	macrofauna	macro	UKSRL1_UK1-A-I_CRS1532_440	#UK1-A-I_CRS1532	UK1-A-I_CRS1532	Annelida	Polychaeta	Phyllodocida	Sigalionidae				AB_ Sigalionidae sp 2	gen	yes	AB_ Sigalionidae sp 2	Sigalionidae	exact	accepted		family	family	temp name		Not Reported								05:15:00	18/10/2013	10	2013
21197	y	y		Sphaerodoridae						temporary name			macrofauna	macrofauna	macro	UKSRL1_UK1-A-A_CRS1493_30	#UK1-A-A_CRS1493	UK1-A-A_CRS1493	Annelida	Polychaeta	Phyllodocida	Sphaerodoridae				AB_ Sphaerodoridae sp 1	gen	yes	AB_ Sphaerodoridae sp 1	Sphaerodoridae	exact	accepted		family	family	temp name		Not Reported								17:15:00	10/08/2013	8	2013
24274	y	y		Sphaerodoridae						temporary name			macrofauna	macrofauna	macro	UKSRL1_UK1-A-J_CRS1542_612	#UK1-A-J_CRS1542	UK1-A-J_CRS1542	Annelida	Polychaeta	Phyllodocida	Sphaerodoridae				AB_ Sphaerodoridae sp 2	gen	yes	AB_ Sphaerodoridae sp 2	Sphaerodoridae	exact	accepted		family	family	temp name		Not Reported								13:27:00	21/10/2013	10	2013
24276	y	y		Spionidae						temporary name			macrofauna	macrofauna	macro	UKSRL1_UK1-A-J_CRS1542_614	#UK1-A-J_CRS1542	UK1-A-J_CRS1542	Annelida	Polychaeta	Spionida	Spionidae				AB_ Spionidae sp 1	gen	yes	AB_ Spionidae sp 1	Spionidae	exact	accepted		family	family	temp name		Not Reported								13:27:00	21/10/2013	10	2013
24162	y	y		Spionidae						temporary name			macrofauna	macrofauna	macro	UKSRL1_UK1-A-I_CRS1532_441	#UK1-A-I_CRS1532	UK1-A-I_CRS1532	Annelida	Polychaeta	Spionida	Spionidae				AB_ Spionidae sp 1	gen	yes	AB_ Spionidae sp 1	Spionidae	exact	accepted		family	family	temp name		Not Reported								05:15:00	18/10/2013	10	2013
22193	y	y		Spionidae						temporary name			macrofauna	macrofauna	macro	UKSRL1_UK1-A-C_CRS1504_182	#UK1-A-C_CRS1504	UK1-A-C_CRS1504	Annelida	Polychaeta	Spionida	Spionidae				AB_ Spionidae sp 1	gen	yes	AB_ Spionidae sp 1	Spionidae	exact	accepted		family	family	temp name		Not Reported								12:30:00	10/11/2013	11	2013
21199	y	y		Spionidae						temporary name			macrofauna	macrofauna	macro	UKSRL1_UK1-A-A_CRS1493_32	#UK1-A-A_CRS1493	UK1-A-A_CRS1493	Annelida	Polychaeta	Spionida	Spionidae				AB_ Spionidae sp 1	gen	yes	AB_ Spionidae sp 1	Spionidae	exact	accepted		family	family	temp name		Not Reported								17:15:00	10/08/2013	8	2013
24277	y	y		Spionidae						temporary name			macrofauna	macrofauna	macro	UKSRL1_UK1-A-J_CRS1542_615	#UK1-A-J_CRS1542	UK1-A-J_CRS1542	Annelida	Polychaeta	Spionida	Spionidae				AB_ Spionidae sp 2	gen	yes	AB_ Spionidae sp 2	Spionidae	exact	accepted		family	family	temp name		Not Reported								13:27:00	21/10/2013	10	2013
24163	y	y		Spionidae						temporary name			macrofauna	macrofauna	macro	UKSRL1_UK1-A-I_CRS1532_442	#UK1-A-I_CRS1532	UK1-A-I_CRS1532	Annelida	Polychaeta	Spionida	Spionidae				AB_ Spionidae sp 2	gen	yes	AB_ Spionidae sp 2	Spionidae	exact	accepted		family	family	temp name		Not Reported								05:15:00	18/10/2013	10	2013
23573	y	y		Spionidae						temporary name			macrofauna	macrofauna	macro	UKSRL1_UK1-A-G_CRS1529_385	#UK1-A-G_CRS1529	UK1-A-G_CRS1529	Annelida	Polychaeta	Spionida	Spionidae				AB_ Spionidae sp 2	gen	yes	AB_ Spionidae sp 2	Spionidae	exact	accepted		family	family	temp name		Not Reported								13:40:00	17/10/2013	10	2013
24781	y	y		Spionidae						temporary name			macrofauna	macrofauna	macro	UKSRL1_UK1-A-L_CRS1545_674	#UK1-A-L_CRS1545	UK1-A-L_CRS1545	Annelida	Polychaeta	Spionida	Spionidae				AB_ Spionidae sp 2	gen	yes	AB_ Spionidae sp 2	Spionidae	exact	accepted		family	family	temp name		Not Reported								07:25:00	22/10/2013	10	2013
22194	y	y		Spionidae						temporary name			macrofauna	macrofauna	macro	UKSRL1_UK1-A-C_CRS1504_183	#UK1-A-C_CRS1504	UK1-A-C_CRS1504	Annelida	Polychaeta	Spionida	Spionidae				AB_ Spionidae sp 2	gen	yes	AB_ Spionidae sp 2	Spionidae	exact	accepted		family	family	temp name		Not Reported								12:30:00	10/11/2013	11	2013
21200	y	y		Spionidae						temporary name			macrofauna	macrofauna	macro	UKSRL1_UK1-A-A_CRS1493_33	#UK1-A-A_CRS1493	UK1-A-A_CRS1493	Annelida	Polychaeta	Spionida	Spionidae				AB_ Spionidae sp 2	gen	yes	AB_ Spionidae sp 2	Spionidae	exact	accepted		family	family	temp name		Not Reported								17:15:00	10/08/2013	8	2013
24278	y	y		Spionidae						temporary name			macrofauna	macrofauna	macro	UKSRL1_UK1-A-J_CRS1542_616	#UK1-A-J_CRS1542	UK1-A-J_CRS1542	Annelida	Polychaeta	Spionida	Spionidae				AB_ Spionidae sp 3	gen	yes	AB_ Spionidae sp 3	Spionidae	exact	accepted		family	family	temp name		Not Reported								13:27:00	21/10/2013	10	2013
23899	y	y		Spionidae						temporary name			macrofauna	macrofauna	macro	UKSRL1_UK1-A-H_CRS1534_494	#UK1-A-H_CRS1534	UK1-A-H_CRS1534	Annelida	Polychaeta	Spionida	Spionidae				AB_ Spionidae sp 3	gen	yes	AB_ Spionidae sp 3	Spionidae	exact	accepted		family	family	temp name		Not Reported								02:25:00	19/10/2013	10	2013
23574	y	y		Spionidae						temporary name			macrofauna	macrofauna	macro	UKSRL1_UK1-A-G_CRS1529_386	#UK1-A-G_CRS1529	UK1-A-G_CRS1529	Annelida	Polychaeta	Spionida	Spionidae				AB_ Spionidae sp 3	gen	yes	AB_ Spionidae sp 3	Spionidae	exact	accepted		family	family	temp name		Not Reported								13:40:00	17/10/2013	10	2013
22534	y	y		Spionidae						temporary name			macrofauna	macrofauna	macro	UKSRL1_UK1-A-E_CRS1518_275	#UK1-A-E_CRS1518	UK1-A-E_CRS1518	Annelida	Polychaeta	Spionida	Spionidae				AB_ Spionidae sp 3	gen	yes	AB_ Spionidae sp 3	Spionidae	exact	accepted		family	family	temp name		Not Reported								14:33:00	16/10/2013	10	2013
21201	y	y		Spionidae						temporary name			macrofauna	macrofauna	macro	UKSRL1_UK1-A-A_CRS1493_34	#UK1-A-A_CRS1493	UK1-A-A_CRS1493	Annelida	Polychaeta	Spionida	Spionidae				AB_ Spionidae sp 3	gen	yes	AB_ Spionidae sp 3	Spionidae	exact	accepted		family	family	temp name		Not Reported								17:15:00	10/08/2013	8	2013
22535	y	y		Spionidae						temporary name			macrofauna	macrofauna	macro	UKSRL1_UK1-A-E_CRS1518_276	#UK1-A-E_CRS1518	UK1-A-E_CRS1518	Annelida	Polychaeta	Spionida	Spionidae				AB_ Spionidae sp 5	gen	yes	AB_ Spionidae sp 5	Spionidae	exact	accepted		family	family	temp name		Not Reported								14:33:00	16/10/2013	10	2013
23900	y	y		Spionidae						temporary name			macrofauna	macrofauna	macro	UKSRL1_UK1-A-H_CRS1534_495	#UK1-A-H_CRS1534	UK1-A-H_CRS1534	Annelida	Polychaeta	Spionida	Spionidae				AB_ Spionidae sp 6	gen	yes	AB_ Spionidae sp 6	Spionidae	exact	accepted		family	family	temp name		Not Reported								02:25:00	19/10/2013	10	2013
23901	y	y		Spionidae						temporary name			macrofauna	macrofauna	macro	UKSRL1_UK1-A-H_CRS1534_496	#UK1-A-H_CRS1534	UK1-A-H_CRS1534	Annelida	Polychaeta	Spionida	Spionidae				AB_ Spionidae sp 7	gen	yes	AB_ Spionidae sp 7	Spionidae	exact	accepted		family	family	temp name		Not Reported								02:25:00	19/10/2013	10	2013
24782	y	y		Spionidae						temporary name			macrofauna	macrofauna	macro	UKSRL1_UK1-A-L_CRS1545_675	#UK1-A-L_CRS1545	UK1-A-L_CRS1545	Annelida	Polychaeta	Spionida	Spionidae				AB_ Spionidae sp 7	gen	yes	AB_ Spionidae sp 7	Spionidae	exact	accepted		family	family	temp name		Not Reported								07:25:00	22/10/2013	10	2013
24551	y	y		Spionidae						temporary name			macrofauna	macrofauna	macro	UKSRL1_UK1-A-K_CRS1538_551	#UK1-A-K_CRS1538	UK1-A-K_CRS1538	Annelida	Polychaeta	Spionida	Spionidae				AB_ Spionidae sp 7	gen	yes	AB_ Spionidae sp 7	Spionidae	exact	accepted		family	family	temp name		Not Reported								03:39:00	20/10/2013	10	2013
24279	y	y		Spionidae						temporary name			macrofauna	macrofauna	macro	UKSRL1_UK1-A-J_CRS1542_617	#UK1-A-J_CRS1542	UK1-A-J_CRS1542	Annelida	Polychaeta	Spionida	Spionidae				AB_ Spionidae sp 7	gen	yes	AB_ Spionidae sp 7	Spionidae	exact	accepted		family	family	temp name		Not Reported								13:27:00	21/10/2013	10	2013
23575	y	y		Spionidae						temporary name			macrofauna	macrofauna	macro	UKSRL1_UK1-A-G_CRS1529_387	#UK1-A-G_CRS1529	UK1-A-G_CRS1529	Annelida	Polychaeta	Spionida	Spionidae				AB_ Spionidae sp 7	gen	yes	AB_ Spionidae sp 7	Spionidae	exact	accepted		family	family	temp name		Not Reported								13:40:00	17/10/2013	10	2013
22195	y	y		Spionidae						temporary name			macrofauna	macrofauna	macro	UKSRL1_UK1-A-C_CRS1504_184	#UK1-A-C_CRS1504	UK1-A-C_CRS1504	Annelida	Polychaeta	Spionida	Spionidae				AB_ Spionidae sp 7	gen	yes	AB_ Spionidae sp 7	Spionidae	exact	accepted		family	family	temp name		Not Reported								12:30:00	10/11/2013	11	2013
21915	y	y		Spionidae						temporary name			macrofauna	macrofauna	macro	UKSRL1_UK1-A-B_CRS1499_105	#UK1-A-B_CRS1499	UK1-A-B_CRS1499	Annelida	Polychaeta	Spionida	Spionidae				AB_ Spionidae sp 7	gen	yes	AB_ Spionidae sp 7	Spionidae	exact	accepted		family	family	temp name		Not Reported								20:00:00	10/09/2013	9	2013
23463	y	y		Spionidae						temporary name			macrofauna	macrofauna	macro	UKSRL1_UK1-A-F_CRS1523_334	#UK1-A-F_CRS1523	UK1-A-F_CRS1523	Annelida	Polychaeta	Spionida	Spionidae				AB_ Spionidae sp 7	gen	yes	AB_ Spionidae sp 7	Spionidae	exact	accepted		family	family	temp name		Not Reported								14:33:00	16/10/2013	10	2013
22536	y	y		Spionidae						temporary name			macrofauna	macrofauna	macro	UKSRL1_UK1-A-E_CRS1518_277	#UK1-A-E_CRS1518	UK1-A-E_CRS1518	Annelida	Polychaeta	Spionida	Spionidae				AB_ Spionidae sp 7	gen	yes	AB_ Spionidae sp 7	Spionidae	exact	accepted		family	family	temp name		Not Reported								14:33:00	16/10/2013	10	2013
22302	y	y		Spionidae						temporary name			macrofauna	macrofauna	macro	UKSRL1_UK1-A-D_CRS1513_236	#UK1-A-D_CRS1513	UK1-A-D_CRS1513	Annelida	Polychaeta	Spionida	Spionidae				AB_ Spionidae sp 7	gen	yes	AB_ Spionidae sp 7	Spionidae	exact	accepted		family	family	temp name		Not Reported								02:30:00	13/10/2013	10	2013
21202	y	y		Spionidae						temporary name			macrofauna	macrofauna	macro	UKSRL1_UK1-A-A_CRS1493_35	#UK1-A-A_CRS1493	UK1-A-A_CRS1493	Annelida	Polychaeta	Spionida	Spionidae				AB_ Spionidae sp 7	gen	yes	AB_ Spionidae sp 7	Spionidae	exact	accepted		family	family	temp name		Not Reported								17:15:00	10/08/2013	8	2013
23576	y	y		Spionidae						temporary name			macrofauna	macrofauna	macro	UKSRL1_UK1-A-G_CRS1529_388	#UK1-A-G_CRS1529	UK1-A-G_CRS1529	Annelida	Polychaeta	Spionida	Spionidae				AB_ Spionidae sp 8	gen	yes	AB_ Spionidae sp 8	Spionidae	exact	accepted		family	family	temp name		Not Reported								13:40:00	17/10/2013	10	2013
21917	y	y		Syllidae						temporary name			macrofauna	macrofauna	macro	UKSRL1_UK1-A-B_CRS1499_107	#UK1-A-B_CRS1499	UK1-A-B_CRS1499	Annelida	Polychaeta	Phyllodocida	Syllidae				AB_ Syllidae sp 1	gen	yes	AB_ Syllidae sp 1	Syllidae	exact	accepted		family	family	temp name		Not Reported								20:00:00	10/09/2013	9	2013
24783	y	y		Syllidae						temporary name			macrofauna	macrofauna	macro	UKSRL1_UK1-A-L_CRS1545_676	#UK1-A-L_CRS1545	UK1-A-L_CRS1545	Annelida	Polychaeta	Phyllodocida	Syllidae				AB_ Syllidae sp 1	gen	yes	AB_ Syllidae sp 1	Syllidae	exact	accepted		family	family	temp name		Not Reported								07:25:00	22/10/2013	10	2013
24552	y	y		Syllidae						temporary name			macrofauna	macrofauna	macro	UKSRL1_UK1-A-K_CRS1538_552	#UK1-A-K_CRS1538	UK1-A-K_CRS1538	Annelida	Polychaeta	Phyllodocida	Syllidae				AB_ Syllidae sp 1	gen	yes	AB_ Syllidae sp 1	Syllidae	exact	accepted		family	family	temp name		Not Reported								03:39:00	20/10/2013	10	2013
23578	y	y		Syllidae						temporary name			macrofauna	macrofauna	macro	UKSRL1_UK1-A-G_CRS1529_390	#UK1-A-G_CRS1529	UK1-A-G_CRS1529	Annelida	Polychaeta	Phyllodocida	Syllidae				AB_ Syllidae sp 1	gen	yes	AB_ Syllidae sp 1	Syllidae	exact	accepted		family	family	temp name		Not Reported								13:40:00	17/10/2013	10	2013
21918	y	y		Syllidae						temporary name			macrofauna	macrofauna	macro	UKSRL1_UK1-A-B_CRS1499_108	#UK1-A-B_CRS1499	UK1-A-B_CRS1499	Annelida	Polychaeta	Phyllodocida	Syllidae				AB_ Syllidae sp 2	gen	yes	AB_ Syllidae sp 2	Syllidae	exact	accepted		family	family	temp name		Not Reported								20:00:00	10/09/2013	9	2013
24281	y	y		Syllidae						temporary name			macrofauna	macrofauna	macro	UKSRL1_UK1-A-J_CRS1542_619	#UK1-A-J_CRS1542	UK1-A-J_CRS1542	Annelida	Polychaeta	Phyllodocida	Syllidae				AB_ Syllidae sp 3	gen	yes	AB_ Syllidae sp 3	Syllidae	exact	accepted		family	family	temp name		Not Reported								13:27:00	21/10/2013	10	2013
22197	y	y		Syllidae						temporary name			macrofauna	macrofauna	macro	UKSRL1_UK1-A-C_CRS1504_186	#UK1-A-C_CRS1504	UK1-A-C_CRS1504	Annelida	Polychaeta	Phyllodocida	Syllidae				AB_ Syllidae sp 3	gen	yes	AB_ Syllidae sp 3	Syllidae	exact	accepted		family	family	temp name		Not Reported								12:30:00	10/11/2013	11	2013
24784	y	y		Syllidae						temporary name			macrofauna	macrofauna	macro	UKSRL1_UK1-A-L_CRS1545_677	#UK1-A-L_CRS1545	UK1-A-L_CRS1545	Annelida	Polychaeta	Phyllodocida	Syllidae				AB_ Syllidae sp 3	gen	yes	AB_ Syllidae sp 3	Syllidae	exact	accepted		family	family	temp name		Not Reported								07:25:00	22/10/2013	10	2013
23464	y	y		Syllidae						temporary name			macrofauna	macrofauna	macro	UKSRL1_UK1-A-F_CRS1523_335	#UK1-A-F_CRS1523	UK1-A-F_CRS1523	Annelida	Polychaeta	Phyllodocida	Syllidae				AB_ Syllidae sp 3	gen	yes	AB_ Syllidae sp 3	Syllidae	exact	accepted		family	family	temp name		Not Reported								14:33:00	16/10/2013	10	2013
22537	y	y		Syllidae						temporary name			macrofauna	macrofauna	macro	UKSRL1_UK1-A-E_CRS1518_278	#UK1-A-E_CRS1518	UK1-A-E_CRS1518	Annelida	Polychaeta	Phyllodocida	Syllidae				AB_ Syllidae sp 3	gen	yes	AB_ Syllidae sp 3	Syllidae	exact	accepted		family	family	temp name		Not Reported								14:33:00	16/10/2013	10	2013
24785	y	y		Syllidae						temporary name			macrofauna	macrofauna	macro	UKSRL1_UK1-A-L_CRS1545_678	#UK1-A-L_CRS1545	UK1-A-L_CRS1545	Annelida	Polychaeta	Phyllodocida	Syllidae				AB_ Syllidae sp 4	gen	yes	AB_ Syllidae sp 4	Syllidae	exact	accepted		family	family	temp name		Not Reported								07:25:00	22/10/2013	10	2013
23903	y	y		Syllidae						temporary name			macrofauna	macrofauna	macro	UKSRL1_UK1-A-H_CRS1534_498	#UK1-A-H_CRS1534	UK1-A-H_CRS1534	Annelida	Polychaeta	Phyllodocida	Syllidae				AB_ Syllidae sp 4	gen	yes	AB_ Syllidae sp 4	Syllidae	exact	accepted		family	family	temp name		Not Reported								02:25:00	19/10/2013	10	2013
24282	y	y		Syllidae						temporary name			macrofauna	macrofauna	macro	UKSRL1_UK1-A-J_CRS1542_620	#UK1-A-J_CRS1542	UK1-A-J_CRS1542	Annelida	Polychaeta	Phyllodocida	Syllidae				AB_ Syllidae sp 5	gen	yes	AB_ Syllidae sp 5	Syllidae	exact	accepted		family	family	temp name		Not Reported								13:27:00	21/10/2013	10	2013
22303	y	y		Syllidae						temporary name			macrofauna	macrofauna	macro	UKSRL1_UK1-A-D_CRS1513_237	#UK1-A-D_CRS1513	UK1-A-D_CRS1513	Annelida	Polychaeta	Phyllodocida	Syllidae				AB_ Syllidae sp 5	gen	yes	AB_ Syllidae sp 5	Syllidae	exact	accepted		family	family	temp name		Not Reported								02:30:00	13/10/2013	10	2013
24283	y	y		Syllidae						temporary name			macrofauna	macrofauna	macro	UKSRL1_UK1-A-J_CRS1542_621	#UK1-A-J_CRS1542	UK1-A-J_CRS1542	Annelida	Polychaeta	Phyllodocida	Syllidae				AB_ Syllidae sp 6	gen	yes	AB_ Syllidae sp 6	Syllidae	exact	accepted		family	family	temp name		Not Reported								13:27:00	21/10/2013	10	2013
21218	y	y		Tanaidacea						temporary name			macrofauna	macrofauna	macro	UKSRL1_UK1-A-A_CRS1493_51	#UK1-A-A_CRS1493	UK1-A-A_CRS1493	Arthropoda	Malacostraca	Tanaidacea					AB_ Tanaidacea sp 1	gen	yes	AB_ Tanaidacea sp 1	Tanaidacea	exact	accepted		order	order	temp name		Not Reported								17:15:00	10/08/2013	8	2013
24562	y	y		Tanaidacea						temporary name			macrofauna	macrofauna	macro	UKSRL1_UK1-A-K_CRS1538_562	#UK1-A-K_CRS1538	UK1-A-K_CRS1538	Arthropoda	Malacostraca	Tanaidacea					AB_ Tanaidacea sp 1	gen	yes	AB_ Tanaidacea sp 1	Tanaidacea	exact	accepted		order	order	temp name		Not Reported								03:39:00	20/10/2013	10	2013
24293	y	y		Tanaidacea						temporary name			macrofauna	macrofauna	macro	UKSRL1_UK1-A-J_CRS1542_631	#UK1-A-J_CRS1542	UK1-A-J_CRS1542	Arthropoda	Malacostraca	Tanaidacea					AB_ Tanaidacea sp 1	gen	yes	AB_ Tanaidacea sp 1	Tanaidacea	exact	accepted		order	order	temp name		Not Reported								13:27:00	21/10/2013	10	2013
21934	y	y		Tanaidacea						temporary name			macrofauna	macrofauna	macro	UKSRL1_UK1-A-B_CRS1499_124	#UK1-A-B_CRS1499	UK1-A-B_CRS1499	Arthropoda	Malacostraca	Tanaidacea					AB_ Tanaidacea sp 1	gen	yes	AB_ Tanaidacea sp 1	Tanaidacea	exact	accepted		order	order	temp name		Not Reported								20:00:00	10/09/2013	9	2013
21941	y	y		Tanaidacea						temporary name			macrofauna	macrofauna	macro	UKSRL1_UK1-A-B_CRS1499_131	#UK1-A-B_CRS1499	UK1-A-B_CRS1499	Arthropoda	Malacostraca	Tanaidacea					AB_ Tanaidacea sp 10	gen	yes	AB_ Tanaidacea sp 10	Tanaidacea	exact	accepted		order	order	temp name		Not Reported								20:00:00	10/09/2013	9	2013
23480	y	y		Tanaidacea						temporary name			macrofauna	macrofauna	macro	UKSRL1_UK1-A-F_CRS1523_351	#UK1-A-F_CRS1523	UK1-A-F_CRS1523	Arthropoda	Malacostraca	Tanaidacea					AB_ Tanaidacea sp 11	gen	yes	AB_ Tanaidacea sp 11	Tanaidacea	exact	accepted		order	order	temp name		Not Reported								14:33:00	16/10/2013	10	2013
23586	y	y		Tanaidacea						temporary name			macrofauna	macrofauna	macro	UKSRL1_UK1-A-G_CRS1529_398	#UK1-A-G_CRS1529	UK1-A-G_CRS1529	Arthropoda	Malacostraca	Tanaidacea					AB_ Tanaidacea sp 11	gen	yes	AB_ Tanaidacea sp 11	Tanaidacea	exact	accepted		order	order	temp name		Not Reported								13:40:00	17/10/2013	10	2013
22209	y	y		Tanaidacea						temporary name			macrofauna	macrofauna	macro	UKSRL1_UK1-A-C_CRS1504_198	#UK1-A-C_CRS1504	UK1-A-C_CRS1504	Arthropoda	Malacostraca	Tanaidacea					AB_ Tanaidacea sp 11	gen	yes	AB_ Tanaidacea sp 11	Tanaidacea	exact	accepted		order	order	temp name		Not Reported								12:30:00	10/11/2013	11	2013
22210	y	y		Tanaidacea						temporary name			macrofauna	macrofauna	macro	UKSRL1_UK1-A-C_CRS1504_199	#UK1-A-C_CRS1504	UK1-A-C_CRS1504	Arthropoda	Malacostraca	Tanaidacea					AB_ Tanaidacea sp 12	gen	yes	AB_ Tanaidacea sp 12	Tanaidacea	exact	accepted		order	order	temp name		Not Reported								12:30:00	10/11/2013	11	2013
22543	y	y		Tanaidacea						temporary name			macrofauna	macrofauna	macro	UKSRL1_UK1-A-E_CRS1518_284	#UK1-A-E_CRS1518	UK1-A-E_CRS1518	Arthropoda	Malacostraca	Tanaidacea					AB_ Tanaidacea sp 12	gen	yes	AB_ Tanaidacea sp 12	Tanaidacea	exact	accepted		order	order	temp name		Not Reported								14:33:00	16/10/2013	10	2013
24566	y	y		Tanaidacea						temporary name			macrofauna	macrofauna	macro	UKSRL1_UK1-A-K_CRS1538_566	#UK1-A-K_CRS1538	UK1-A-K_CRS1538	Arthropoda	Malacostraca	Tanaidacea					AB_ Tanaidacea sp 13	gen	yes	AB_ Tanaidacea sp 13	Tanaidacea	exact	accepted		order	order	temp name		Not Reported								03:39:00	20/10/2013	10	2013
24297	y	y		Tanaidacea						temporary name			macrofauna	macrofauna	macro	UKSRL1_UK1-A-J_CRS1542_635	#UK1-A-J_CRS1542	UK1-A-J_CRS1542	Arthropoda	Malacostraca	Tanaidacea					AB_ Tanaidacea sp 13	gen	yes	AB_ Tanaidacea sp 13	Tanaidacea	exact	accepted		order	order	temp name		Not Reported								13:27:00	21/10/2013	10	2013
22211	y	y		Tanaidacea						temporary name			macrofauna	macrofauna	macro	UKSRL1_UK1-A-C_CRS1504_200	#UK1-A-C_CRS1504	UK1-A-C_CRS1504	Arthropoda	Malacostraca	Tanaidacea					AB_ Tanaidacea sp 13	gen	yes	AB_ Tanaidacea sp 13	Tanaidacea	exact	accepted		order	order	temp name		Not Reported								12:30:00	10/11/2013	11	2013
23481	y	y		Tanaidacea						temporary name			macrofauna	macrofauna	macro	UKSRL1_UK1-A-F_CRS1523_352	#UK1-A-F_CRS1523	UK1-A-F_CRS1523	Arthropoda	Malacostraca	Tanaidacea					AB_ Tanaidacea sp 14	gen	yes	AB_ Tanaidacea sp 14	Tanaidacea	exact	accepted		order	order	temp name		Not Reported								14:33:00	16/10/2013	10	2013
24174	y	y		Tanaidacea						temporary name			macrofauna	macrofauna	macro	UKSRL1_UK1-A-I_CRS1532_453	#UK1-A-I_CRS1532	UK1-A-I_CRS1532	Arthropoda	Malacostraca	Tanaidacea					AB_ Tanaidacea sp 14	gen	yes	AB_ Tanaidacea sp 14	Tanaidacea	exact	accepted		order	order	temp name		Not Reported								05:15:00	18/10/2013	10	2013
24799	y	y		Tanaidacea						temporary name			macrofauna	macrofauna	macro	UKSRL1_UK1-A-L_CRS1545_692	#UK1-A-L_CRS1545	UK1-A-L_CRS1545	Arthropoda	Malacostraca	Tanaidacea					AB_ Tanaidacea sp 14	gen	yes	AB_ Tanaidacea sp 14	Tanaidacea	exact	accepted		order	order	temp name		Not Reported								07:25:00	22/10/2013	10	2013
24298	y	y		Tanaidacea						temporary name			macrofauna	macrofauna	macro	UKSRL1_UK1-A-J_CRS1542_636	#UK1-A-J_CRS1542	UK1-A-J_CRS1542	Arthropoda	Malacostraca	Tanaidacea					AB_ Tanaidacea sp 14	gen	yes	AB_ Tanaidacea sp 14	Tanaidacea	exact	accepted		order	order	temp name		Not Reported								13:27:00	21/10/2013	10	2013
21223	y	y		Tanaidacea						temporary name			macrofauna	macrofauna	macro	UKSRL1_UK1-A-A_CRS1493_56	#UK1-A-A_CRS1493	UK1-A-A_CRS1493	Arthropoda	Malacostraca	Tanaidacea					AB_ Tanaidacea sp 14	gen	yes	AB_ Tanaidacea sp 14	Tanaidacea	exact	accepted		order	order	temp name		Not Reported								17:15:00	10/08/2013	8	2013
22212	y	y		Tanaidacea						temporary name			macrofauna	macrofauna	macro	UKSRL1_UK1-A-C_CRS1504_201	#UK1-A-C_CRS1504	UK1-A-C_CRS1504	Arthropoda	Malacostraca	Tanaidacea					AB_ Tanaidacea sp 14	gen	yes	AB_ Tanaidacea sp 14	Tanaidacea	exact	accepted		order	order	temp name		Not Reported								12:30:00	10/11/2013	11	2013
24800	y	y		Tanaidacea						temporary name			macrofauna	macrofauna	macro	UKSRL1_UK1-A-L_CRS1545_693	#UK1-A-L_CRS1545	UK1-A-L_CRS1545	Arthropoda	Malacostraca	Tanaidacea					AB_ Tanaidacea sp 15	gen	yes	AB_ Tanaidacea sp 15	Tanaidacea	exact	accepted		order	order	temp name		Not Reported								07:25:00	22/10/2013	10	2013
24175	y	y		Tanaidacea						temporary name			macrofauna	macrofauna	macro	UKSRL1_UK1-A-I_CRS1532_454	#UK1-A-I_CRS1532	UK1-A-I_CRS1532	Arthropoda	Malacostraca	Tanaidacea					AB_ Tanaidacea sp 15	gen	yes	AB_ Tanaidacea sp 15	Tanaidacea	exact	accepted		order	order	temp name		Not Reported								05:15:00	18/10/2013	10	2013
23482	y	y		Tanaidacea						temporary name			macrofauna	macrofauna	macro	UKSRL1_UK1-A-F_CRS1523_353	#UK1-A-F_CRS1523	UK1-A-F_CRS1523	Arthropoda	Malacostraca	Tanaidacea					AB_ Tanaidacea sp 15	gen	yes	AB_ Tanaidacea sp 15	Tanaidacea	exact	accepted		order	order	temp name		Not Reported								14:33:00	16/10/2013	10	2013
22307	y	y		Tanaidacea						temporary name			macrofauna	macrofauna	macro	UKSRL1_UK1-A-D_CRS1513_241	#UK1-A-D_CRS1513	UK1-A-D_CRS1513	Arthropoda	Malacostraca	Tanaidacea					AB_ Tanaidacea sp 15	gen	yes	AB_ Tanaidacea sp 15	Tanaidacea	exact	accepted		order	order	temp name		Not Reported								02:30:00	13/10/2013	10	2013
21942	y	y		Tanaidacea						temporary name			macrofauna	macrofauna	macro	UKSRL1_UK1-A-B_CRS1499_132	#UK1-A-B_CRS1499	UK1-A-B_CRS1499	Arthropoda	Malacostraca	Tanaidacea					AB_ Tanaidacea sp 15	gen	yes	AB_ Tanaidacea sp 15	Tanaidacea	exact	accepted		order	order	temp name		Not Reported								20:00:00	10/09/2013	9	2013
23587	y	y		Tanaidacea						temporary name			macrofauna	macrofauna	macro	UKSRL1_UK1-A-G_CRS1529_399	#UK1-A-G_CRS1529	UK1-A-G_CRS1529	Arthropoda	Malacostraca	Tanaidacea					AB_ Tanaidacea sp 16	gen	yes	AB_ Tanaidacea sp 16	Tanaidacea	exact	accepted		order	order	temp name		Not Reported								13:40:00	17/10/2013	10	2013
22213	y	y		Tanaidacea						temporary name			macrofauna	macrofauna	macro	UKSRL1_UK1-A-C_CRS1504_202	#UK1-A-C_CRS1504	UK1-A-C_CRS1504	Arthropoda	Malacostraca	Tanaidacea					AB_ Tanaidacea sp 16	gen	yes	AB_ Tanaidacea sp 16	Tanaidacea	exact	accepted		order	order	temp name		Not Reported								12:30:00	10/11/2013	11	2013
22308	y	y		Tanaidacea						temporary name			macrofauna	macrofauna	macro	UKSRL1_UK1-A-D_CRS1513_242	#UK1-A-D_CRS1513	UK1-A-D_CRS1513	Arthropoda	Malacostraca	Tanaidacea					AB_ Tanaidacea sp 16	gen	yes	AB_ Tanaidacea sp 16	Tanaidacea	exact	accepted		order	order	temp name		Not Reported								02:30:00	13/10/2013	10	2013
21224	y	y		Tanaidacea						temporary name			macrofauna	macrofauna	macro	UKSRL1_UK1-A-A_CRS1493_57	#UK1-A-A_CRS1493	UK1-A-A_CRS1493	Arthropoda	Malacostraca	Tanaidacea					AB_ Tanaidacea sp 16	gen	yes	AB_ Tanaidacea sp 16	Tanaidacea	exact	accepted		order	order	temp name		Not Reported								17:15:00	10/08/2013	8	2013
24567	y	y		Tanaidacea						temporary name			macrofauna	macrofauna	macro	UKSRL1_UK1-A-K_CRS1538_567	#UK1-A-K_CRS1538	UK1-A-K_CRS1538	Arthropoda	Malacostraca	Tanaidacea					AB_ Tanaidacea sp 17	gen	yes	AB_ Tanaidacea sp 17	Tanaidacea	exact	accepted		order	order	temp name		Not Reported								03:39:00	20/10/2013	10	2013
23483	y	y		Tanaidacea						temporary name			macrofauna	macrofauna	macro	UKSRL1_UK1-A-F_CRS1523_354	#UK1-A-F_CRS1523	UK1-A-F_CRS1523	Arthropoda	Malacostraca	Tanaidacea					AB_ Tanaidacea sp 17	gen	yes	AB_ Tanaidacea sp 17	Tanaidacea	exact	accepted		order	order	temp name		Not Reported								14:33:00	16/10/2013	10	2013
22544	y	y		Tanaidacea						temporary name			macrofauna	macrofauna	macro	UKSRL1_UK1-A-E_CRS1518_285	#UK1-A-E_CRS1518	UK1-A-E_CRS1518	Arthropoda	Malacostraca	Tanaidacea					AB_ Tanaidacea sp 17	gen	yes	AB_ Tanaidacea sp 17	Tanaidacea	exact	accepted		order	order	temp name		Not Reported								14:33:00	16/10/2013	10	2013
22214	y	y		Tanaidacea						temporary name			macrofauna	macrofauna	macro	UKSRL1_UK1-A-C_CRS1504_203	#UK1-A-C_CRS1504	UK1-A-C_CRS1504	Arthropoda	Malacostraca	Tanaidacea					AB_ Tanaidacea sp 17	gen	yes	AB_ Tanaidacea sp 17	Tanaidacea	exact	accepted		order	order	temp name		Not Reported								12:30:00	10/11/2013	11	2013
24568	y	y		Tanaidacea						temporary name			macrofauna	macrofauna	macro	UKSRL1_UK1-A-K_CRS1538_568	#UK1-A-K_CRS1538	UK1-A-K_CRS1538	Arthropoda	Malacostraca	Tanaidacea					AB_ Tanaidacea sp 18	gen	yes	AB_ Tanaidacea sp 18	Tanaidacea	exact	accepted		order	order	temp name		Not Reported								03:39:00	20/10/2013	10	2013
23916	y	y		Tanaidacea						temporary name			macrofauna	macrofauna	macro	UKSRL1_UK1-A-H_CRS1534_511	#UK1-A-H_CRS1534	UK1-A-H_CRS1534	Arthropoda	Malacostraca	Tanaidacea					AB_ Tanaidacea sp 18	gen	yes	AB_ Tanaidacea sp 18	Tanaidacea	exact	accepted		order	order	temp name		Not Reported								02:25:00	19/10/2013	10	2013
22545	y	y		Tanaidacea						temporary name			macrofauna	macrofauna	macro	UKSRL1_UK1-A-E_CRS1518_286	#UK1-A-E_CRS1518	UK1-A-E_CRS1518	Arthropoda	Malacostraca	Tanaidacea					AB_ Tanaidacea sp 18	gen	yes	AB_ Tanaidacea sp 18	Tanaidacea	exact	accepted		order	order	temp name		Not Reported								14:33:00	16/10/2013	10	2013
22546	y	y		Tanaidacea						temporary name			macrofauna	macrofauna	macro	UKSRL1_UK1-A-E_CRS1518_287	#UK1-A-E_CRS1518	UK1-A-E_CRS1518	Arthropoda	Malacostraca	Tanaidacea					AB_ Tanaidacea sp 19	gen	yes	AB_ Tanaidacea sp 19	Tanaidacea	exact	accepted		order	order	temp name		Not Reported								14:33:00	16/10/2013	10	2013
24563	y	y		Tanaidacea						temporary name			macrofauna	macrofauna	macro	UKSRL1_UK1-A-K_CRS1538_563	#UK1-A-K_CRS1538	UK1-A-K_CRS1538	Arthropoda	Malacostraca	Tanaidacea					AB_ Tanaidacea sp 2	gen	yes	AB_ Tanaidacea sp 2	Tanaidacea	exact	accepted		order	order	temp name		Not Reported								03:39:00	20/10/2013	10	2013
22205	y	y		Tanaidacea						temporary name			macrofauna	macrofauna	macro	UKSRL1_UK1-A-C_CRS1504_194	#UK1-A-C_CRS1504	UK1-A-C_CRS1504	Arthropoda	Malacostraca	Tanaidacea					AB_ Tanaidacea sp 2	gen	yes	AB_ Tanaidacea sp 2	Tanaidacea	exact	accepted		order	order	temp name		Not Reported								12:30:00	10/11/2013	11	2013
21219	y	y		Tanaidacea						temporary name			macrofauna	macrofauna	macro	UKSRL1_UK1-A-A_CRS1493_52	#UK1-A-A_CRS1493	UK1-A-A_CRS1493	Arthropoda	Malacostraca	Tanaidacea					AB_ Tanaidacea sp 2	gen	yes	AB_ Tanaidacea sp 2	Tanaidacea	exact	accepted		order	order	temp name		Not Reported								17:15:00	10/08/2013	8	2013
24796	y	y		Tanaidacea						temporary name			macrofauna	macrofauna	macro	UKSRL1_UK1-A-L_CRS1545_689	#UK1-A-L_CRS1545	UK1-A-L_CRS1545	Arthropoda	Malacostraca	Tanaidacea					AB_ Tanaidacea sp 2	gen	yes	AB_ Tanaidacea sp 2	Tanaidacea	exact	accepted		order	order	temp name		Not Reported								07:25:00	22/10/2013	10	2013
24173	y	y		Tanaidacea						temporary name			macrofauna	macrofauna	macro	UKSRL1_UK1-A-I_CRS1532_452	#UK1-A-I_CRS1532	UK1-A-I_CRS1532	Arthropoda	Malacostraca	Tanaidacea					AB_ Tanaidacea sp 2	gen	yes	AB_ Tanaidacea sp 2	Tanaidacea	exact	accepted		order	order	temp name		Not Reported								05:15:00	18/10/2013	10	2013
23913	y	y		Tanaidacea						temporary name			macrofauna	macrofauna	macro	UKSRL1_UK1-A-H_CRS1534_508	#UK1-A-H_CRS1534	UK1-A-H_CRS1534	Arthropoda	Malacostraca	Tanaidacea					AB_ Tanaidacea sp 2	gen	yes	AB_ Tanaidacea sp 2	Tanaidacea	exact	accepted		order	order	temp name		Not Reported								02:25:00	19/10/2013	10	2013
23477	y	y		Tanaidacea						temporary name			macrofauna	macrofauna	macro	UKSRL1_UK1-A-F_CRS1523_348	#UK1-A-F_CRS1523	UK1-A-F_CRS1523	Arthropoda	Malacostraca	Tanaidacea					AB_ Tanaidacea sp 2	gen	yes	AB_ Tanaidacea sp 2	Tanaidacea	exact	accepted		order	order	temp name		Not Reported								14:33:00	16/10/2013	10	2013
21935	y	y		Tanaidacea						temporary name			macrofauna	macrofauna	macro	UKSRL1_UK1-A-B_CRS1499_125	#UK1-A-B_CRS1499	UK1-A-B_CRS1499	Arthropoda	Malacostraca	Tanaidacea					AB_ Tanaidacea sp 2	gen	yes	AB_ Tanaidacea sp 2	Tanaidacea	exact	accepted		order	order	temp name		Not Reported								20:00:00	10/09/2013	9	2013
23917	y	y		Tanaidacea						temporary name			macrofauna	macrofauna	macro	UKSRL1_UK1-A-H_CRS1534_512	#UK1-A-H_CRS1534	UK1-A-H_CRS1534	Arthropoda	Malacostraca	Tanaidacea					AB_ Tanaidacea sp 20	gen	yes	AB_ Tanaidacea sp 20	Tanaidacea	exact	accepted		order	order	temp name		Not Reported								02:25:00	19/10/2013	10	2013
23484	y	y		Tanaidacea						temporary name			macrofauna	macrofauna	macro	UKSRL1_UK1-A-F_CRS1523_355	#UK1-A-F_CRS1523	UK1-A-F_CRS1523	Arthropoda	Malacostraca	Tanaidacea					AB_ Tanaidacea sp 20	gen	yes	AB_ Tanaidacea sp 20	Tanaidacea	exact	accepted		order	order	temp name		Not Reported								14:33:00	16/10/2013	10	2013
24176	y	y		Tanaidacea						temporary name			macrofauna	macrofauna	macro	UKSRL1_UK1-A-I_CRS1532_455	#UK1-A-I_CRS1532	UK1-A-I_CRS1532	Arthropoda	Malacostraca	Tanaidacea					AB_ Tanaidacea sp 21	gen	yes	AB_ Tanaidacea sp 21	Tanaidacea	exact	accepted		order	order	temp name		Not Reported								05:15:00	18/10/2013	10	2013
23485	y	y		Tanaidacea						temporary name			macrofauna	macrofauna	macro	UKSRL1_UK1-A-F_CRS1523_356	#UK1-A-F_CRS1523	UK1-A-F_CRS1523	Arthropoda	Malacostraca	Tanaidacea					AB_ Tanaidacea sp 21	gen	yes	AB_ Tanaidacea sp 21	Tanaidacea	exact	accepted		order	order	temp name		Not Reported								14:33:00	16/10/2013	10	2013
22547	y	y		Tanaidacea						temporary name			macrofauna	macrofauna	macro	UKSRL1_UK1-A-E_CRS1518_288	#UK1-A-E_CRS1518	UK1-A-E_CRS1518	Arthropoda	Malacostraca	Tanaidacea					AB_ Tanaidacea sp 21	gen	yes	AB_ Tanaidacea sp 21	Tanaidacea	exact	accepted		order	order	temp name		Not Reported								14:33:00	16/10/2013	10	2013
22215	y	y		Tanaidacea						temporary name			macrofauna	macrofauna	macro	UKSRL1_UK1-A-C_CRS1504_204	#UK1-A-C_CRS1504	UK1-A-C_CRS1504	Arthropoda	Malacostraca	Tanaidacea					AB_ Tanaidacea sp 21	gen	yes	AB_ Tanaidacea sp 21	Tanaidacea	exact	accepted		order	order	temp name		Not Reported								12:30:00	10/11/2013	11	2013
21943	y	y		Tanaidacea						temporary name			macrofauna	macrofauna	macro	UKSRL1_UK1-A-B_CRS1499_133	#UK1-A-B_CRS1499	UK1-A-B_CRS1499	Arthropoda	Malacostraca	Tanaidacea					AB_ Tanaidacea sp 21	gen	yes	AB_ Tanaidacea sp 21	Tanaidacea	exact	accepted		order	order	temp name		Not Reported								20:00:00	10/09/2013	9	2013
24177	y	y		Tanaidacea						temporary name			macrofauna	macrofauna	macro	UKSRL1_UK1-A-I_CRS1532_456	#UK1-A-I_CRS1532	UK1-A-I_CRS1532	Arthropoda	Malacostraca	Tanaidacea					AB_ Tanaidacea sp 22	gen	yes	AB_ Tanaidacea sp 22	Tanaidacea	exact	accepted		order	order	temp name		Not Reported								05:15:00	18/10/2013	10	2013
23918	y	y		Tanaidacea						temporary name			macrofauna	macrofauna	macro	UKSRL1_UK1-A-H_CRS1534_513	#UK1-A-H_CRS1534	UK1-A-H_CRS1534	Arthropoda	Malacostraca	Tanaidacea					AB_ Tanaidacea sp 22	gen	yes	AB_ Tanaidacea sp 22	Tanaidacea	exact	accepted		order	order	temp name		Not Reported								02:25:00	19/10/2013	10	2013
24801	y	y		Tanaidacea						temporary name			macrofauna	macrofauna	macro	UKSRL1_UK1-A-L_CRS1545_694	#UK1-A-L_CRS1545	UK1-A-L_CRS1545	Arthropoda	Malacostraca	Tanaidacea					AB_ Tanaidacea sp 22	gen	yes	AB_ Tanaidacea sp 22	Tanaidacea	exact	accepted		order	order	temp name		Not Reported								07:25:00	22/10/2013	10	2013
24569	y	y		Tanaidacea						temporary name			macrofauna	macrofauna	macro	UKSRL1_UK1-A-K_CRS1538_569	#UK1-A-K_CRS1538	UK1-A-K_CRS1538	Arthropoda	Malacostraca	Tanaidacea					AB_ Tanaidacea sp 22	gen	yes	AB_ Tanaidacea sp 22	Tanaidacea	exact	accepted		order	order	temp name		Not Reported								03:39:00	20/10/2013	10	2013
24802	y	y		Tanaidacea						temporary name			macrofauna	macrofauna	macro	UKSRL1_UK1-A-L_CRS1545_695	#UK1-A-L_CRS1545	UK1-A-L_CRS1545	Arthropoda	Malacostraca	Tanaidacea					AB_ Tanaidacea sp 23	gen	yes	AB_ Tanaidacea sp 23	Tanaidacea	exact	accepted		order	order	temp name		Not Reported								07:25:00	22/10/2013	10	2013
24570	y	y		Tanaidacea						temporary name			macrofauna	macrofauna	macro	UKSRL1_UK1-A-K_CRS1538_570	#UK1-A-K_CRS1538	UK1-A-K_CRS1538	Arthropoda	Malacostraca	Tanaidacea					AB_ Tanaidacea sp 23	gen	yes	AB_ Tanaidacea sp 23	Tanaidacea	exact	accepted		order	order	temp name		Not Reported								03:39:00	20/10/2013	10	2013
24178	y	y		Tanaidacea						temporary name			macrofauna	macrofauna	macro	UKSRL1_UK1-A-I_CRS1532_457	#UK1-A-I_CRS1532	UK1-A-I_CRS1532	Arthropoda	Malacostraca	Tanaidacea					AB_ Tanaidacea sp 23	gen	yes	AB_ Tanaidacea sp 23	Tanaidacea	exact	accepted		order	order	temp name		Not Reported								05:15:00	18/10/2013	10	2013
23919	y	y		Tanaidacea						temporary name			macrofauna	macrofauna	macro	UKSRL1_UK1-A-H_CRS1534_514	#UK1-A-H_CRS1534	UK1-A-H_CRS1534	Arthropoda	Malacostraca	Tanaidacea					AB_ Tanaidacea sp 24	gen	yes	AB_ Tanaidacea sp 24	Tanaidacea	exact	accepted		order	order	temp name		Not Reported								02:25:00	19/10/2013	10	2013
23920	y	y		Tanaidacea						temporary name			macrofauna	macrofauna	macro	UKSRL1_UK1-A-H_CRS1534_515	#UK1-A-H_CRS1534	UK1-A-H_CRS1534	Arthropoda	Malacostraca	Tanaidacea					AB_ Tanaidacea sp 25	gen	yes	AB_ Tanaidacea sp 25	Tanaidacea	exact	accepted		order	order	temp name		Not Reported								02:25:00	19/10/2013	10	2013
23486	y	y		Tanaidacea						temporary name			macrofauna	macrofauna	macro	UKSRL1_UK1-A-F_CRS1523_357	#UK1-A-F_CRS1523	UK1-A-F_CRS1523	Arthropoda	Malacostraca	Tanaidacea					AB_ Tanaidacea sp 25	gen	yes	AB_ Tanaidacea sp 25	Tanaidacea	exact	accepted		order	order	temp name		Not Reported								14:33:00	16/10/2013	10	2013
22548	y	y		Tanaidacea						temporary name			macrofauna	macrofauna	macro	UKSRL1_UK1-A-E_CRS1518_289	#UK1-A-E_CRS1518	UK1-A-E_CRS1518	Arthropoda	Malacostraca	Tanaidacea					AB_ Tanaidacea sp 27	gen	yes	AB_ Tanaidacea sp 27	Tanaidacea	exact	accepted		order	order	temp name		Not Reported								14:33:00	16/10/2013	10	2013
21944	y	y		Tanaidacea						temporary name			macrofauna	macrofauna	macro	UKSRL1_UK1-A-B_CRS1499_134	#UK1-A-B_CRS1499	UK1-A-B_CRS1499	Arthropoda	Malacostraca	Tanaidacea					AB_ Tanaidacea sp 27	gen	yes	AB_ Tanaidacea sp 27	Tanaidacea	exact	accepted		order	order	temp name		Not Reported								20:00:00	10/09/2013	9	2013
24571	y	y		Tanaidacea						temporary name			macrofauna	macrofauna	macro	UKSRL1_UK1-A-K_CRS1538_571	#UK1-A-K_CRS1538	UK1-A-K_CRS1538	Arthropoda	Malacostraca	Tanaidacea					AB_ Tanaidacea sp 28	gen	yes	AB_ Tanaidacea sp 28	Tanaidacea	exact	accepted		order	order	temp name		Not Reported								03:39:00	20/10/2013	10	2013
23487	y	y		Tanaidacea						temporary name			macrofauna	macrofauna	macro	UKSRL1_UK1-A-F_CRS1523_358	#UK1-A-F_CRS1523	UK1-A-F_CRS1523	Arthropoda	Malacostraca	Tanaidacea					AB_ Tanaidacea sp 28	gen	yes	AB_ Tanaidacea sp 28	Tanaidacea	exact	accepted		order	order	temp name		Not Reported								14:33:00	16/10/2013	10	2013
24299	y	y		Tanaidacea						temporary name			macrofauna	macrofauna	macro	UKSRL1_UK1-A-J_CRS1542_637	#UK1-A-J_CRS1542	UK1-A-J_CRS1542	Arthropoda	Malacostraca	Tanaidacea					AB_ Tanaidacea sp 29	gen	yes	AB_ Tanaidacea sp 29	Tanaidacea	exact	accepted		order	order	temp name		Not Reported								13:27:00	21/10/2013	10	2013
24564	y	y		Tanaidacea						temporary name			macrofauna	macrofauna	macro	UKSRL1_UK1-A-K_CRS1538_564	#UK1-A-K_CRS1538	UK1-A-K_CRS1538	Arthropoda	Malacostraca	Tanaidacea					AB_ Tanaidacea sp 3	gen	yes	AB_ Tanaidacea sp 3	Tanaidacea	exact	accepted		order	order	temp name		Not Reported								03:39:00	20/10/2013	10	2013
21220	y	y		Tanaidacea						temporary name			macrofauna	macrofauna	macro	UKSRL1_UK1-A-A_CRS1493_53	#UK1-A-A_CRS1493	UK1-A-A_CRS1493	Arthropoda	Malacostraca	Tanaidacea					AB_ Tanaidacea sp 3	gen	yes	AB_ Tanaidacea sp 3	Tanaidacea	exact	accepted		order	order	temp name		Not Reported								17:15:00	10/08/2013	8	2013
24300	y	y		Tanaidacea						temporary name			macrofauna	macrofauna	macro	UKSRL1_UK1-A-J_CRS1542_638	#UK1-A-J_CRS1542	UK1-A-J_CRS1542	Arthropoda	Malacostraca	Tanaidacea					AB_ Tanaidacea sp 30	gen	yes	AB_ Tanaidacea sp 30	Tanaidacea	exact	accepted		order	order	temp name		Not Reported								13:27:00	21/10/2013	10	2013
24803	y	y		Tanaidacea						temporary name			macrofauna	macrofauna	macro	UKSRL1_UK1-A-L_CRS1545_696	#UK1-A-L_CRS1545	UK1-A-L_CRS1545	Arthropoda	Malacostraca	Tanaidacea					AB_ Tanaidacea sp 31	gen	yes	AB_ Tanaidacea sp 31	Tanaidacea	exact	accepted		order	order	temp name		Not Reported								07:25:00	22/10/2013	10	2013
22216	y	y		Tanaidacea						temporary name			macrofauna	macrofauna	macro	UKSRL1_UK1-A-C_CRS1504_205	#UK1-A-C_CRS1504	UK1-A-C_CRS1504	Arthropoda	Malacostraca	Tanaidacea					AB_ Tanaidacea sp 31	gen	yes	AB_ Tanaidacea sp 31	Tanaidacea	exact	accepted		order	order	temp name		Not Reported								12:30:00	10/11/2013	11	2013
24804	y	y		Tanaidacea						temporary name			macrofauna	macrofauna	macro	UKSRL1_UK1-A-L_CRS1545_697	#UK1-A-L_CRS1545	UK1-A-L_CRS1545	Arthropoda	Malacostraca	Tanaidacea					AB_ Tanaidacea sp 32	gen	yes	AB_ Tanaidacea sp 32	Tanaidacea	exact	accepted		order	order	temp name		Not Reported								07:25:00	22/10/2013	10	2013
24179	y	y		Tanaidacea						temporary name			macrofauna	macrofauna	macro	UKSRL1_UK1-A-I_CRS1532_458	#UK1-A-I_CRS1532	UK1-A-I_CRS1532	Arthropoda	Malacostraca	Tanaidacea					AB_ Tanaidacea sp 33	gen	yes	AB_ Tanaidacea sp 33	Tanaidacea	exact	accepted		order	order	temp name		Not Reported								05:15:00	18/10/2013	10	2013
22217	y	y		Tanaidacea						temporary name			macrofauna	macrofauna	macro	UKSRL1_UK1-A-C_CRS1504_206	#UK1-A-C_CRS1504	UK1-A-C_CRS1504	Arthropoda	Malacostraca	Tanaidacea					AB_ Tanaidacea sp 33	gen	yes	AB_ Tanaidacea sp 33	Tanaidacea	exact	accepted		order	order	temp name		Not Reported								12:30:00	10/11/2013	11	2013
22549	y	y		Tanaidacea						temporary name			macrofauna	macrofauna	macro	UKSRL1_UK1-A-E_CRS1518_290	#UK1-A-E_CRS1518	UK1-A-E_CRS1518	Arthropoda	Malacostraca	Tanaidacea					AB_ Tanaidacea sp 34	gen	yes	AB_ Tanaidacea sp 34	Tanaidacea	exact	accepted		order	order	temp name		Not Reported								14:33:00	16/10/2013	10	2013
24180	y	y		Tanaidacea						temporary name			macrofauna	macrofauna	macro	UKSRL1_UK1-A-I_CRS1532_459	#UK1-A-I_CRS1532	UK1-A-I_CRS1532	Arthropoda	Malacostraca	Tanaidacea					AB_ Tanaidacea sp 36	gen	yes	AB_ Tanaidacea sp 36	Tanaidacea	exact	accepted		order	order	temp name		Not Reported								05:15:00	18/10/2013	10	2013
23588	y	y		Tanaidacea						temporary name			macrofauna	macrofauna	macro	UKSRL1_UK1-A-G_CRS1529_400	#UK1-A-G_CRS1529	UK1-A-G_CRS1529	Arthropoda	Malacostraca	Tanaidacea					AB_ Tanaidacea sp 38	gen	yes	AB_ Tanaidacea sp 38	Tanaidacea	exact	accepted		order	order	temp name		Not Reported								13:40:00	17/10/2013	10	2013
21936	y	y		Tanaidacea						temporary name			macrofauna	macrofauna	macro	UKSRL1_UK1-A-B_CRS1499_126	#UK1-A-B_CRS1499	UK1-A-B_CRS1499	Arthropoda	Malacostraca	Tanaidacea					AB_ Tanaidacea sp 3a	gen	yes	AB_ Tanaidacea sp 3a	Tanaidacea	exact	accepted		order	order	temp name		Not Reported								20:00:00	10/09/2013	9	2013
22206	y	y		Tanaidacea						temporary name			macrofauna	macrofauna	macro	UKSRL1_UK1-A-C_CRS1504_195	#UK1-A-C_CRS1504	UK1-A-C_CRS1504	Arthropoda	Malacostraca	Tanaidacea					AB_ Tanaidacea sp 4	gen	yes	AB_ Tanaidacea sp 4	Tanaidacea	exact	accepted		order	order	temp name		Not Reported								12:30:00	10/11/2013	11	2013
21221	y	y		Tanaidacea						temporary name			macrofauna	macrofauna	macro	UKSRL1_UK1-A-A_CRS1493_54	#UK1-A-A_CRS1493	UK1-A-A_CRS1493	Arthropoda	Malacostraca	Tanaidacea					AB_ Tanaidacea sp 4	gen	yes	AB_ Tanaidacea sp 4	Tanaidacea	exact	accepted		order	order	temp name		Not Reported								17:15:00	10/08/2013	8	2013
23585	y	y		Tanaidacea						temporary name			macrofauna	macrofauna	macro	UKSRL1_UK1-A-G_CRS1529_397	#UK1-A-G_CRS1529	UK1-A-G_CRS1529	Arthropoda	Malacostraca	Tanaidacea					AB_ Tanaidacea sp 5	gen	yes	AB_ Tanaidacea sp 5	Tanaidacea	exact	accepted		order	order	temp name		Not Reported								13:40:00	17/10/2013	10	2013
23478	y	y		Tanaidacea						temporary name			macrofauna	macrofauna	macro	UKSRL1_UK1-A-F_CRS1523_349	#UK1-A-F_CRS1523	UK1-A-F_CRS1523	Arthropoda	Malacostraca	Tanaidacea					AB_ Tanaidacea sp 5	gen	yes	AB_ Tanaidacea sp 5	Tanaidacea	exact	accepted		order	order	temp name		Not Reported								14:33:00	16/10/2013	10	2013
21222	y	y		Tanaidacea						temporary name			macrofauna	macrofauna	macro	UKSRL1_UK1-A-A_CRS1493_55	#UK1-A-A_CRS1493	UK1-A-A_CRS1493	Arthropoda	Malacostraca	Tanaidacea					AB_ Tanaidacea sp 5	gen	yes	AB_ Tanaidacea sp 5	Tanaidacea	exact	accepted		order	order	temp name		Not Reported								17:15:00	10/08/2013	8	2013
21937	y	y		Tanaidacea						temporary name			macrofauna	macrofauna	macro	UKSRL1_UK1-A-B_CRS1499_127	#UK1-A-B_CRS1499	UK1-A-B_CRS1499	Arthropoda	Malacostraca	Tanaidacea					AB_ Tanaidacea sp 6	gen	yes	AB_ Tanaidacea sp 6	Tanaidacea	exact	accepted		order	order	temp name		Not Reported								20:00:00	10/09/2013	9	2013
24565	y	y		Tanaidacea						temporary name			macrofauna	macrofauna	macro	UKSRL1_UK1-A-K_CRS1538_565	#UK1-A-K_CRS1538	UK1-A-K_CRS1538	Arthropoda	Malacostraca	Tanaidacea					AB_ Tanaidacea sp 6	gen	yes	AB_ Tanaidacea sp 6	Tanaidacea	exact	accepted		order	order	temp name		Not Reported								03:39:00	20/10/2013	10	2013
22542	y	y		Tanaidacea						temporary name			macrofauna	macrofauna	macro	UKSRL1_UK1-A-E_CRS1518_283	#UK1-A-E_CRS1518	UK1-A-E_CRS1518	Arthropoda	Malacostraca	Tanaidacea					AB_ Tanaidacea sp 6	gen	yes	AB_ Tanaidacea sp 6	Tanaidacea	exact	accepted		order	order	temp name		Not Reported								14:33:00	16/10/2013	10	2013
24294	y	y		Tanaidacea						temporary name			macrofauna	macrofauna	macro	UKSRL1_UK1-A-J_CRS1542_632	#UK1-A-J_CRS1542	UK1-A-J_CRS1542	Arthropoda	Malacostraca	Tanaidacea					AB_ Tanaidacea sp 6	gen	yes	AB_ Tanaidacea sp 6	Tanaidacea	exact	accepted		order	order	temp name		Not Reported								13:27:00	21/10/2013	10	2013
23914	y	y		Tanaidacea						temporary name			macrofauna	macrofauna	macro	UKSRL1_UK1-A-H_CRS1534_509	#UK1-A-H_CRS1534	UK1-A-H_CRS1534	Arthropoda	Malacostraca	Tanaidacea					AB_ Tanaidacea sp 6	gen	yes	AB_ Tanaidacea sp 6	Tanaidacea	exact	accepted		order	order	temp name		Not Reported								02:25:00	19/10/2013	10	2013
24797	y	y		Tanaidacea						temporary name			macrofauna	macrofauna	macro	UKSRL1_UK1-A-L_CRS1545_690	#UK1-A-L_CRS1545	UK1-A-L_CRS1545	Arthropoda	Malacostraca	Tanaidacea					AB_ Tanaidacea sp 6	gen	yes	AB_ Tanaidacea sp 6	Tanaidacea	exact	accepted		order	order	temp name		Not Reported								07:25:00	22/10/2013	10	2013
23479	y	y		Tanaidacea						temporary name			macrofauna	macrofauna	macro	UKSRL1_UK1-A-F_CRS1523_350	#UK1-A-F_CRS1523	UK1-A-F_CRS1523	Arthropoda	Malacostraca	Tanaidacea					AB_ Tanaidacea sp 6	gen	yes	AB_ Tanaidacea sp 6	Tanaidacea	exact	accepted		order	order	temp name		Not Reported								14:33:00	16/10/2013	10	2013
21938	y	y		Tanaidacea						temporary name			macrofauna	macrofauna	macro	UKSRL1_UK1-A-B_CRS1499_128	#UK1-A-B_CRS1499	UK1-A-B_CRS1499	Arthropoda	Malacostraca	Tanaidacea					AB_ Tanaidacea sp 7	gen	yes	AB_ Tanaidacea sp 7	Tanaidacea	exact	accepted		order	order	temp name		Not Reported								20:00:00	10/09/2013	9	2013
22207	y	y		Tanaidacea						temporary name			macrofauna	macrofauna	macro	UKSRL1_UK1-A-C_CRS1504_196	#UK1-A-C_CRS1504	UK1-A-C_CRS1504	Arthropoda	Malacostraca	Tanaidacea					AB_ Tanaidacea sp 7	gen	yes	AB_ Tanaidacea sp 7	Tanaidacea	exact	accepted		order	order	temp name		Not Reported								12:30:00	10/11/2013	11	2013
24798	y	y		Tanaidacea						temporary name			macrofauna	macrofauna	macro	UKSRL1_UK1-A-L_CRS1545_691	#UK1-A-L_CRS1545	UK1-A-L_CRS1545	Arthropoda	Malacostraca	Tanaidacea					AB_ Tanaidacea sp 8	gen	yes	AB_ Tanaidacea sp 8	Tanaidacea	exact	accepted		order	order	temp name		Not Reported								07:25:00	22/10/2013	10	2013
21939	y	y		Tanaidacea						temporary name			macrofauna	macrofauna	macro	UKSRL1_UK1-A-B_CRS1499_129	#UK1-A-B_CRS1499	UK1-A-B_CRS1499	Arthropoda	Malacostraca	Tanaidacea					AB_ Tanaidacea sp 8	gen	yes	AB_ Tanaidacea sp 8	Tanaidacea	exact	accepted		order	order	temp name		Not Reported								20:00:00	10/09/2013	9	2013
24295	y	y		Tanaidacea						temporary name			macrofauna	macrofauna	macro	UKSRL1_UK1-A-J_CRS1542_633	#UK1-A-J_CRS1542	UK1-A-J_CRS1542	Arthropoda	Malacostraca	Tanaidacea					AB_ Tanaidacea sp 8	gen	yes	AB_ Tanaidacea sp 8	Tanaidacea	exact	accepted		order	order	temp name		Not Reported								13:27:00	21/10/2013	10	2013
24296	y	y		Tanaidacea						temporary name			macrofauna	macrofauna	macro	UKSRL1_UK1-A-J_CRS1542_634	#UK1-A-J_CRS1542	UK1-A-J_CRS1542	Arthropoda	Malacostraca	Tanaidacea					AB_ Tanaidacea sp 9	gen	yes	AB_ Tanaidacea sp 9	Tanaidacea	exact	accepted		order	order	temp name		Not Reported								13:27:00	21/10/2013	10	2013
23915	y	y		Tanaidacea						temporary name			macrofauna	macrofauna	macro	UKSRL1_UK1-A-H_CRS1534_510	#UK1-A-H_CRS1534	UK1-A-H_CRS1534	Arthropoda	Malacostraca	Tanaidacea					AB_ Tanaidacea sp 9	gen	yes	AB_ Tanaidacea sp 9	Tanaidacea	exact	accepted		order	order	temp name		Not Reported								02:25:00	19/10/2013	10	2013
22208	y	y		Tanaidacea						temporary name			macrofauna	macrofauna	macro	UKSRL1_UK1-A-C_CRS1504_197	#UK1-A-C_CRS1504	UK1-A-C_CRS1504	Arthropoda	Malacostraca	Tanaidacea					AB_ Tanaidacea sp 9	gen	yes	AB_ Tanaidacea sp 9	Tanaidacea	exact	accepted		order	order	temp name		Not Reported								12:30:00	10/11/2013	11	2013
21940	y	y		Tanaidacea						temporary name			macrofauna	macrofauna	macro	UKSRL1_UK1-A-B_CRS1499_130	#UK1-A-B_CRS1499	UK1-A-B_CRS1499	Arthropoda	Malacostraca	Tanaidacea					AB_ Tanaidacea sp 9	gen	yes	AB_ Tanaidacea sp 9	Tanaidacea	exact	accepted		order	order	temp name		Not Reported								20:00:00	10/09/2013	9	2013
22304	y	y		Trichobranchidae						temporary name			macrofauna	macrofauna	macro	UKSRL1_UK1-A-D_CRS1513_238	#UK1-A-D_CRS1513	UK1-A-D_CRS1513	Annelida	Polychaeta	Terebellida	Trichobranchidae				AB_ Trichobranchidae sp 1	gen	yes	AB_ Trichobranchidae sp 1	Trichobranchidae	exact	accepted		family	family	temp name		Not Reported								02:30:00	13/10/2013	10	2013
24284	y	y		Trichobranchidae						temporary name			macrofauna	macrofauna	macro	UKSRL1_UK1-A-J_CRS1542_622	#UK1-A-J_CRS1542	UK1-A-J_CRS1542	Annelida	Polychaeta	Terebellida	Trichobranchidae				AB_ Trichobranchidae sp 2	gen	yes	AB_ Trichobranchidae sp 2	Trichobranchidae	exact	accepted		family	family	temp name		Not Reported								13:27:00	21/10/2013	10	2013
24786	y	y		Trichobranchidae						temporary name			macrofauna	macrofauna	macro	UKSRL1_UK1-A-L_CRS1545_679	#UK1-A-L_CRS1545	UK1-A-L_CRS1545	Annelida	Polychaeta	Terebellida	Trichobranchidae				AB_ Trichobranchidae sp 3	gen	yes	AB_ Trichobranchidae sp 3	Trichobranchidae	exact	accepted		family	family	temp name		Not Reported								07:25:00	22/10/2013	10	2013
21919	y	y		Trichobranchidae						temporary name			macrofauna	macrofauna	macro	UKSRL1_UK1-A-B_CRS1499_109	#UK1-A-B_CRS1499	UK1-A-B_CRS1499	Annelida	Polychaeta	Terebellida	Trichobranchidae				AB_ Trichobranchidae sp 4	gen	yes	AB_ Trichobranchidae sp 4	Trichobranchidae	exact	accepted		family	family	temp name		Not Reported								20:00:00	10/09/2013	9	2013
24553	y	y		Trichobranchidae						temporary name			macrofauna	macrofauna	macro	UKSRL1_UK1-A-K_CRS1538_553	#UK1-A-K_CRS1538	UK1-A-K_CRS1538	Annelida	Polychaeta	Terebellida	Trichobranchidae				AB_ Trichobranchidae sp 5	gen	yes	AB_ Trichobranchidae sp 5	Trichobranchidae	exact	accepted		family	family	temp name		Not Reported								03:39:00	20/10/2013	10	2013
22198	y	y		Trichobranchidae						temporary name			macrofauna	macrofauna	macro	UKSRL1_UK1-A-C_CRS1504_187	#UK1-A-C_CRS1504	UK1-A-C_CRS1504	Annelida	Polychaeta	Terebellida	Trichobranchidae				AB_ Trichobranchidae sp 5	gen	yes	AB_ Trichobranchidae sp 5	Trichobranchidae	exact	accepted		family	family	temp name		Not Reported								12:30:00	10/11/2013	11	2013
21204	y	y		Trochochaetidae						temporary name			macrofauna	macrofauna	macro	UKSRL1_UK1-A-A_CRS1493_37	#UK1-A-A_CRS1493	UK1-A-A_CRS1493	Annelida	Polychaeta	Spionida	Trochochaetidae				AB_ Trochochaetidae sp 1	gen	yes	AB_ Trochochaetidae sp 1	Trochochaetidae	exact	accepted		family	family	temp name		Not Reported								17:15:00	10/08/2013	8	2013
24534	y	y		Hesionidae						temporary name			macrofauna	macrofauna	macro	UKSRL1_UK1-A-K_CRS1538_534	#UK1-A-K_CRS1538	UK1-A-K_CRS1538	Annelida	Polychaeta	Phyllodocida	Hesionidae				AB_Hesionidae sp 1	gen	yes	AB_Hesionidae sp 1	Hesionidae	exact	accepted		family	family	temp name		Not Reported								03:39:00	20/10/2013	10	2013
24141	y	y		Hesionidae						temporary name			macrofauna	macrofauna	macro	UKSRL1_UK1-A-I_CRS1532_420	#UK1-A-I_CRS1532	UK1-A-I_CRS1532	Annelida	Polychaeta	Phyllodocida	Hesionidae				AB_Hesionidae sp 2	gen	yes	AB_Hesionidae sp 2	Hesionidae	exact	accepted		family	family	temp name		Not Reported								05:15:00	18/10/2013	10	2013
24609	y	y		Abyssopathes lyra						temporary name			megafauna	megafauna	mega	UKSRL1_UK1-A-K_RV06 Transect 1_48	#UK1-A-K_RV06 Transect 1	UK1-A-K_RV06 Transect 1	Cnidaria	Anthozoa	Antipatharia	Schizopathidae	Abyssopathes		lyra	Abyssopathes cf. lyra	sciname	yes	Abyssopathes cf. lyra	Abyssopathes lyra	exact	accepted		species	species	species		Not Reported		cf.	species				no	18:17:00	20/10/2013	10	2013
24701	y	y		Abyssopathes lyra						temporary name			megafauna	megafauna	mega	UKSRL1_UK1-A-K_RV06 Transect 2_140	#UK1-A-K_RV06 Transect 2	UK1-A-K_RV06 Transect 2	Cnidaria	Anthozoa	Antipatharia	Schizopathidae	Abyssopathes		lyra	Abyssopathes cf. lyra	sciname	yes	Abyssopathes cf. lyra	Abyssopathes lyra	exact	accepted		species	species	species		Not Reported		cf.	species				no	20:15:00	20/10/2013	10	2013
41088	y	y		Abyssopathes lyra						record			megafauna	megafauna	mega	UKSRL1_UK1-B-U10_AB02_11_343_4534_4687	#UK1-B-U10_AB02_11_343_4534	UK1-B-U10_AB02_11_343_4534	Cnidaria	Anthozoa	Antipatharia	Schizopathidae	Abyssopathes		lyra		sciname	no	Abyssopathes lyra	Abyssopathes lyra	exact	accepted		species	species	species		Not Reported								14:13:00	03/03/2015	3	2015
37916	y	y		Abyssopathes lyra						record			megafauna	megafauna	mega	UKSRL1_UK1-B-U02_AB02_36_3097_85_238	#UK1-B-U02_AB02_36_3097_85	UK1-B-U02_AB02_36_3097_85	Cnidaria	Anthozoa	Antipatharia	Schizopathidae	Abyssopathes		lyra		sciname	no	Abyssopathes lyra	Abyssopathes lyra	exact	accepted		species	species	species		Not Reported								13:04:00	20/03/2015	3	2015
34977	y	y		Abyssopathes lyra						record			megafauna	megafauna	mega	UKSRL1_OMS-A-S05_AB02_3_1993_3462_3615	#OMS-A-S05_AB02_3_1993_3462	OMS-A-S05_AB02_3_1993_3462	Cnidaria	Anthozoa	Antipatharia	Schizopathidae	Abyssopathes		lyra		sciname	no	Abyssopathes lyra	Abyssopathes lyra	exact	accepted		species	species	species		Not Reported								08:25:00	28/02/2015	2	2015
34254	y	y		Abyssopathes lyra						record			megafauna	megafauna	mega	UKSRL1_OMS-A-S02_AB02_5_147_2439_2592	#OMS-A-S02_AB02_5_147_2439	OMS-A-S02_AB02_5_147_2439	Cnidaria	Anthozoa	Antipatharia	Schizopathidae	Abyssopathes		lyra		sciname	no	Abyssopathes lyra	Abyssopathes lyra	exact	accepted		species	species	species		Not Reported								07:05:00	24/02/2015	2	2015
24607	y	y		Abyssoprimnoa gemina		Cairns_2015	new species	new species	y	CCZ record			megafauna	megafauna	mega	UKSRL1_UK1-A-K_RV06 Transect 1_46	#UK1-A-K_RV06 Transect 1	UK1-A-K_RV06 Transect 1	Cnidaria	Anthozoa	Alcyonacea	Primnoidae	Abyssoprimnoa		gemina		sciname	no	Abyssoprimnoa gemina	Abyssoprimnoa gemina	exact	accepted		species	species	species		Not Reported								18:17:00	20/10/2013	10	2013
24698	y	y		Abyssoprimnoa gemina		Cairns_2015	new species	new species	y	CCZ record			megafauna	megafauna	mega	UKSRL1_UK1-A-K_RV06 Transect 2_137	#UK1-A-K_RV06 Transect 2	UK1-A-K_RV06 Transect 2	Cnidaria	Anthozoa	Alcyonacea	Primnoidae	Abyssoprimnoa		gemina		sciname	no	Abyssoprimnoa gemina	Abyssoprimnoa gemina	exact	accepted		species	species	species		Not Reported								20:15:00	20/10/2013	10	2013
24119	y	y		Abyssoprimnoa gemina		Cairns_2015	new species	new species	y	CCZ record			megafauna	megafauna	mega	UKSRL1_UK1-A-I_AB01-MC08-CS09_8	#UK1-A-I_AB01-MC08-CS09	UK1-A-I_AB01-MC08-CS09	Cnidaria	Anthozoa	Alcyonacea	Primnoidae	Abyssoprimnoa		gemina		sciname	no	Abyssoprimnoa gemina	Abyssoprimnoa gemina	exact	accepted		species	species	species		Not Reported								15:54:00	18/10/2013	10	2013
27309	y	y		Abyssoprimnoa gemina		Cairns_2015	new species	new species	y	CCZ record			megafauna	megafauna	Other	UKSRL1_UK1-AB01-G_NHM_0341_342	#UK1-AB01-G_NHM_0341	UK1-AB01-G_NHM_0341	Cnidaria	Anthozoa	Alcyonacea	Primnoidae	Abyssoprimnoa		gemina		sciname	no	Abyssoprimnoa gemina	Abyssoprimnoa gemina	exact	accepted		species	species	species	Morphological	Morphological	see morphological data (combined with DNA)							14:04:00	18/10/2013	10	2013
19343	y	y		Abyssoprimnoa gemina		Cairns_2015	new species	new species	y	CCZ record			megafauna	megafauna		OMS_S07_CRS3946_2354	#S07_CRS3946	S07_CRS3946	Cnidaria	Anthozoa	Alcyonacea	Primnoidae	Abyssoprimnoa		gemina				Abyssoprimnoa gemina	Abyssoprimnoa gemina	exact	accepted		species	species	species		Not Reported								20:30:00	11/03/2015	3	2015
18336	y	y		Abyssoprimnoa gemina		Cairns_2015	new species	new species	y	CCZ record			megafauna	megafauna		OMS_S02_CRS3943_2351	#S02_CRS3943	S02_CRS3943	Cnidaria	Anthozoa	Alcyonacea	Primnoidae	Abyssoprimnoa		gemina				Abyssoprimnoa gemina	Abyssoprimnoa gemina	exact	accepted		species	species	species		Not Reported								01:14:00	28/02/2015	2	2015
50998	y	y		Abyssoprimnoa gemina		Cairns_2015	new species	new species	y	CCZ record			megafauna	megafauna	Other	UKSRL1_UK1-AB02-U13_CS_32_17	#UK1-AB02-U13_CS_32	UK1-AB02-U13_CS_32	Cnidaria	Anthozoa	Alcyonacea	Primnoidae	Abyssoprimnoa		gemina				Abyssoprimnoa gemina	Abyssoprimnoa gemina	exact	accepted		species	species	species		Not Reported								20:45:00	09/03/2015	3	2015
50987	y	y		Abyssoprimnoa gemina		Cairns_2015	new species	new species	y	CCZ record			megafauna	megafauna	Other	UKSRL1_UK1-AB02-U06_CS_11_15	#UK1-AB02-U06_CS_11	UK1-AB02-U06_CS_11	Cnidaria	Anthozoa	Alcyonacea	Primnoidae	Abyssoprimnoa		gemina				Abyssoprimnoa gemina	Abyssoprimnoa gemina	exact	accepted		species	species	species		Not Reported								03:05:00	20/02/2015	2	2015
50976	y	y		Abyssoprimnoa gemina		Cairns_2015	new species	new species	y	CCZ record			megafauna	megafauna	Other	UKSRL1_UK1-AB02-U02_CS_05_14	#UK1-AB02-U02_CS_05	UK1-AB02-U02_CS_05	Cnidaria	Anthozoa	Alcyonacea	Primnoidae	Abyssoprimnoa		gemina				Abyssoprimnoa gemina	Abyssoprimnoa gemina	exact	accepted		species	species	species		Not Reported								18:32:00	17/02/2015	2	2015
50644	y	y		Abyssoprimnoa gemina		Cairns_2015	new species	new species	y	CCZ record			megafauna	megafauna	Other	UKSRL1_OMS-AB02-S07_CS_45_9	#OMS-AB02-S07_CS_45	OMS-AB02-S07_CS_45	Cnidaria	Anthozoa	Alcyonacea	Primnoidae	Abyssoprimnoa		gemina				Abyssoprimnoa gemina	Abyssoprimnoa gemina	exact	accepted		species	species	species		Not Reported								20:33:00	11/03/2015	3	2015
50634	y	y		Abyssoprimnoa gemina		Cairns_2015	new species	new species	y	CCZ record			megafauna	megafauna	Other	UKSRL1_OMS-AB02-S02_CS_17_6	#OMS-AB02-S02_CS_17	OMS-AB02-S02_CS_17	Cnidaria	Anthozoa	Alcyonacea	Primnoidae	Abyssoprimnoa		gemina				Abyssoprimnoa gemina	Abyssoprimnoa gemina	exact	accepted		species	species	species		Not Reported								01:14:00	28/02/2015	2	2015
15282	y	y		Abyssorchomene distinctus						record			macrofauna	macrofauna		IFREMER1_SO239-153 (173)_SO239-1425_1425	#SO239-153 (173)_SO239-1425	SO239-153 (173)_SO239-1425	Arthropoda	Malacostraca	Amphipoda	Uristidae	Abyssorchomene		distinctus				Abyssorchomene distinctus	Abyssorchomene distinctus	exact	accepted		species	species	species		Not Reported								06:23:00	14/04/2015	4	2015
15283	y	y		Abyssorchomene gerulicorbis						record			macrofauna	macrofauna		IFREMER1_SO239-153 (173)_SO239-1426_1426	#SO239-153 (173)_SO239-1426	SO239-153 (173)_SO239-1426	Arthropoda	Malacostraca	Amphipoda	Uristidae	Abyssorchomene		gerulicorbis				Abyssorchomene gerulicorbis	Abyssorchomene gerulicorbis	exact	accepted		species	species	species		Not Reported								06:23:00	14/04/2015	4	2015
9704	y	y		Abyssorchomene gerulicorbis						record			macrofauna	macrofauna	Other	COMRA2_KW1-S40-L04_KW1-S40-L04_13	#KW1-S40-L04_KW1-S40-L04	KW1-S40-L04_KW1-S40-L04	Arthropoda	Malacostraca	Amphipoda	Tryphosidae	Orchomenella		gerulicorbis				Abyssorchomene gerulicorbis	Orchomenella gerulicorbis	exact	unaccepted		species	species	species		Not Reported								18:25:00	19/09/2017	9	2017
9708	y	y		Abyssorchomene gerulicorbis						record			macrofauna	macrofauna	Other	COMRA2_CC-S07-L05_CC-S07-L06_17	#CC-S07-L05_CC-S07-L06	CC-S07-L05_CC-S07-L06	Arthropoda	Malacostraca	Amphipoda	Tryphosidae	Orchomenella		gerulicorbis				Abyssorchomene gerulicorbis	Orchomenella gerulicorbis	exact	unaccepted		species	species	species		Not Reported								09:13:00	28/09/2017	9	2017
9557	y	y		Abyssorchomene gerulicorbis						record			macrofauna	macrofauna	Other	COMRA2_KW1-S03-L03_KW1-S03-L03_9	#KW1-S03-L03_KW1-S03-L03	KW1-S03-L03_KW1-S03-L03	Arthropoda	Malacostraca	Amphipoda	Tryphosidae	Orchomenella		gerulicorbis				Abyssorchomene gerulicorbis	Orchomenella gerulicorbis	exact	unaccepted		species	species	species		Not Reported								07:55:00	15/09/2017	9	2017
9561	y	y		Abyssorchomene gerulicorbis						record			macrofauna	macrofauna	Other	COMRA2_KW1-S05-L02_KW1-S05-L02_4	#KW1-S05-L02_KW1-S05-L02	KW1-S05-L02_KW1-S05-L02	Arthropoda	Malacostraca	Amphipoda	Tryphosidae	Orchomenella		gerulicorbis				Abyssorchomene gerulicorbis	Orchomenella gerulicorbis	exact	unaccepted		species	species	species		Not Reported								01:00:00	12/09/2017	9	2017
9632	y	y		Abyssorchomene gerulicorbis						record			macrofauna	macrofauna	Other	COMRA2_KW1-S37-L01_KW1-S37-L01_1	#KW1-S37-L01_KW1-S37-L01	KW1-S37-L01_KW1-S37-L01	Arthropoda	Malacostraca	Amphipoda	Tryphosidae	Orchomenella		gerulicorbis				Abyssorchomene gerulicorbis	Orchomenella gerulicorbis	exact	unaccepted		species	species	species		Not Reported								00:08:00	02/09/2017	9	2017
21299	y	y		Abyssorchomene						temporary name			macrofauna	macrofauna	macro	UKSRL1_UK1-A-B_AB1-AMP123_126	#UK1-A-B_AB1-AMP123	UK1-A-B_AB1-AMP123	Arthropoda	Malacostraca	Amphipoda	Uristidae	Abyssorchomene			Abyssorchomene sp. 1	gen	yes	Abyssorchomene sp. 1	Abyssorchomene	exact	accepted		genus	genus	temp name		Not Reported								23:44:00	10/10/2013	10	2013
21287	y	y		Abyssorchomene						temporary name			macrofauna	macrofauna	macro	UKSRL1_UK1-A-B_AB1-AMP111_114	#UK1-A-B_AB1-AMP111	UK1-A-B_AB1-AMP111	Arthropoda	Malacostraca	Amphipoda	Uristidae	Abyssorchomene			Abyssorchomene sp. 1	gen	yes	Abyssorchomene sp. 1	Abyssorchomene	exact	accepted		genus	genus	temp name		Not Reported								23:44:00	10/10/2013	10	2013
21158	y	y		Abyssorchomene						temporary name			macrofauna	macrofauna	macro	UKSRL1_UK1-A-A_AB1-AMP8_11	#UK1-A-A_AB1-AMP8	UK1-A-A_AB1-AMP8	Arthropoda	Malacostraca	Amphipoda	Uristidae	Abyssorchomene			Abyssorchomene sp. 1	gen	yes	Abyssorchomene sp. 1	Abyssorchomene	exact	accepted		genus	genus	temp name		Not Reported								04:30:00	08/10/2013	10	2013
21154	y	y		Abyssorchomene						temporary name			macrofauna	macrofauna	macro	UKSRL1_UK1-A-A_AB1-AMP72_75	#UK1-A-A_AB1-AMP72	UK1-A-A_AB1-AMP72	Arthropoda	Malacostraca	Amphipoda	Uristidae	Abyssorchomene			Abyssorchomene sp. 1	gen	yes	Abyssorchomene sp. 1	Abyssorchomene	exact	accepted		genus	genus	temp name		Not Reported								04:30:00	08/10/2013	10	2013
21142	y	y		Abyssorchomene						temporary name			macrofauna	macrofauna	macro	UKSRL1_UK1-A-A_AB1-AMP61_64	#UK1-A-A_AB1-AMP61	UK1-A-A_AB1-AMP61	Arthropoda	Malacostraca	Amphipoda	Uristidae	Abyssorchomene			Abyssorchomene sp. 1	gen	yes	Abyssorchomene sp. 1	Abyssorchomene	exact	accepted		genus	genus	temp name		Not Reported								04:30:00	08/10/2013	10	2013
21086	y	y		Abyssorchomene						temporary name			macrofauna	macrofauna	macro	UKSRL1_UK1-A-A_AB1-AMP10_13	#UK1-A-A_AB1-AMP10	UK1-A-A_AB1-AMP10	Arthropoda	Malacostraca	Amphipoda	Uristidae	Abyssorchomene			Abyssorchomene sp. 1	gen	yes	Abyssorchomene sp. 1	Abyssorchomene	exact	accepted		genus	genus	temp name		Not Reported								04:30:00	08/10/2013	10	2013
21136	y	y		Abyssorchomene						temporary name			macrofauna	macrofauna	macro	UKSRL1_UK1-A-A_AB1-AMP56_59	#UK1-A-A_AB1-AMP56	UK1-A-A_AB1-AMP56	Arthropoda	Malacostraca	Amphipoda	Uristidae	Abyssorchomene			Abyssorchomene sp. 2	gen	yes	Abyssorchomene sp. 2	Abyssorchomene	exact	accepted		genus	genus	temp name		Not Reported								04:30:00	08/10/2013	10	2013
21119	y	y		Abyssorchomene						temporary name			macrofauna	macrofauna	macro	UKSRL1_UK1-A-A_AB1-AMP40_43	#UK1-A-A_AB1-AMP40	UK1-A-A_AB1-AMP40	Arthropoda	Malacostraca	Amphipoda	Uristidae	Abyssorchomene			Abyssorchomene sp. 2	gen	yes	Abyssorchomene sp. 2	Abyssorchomene	exact	accepted		genus	genus	temp name		Not Reported								04:30:00	08/10/2013	10	2013
1077	y	y		Acanthocope galatheae						record			macrofauna	macrofauna	macro	BGR1_#73EBS_MU1214_1214	##73EBS_MU1214	73EBS_MU1214	Arthropoda	Malacostraca	Isopoda	Munnopsidae	Acanthocope		galatheae				Acanthocope galatheae	Acanthocope galatheae	exact	accepted		species	species	species		Not Reported								09:42:00	20/04/2012	4	2012
1076	y	y		Acanthocope galatheae						record			macrofauna	macrofauna	macro	BGR1_#73EBS_MU1213_1213	##73EBS_MU1213	73EBS_MU1213	Arthropoda	Malacostraca	Isopoda	Munnopsidae	Acanthocope		galatheae				Acanthocope galatheae	Acanthocope galatheae	exact	accepted		species	species	species		Not Reported								09:42:00	20/04/2012	4	2012
1022	y	y		Acanthocope galatheae						record			macrofauna	macrofauna	macro	BGR1_#73EBS_BD1214_1214	##73EBS_BD1214	73EBS_BD1214	Arthropoda	Malacostraca	Isopoda	Munnopsidae	Acanthocope		galatheae				Acanthocope galatheae	Acanthocope galatheae	exact	accepted		species	species	species		Not Reported								09:42:00	20/04/2012	4	2012
1021	y	y		Acanthocope galatheae						record			macrofauna	macrofauna	macro	BGR1_#73EBS_BD1213_1213	##73EBS_BD1213	73EBS_BD1213	Arthropoda	Malacostraca	Isopoda	Munnopsidae	Acanthocope		galatheae				Acanthocope galatheae	Acanthocope galatheae	exact	accepted		species	species	species		Not Reported								09:42:00	20/04/2012	4	2012
300	y	y		Acanthocope galatheae						record			macrofauna	macrofauna	macro	BGR1_#101EBS_MU762_762	##101EBS_MU762	101EBS_MU762	Arthropoda	Malacostraca	Isopoda	Munnopsidae	Acanthocope		galatheae				Acanthocope galatheae	Acanthocope galatheae	exact	accepted		species	species	species		Not Reported								05:12:00	25/04/2012	4	2012
232	y	y		Acanthocope galatheae						record			macrofauna	macrofauna	macro	BGR1_#101EBS_BD762_762	##101EBS_BD762	101EBS_BD762	Arthropoda	Malacostraca	Isopoda	Munnopsidae	Acanthocope		galatheae				Acanthocope galatheae	Acanthocope galatheae	exact	accepted		species	species	species		Not Reported								05:12:00	25/04/2012	4	2012
13230	y	y		Acantholaimus angustus						record			meiofauna	meiofauna		IFREMER1_East Zone_MTB-1-1376_1375	#East Zone_MTB-1-1376	East Zone_MTB-1-1376	Nematoda	Chromadorea	Chromadorida	Chromadoridae	Acantholaimus		angustus				Acantholaimus angustus	Acantholaimus angustus	exact	accepted		species	species	species		Not Reported								04:34:00	07/06/2004	6	2004
14667	y	y		Acantholaimus angustus						record			meiofauna	meiofauna		IFREMER1_East Zone_MTB-1-447_446	#East Zone_MTB-1-447	East Zone_MTB-1-447	Nematoda	Chromadorea	Chromadorida	Chromadoridae	Acantholaimus		angustus				Acantholaimus angustus	Acantholaimus angustus	exact	accepted		species	species	species		Not Reported								20:39:00	30/05/2004	5	2004
14725	y	y		Acantholaimus angustus						record			meiofauna	meiofauna		IFREMER1_East Zone_MTB-1-5_4	#East Zone_MTB-1-5	East Zone_MTB-1-5	Nematoda	Chromadorea	Chromadorida	Chromadoridae	Acantholaimus		angustus				Acantholaimus angustus	Acantholaimus angustus	exact	accepted		species	species	species		Not Reported								09:50:00	26/05/2004	5	2004
14067	y	y		Acantholaimus angustus						record			meiofauna	meiofauna		IFREMER1_East Zone_MTB-1-2129_2128	#East Zone_MTB-1-2129	East Zone_MTB-1-2129	Nematoda	Chromadorea	Chromadorida	Chromadoridae	Acantholaimus		angustus				Acantholaimus angustus	Acantholaimus angustus	exact	accepted		species	species	species		Not Reported								15:35:00	31/05/2004	5	2004
15277	y	y		Acantholaimus angustus						record			meiofauna	meiofauna		IFREMER1_East Zone_MTB-1-997_996	#East Zone_MTB-1-997	East Zone_MTB-1-997	Nematoda	Chromadorea	Chromadorida	Chromadoridae	Acantholaimus		angustus				Acantholaimus angustus	Acantholaimus angustus	exact	accepted		species	species	species		Not Reported								03:07:00	03/06/2004	6	2004
14981	y	y		Acantholaimus angustus						record			meiofauna	meiofauna		IFREMER1_East Zone_MTB-1-73_72	#East Zone_MTB-1-73	East Zone_MTB-1-73	Nematoda	Chromadorea	Chromadorida	Chromadoridae	Acantholaimus		angustus				Acantholaimus angustus	Acantholaimus angustus	exact	accepted		species	species	species		Not Reported								11:28:00	27/05/2004	5	2004
14561	y	y		Acantholaimus angustus						record			meiofauna	meiofauna		IFREMER1_East Zone_MTB-1-351_350	#East Zone_MTB-1-351	East Zone_MTB-1-351	Nematoda	Chromadorea	Chromadorida	Chromadoridae	Acantholaimus		angustus				Acantholaimus angustus	Acantholaimus angustus	exact	accepted		species	species	species		Not Reported								13:11:00	30/05/2004	5	2004
13134	y	y		Acantholaimus angustus						record			meiofauna	meiofauna		IFREMER1_East Zone_MTB-1-129_128	#East Zone_MTB-1-129	East Zone_MTB-1-129	Nematoda	Chromadorea	Chromadorida	Chromadoridae	Acantholaimus		angustus				Acantholaimus angustus	Acantholaimus angustus	exact	accepted		species	species	species		Not Reported								08:32:00	28/05/2004	5	2004
15177	y	y		Acantholaimus angustus						record			meiofauna	meiofauna		IFREMER1_East Zone_MTB-1-906_905	#East Zone_MTB-1-906	East Zone_MTB-1-906	Nematoda	Chromadorea	Chromadorida	Chromadoridae	Acantholaimus		angustus				Acantholaimus angustus	Acantholaimus angustus	exact	accepted		species	species	species		Not Reported								10:17:00	01/06/2004	6	2004
14344	y	y		Acantholaimus angustus						record			meiofauna	meiofauna		IFREMER1_East Zone_MTB-1-2379_2378	#East Zone_MTB-1-2379	East Zone_MTB-1-2379	Nematoda	Chromadorea	Chromadorida	Chromadoridae	Acantholaimus		angustus				Acantholaimus angustus	Acantholaimus angustus	exact	accepted		species	species	species		Not Reported								15:35:00	31/05/2004	5	2004
13416	y	y		Acantholaimus angustus						record			meiofauna	meiofauna		IFREMER1_East Zone_MTB-1-1543_1542	#East Zone_MTB-1-1543	East Zone_MTB-1-1543	Nematoda	Chromadorea	Chromadorida	Chromadoridae	Acantholaimus		angustus				Acantholaimus angustus	Acantholaimus angustus	exact	accepted		species	species	species		Not Reported								07:46:00	07/06/2004	6	2004
14879	y	y		Acantholaimus angustus						record			meiofauna	meiofauna		IFREMER1_East Zone_MTB-1-638_637	#East Zone_MTB-1-638	East Zone_MTB-1-638	Nematoda	Chromadorea	Chromadorida	Chromadoridae	Acantholaimus		angustus				Acantholaimus angustus	Acantholaimus angustus	exact	accepted		species	species	species		Not Reported								09:35:00	31/05/2004	5	2004
14771	y	y		Acantholaimus angustus						record			meiofauna	meiofauna		IFREMER1_East Zone_MTB-1-540_539	#East Zone_MTB-1-540	East Zone_MTB-1-540	Nematoda	Chromadorea	Chromadorida	Chromadoridae	Acantholaimus		angustus				Acantholaimus angustus	Acantholaimus angustus	exact	accepted		species	species	species		Not Reported								20:39:00	30/05/2004	5	2004
14473	y	y		Acantholaimus angustus						record			meiofauna	meiofauna		IFREMER1_East Zone_MTB-1-272_271	#East Zone_MTB-1-272	East Zone_MTB-1-272	Nematoda	Chromadorea	Chromadorida	Chromadoridae	Acantholaimus		angustus				Acantholaimus angustus	Acantholaimus angustus	exact	accepted		species	species	species		Not Reported								13:11:00	30/05/2004	5	2004
14357	y	y		Acantholaimus angustus						record			meiofauna	meiofauna		IFREMER1_East Zone_MTB-1-2390_2389	#East Zone_MTB-1-2390	East Zone_MTB-1-2390	Nematoda	Chromadorea	Chromadorida	Chromadoridae	Acantholaimus		angustus				Acantholaimus angustus	Acantholaimus angustus	exact	accepted		species	species	species		Not Reported								15:35:00	31/05/2004	5	2004
14247	y	y		Acantholaimus angustus						record			meiofauna	meiofauna		IFREMER1_East Zone_MTB-1-2291_2290	#East Zone_MTB-1-2291	East Zone_MTB-1-2291	Nematoda	Chromadorea	Chromadorida	Chromadoridae	Acantholaimus		angustus				Acantholaimus angustus	Acantholaimus angustus	exact	accepted		species	species	species		Not Reported								15:35:00	31/05/2004	5	2004
13930	y	y		Acantholaimus angustus						record			meiofauna	meiofauna		IFREMER1_East Zone_MTB-1-2005_2004	#East Zone_MTB-1-2005	East Zone_MTB-1-2005	Nematoda	Chromadorea	Chromadorida	Chromadoridae	Acantholaimus		angustus				Acantholaimus angustus	Acantholaimus angustus	exact	accepted		species	species	species		Not Reported								15:35:00	31/05/2004	5	2004
13793	y	y		Acantholaimus angustus						record			meiofauna	meiofauna		IFREMER1_East Zone_MTB-1-1883_1882	#East Zone_MTB-1-1883	East Zone_MTB-1-1883	Nematoda	Chromadorea	Chromadorida	Chromadoridae	Acantholaimus		angustus				Acantholaimus angustus	Acantholaimus angustus	exact	accepted		species	species	species		Not Reported								15:35:00	31/05/2004	5	2004
13505	y	y		Acantholaimus angustus						record			meiofauna	meiofauna		IFREMER1_East Zone_MTB-1-1623_1622	#East Zone_MTB-1-1623	East Zone_MTB-1-1623	Nematoda	Chromadorea	Chromadorida	Chromadoridae	Acantholaimus		angustus				Acantholaimus angustus	Acantholaimus angustus	exact	accepted		species	species	species		Not Reported								07:46:00	07/06/2004	6	2004
13337	y	y		Acantholaimus angustus						record			meiofauna	meiofauna		IFREMER1_East Zone_MTB-1-1472_1471	#East Zone_MTB-1-1472	East Zone_MTB-1-1472	Nematoda	Chromadorea	Chromadorida	Chromadoridae	Acantholaimus		angustus				Acantholaimus angustus	Acantholaimus angustus	exact	accepted		species	species	species		Not Reported								07:46:00	07/06/2004	6	2004
13091	y	y		Acantholaimus angustus						record			meiofauna	meiofauna		IFREMER1_East Zone_MTB-1-1250_1249	#East Zone_MTB-1-1250	East Zone_MTB-1-1250	Nematoda	Chromadorea	Chromadorida	Chromadoridae	Acantholaimus		angustus				Acantholaimus angustus	Acantholaimus angustus	exact	accepted		species	species	species		Not Reported								09:54:00	03/06/2004	6	2004
12902	y	y		Acantholaimus arthrochaeta		Miljuntina&Miljutin_2012	new species	new species	y	CCZ record			meiofauna	meiofauna		IFREMER1_East Zone_MTB-1-1080_1079	#East Zone_MTB-1-1080	East Zone_MTB-1-1080	Nematoda	Chromadorea	Chromadorida	Chromadoridae	Acantholaimus		arthrochaeta				Acantholaimus arthrochaeta	Acantholaimus arthrochaeta	exact	accepted		species	species	species		Not Reported								06:31:00	03/06/2004	6	2004
13409	y	y		Acantholaimus arthrochaeta		Miljuntina&Miljutin_2012	new species	new species	y	CCZ record			meiofauna	meiofauna		IFREMER1_East Zone_MTB-1-1537_1536	#East Zone_MTB-1-1537	East Zone_MTB-1-1537	Nematoda	Chromadorea	Chromadorida	Chromadoridae	Acantholaimus		arthrochaeta				Acantholaimus arthrochaeta	Acantholaimus arthrochaeta	exact	accepted		species	species	species		Not Reported								07:46:00	07/06/2004	6	2004
13331	y	y		Acantholaimus arthrochaeta		Miljuntina&Miljutin_2012	new species	new species	y	CCZ record			meiofauna	meiofauna		IFREMER1_East Zone_MTB-1-1467_1466	#East Zone_MTB-1-1467	East Zone_MTB-1-1467	Nematoda	Chromadorea	Chromadorida	Chromadoridae	Acantholaimus		arthrochaeta				Acantholaimus arthrochaeta	Acantholaimus arthrochaeta	exact	accepted		species	species	species		Not Reported								07:46:00	07/06/2004	6	2004
14874	y	y		Acantholaimus arthrochaeta		Miljuntina&Miljutin_2012	new species	new species	y	CCZ record			meiofauna	meiofauna		IFREMER1_East Zone_MTB-1-633_632	#East Zone_MTB-1-633	East Zone_MTB-1-633	Nematoda	Chromadorea	Chromadorida	Chromadoridae	Acantholaimus		arthrochaeta				Acantholaimus arthrochaeta	Acantholaimus arthrochaeta	exact	accepted		species	species	species		Not Reported								09:35:00	31/05/2004	5	2004
14560	y	y		Acantholaimus arthrochaeta		Miljuntina&Miljutin_2012	new species	new species	y	CCZ record			meiofauna	meiofauna		IFREMER1_East Zone_MTB-1-350_349	#East Zone_MTB-1-350	East Zone_MTB-1-350	Nematoda	Chromadorea	Chromadorida	Chromadoridae	Acantholaimus		arthrochaeta				Acantholaimus arthrochaeta	Acantholaimus arthrochaeta	exact	accepted		species	species	species		Not Reported								13:11:00	30/05/2004	5	2004
13235	y	y		Acantholaimus arthrochaeta		Miljuntina&Miljutin_2012	new species	new species	y	CCZ record			meiofauna	meiofauna		IFREMER1_East Zone_MTB-1-1380_1379	#East Zone_MTB-1-1380	East Zone_MTB-1-1380	Nematoda	Chromadorea	Chromadorida	Chromadoridae	Acantholaimus		arthrochaeta				Acantholaimus arthrochaeta	Acantholaimus arthrochaeta	exact	accepted		species	species	species		Not Reported								04:34:00	07/06/2004	6	2004
15069	y	y		Acantholaimus arthrochaeta		Miljuntina&Miljutin_2012	new species	new species	y	CCZ record			meiofauna	meiofauna		IFREMER1_East Zone_MTB-1-809_808	#East Zone_MTB-1-809	East Zone_MTB-1-809	Nematoda	Chromadorea	Chromadorida	Chromadoridae	Acantholaimus		arthrochaeta				Acantholaimus arthrochaeta	Acantholaimus arthrochaeta	exact	accepted		species	species	species		Not Reported								06:38:00	01/06/2004	6	2004
14073	y	y		Acantholaimus arthrochaeta		Miljuntina&Miljutin_2012	new species	new species	y	CCZ record			meiofauna	meiofauna		IFREMER1_East Zone_MTB-1-2134_2133	#East Zone_MTB-1-2134	East Zone_MTB-1-2134	Nematoda	Chromadorea	Chromadorida	Chromadoridae	Acantholaimus		arthrochaeta				Acantholaimus arthrochaeta	Acantholaimus arthrochaeta	exact	accepted		species	species	species		Not Reported								15:35:00	31/05/2004	5	2004
12995	y	y		Acantholaimus arthrochaeta		Miljuntina&Miljutin_2012	new species	new species	y	CCZ record			meiofauna	meiofauna		IFREMER1_East Zone_MTB-1-1164_1163	#East Zone_MTB-1-1164	East Zone_MTB-1-1164	Nematoda	Chromadorea	Chromadorida	Chromadoridae	Acantholaimus		arthrochaeta				Acantholaimus arthrochaeta	Acantholaimus arthrochaeta	exact	accepted		species	species	species		Not Reported								06:31:00	03/06/2004	6	2004
12814	y	y		Acantholaimus arthrochaeta		Miljuntina&Miljutin_2012	new species	new species	y	CCZ record			meiofauna	meiofauna		IFREMER1_East Zone_MTB-1-1000_999	#East Zone_MTB-1-1000	East Zone_MTB-1-1000	Nematoda	Chromadorea	Chromadorida	Chromadoridae	Acantholaimus		arthrochaeta				Acantholaimus arthrochaeta	Acantholaimus arthrochaeta	exact	accepted		species	species	species		Not Reported								03:07:00	03/06/2004	6	2004
15081	y	y		Acantholaimus arthrochaeta		Miljuntina&Miljutin_2012	new species	new species	y	CCZ record			meiofauna	meiofauna		IFREMER1_East Zone_MTB-1-82_81	#East Zone_MTB-1-82	East Zone_MTB-1-82	Nematoda	Chromadorea	Chromadorida	Chromadoridae	Acantholaimus		arthrochaeta				Acantholaimus arthrochaeta	Acantholaimus arthrochaeta	exact	accepted		species	species	species		Not Reported								11:28:00	27/05/2004	5	2004
14772	y	y		Acantholaimus arthrochaeta		Miljuntina&Miljutin_2012	new species	new species	y	CCZ record			meiofauna	meiofauna		IFREMER1_East Zone_MTB-1-541_540	#East Zone_MTB-1-541	East Zone_MTB-1-541	Nematoda	Chromadorea	Chromadorida	Chromadoridae	Acantholaimus		arthrochaeta				Acantholaimus arthrochaeta	Acantholaimus arthrochaeta	exact	accepted		species	species	species		Not Reported								20:39:00	30/05/2004	5	2004
14474	y	y		Acantholaimus arthrochaeta		Miljuntina&Miljutin_2012	new species	new species	y	CCZ record			meiofauna	meiofauna		IFREMER1_East Zone_MTB-1-273_272	#East Zone_MTB-1-273	East Zone_MTB-1-273	Nematoda	Chromadorea	Chromadorida	Chromadoridae	Acantholaimus		arthrochaeta				Acantholaimus arthrochaeta	Acantholaimus arthrochaeta	exact	accepted		species	species	species		Not Reported								13:11:00	30/05/2004	5	2004
14034	y	y		Acantholaimus arthrochaeta		Miljuntina&Miljutin_2012	new species	new species	y	CCZ record			meiofauna	meiofauna		IFREMER1_East Zone_MTB-1-21_20	#East Zone_MTB-1-21	East Zone_MTB-1-21	Nematoda	Chromadorea	Chromadorida	Chromadoridae	Acantholaimus		arthrochaeta				Acantholaimus arthrochaeta	Acantholaimus arthrochaeta	exact	accepted		species	species	species		Not Reported								09:50:00	26/05/2004	5	2004
13990	y	y		Acantholaimus arthrochaeta		Miljuntina&Miljutin_2012	new species	new species	y	CCZ record			meiofauna	meiofauna		IFREMER1_East Zone_MTB-1-206_205	#East Zone_MTB-1-206	East Zone_MTB-1-206	Nematoda	Chromadorea	Chromadorida	Chromadoridae	Acantholaimus		arthrochaeta				Acantholaimus arthrochaeta	Acantholaimus arthrochaeta	exact	accepted		species	species	species		Not Reported								12:59:00	28/05/2004	5	2004
13931	y	y		Acantholaimus arthrochaeta		Miljuntina&Miljutin_2012	new species	new species	y	CCZ record			meiofauna	meiofauna		IFREMER1_East Zone_MTB-1-2006_2005	#East Zone_MTB-1-2006	East Zone_MTB-1-2006	Nematoda	Chromadorea	Chromadorida	Chromadoridae	Acantholaimus		arthrochaeta				Acantholaimus arthrochaeta	Acantholaimus arthrochaeta	exact	accepted		species	species	species		Not Reported								15:35:00	31/05/2004	5	2004
13109	y	y		Acantholaimus arthrochaeta		Miljuntina&Miljutin_2012	new species	new species	y	CCZ record			meiofauna	meiofauna		IFREMER1_East Zone_MTB-1-1267_1266	#East Zone_MTB-1-1267	East Zone_MTB-1-1267	Nematoda	Chromadorea	Chromadorida	Chromadoridae	Acantholaimus		arthrochaeta				Acantholaimus arthrochaeta	Acantholaimus arthrochaeta	exact	accepted		species	species	species		Not Reported								09:54:00	03/06/2004	6	2004
13408	y	y		Acantholaimus barbatus		Miljuntina&Miljutin_2012	new species	new species	y	CCZ record			meiofauna	meiofauna		IFREMER1_East Zone_MTB-1-1536_1535	#East Zone_MTB-1-1536	East Zone_MTB-1-1536	Nematoda	Chromadorea	Chromadorida	Chromadoridae	Acantholaimus		barbatus				Acantholaimus barbatus	Acantholaimus barbatus	exact	accepted		species	species	species		Not Reported								07:46:00	07/06/2004	6	2004
13100	y	y		Acantholaimus barbatus		Miljuntina&Miljutin_2012	new species	new species	y	CCZ record			meiofauna	meiofauna		IFREMER1_East Zone_MTB-1-1259_1258	#East Zone_MTB-1-1259	East Zone_MTB-1-1259	Nematoda	Chromadorea	Chromadorida	Chromadoridae	Acantholaimus		barbatus				Acantholaimus barbatus	Acantholaimus barbatus	exact	accepted		species	species	species		Not Reported								09:54:00	03/06/2004	6	2004
13232	y	y		Acantholaimus barbatus		Miljuntina&Miljutin_2012	new species	new species	y	CCZ record			meiofauna	meiofauna		IFREMER1_East Zone_MTB-1-1378_1377	#East Zone_MTB-1-1378	East Zone_MTB-1-1378	Nematoda	Chromadorea	Chromadorida	Chromadoridae	Acantholaimus		barbatus				Acantholaimus barbatus	Acantholaimus barbatus	exact	accepted		species	species	species		Not Reported								04:34:00	07/06/2004	6	2004
15168	y	y		Acantholaimus barbatus		Miljuntina&Miljutin_2012	new species	new species	y	CCZ record			meiofauna	meiofauna		IFREMER1_East Zone_MTB-1-899_898	#East Zone_MTB-1-899	East Zone_MTB-1-899	Nematoda	Chromadorea	Chromadorida	Chromadoridae	Acantholaimus		barbatus				Acantholaimus barbatus	Acantholaimus barbatus	exact	accepted		species	species	species		Not Reported								10:17:00	01/06/2004	6	2004
13503	y	y		Acantholaimus barbatus		Miljuntina&Miljutin_2012	new species	new species	y	CCZ record			meiofauna	meiofauna		IFREMER1_East Zone_MTB-1-1621_1620	#East Zone_MTB-1-1621	East Zone_MTB-1-1621	Nematoda	Chromadorea	Chromadorida	Chromadoridae	Acantholaimus		barbatus				Acantholaimus barbatus	Acantholaimus barbatus	exact	accepted		species	species	species		Not Reported								07:46:00	07/06/2004	6	2004
15067	y	y		Acantholaimus barbatus		Miljuntina&Miljutin_2012	new species	new species	y	CCZ record			meiofauna	meiofauna		IFREMER1_East Zone_MTB-1-807_806	#East Zone_MTB-1-807	East Zone_MTB-1-807	Nematoda	Chromadorea	Chromadorida	Chromadoridae	Acantholaimus		barbatus				Acantholaimus barbatus	Acantholaimus barbatus	exact	accepted		species	species	species		Not Reported								06:38:00	01/06/2004	6	2004
14767	y	y		Acantholaimus barbatus		Miljuntina&Miljutin_2012	new species	new species	y	CCZ record			meiofauna	meiofauna		IFREMER1_East Zone_MTB-1-537_536	#East Zone_MTB-1-537	East Zone_MTB-1-537	Nematoda	Chromadorea	Chromadorida	Chromadoridae	Acantholaimus		barbatus				Acantholaimus barbatus	Acantholaimus barbatus	exact	accepted		species	species	species		Not Reported								20:39:00	30/05/2004	5	2004
15279	y	y		Acantholaimus barbatus		Miljuntina&Miljutin_2012	new species	new species	y	CCZ record			meiofauna	meiofauna		IFREMER1_East Zone_MTB-1-999_998	#East Zone_MTB-1-999	East Zone_MTB-1-999	Nematoda	Chromadorea	Chromadorida	Chromadoridae	Acantholaimus		barbatus				Acantholaimus barbatus	Acantholaimus barbatus	exact	accepted		species	species	species		Not Reported								03:07:00	03/06/2004	6	2004
13085	y	y		Acantholaimus barbatus		Miljuntina&Miljutin_2012	new species	new species	y	CCZ record			meiofauna	meiofauna		IFREMER1_East Zone_MTB-1-1245_1244	#East Zone_MTB-1-1245	East Zone_MTB-1-1245	Nematoda	Chromadorea	Chromadorida	Chromadoridae	Acantholaimus		barbatus				Acantholaimus barbatus	Acantholaimus barbatus	exact	accepted		species	species	species		Not Reported								09:54:00	03/06/2004	6	2004
14966	y	y		Acantholaimus barbatus		Miljuntina&Miljutin_2012	new species	new species	y	CCZ record			meiofauna	meiofauna		IFREMER1_East Zone_MTB-1-716_715	#East Zone_MTB-1-716	East Zone_MTB-1-716	Nematoda	Chromadorea	Chromadorida	Chromadoridae	Acantholaimus		barbatus				Acantholaimus barbatus	Acantholaimus barbatus	exact	accepted		species	species	species		Not Reported								09:35:00	31/05/2004	5	2004
14674	y	y		Acantholaimus barbatus		Miljuntina&Miljutin_2012	new species	new species	y	CCZ record			meiofauna	meiofauna		IFREMER1_East Zone_MTB-1-453_452	#East Zone_MTB-1-453	East Zone_MTB-1-453	Nematoda	Chromadorea	Chromadorida	Chromadoridae	Acantholaimus		barbatus				Acantholaimus barbatus	Acantholaimus barbatus	exact	accepted		species	species	species		Not Reported								20:39:00	30/05/2004	5	2004
14346	y	y		Acantholaimus barbatus		Miljuntina&Miljutin_2012	new species	new species	y	CCZ record			meiofauna	meiofauna		IFREMER1_East Zone_MTB-1-2380_2379	#East Zone_MTB-1-2380	East Zone_MTB-1-2380	Nematoda	Chromadorea	Chromadorida	Chromadoridae	Acantholaimus		barbatus				Acantholaimus barbatus	Acantholaimus barbatus	exact	accepted		species	species	species		Not Reported								15:35:00	31/05/2004	5	2004
14072	y	y		Acantholaimus barbatus		Miljuntina&Miljutin_2012	new species	new species	y	CCZ record			meiofauna	meiofauna		IFREMER1_East Zone_MTB-1-2133_2132	#East Zone_MTB-1-2133	East Zone_MTB-1-2133	Nematoda	Chromadorea	Chromadorida	Chromadoridae	Acantholaimus		barbatus				Acantholaimus barbatus	Acantholaimus barbatus	exact	accepted		species	species	species		Not Reported								15:35:00	31/05/2004	5	2004
13938	y	y		Acantholaimus barbatus		Miljuntina&Miljutin_2012	new species	new species	y	CCZ record			meiofauna	meiofauna		IFREMER1_East Zone_MTB-1-2012_2011	#East Zone_MTB-1-2012	East Zone_MTB-1-2012	Nematoda	Chromadorea	Chromadorida	Chromadoridae	Acantholaimus		barbatus				Acantholaimus barbatus	Acantholaimus barbatus	exact	accepted		species	species	species		Not Reported								15:35:00	31/05/2004	5	2004
13929	y	y		Acantholaimus barbatus		Miljuntina&Miljutin_2012	new species	new species	y	CCZ record			meiofauna	meiofauna		IFREMER1_East Zone_MTB-1-2004_2003	#East Zone_MTB-1-2004	East Zone_MTB-1-2004	Nematoda	Chromadorea	Chromadorida	Chromadoridae	Acantholaimus		barbatus				Acantholaimus barbatus	Acantholaimus barbatus	exact	accepted		species	species	species		Not Reported								15:35:00	31/05/2004	5	2004
13157	y	y		Acantholaimus barbatus		Miljuntina&Miljutin_2012	new species	new species	y	CCZ record			meiofauna	meiofauna		IFREMER1_East Zone_MTB-1-131_130	#East Zone_MTB-1-131	East Zone_MTB-1-131	Nematoda	Chromadorea	Chromadorida	Chromadoridae	Acantholaimus		barbatus				Acantholaimus barbatus	Acantholaimus barbatus	exact	accepted		species	species	species		Not Reported								08:32:00	28/05/2004	5	2004
12994	y	y		Acantholaimus barbatus		Miljuntina&Miljutin_2012	new species	new species	y	CCZ record			meiofauna	meiofauna		IFREMER1_East Zone_MTB-1-1163_1162	#East Zone_MTB-1-1163	East Zone_MTB-1-1163	Nematoda	Chromadorea	Chromadorida	Chromadoridae	Acantholaimus		barbatus				Acantholaimus barbatus	Acantholaimus barbatus	exact	accepted		species	species	species		Not Reported								06:31:00	03/06/2004	6	2004
14880	y	y		Acantholaimus barbatus		Miljuntina&Miljutin_2012	new species	new species	y	CCZ record			meiofauna	meiofauna		IFREMER1_East Zone_MTB-1-639_638	#East Zone_MTB-1-639	East Zone_MTB-1-639	Nematoda	Chromadorea	Chromadorida	Chromadoridae	Acantholaimus		barbatus				Acantholaimus barbatus	Acantholaimus barbatus	exact	accepted		species	species	species		Not Reported								09:35:00	31/05/2004	5	2004
14563	y	y		Acantholaimus barbatus		Miljuntina&Miljutin_2012	new species	new species	y	CCZ record			meiofauna	meiofauna		IFREMER1_East Zone_MTB-1-353_352	#East Zone_MTB-1-353	East Zone_MTB-1-353	Nematoda	Chromadorea	Chromadorida	Chromadoridae	Acantholaimus		barbatus				Acantholaimus barbatus	Acantholaimus barbatus	exact	accepted		species	species	species		Not Reported								13:11:00	30/05/2004	5	2004
14475	y	y		Acantholaimus barbatus		Miljuntina&Miljutin_2012	new species	new species	y	CCZ record			meiofauna	meiofauna		IFREMER1_East Zone_MTB-1-274_273	#East Zone_MTB-1-274	East Zone_MTB-1-274	Nematoda	Chromadorea	Chromadorida	Chromadoridae	Acantholaimus		barbatus				Acantholaimus barbatus	Acantholaimus barbatus	exact	accepted		species	species	species		Not Reported								13:11:00	30/05/2004	5	2004
14087	y	y		Acantholaimus barbatus		Miljuntina&Miljutin_2012	new species	new species	y	CCZ record			meiofauna	meiofauna		IFREMER1_East Zone_MTB-1-2147_2146	#East Zone_MTB-1-2147	East Zone_MTB-1-2147	Nematoda	Chromadorea	Chromadorida	Chromadoridae	Acantholaimus		barbatus				Acantholaimus barbatus	Acantholaimus barbatus	exact	accepted		species	species	species		Not Reported								15:35:00	31/05/2004	5	2004
13700	y	y		Acantholaimus barbatus		Miljuntina&Miljutin_2012	new species	new species	y	CCZ record			meiofauna	meiofauna		IFREMER1_East Zone_MTB-1-18_17	#East Zone_MTB-1-18	East Zone_MTB-1-18	Nematoda	Chromadorea	Chromadorida	Chromadoridae	Acantholaimus		barbatus				Acantholaimus barbatus	Acantholaimus barbatus	exact	accepted		species	species	species		Not Reported								09:50:00	26/05/2004	5	2004
13506	y	y		Acantholaimus caecus						record			meiofauna	meiofauna		IFREMER1_East Zone_MTB-1-1624_1623	#East Zone_MTB-1-1624	East Zone_MTB-1-1624	Nematoda	Chromadorea	Chromadorida	Chromadoridae	Acantholaimus		caecus				Acantholaimus caecus	Acantholaimus caecus	exact	accepted		species	species	species		Not Reported								07:46:00	07/06/2004	6	2004
12822	y	y		Acantholaimus caecus						record			meiofauna	meiofauna		IFREMER1_East Zone_MTB-1-1008_1007	#East Zone_MTB-1-1008	East Zone_MTB-1-1008	Nematoda	Chromadorea	Chromadorida	Chromadoridae	Acantholaimus		caecus				Acantholaimus caecus	Acantholaimus caecus	exact	accepted		species	species	species		Not Reported								03:07:00	03/06/2004	6	2004
16527	y	y		Acantholaimus						temporary name			meiofauna	meiofauna		IFREMER1_SO239-176_SO239-1240_1240	#SO239-176_SO239-1240	SO239-176_SO239-1240	Nematoda	Chromadorea	Chromadorida	Chromadoridae	Acantholaimus			Acantholaimus cf. Acantholaimus	sciname	yes	Acantholaimus cf. Acantholaimus	Acantholaimus	exact	accepted		genus	genus	genus		Not Reported		cf.	genus			no indivs = zero	no	01:40:00	18/04/2015	4	2015
16253	y	y		Acantholaimus						temporary name			meiofauna	meiofauna		IFREMER1_SO239-175_SO239-1031_1031	#SO239-175_SO239-1031	SO239-175_SO239-1031	Nematoda	Chromadorea	Chromadorida	Chromadoridae	Acantholaimus			Acantholaimus cf. Acantholaimus	sciname	yes	Acantholaimus cf. Acantholaimus	Acantholaimus	exact	accepted		genus	genus	genus		Not Reported		cf.	genus			no indivs = zero	no	22:10:00	17/04/2015	4	2015
15911	y	y		Acantholaimus						temporary name			meiofauna	meiofauna		IFREMER1_SO239-168_SO239-624_624	#SO239-168_SO239-624	SO239-168_SO239-624	Nematoda	Chromadorea	Chromadorida	Chromadoridae	Acantholaimus			Acantholaimus cf. Acantholaimus	sciname	yes	Acantholaimus cf. Acantholaimus	Acantholaimus	exact	accepted		genus	genus	genus		Not Reported		cf.	genus			no indivs = zero	no	23:48:00	16/04/2015	4	2015
15409	y	y		Acantholaimus						temporary name			meiofauna	meiofauna		IFREMER1_SO239-154_SO239-23_23	#SO239-154_SO239-23	SO239-154_SO239-23	Nematoda	Chromadorea	Chromadorida	Chromadoridae	Acantholaimus			Acantholaimus cf. Acantholaimus	sciname	yes	Acantholaimus cf. Acantholaimus	Acantholaimus	exact	accepted		genus	genus	genus		Not Reported		cf.	genus			no indivs = zero	no	08:22:00	14/04/2015	4	2015
15071	y	y		Acantholaimus iubilus						record			meiofauna	meiofauna		IFREMER1_East Zone_MTB-1-810_809	#East Zone_MTB-1-810	East Zone_MTB-1-810	Nematoda	Chromadorea	Chromadorida	Chromadoridae	Acantholaimus		iubilus				Acantholaimus iubilus	Acantholaimus jubilus	near_1	accepted		species	species	species		Not Reported								06:38:00	01/06/2004	6	2004
13239	y	y		Acantholaimus iubilus						record			meiofauna	meiofauna		IFREMER1_East Zone_MTB-1-1384_1383	#East Zone_MTB-1-1384	East Zone_MTB-1-1384	Nematoda	Chromadorea	Chromadorida	Chromadoridae	Acantholaimus		iubilus				Acantholaimus iubilus	Acantholaimus jubilus	near_1	accepted		species	species	species		Not Reported								04:34:00	07/06/2004	6	2004
15182	y	y		Acantholaimus maks						record			meiofauna	meiofauna		IFREMER1_East Zone_MTB-1-910_909	#East Zone_MTB-1-910	East Zone_MTB-1-910	Nematoda	Chromadorea	Chromadorida	Chromadoridae	Acantholaimus		maks				Acantholaimus maks	Acantholaimus maks	exact	accepted		species	species	species		Not Reported								10:17:00	01/06/2004	6	2004
14885	y	y		Acantholaimus maks						record			meiofauna	meiofauna		IFREMER1_East Zone_MTB-1-643_642	#East Zone_MTB-1-643	East Zone_MTB-1-643	Nematoda	Chromadorea	Chromadorida	Chromadoridae	Acantholaimus		maks				Acantholaimus maks	Acantholaimus maks	exact	accepted		species	species	species		Not Reported								09:35:00	31/05/2004	5	2004
14082	y	y		Acantholaimus maks						record			meiofauna	meiofauna		IFREMER1_East Zone_MTB-1-2142_2141	#East Zone_MTB-1-2142	East Zone_MTB-1-2142	Nematoda	Chromadorea	Chromadorida	Chromadoridae	Acantholaimus		maks				Acantholaimus maks	Acantholaimus maks	exact	accepted		species	species	species		Not Reported								15:35:00	31/05/2004	5	2004
13792	y	y		Acantholaimus maks						record			meiofauna	meiofauna		IFREMER1_East Zone_MTB-1-1882_1881	#East Zone_MTB-1-1882	East Zone_MTB-1-1882	Nematoda	Chromadorea	Chromadorida	Chromadoridae	Acantholaimus		maks				Acantholaimus maks	Acantholaimus maks	exact	accepted		species	species	species		Not Reported								15:35:00	31/05/2004	5	2004
13507	y	y		Acantholaimus maks						record			meiofauna	meiofauna		IFREMER1_East Zone_MTB-1-1625_1624	#East Zone_MTB-1-1625	East Zone_MTB-1-1625	Nematoda	Chromadorea	Chromadorida	Chromadoridae	Acantholaimus		maks				Acantholaimus maks	Acantholaimus maks	exact	accepted		species	species	species		Not Reported								07:46:00	07/06/2004	6	2004
13478	y	y		Acantholaimus maks						record			meiofauna	meiofauna		IFREMER1_East Zone_MTB-1-16_15	#East Zone_MTB-1-16	East Zone_MTB-1-16	Nematoda	Chromadorea	Chromadorida	Chromadoridae	Acantholaimus		maks				Acantholaimus maks	Acantholaimus maks	exact	accepted		species	species	species		Not Reported								09:50:00	26/05/2004	5	2004
13168	y	y		Acantholaimus occultus						record			meiofauna	meiofauna		IFREMER1_East Zone_MTB-1-132_131	#East Zone_MTB-1-132	East Zone_MTB-1-132	Nematoda	Chromadorea	Chromadorida	Chromadoridae	Acantholaimus		occultus				Acantholaimus occultus	Acantholaimus occultus	exact	accepted		species	species	species		Not Reported								08:32:00	28/05/2004	5	2004
13104	y	y		Acantholaimus occultus						record			meiofauna	meiofauna		IFREMER1_East Zone_MTB-1-1262_1261	#East Zone_MTB-1-1262	East Zone_MTB-1-1262	Nematoda	Chromadorea	Chromadorida	Chromadoridae	Acantholaimus		occultus				Acantholaimus occultus	Acantholaimus occultus	exact	accepted		species	species	species		Not Reported								09:54:00	03/06/2004	6	2004
15025	y	y		Acantholaimus occultus						record			meiofauna	meiofauna		IFREMER1_East Zone_MTB-1-77_76	#East Zone_MTB-1-77	East Zone_MTB-1-77	Nematoda	Chromadorea	Chromadorida	Chromadoridae	Acantholaimus		occultus				Acantholaimus occultus	Acantholaimus occultus	exact	accepted		species	species	species		Not Reported								11:28:00	27/05/2004	5	2004
13417	y	y		Acantholaimus occultus						record			meiofauna	meiofauna		IFREMER1_East Zone_MTB-1-1544_1543	#East Zone_MTB-1-1544	East Zone_MTB-1-1544	Nematoda	Chromadorea	Chromadorida	Chromadoridae	Acantholaimus		occultus				Acantholaimus occultus	Acantholaimus occultus	exact	accepted		species	species	species		Not Reported								07:46:00	07/06/2004	6	2004
13092	y	y		Acantholaimus occultus						record			meiofauna	meiofauna		IFREMER1_East Zone_MTB-1-1251_1250	#East Zone_MTB-1-1251	East Zone_MTB-1-1251	Nematoda	Chromadorea	Chromadorida	Chromadoridae	Acantholaimus		occultus				Acantholaimus occultus	Acantholaimus occultus	exact	accepted		species	species	species		Not Reported								09:54:00	03/06/2004	6	2004
14968	y	y		Acantholaimus						temporary name			meiofauna	meiofauna		IFREMER1_East Zone_MTB-1-718_717	#East Zone_MTB-1-718	East Zone_MTB-1-718	Nematoda	Chromadorea	Chromadorida	Chromadoridae	Acantholaimus			Acantholaimus sp_10	gen	yes	Acantholaimus sp_10	Acantholaimus	exact	accepted		genus	genus	genus		Not Reported								09:35:00	31/05/2004	5	2004
14469	y	y		Acantholaimus						temporary name			meiofauna	meiofauna		IFREMER1_East Zone_MTB-1-269_268	#East Zone_MTB-1-269	East Zone_MTB-1-269	Nematoda	Chromadorea	Chromadorida	Chromadoridae	Acantholaimus			Acantholaimus sp_10	gen	yes	Acantholaimus sp_10	Acantholaimus	exact	accepted		genus	genus	genus		Not Reported								13:11:00	30/05/2004	5	2004
14347	y	y		Acantholaimus						temporary name			meiofauna	meiofauna		IFREMER1_East Zone_MTB-1-2381_2380	#East Zone_MTB-1-2381	East Zone_MTB-1-2381	Nematoda	Chromadorea	Chromadorida	Chromadoridae	Acantholaimus			Acantholaimus sp_10	gen	yes	Acantholaimus sp_10	Acantholaimus	exact	accepted		genus	genus	genus		Not Reported								15:35:00	31/05/2004	5	2004
13979	y	y		Acantholaimus						temporary name			meiofauna	meiofauna		IFREMER1_East Zone_MTB-1-205_204	#East Zone_MTB-1-205	East Zone_MTB-1-205	Nematoda	Chromadorea	Chromadorida	Chromadoridae	Acantholaimus			Acantholaimus sp_10	gen	yes	Acantholaimus sp_10	Acantholaimus	exact	accepted		genus	genus	genus		Not Reported								12:59:00	28/05/2004	5	2004
13268	y	y		Acantholaimus						temporary name			meiofauna	meiofauna		IFREMER1_East Zone_MTB-1-141_140	#East Zone_MTB-1-141	East Zone_MTB-1-141	Nematoda	Chromadorea	Chromadorida	Chromadoridae	Acantholaimus			Acantholaimus sp_10	gen	yes	Acantholaimus sp_10	Acantholaimus	exact	accepted		genus	genus	genus		Not Reported								08:32:00	28/05/2004	5	2004
12997	y	y		Acantholaimus						temporary name			meiofauna	meiofauna		IFREMER1_East Zone_MTB-1-1166_1165	#East Zone_MTB-1-1166	East Zone_MTB-1-1166	Nematoda	Chromadorea	Chromadorida	Chromadoridae	Acantholaimus			Acantholaimus sp_10	gen	yes	Acantholaimus sp_10	Acantholaimus	exact	accepted		genus	genus	genus		Not Reported								06:31:00	03/06/2004	6	2004
13589	y	y		Acantholaimus						temporary name			meiofauna	meiofauna		IFREMER1_East Zone_MTB-1-17_16	#East Zone_MTB-1-17	East Zone_MTB-1-17	Nematoda	Chromadorea	Chromadorida	Chromadoridae	Acantholaimus			Acantholaimus sp_11	gen	yes	Acantholaimus sp_11	Acantholaimus	exact	accepted		genus	genus	genus		Not Reported								09:50:00	26/05/2004	5	2004
13336	y	y		Acantholaimus						temporary name			meiofauna	meiofauna		IFREMER1_East Zone_MTB-1-1471_1470	#East Zone_MTB-1-1471	East Zone_MTB-1-1471	Nematoda	Chromadorea	Chromadorida	Chromadoridae	Acantholaimus			Acantholaimus sp_11	gen	yes	Acantholaimus sp_11	Acantholaimus	exact	accepted		genus	genus	genus		Not Reported								07:46:00	07/06/2004	6	2004
13105	y	y		Acantholaimus						temporary name			meiofauna	meiofauna		IFREMER1_East Zone_MTB-1-1263_1262	#East Zone_MTB-1-1263	East Zone_MTB-1-1263	Nematoda	Chromadorea	Chromadorida	Chromadoridae	Acantholaimus			Acantholaimus sp_11	gen	yes	Acantholaimus sp_11	Acantholaimus	exact	accepted		genus	genus	genus		Not Reported								09:54:00	03/06/2004	6	2004
14483	y	y		Acantholaimus						temporary name			meiofauna	meiofauna		IFREMER1_East Zone_MTB-1-281_280	#East Zone_MTB-1-281	East Zone_MTB-1-281	Nematoda	Chromadorea	Chromadorida	Chromadoridae	Acantholaimus			Acantholaimus sp_12	gen	yes	Acantholaimus sp_12	Acantholaimus	exact	accepted		genus	genus	genus		Not Reported								13:11:00	30/05/2004	5	2004
12998	y	y		Acantholaimus						temporary name			meiofauna	meiofauna		IFREMER1_East Zone_MTB-1-1167_1166	#East Zone_MTB-1-1167	East Zone_MTB-1-1167	Nematoda	Chromadorea	Chromadorida	Chromadoridae	Acantholaimus			Acantholaimus sp_12	gen	yes	Acantholaimus sp_12	Acantholaimus	exact	accepted		genus	genus	genus		Not Reported								06:31:00	03/06/2004	6	2004
15058	y	y		Acantholaimus						temporary name			meiofauna	meiofauna		IFREMER1_East Zone_MTB-1-8_7	#East Zone_MTB-1-8	East Zone_MTB-1-8	Nematoda	Chromadorea	Chromadorida	Chromadoridae	Acantholaimus			Acantholaimus sp_13	gen	yes	Acantholaimus sp_13	Acantholaimus	exact	accepted		genus	genus	genus		Not Reported								09:50:00	26/05/2004	5	2004
14969	y	y		Acantholaimus						temporary name			meiofauna	meiofauna		IFREMER1_East Zone_MTB-1-719_718	#East Zone_MTB-1-719	East Zone_MTB-1-719	Nematoda	Chromadorea	Chromadorida	Chromadoridae	Acantholaimus			Acantholaimus sp_13	gen	yes	Acantholaimus sp_13	Acantholaimus	exact	accepted		genus	genus	genus		Not Reported								09:35:00	31/05/2004	5	2004
14348	y	y		Acantholaimus						temporary name			meiofauna	meiofauna		IFREMER1_East Zone_MTB-1-2382_2381	#East Zone_MTB-1-2382	East Zone_MTB-1-2382	Nematoda	Chromadorea	Chromadorida	Chromadoridae	Acantholaimus			Acantholaimus sp_13	gen	yes	Acantholaimus sp_13	Acantholaimus	exact	accepted		genus	genus	genus		Not Reported								15:35:00	31/05/2004	5	2004
14248	y	y		Acantholaimus						temporary name			meiofauna	meiofauna		IFREMER1_East Zone_MTB-1-2292_2291	#East Zone_MTB-1-2292	East Zone_MTB-1-2292	Nematoda	Chromadorea	Chromadorida	Chromadoridae	Acantholaimus			Acantholaimus sp_13	gen	yes	Acantholaimus sp_13	Acantholaimus	exact	accepted		genus	genus	genus		Not Reported								15:35:00	31/05/2004	5	2004
13936	y	y		Acantholaimus						temporary name			meiofauna	meiofauna		IFREMER1_East Zone_MTB-1-2010_2009	#East Zone_MTB-1-2010	East Zone_MTB-1-2010	Nematoda	Chromadorea	Chromadorida	Chromadoridae	Acantholaimus			Acantholaimus sp_13	gen	yes	Acantholaimus sp_13	Acantholaimus	exact	accepted		genus	genus	genus		Not Reported								15:35:00	31/05/2004	5	2004
13928	y	y		Acantholaimus						temporary name			meiofauna	meiofauna		IFREMER1_East Zone_MTB-1-2003_2002	#East Zone_MTB-1-2003	East Zone_MTB-1-2003	Nematoda	Chromadorea	Chromadorida	Chromadoridae	Acantholaimus			Acantholaimus sp_13	gen	yes	Acantholaimus sp_13	Acantholaimus	exact	accepted		genus	genus	genus		Not Reported								15:35:00	31/05/2004	5	2004
13335	y	y		Acantholaimus						temporary name			meiofauna	meiofauna		IFREMER1_East Zone_MTB-1-1470_1469	#East Zone_MTB-1-1470	East Zone_MTB-1-1470	Nematoda	Chromadorea	Chromadorida	Chromadoridae	Acantholaimus			Acantholaimus sp_13	gen	yes	Acantholaimus sp_13	Acantholaimus	exact	accepted		genus	genus	genus		Not Reported								07:46:00	07/06/2004	6	2004
14476	y	y		Acantholaimus						temporary name			meiofauna	meiofauna		IFREMER1_East Zone_MTB-1-275_274	#East Zone_MTB-1-275	East Zone_MTB-1-275	Nematoda	Chromadorea	Chromadorida	Chromadoridae	Acantholaimus			Acantholaimus sp_15	gen	yes	Acantholaimus sp_15	Acantholaimus	exact	accepted		genus	genus	genus		Not Reported								13:11:00	30/05/2004	5	2004
13508	y	y		Acantholaimus						temporary name			meiofauna	meiofauna		IFREMER1_East Zone_MTB-1-1626_1625	#East Zone_MTB-1-1626	East Zone_MTB-1-1626	Nematoda	Chromadorea	Chromadorida	Chromadoridae	Acantholaimus			Acantholaimus sp_15	gen	yes	Acantholaimus sp_15	Acantholaimus	exact	accepted		genus	genus	genus		Not Reported								07:46:00	07/06/2004	6	2004
13093	y	y		Acantholaimus						temporary name			meiofauna	meiofauna		IFREMER1_East Zone_MTB-1-1252_1251	#East Zone_MTB-1-1252	East Zone_MTB-1-1252	Nematoda	Chromadorea	Chromadorida	Chromadoridae	Acantholaimus			Acantholaimus sp_15	gen	yes	Acantholaimus sp_15	Acantholaimus	exact	accepted		genus	genus	genus		Not Reported								09:54:00	03/06/2004	6	2004
12999	y	y		Acantholaimus						temporary name			meiofauna	meiofauna		IFREMER1_East Zone_MTB-1-1168_1167	#East Zone_MTB-1-1168	East Zone_MTB-1-1168	Nematoda	Chromadorea	Chromadorida	Chromadoridae	Acantholaimus			Acantholaimus sp_15	gen	yes	Acantholaimus sp_15	Acantholaimus	exact	accepted		genus	genus	genus		Not Reported								06:31:00	03/06/2004	6	2004
14671	y	y		Acantholaimus						temporary name			meiofauna	meiofauna		IFREMER1_East Zone_MTB-1-450_449	#East Zone_MTB-1-450	East Zone_MTB-1-450	Nematoda	Chromadorea	Chromadorida	Chromadoridae	Acantholaimus			Acantholaimus sp_17	gen	yes	Acantholaimus sp_17	Acantholaimus	exact	accepted		genus	genus	genus		Not Reported								20:39:00	30/05/2004	5	2004
14558	y	y		Acantholaimus						temporary name			meiofauna	meiofauna		IFREMER1_East Zone_MTB-1-349_348	#East Zone_MTB-1-349	East Zone_MTB-1-349	Nematoda	Chromadorea	Chromadorida	Chromadoridae	Acantholaimus			Acantholaimus sp_17	gen	yes	Acantholaimus sp_17	Acantholaimus	exact	accepted		genus	genus	genus		Not Reported								13:11:00	30/05/2004	5	2004
14084	y	y		Acantholaimus						temporary name			meiofauna	meiofauna		IFREMER1_East Zone_MTB-1-2144_2143	#East Zone_MTB-1-2144	East Zone_MTB-1-2144	Nematoda	Chromadorea	Chromadorida	Chromadoridae	Acantholaimus			Acantholaimus sp_17	gen	yes	Acantholaimus sp_17	Acantholaimus	exact	accepted		genus	genus	genus		Not Reported								15:35:00	31/05/2004	5	2004
13257	y	y		Acantholaimus						temporary name			meiofauna	meiofauna		IFREMER1_East Zone_MTB-1-140_139	#East Zone_MTB-1-140	East Zone_MTB-1-140	Nematoda	Chromadorea	Chromadorida	Chromadoridae	Acantholaimus			Acantholaimus sp_17	gen	yes	Acantholaimus sp_17	Acantholaimus	exact	accepted		genus	genus	genus		Not Reported								08:32:00	28/05/2004	5	2004
13099	y	y		Acantholaimus						temporary name			meiofauna	meiofauna		IFREMER1_East Zone_MTB-1-1258_1257	#East Zone_MTB-1-1258	East Zone_MTB-1-1258	Nematoda	Chromadorea	Chromadorida	Chromadoridae	Acantholaimus			Acantholaimus sp_17	gen	yes	Acantholaimus sp_17	Acantholaimus	exact	accepted		genus	genus	genus		Not Reported								09:54:00	03/06/2004	6	2004
12909	y	y		Acantholaimus						temporary name			meiofauna	meiofauna		IFREMER1_East Zone_MTB-1-1087_1086	#East Zone_MTB-1-1087	East Zone_MTB-1-1087	Nematoda	Chromadorea	Chromadorida	Chromadoridae	Acantholaimus			Acantholaimus sp_17	gen	yes	Acantholaimus sp_17	Acantholaimus	exact	accepted		genus	genus	genus		Not Reported								06:31:00	03/06/2004	6	2004
15180	y	y		Acantholaimus						temporary name			meiofauna	meiofauna		IFREMER1_East Zone_MTB-1-909_908	#East Zone_MTB-1-909	East Zone_MTB-1-909	Nematoda	Chromadorea	Chromadorida	Chromadoridae	Acantholaimus			Acantholaimus sp_18	gen	yes	Acantholaimus sp_18	Acantholaimus	exact	accepted		genus	genus	genus		Not Reported								10:17:00	01/06/2004	6	2004
14773	y	y		Acantholaimus						temporary name			meiofauna	meiofauna		IFREMER1_East Zone_MTB-1-542_541	#East Zone_MTB-1-542	East Zone_MTB-1-542	Nematoda	Chromadorea	Chromadorida	Chromadoridae	Acantholaimus			Acantholaimus sp_18	gen	yes	Acantholaimus sp_18	Acantholaimus	exact	accepted		genus	genus	genus		Not Reported								20:39:00	30/05/2004	5	2004
14081	y	y		Acantholaimus						temporary name			meiofauna	meiofauna		IFREMER1_East Zone_MTB-1-2141_2140	#East Zone_MTB-1-2141	East Zone_MTB-1-2141	Nematoda	Chromadorea	Chromadorida	Chromadoridae	Acantholaimus			Acantholaimus sp_18	gen	yes	Acantholaimus sp_18	Acantholaimus	exact	accepted		genus	genus	genus		Not Reported								15:35:00	31/05/2004	5	2004
13418	y	y		Acantholaimus						temporary name			meiofauna	meiofauna		IFREMER1_East Zone_MTB-1-1545_1544	#East Zone_MTB-1-1545	East Zone_MTB-1-1545	Nematoda	Chromadorea	Chromadorida	Chromadoridae	Acantholaimus			Acantholaimus sp_18	gen	yes	Acantholaimus sp_18	Acantholaimus	exact	accepted		genus	genus	genus		Not Reported								07:46:00	07/06/2004	6	2004
12916	y	y		Acantholaimus						temporary name			meiofauna	meiofauna		IFREMER1_East Zone_MTB-1-1093_1092	#East Zone_MTB-1-1093	East Zone_MTB-1-1093	Nematoda	Chromadorea	Chromadorida	Chromadoridae	Acantholaimus			Acantholaimus sp_2	gen	yes	Acantholaimus sp_2	Acantholaimus	exact	accepted		genus	genus	genus		Not Reported								06:31:00	03/06/2004	6	2004
12817	y	y		Acantholaimus						temporary name			meiofauna	meiofauna		IFREMER1_East Zone_MTB-1-1003_1002	#East Zone_MTB-1-1003	East Zone_MTB-1-1003	Nematoda	Chromadorea	Chromadorida	Chromadoridae	Acantholaimus			Acantholaimus sp_23	gen	yes	Acantholaimus sp_23	Acantholaimus	exact	accepted		genus	genus	genus		Not Reported								03:07:00	03/06/2004	6	2004
13594	y	y		Acantholaimus						temporary name			meiofauna	meiofauna		IFREMER1_East Zone_MTB-1-1703_1702	#East Zone_MTB-1-1703	East Zone_MTB-1-1703	Nematoda	Chromadorea	Chromadorida	Chromadoridae	Acantholaimus			Acantholaimus sp_25	gen	yes	Acantholaimus sp_25	Acantholaimus	exact	accepted		genus	genus	genus		Not Reported								15:55:00	26/05/2004	5	2004
13000	y	y		Acantholaimus						temporary name			meiofauna	meiofauna		IFREMER1_East Zone_MTB-1-1169_1168	#East Zone_MTB-1-1169	East Zone_MTB-1-1169	Nematoda	Chromadorea	Chromadorida	Chromadoridae	Acantholaimus			Acantholaimus sp_25	gen	yes	Acantholaimus sp_25	Acantholaimus	exact	accepted		genus	genus	genus		Not Reported								06:31:00	03/06/2004	6	2004
15179	y	y		Acantholaimus						temporary name			meiofauna	meiofauna		IFREMER1_East Zone_MTB-1-908_907	#East Zone_MTB-1-908	East Zone_MTB-1-908	Nematoda	Chromadorea	Chromadorida	Chromadoridae	Acantholaimus			Acantholaimus sp_26	gen	yes	Acantholaimus sp_26	Acantholaimus	exact	accepted		genus	genus	genus		Not Reported								10:17:00	01/06/2004	6	2004
13791	y	y		Acantholaimus						temporary name			meiofauna	meiofauna		IFREMER1_East Zone_MTB-1-1881_1880	#East Zone_MTB-1-1881	East Zone_MTB-1-1881	Nematoda	Chromadorea	Chromadorida	Chromadoridae	Acantholaimus			Acantholaimus sp_26	gen	yes	Acantholaimus sp_26	Acantholaimus	exact	accepted		genus	genus	genus		Not Reported								15:35:00	31/05/2004	5	2004
13504	y	y		Acantholaimus						temporary name			meiofauna	meiofauna		IFREMER1_East Zone_MTB-1-1622_1621	#East Zone_MTB-1-1622	East Zone_MTB-1-1622	Nematoda	Chromadorea	Chromadorida	Chromadoridae	Acantholaimus			Acantholaimus sp_26	gen	yes	Acantholaimus sp_26	Acantholaimus	exact	accepted		genus	genus	genus		Not Reported								07:46:00	07/06/2004	6	2004
13338	y	y		Acantholaimus						temporary name			meiofauna	meiofauna		IFREMER1_East Zone_MTB-1-1473_1472	#East Zone_MTB-1-1473	East Zone_MTB-1-1473	Nematoda	Chromadorea	Chromadorida	Chromadoridae	Acantholaimus			Acantholaimus sp_26	gen	yes	Acantholaimus sp_26	Acantholaimus	exact	accepted		genus	genus	genus		Not Reported								07:46:00	07/06/2004	6	2004
12910	y	y		Acantholaimus						temporary name			meiofauna	meiofauna		IFREMER1_East Zone_MTB-1-1088_1087	#East Zone_MTB-1-1088	East Zone_MTB-1-1088	Nematoda	Chromadorea	Chromadorida	Chromadoridae	Acantholaimus			Acantholaimus sp_26	gen	yes	Acantholaimus sp_26	Acantholaimus	exact	accepted		genus	genus	genus		Not Reported								06:31:00	03/06/2004	6	2004
13110	y	y		Acantholaimus						temporary name			meiofauna	meiofauna		IFREMER1_East Zone_MTB-1-1268_1267	#East Zone_MTB-1-1268	East Zone_MTB-1-1268	Nematoda	Chromadorea	Chromadorida	Chromadoridae	Acantholaimus			Acantholaimus sp_28	gen	yes	Acantholaimus sp_28	Acantholaimus	exact	accepted		genus	genus	genus		Not Reported								09:54:00	03/06/2004	6	2004
13002	y	y		Acantholaimus						temporary name			meiofauna	meiofauna		IFREMER1_East Zone_MTB-1-1170_1169	#East Zone_MTB-1-1170	East Zone_MTB-1-1170	Nematoda	Chromadorea	Chromadorida	Chromadoridae	Acantholaimus			Acantholaimus sp_28	gen	yes	Acantholaimus sp_28	Acantholaimus	exact	accepted		genus	genus	genus		Not Reported								06:31:00	03/06/2004	6	2004
15185	y	y		Acantholaimus						temporary name			meiofauna	meiofauna		IFREMER1_East Zone_MTB-1-913_912	#East Zone_MTB-1-913	East Zone_MTB-1-913	Nematoda	Chromadorea	Chromadorida	Chromadoridae	Acantholaimus			Acantholaimus sp_29	gen	yes	Acantholaimus sp_29	Acantholaimus	exact	accepted		genus	genus	genus		Not Reported								10:17:00	01/06/2004	6	2004
14973	y	y		Acantholaimus						temporary name			meiofauna	meiofauna		IFREMER1_East Zone_MTB-1-722_721	#East Zone_MTB-1-722	East Zone_MTB-1-722	Nematoda	Chromadorea	Chromadorida	Chromadoridae	Acantholaimus			Acantholaimus sp_29	gen	yes	Acantholaimus sp_29	Acantholaimus	exact	accepted		genus	genus	genus		Not Reported								09:35:00	31/05/2004	5	2004
14882	y	y		Acantholaimus						temporary name			meiofauna	meiofauna		IFREMER1_East Zone_MTB-1-640_639	#East Zone_MTB-1-640	East Zone_MTB-1-640	Nematoda	Chromadorea	Chromadorida	Chromadoridae	Acantholaimus			Acantholaimus sp_29	gen	yes	Acantholaimus sp_29	Acantholaimus	exact	accepted		genus	genus	genus		Not Reported								09:35:00	31/05/2004	5	2004
14356	y	y		Acantholaimus						temporary name			meiofauna	meiofauna		IFREMER1_East Zone_MTB-1-239_238	#East Zone_MTB-1-239	East Zone_MTB-1-239	Nematoda	Chromadorea	Chromadorida	Chromadoridae	Acantholaimus			Acantholaimus sp_29	gen	yes	Acantholaimus sp_29	Acantholaimus	exact	accepted		genus	genus	genus		Not Reported								12:59:00	28/05/2004	5	2004
14769	y	y		Acantholaimus						temporary name			meiofauna	meiofauna		IFREMER1_East Zone_MTB-1-539_538	#East Zone_MTB-1-539	East Zone_MTB-1-539	Nematoda	Chromadorea	Chromadorida	Chromadoridae	Acantholaimus			Acantholaimus sp_3	gen	yes	Acantholaimus sp_3	Acantholaimus	exact	accepted		genus	genus	genus		Not Reported								20:39:00	30/05/2004	5	2004
14675	y	y		Acantholaimus						temporary name			meiofauna	meiofauna		IFREMER1_East Zone_MTB-1-454_453	#East Zone_MTB-1-454	East Zone_MTB-1-454	Nematoda	Chromadorea	Chromadorida	Chromadoridae	Acantholaimus			Acantholaimus sp_3	gen	yes	Acantholaimus sp_3	Acantholaimus	exact	accepted		genus	genus	genus		Not Reported								20:39:00	30/05/2004	5	2004
13005	y	y		Acantholaimus						temporary name			meiofauna	meiofauna		IFREMER1_East Zone_MTB-1-1173_1172	#East Zone_MTB-1-1173	East Zone_MTB-1-1173	Nematoda	Chromadorea	Chromadorida	Chromadoridae	Acantholaimus			Acantholaimus sp_30	gen	yes	Acantholaimus sp_30	Acantholaimus	exact	accepted		genus	genus	genus		Not Reported								06:31:00	03/06/2004	6	2004
15014	y	y		Acantholaimus						temporary name			meiofauna	meiofauna		IFREMER1_East Zone_MTB-1-76_75	#East Zone_MTB-1-76	East Zone_MTB-1-76	Nematoda	Chromadorea	Chromadorida	Chromadoridae	Acantholaimus			Acantholaimus sp_31	gen	yes	Acantholaimus sp_31	Acantholaimus	exact	accepted		genus	genus	genus		Not Reported								11:28:00	27/05/2004	5	2004
14965	y	y		Acantholaimus						temporary name			meiofauna	meiofauna		IFREMER1_East Zone_MTB-1-715_714	#East Zone_MTB-1-715	East Zone_MTB-1-715	Nematoda	Chromadorea	Chromadorida	Chromadoridae	Acantholaimus			Acantholaimus sp_31	gen	yes	Acantholaimus sp_31	Acantholaimus	exact	accepted		genus	genus	genus		Not Reported								09:35:00	31/05/2004	5	2004
14349	y	y		Acantholaimus						temporary name			meiofauna	meiofauna		IFREMER1_East Zone_MTB-1-2383_2382	#East Zone_MTB-1-2383	East Zone_MTB-1-2383	Nematoda	Chromadorea	Chromadorida	Chromadoridae	Acantholaimus			Acantholaimus sp_31	gen	yes	Acantholaimus sp_31	Acantholaimus	exact	accepted		genus	genus	genus		Not Reported								15:35:00	31/05/2004	5	2004
13783	y	y		Acantholaimus						temporary name			meiofauna	meiofauna		IFREMER1_East Zone_MTB-1-1874_1873	#East Zone_MTB-1-1874	East Zone_MTB-1-1874	Nematoda	Chromadorea	Chromadorida	Chromadoridae	Acantholaimus			Acantholaimus sp_31	gen	yes	Acantholaimus sp_31	Acantholaimus	exact	accepted		genus	genus	genus		Not Reported								15:35:00	31/05/2004	5	2004
15172	y	y		Acantholaimus						temporary name			meiofauna	meiofauna		IFREMER1_East Zone_MTB-1-901_900	#East Zone_MTB-1-901	East Zone_MTB-1-901	Nematoda	Chromadorea	Chromadorida	Chromadoridae	Acantholaimus			Acantholaimus sp_32	gen	yes	Acantholaimus sp_32	Acantholaimus	exact	accepted		genus	genus	genus		Not Reported								10:17:00	01/06/2004	6	2004
15073	y	y		Acantholaimus						temporary name			meiofauna	meiofauna		IFREMER1_East Zone_MTB-1-812_811	#East Zone_MTB-1-812	East Zone_MTB-1-812	Nematoda	Chromadorea	Chromadorida	Chromadoridae	Acantholaimus			Acantholaimus sp_32	gen	yes	Acantholaimus sp_32	Acantholaimus	exact	accepted		genus	genus	genus		Not Reported								06:38:00	01/06/2004	6	2004
14947	y	y		Acantholaimus						temporary name			meiofauna	meiofauna		IFREMER1_East Zone_MTB-1-7_6	#East Zone_MTB-1-7	East Zone_MTB-1-7	Nematoda	Chromadorea	Chromadorida	Chromadoridae	Acantholaimus			Acantholaimus sp_32	gen	yes	Acantholaimus sp_32	Acantholaimus	exact	accepted		genus	genus	genus		Not Reported								09:50:00	26/05/2004	5	2004
14877	y	y		Acantholaimus						temporary name			meiofauna	meiofauna		IFREMER1_East Zone_MTB-1-636_635	#East Zone_MTB-1-636	East Zone_MTB-1-636	Nematoda	Chromadorea	Chromadorida	Chromadoridae	Acantholaimus			Acantholaimus sp_32	gen	yes	Acantholaimus sp_32	Acantholaimus	exact	accepted		genus	genus	genus		Not Reported								09:35:00	31/05/2004	5	2004
14672	y	y		Acantholaimus						temporary name			meiofauna	meiofauna		IFREMER1_East Zone_MTB-1-451_450	#East Zone_MTB-1-451	East Zone_MTB-1-451	Nematoda	Chromadorea	Chromadorida	Chromadoridae	Acantholaimus			Acantholaimus sp_32	gen	yes	Acantholaimus sp_32	Acantholaimus	exact	accepted		genus	genus	genus		Not Reported								20:39:00	30/05/2004	5	2004
13957	y	y		Acantholaimus						temporary name			meiofauna	meiofauna		IFREMER1_East Zone_MTB-1-203_202	#East Zone_MTB-1-203	East Zone_MTB-1-203	Nematoda	Chromadorea	Chromadorida	Chromadoridae	Acantholaimus			Acantholaimus sp_32	gen	yes	Acantholaimus sp_32	Acantholaimus	exact	accepted		genus	genus	genus		Not Reported								12:59:00	28/05/2004	5	2004
13419	y	y		Acantholaimus						temporary name			meiofauna	meiofauna		IFREMER1_East Zone_MTB-1-1546_1545	#East Zone_MTB-1-1546	East Zone_MTB-1-1546	Nematoda	Chromadorea	Chromadorida	Chromadoridae	Acantholaimus			Acantholaimus sp_32	gen	yes	Acantholaimus sp_32	Acantholaimus	exact	accepted		genus	genus	genus		Not Reported								07:46:00	07/06/2004	6	2004
13094	y	y		Acantholaimus						temporary name			meiofauna	meiofauna		IFREMER1_East Zone_MTB-1-1253_1252	#East Zone_MTB-1-1253	East Zone_MTB-1-1253	Nematoda	Chromadorea	Chromadorida	Chromadoridae	Acantholaimus			Acantholaimus sp_32	gen	yes	Acantholaimus sp_32	Acantholaimus	exact	accepted		genus	genus	genus		Not Reported								09:54:00	03/06/2004	6	2004
12908	y	y		Acantholaimus						temporary name			meiofauna	meiofauna		IFREMER1_East Zone_MTB-1-1086_1085	#East Zone_MTB-1-1086	East Zone_MTB-1-1086	Nematoda	Chromadorea	Chromadorida	Chromadoridae	Acantholaimus			Acantholaimus sp_32	gen	yes	Acantholaimus sp_32	Acantholaimus	exact	accepted		genus	genus	genus		Not Reported								06:31:00	03/06/2004	6	2004
15278	y	y		Acantholaimus						temporary name			meiofauna	meiofauna		IFREMER1_East Zone_MTB-1-998_997	#East Zone_MTB-1-998	East Zone_MTB-1-998	Nematoda	Chromadorea	Chromadorida	Chromadoridae	Acantholaimus			Acantholaimus sp_34	gen	yes	Acantholaimus sp_34	Acantholaimus	exact	accepted		genus	genus	genus		Not Reported								03:07:00	03/06/2004	6	2004
14774	y	y		Acantholaimus						temporary name			meiofauna	meiofauna		IFREMER1_East Zone_MTB-1-543_542	#East Zone_MTB-1-543	East Zone_MTB-1-543	Nematoda	Chromadorea	Chromadorida	Chromadoridae	Acantholaimus			Acantholaimus sp_34	gen	yes	Acantholaimus sp_34	Acantholaimus	exact	accepted		genus	genus	genus		Not Reported								20:39:00	30/05/2004	5	2004
13339	y	y		Acantholaimus						temporary name			meiofauna	meiofauna		IFREMER1_East Zone_MTB-1-1474_1473	#East Zone_MTB-1-1474	East Zone_MTB-1-1474	Nematoda	Chromadorea	Chromadorida	Chromadoridae	Acantholaimus			Acantholaimus sp_34	gen	yes	Acantholaimus sp_34	Acantholaimus	exact	accepted		genus	genus	genus		Not Reported								07:46:00	07/06/2004	6	2004
13089	y	y		Acantholaimus						temporary name			meiofauna	meiofauna		IFREMER1_East Zone_MTB-1-1249_1248	#East Zone_MTB-1-1249	East Zone_MTB-1-1249	Nematoda	Chromadorea	Chromadorida	Chromadoridae	Acantholaimus			Acantholaimus sp_34	gen	yes	Acantholaimus sp_34	Acantholaimus	exact	accepted		genus	genus	genus		Not Reported								09:54:00	03/06/2004	6	2004
12987	y	y		Acantholaimus						temporary name			meiofauna	meiofauna		IFREMER1_East Zone_MTB-1-1157_1156	#East Zone_MTB-1-1157	East Zone_MTB-1-1157	Nematoda	Chromadorea	Chromadorida	Chromadoridae	Acantholaimus			Acantholaimus sp_34	gen	yes	Acantholaimus sp_34	Acantholaimus	exact	accepted		genus	genus	genus		Not Reported								06:31:00	03/06/2004	6	2004
13367	y	y		Acantholaimus						temporary name			meiofauna	meiofauna		IFREMER1_East Zone_MTB-1-15_14	#East Zone_MTB-1-15	East Zone_MTB-1-15	Nematoda	Chromadorea	Chromadorida	Chromadoridae	Acantholaimus			Acantholaimus sp_35	gen	yes	Acantholaimus sp_35	Acantholaimus	exact	accepted		genus	genus	genus		Not Reported								09:50:00	26/05/2004	5	2004
13340	y	y		Acantholaimus						temporary name			meiofauna	meiofauna		IFREMER1_East Zone_MTB-1-1475_1474	#East Zone_MTB-1-1475	East Zone_MTB-1-1475	Nematoda	Chromadorea	Chromadorida	Chromadoridae	Acantholaimus			Acantholaimus sp_36	gen	yes	Acantholaimus sp_36	Acantholaimus	exact	accepted		genus	genus	genus		Not Reported								07:46:00	07/06/2004	6	2004
13111	y	y		Acantholaimus						temporary name			meiofauna	meiofauna		IFREMER1_East Zone_MTB-1-1269_1268	#East Zone_MTB-1-1269	East Zone_MTB-1-1269	Nematoda	Chromadorea	Chromadorida	Chromadoridae	Acantholaimus			Acantholaimus sp_36	gen	yes	Acantholaimus sp_36	Acantholaimus	exact	accepted		genus	genus	genus		Not Reported								09:54:00	03/06/2004	6	2004
13790	y	y		Acantholaimus						temporary name			meiofauna	meiofauna		IFREMER1_East Zone_MTB-1-1880_1879	#East Zone_MTB-1-1880	East Zone_MTB-1-1880	Nematoda	Chromadorea	Chromadorida	Chromadoridae	Acantholaimus			Acantholaimus sp_38	gen	yes	Acantholaimus sp_38	Acantholaimus	exact	accepted		genus	genus	genus		Not Reported								15:35:00	31/05/2004	5	2004
14242	y	y		Acantholaimus						temporary name			meiofauna	meiofauna		IFREMER1_East Zone_MTB-1-2287_2286	#East Zone_MTB-1-2287	East Zone_MTB-1-2287	Nematoda	Chromadorea	Chromadorida	Chromadoridae	Acantholaimus			Acantholaimus sp_39	gen	yes	Acantholaimus sp_39	Acantholaimus	exact	accepted		genus	genus	genus		Not Reported								15:35:00	31/05/2004	5	2004
15178	y	y		Acantholaimus						temporary name			meiofauna	meiofauna		IFREMER1_East Zone_MTB-1-907_906	#East Zone_MTB-1-907	East Zone_MTB-1-907	Nematoda	Chromadorea	Chromadorida	Chromadoridae	Acantholaimus			Acantholaimus sp_40	gen	yes	Acantholaimus sp_40	Acantholaimus	exact	accepted		genus	genus	genus		Not Reported								10:17:00	01/06/2004	6	2004
15184	y	y		Acantholaimus						temporary name			meiofauna	meiofauna		IFREMER1_East Zone_MTB-1-912_911	#East Zone_MTB-1-912	East Zone_MTB-1-912	Nematoda	Chromadorea	Chromadorida	Chromadoridae	Acantholaimus			Acantholaimus sp_41	gen	yes	Acantholaimus sp_41	Acantholaimus	exact	accepted		genus	genus	genus		Not Reported								10:17:00	01/06/2004	6	2004
14472	y	y		Acantholaimus						temporary name			meiofauna	meiofauna		IFREMER1_East Zone_MTB-1-271_270	#East Zone_MTB-1-271	East Zone_MTB-1-271	Nematoda	Chromadorea	Chromadorida	Chromadoridae	Acantholaimus			Acantholaimus sp_41	gen	yes	Acantholaimus sp_41	Acantholaimus	exact	accepted		genus	genus	genus		Not Reported								13:11:00	30/05/2004	5	2004
14883	y	y		Acantholaimus						temporary name			meiofauna	meiofauna		IFREMER1_East Zone_MTB-1-641_640	#East Zone_MTB-1-641	East Zone_MTB-1-641	Nematoda	Chromadorea	Chromadorida	Chromadoridae	Acantholaimus			Acantholaimus sp_42	gen	yes	Acantholaimus sp_42	Acantholaimus	exact	accepted		genus	genus	genus		Not Reported								09:35:00	31/05/2004	5	2004
14676	y	y		Acantholaimus						temporary name			meiofauna	meiofauna		IFREMER1_East Zone_MTB-1-455_454	#East Zone_MTB-1-455	East Zone_MTB-1-455	Nematoda	Chromadorea	Chromadorida	Chromadoridae	Acantholaimus			Acantholaimus sp_43	gen	yes	Acantholaimus sp_43	Acantholaimus	exact	accepted		genus	genus	genus		Not Reported								20:39:00	30/05/2004	5	2004
15176	y	y		Acantholaimus						temporary name			meiofauna	meiofauna		IFREMER1_East Zone_MTB-1-905_904	#East Zone_MTB-1-905	East Zone_MTB-1-905	Nematoda	Chromadorea	Chromadorida	Chromadoridae	Acantholaimus			Acantholaimus sp_5	gen	yes	Acantholaimus sp_5	Acantholaimus	exact	accepted		genus	genus	genus		Not Reported								10:17:00	01/06/2004	6	2004
14249	y	y		Acantholaimus						temporary name			meiofauna	meiofauna		IFREMER1_East Zone_MTB-1-2293_2292	#East Zone_MTB-1-2293	East Zone_MTB-1-2293	Nematoda	Chromadorea	Chromadorida	Chromadoridae	Acantholaimus			Acantholaimus sp_6	gen	yes	Acantholaimus sp_6	Acantholaimus	exact	accepted		genus	genus	genus		Not Reported								15:35:00	31/05/2004	5	2004
15175	y	y		Acantholaimus						temporary name			meiofauna	meiofauna		IFREMER1_East Zone_MTB-1-904_903	#East Zone_MTB-1-904	East Zone_MTB-1-904	Nematoda	Chromadorea	Chromadorida	Chromadoridae	Acantholaimus			Acantholaimus sp_8	gen	yes	Acantholaimus sp_8	Acantholaimus	exact	accepted		genus	genus	genus		Not Reported								10:17:00	01/06/2004	6	2004
14080	y	y		Acantholaimus						temporary name			meiofauna	meiofauna		IFREMER1_East Zone_MTB-1-2140_2139	#East Zone_MTB-1-2140	East Zone_MTB-1-2140	Nematoda	Chromadorea	Chromadorida	Chromadoridae	Acantholaimus			Acantholaimus sp_8	gen	yes	Acantholaimus sp_8	Acantholaimus	exact	accepted		genus	genus	genus		Not Reported								15:35:00	31/05/2004	5	2004
13932	y	y		Acantholaimus						temporary name			meiofauna	meiofauna		IFREMER1_East Zone_MTB-1-2007_2006	#East Zone_MTB-1-2007	East Zone_MTB-1-2007	Nematoda	Chromadorea	Chromadorida	Chromadoridae	Acantholaimus			Acantholaimus sp_9	gen	yes	Acantholaimus sp_9	Acantholaimus	exact	accepted		genus	genus	genus		Not Reported								15:35:00	31/05/2004	5	2004
13811	y	y		Acantholaimus						temporary name			meiofauna	meiofauna		IFREMER1_East Zone_MTB-1-19_18	#East Zone_MTB-1-19	East Zone_MTB-1-19	Nematoda	Chromadorea	Chromadorida	Chromadoridae	Acantholaimus			Acantholaimus sp_9	gen	yes	Acantholaimus sp_9	Acantholaimus	exact	accepted		genus	genus	genus		Not Reported								09:50:00	26/05/2004	5	2004
13509	y	y		Acantholaimus						temporary name			meiofauna	meiofauna		IFREMER1_East Zone_MTB-1-1627_1626	#East Zone_MTB-1-1627	East Zone_MTB-1-1627	Nematoda	Chromadorea	Chromadorida	Chromadoridae	Acantholaimus			Acantholaimus sp_9	gen	yes	Acantholaimus sp_9	Acantholaimus	exact	accepted		genus	genus	genus		Not Reported								07:46:00	07/06/2004	6	2004
13240	y	y		Acantholaimus						temporary name			meiofauna	meiofauna		IFREMER1_East Zone_MTB-1-1385_1384	#East Zone_MTB-1-1385	East Zone_MTB-1-1385	Nematoda	Chromadorea	Chromadorida	Chromadoridae	Acantholaimus			Acantholaimus sp_9	gen	yes	Acantholaimus sp_9	Acantholaimus	exact	accepted		genus	genus	genus		Not Reported								04:34:00	07/06/2004	6	2004
13190	y	y		Acantholaimus						temporary name			meiofauna	meiofauna		IFREMER1_East Zone_MTB-1-134_133	#East Zone_MTB-1-134	East Zone_MTB-1-134	Nematoda	Chromadorea	Chromadorida	Chromadoridae	Acantholaimus			Acantholaimus sp_9	gen	yes	Acantholaimus sp_9	Acantholaimus	exact	accepted		genus	genus	genus		Not Reported								08:32:00	28/05/2004	5	2004
13106	y	y		Acantholaimus						temporary name			meiofauna	meiofauna		IFREMER1_East Zone_MTB-1-1264_1263	#East Zone_MTB-1-1264	East Zone_MTB-1-1264	Nematoda	Chromadorea	Chromadorida	Chromadoridae	Acantholaimus			Acantholaimus sp_9	gen	yes	Acantholaimus sp_9	Acantholaimus	exact	accepted		genus	genus	genus		Not Reported								09:54:00	03/06/2004	6	2004
14066	y	y		Acantholaimus veitkoehlerae		Miljuntina&Miljutin_2012	new species	new species	y	CCZ record			meiofauna	meiofauna		IFREMER1_East Zone_MTB-1-2128_2127	#East Zone_MTB-1-2128	East Zone_MTB-1-2128	Nematoda	Chromadorea	Chromadorida	Chromadoridae	Acantholaimus		veitkoehlerae				Acantholaimus veitkoehlerae	Acantholaimus veitkoehlerae	exact	accepted		species	species	species		Not Reported								15:35:00	31/05/2004	5	2004
14668	y	y		Acantholaimus veitkoehlerae		Miljuntina&Miljutin_2012	new species	new species	y	CCZ record			meiofauna	meiofauna		IFREMER1_East Zone_MTB-1-448_447	#East Zone_MTB-1-448	East Zone_MTB-1-448	Nematoda	Chromadorea	Chromadorida	Chromadoridae	Acantholaimus		veitkoehlerae				Acantholaimus veitkoehlerae	Acantholaimus veitkoehlerae	exact	accepted		species	species	species		Not Reported								20:39:00	30/05/2004	5	2004
15065	y	y		Acantholaimus veitkoehlerae		Miljuntina&Miljutin_2012	new species	new species	y	CCZ record			meiofauna	meiofauna		IFREMER1_East Zone_MTB-1-805_804	#East Zone_MTB-1-805	East Zone_MTB-1-805	Nematoda	Chromadorea	Chromadorida	Chromadoridae	Acantholaimus		veitkoehlerae				Acantholaimus veitkoehlerae	Acantholaimus veitkoehlerae	exact	accepted		species	species	species		Not Reported								06:38:00	01/06/2004	6	2004
14962	y	y		Acantholaimus veitkoehlerae		Miljuntina&Miljutin_2012	new species	new species	y	CCZ record			meiofauna	meiofauna		IFREMER1_East Zone_MTB-1-712_711	#East Zone_MTB-1-712	East Zone_MTB-1-712	Nematoda	Chromadorea	Chromadorida	Chromadoridae	Acantholaimus		veitkoehlerae				Acantholaimus veitkoehlerae	Acantholaimus veitkoehlerae	exact	accepted		species	species	species		Not Reported								09:35:00	31/05/2004	5	2004
14556	y	y		Acantholaimus veitkoehlerae		Miljuntina&Miljutin_2012	new species	new species	y	CCZ record			meiofauna	meiofauna		IFREMER1_East Zone_MTB-1-347_346	#East Zone_MTB-1-347	East Zone_MTB-1-347	Nematoda	Chromadorea	Chromadorida	Chromadoridae	Acantholaimus		veitkoehlerae				Acantholaimus veitkoehlerae	Acantholaimus veitkoehlerae	exact	accepted		species	species	species		Not Reported								13:11:00	30/05/2004	5	2004
13084	y	y		Acantholaimus veitkoehlerae		Miljuntina&Miljutin_2012	new species	new species	y	CCZ record			meiofauna	meiofauna		IFREMER1_East Zone_MTB-1-1244_1243	#East Zone_MTB-1-1244	East Zone_MTB-1-1244	Nematoda	Chromadorea	Chromadorida	Chromadoridae	Acantholaimus		veitkoehlerae				Acantholaimus veitkoehlerae	Acantholaimus veitkoehlerae	exact	accepted		species	species	species		Not Reported								09:54:00	03/06/2004	6	2004
14992	y	y		Acantholaimus veitkoehlerae		Miljuntina&Miljutin_2012	new species	new species	y	CCZ record			meiofauna	meiofauna		IFREMER1_East Zone_MTB-1-74_73	#East Zone_MTB-1-74	East Zone_MTB-1-74	Nematoda	Chromadorea	Chromadorida	Chromadoridae	Acantholaimus		veitkoehlerae				Acantholaimus veitkoehlerae	Acantholaimus veitkoehlerae	exact	accepted		species	species	species		Not Reported								11:28:00	27/05/2004	5	2004
14873	y	y		Acantholaimus veitkoehlerae		Miljuntina&Miljutin_2012	new species	new species	y	CCZ record			meiofauna	meiofauna		IFREMER1_East Zone_MTB-1-632_631	#East Zone_MTB-1-632	East Zone_MTB-1-632	Nematoda	Chromadorea	Chromadorida	Chromadoridae	Acantholaimus		veitkoehlerae				Acantholaimus veitkoehlerae	Acantholaimus veitkoehlerae	exact	accepted		species	species	species		Not Reported								09:35:00	31/05/2004	5	2004
14836	y	y		Acantholaimus veitkoehlerae		Miljuntina&Miljutin_2012	new species	new species	y	CCZ record			meiofauna	meiofauna		IFREMER1_East Zone_MTB-1-6_5	#East Zone_MTB-1-6	East Zone_MTB-1-6	Nematoda	Chromadorea	Chromadorida	Chromadoridae	Acantholaimus		veitkoehlerae				Acantholaimus veitkoehlerae	Acantholaimus veitkoehlerae	exact	accepted		species	species	species		Not Reported								09:50:00	26/05/2004	5	2004
12905	y	y		Acantholaimus veitkoehlerae		Miljuntina&Miljutin_2012	new species	new species	y	CCZ record			meiofauna	meiofauna		IFREMER1_East Zone_MTB-1-1083_1082	#East Zone_MTB-1-1083	East Zone_MTB-1-1083	Nematoda	Chromadorea	Chromadorida	Chromadoridae	Acantholaimus		veitkoehlerae				Acantholaimus veitkoehlerae	Acantholaimus veitkoehlerae	exact	accepted		species	species	species		Not Reported								06:31:00	03/06/2004	6	2004
15174	y	y		Acantholaimus veitkoehlerae		Miljuntina&Miljutin_2012	new species	new species	y	CCZ record			meiofauna	meiofauna		IFREMER1_East Zone_MTB-1-903_902	#East Zone_MTB-1-903	East Zone_MTB-1-903	Nematoda	Chromadorea	Chromadorida	Chromadoridae	Acantholaimus		veitkoehlerae				Acantholaimus veitkoehlerae	Acantholaimus veitkoehlerae	exact	accepted		species	species	species		Not Reported								10:17:00	01/06/2004	6	2004
14343	y	y		Acantholaimus veitkoehlerae		Miljuntina&Miljutin_2012	new species	new species	y	CCZ record			meiofauna	meiofauna		IFREMER1_East Zone_MTB-1-2378_2377	#East Zone_MTB-1-2378	East Zone_MTB-1-2378	Nematoda	Chromadorea	Chromadorida	Chromadoridae	Acantholaimus		veitkoehlerae				Acantholaimus veitkoehlerae	Acantholaimus veitkoehlerae	exact	accepted		species	species	species		Not Reported								15:35:00	31/05/2004	5	2004
14323	y	y		Acantholaimus veitkoehlerae		Miljuntina&Miljutin_2012	new species	new species	y	CCZ record			meiofauna	meiofauna		IFREMER1_East Zone_MTB-1-236_235	#East Zone_MTB-1-236	East Zone_MTB-1-236	Nematoda	Chromadorea	Chromadorida	Chromadoridae	Acantholaimus		veitkoehlerae				Acantholaimus veitkoehlerae	Acantholaimus veitkoehlerae	exact	accepted		species	species	species		Not Reported								12:59:00	28/05/2004	5	2004
13179	y	y		Acantholaimus veitkoehlerae		Miljuntina&Miljutin_2012	new species	new species	y	CCZ record			meiofauna	meiofauna		IFREMER1_East Zone_MTB-1-133_132	#East Zone_MTB-1-133	East Zone_MTB-1-133	Nematoda	Chromadorea	Chromadorida	Chromadoridae	Acantholaimus		veitkoehlerae				Acantholaimus veitkoehlerae	Acantholaimus veitkoehlerae	exact	accepted		species	species	species		Not Reported								08:32:00	28/05/2004	5	2004
14775	y	y		Acantholaimus veitkoehlerae		Miljuntina&Miljutin_2012	new species	new species	y	CCZ record			meiofauna	meiofauna		IFREMER1_East Zone_MTB-1-544_543	#East Zone_MTB-1-544	East Zone_MTB-1-544	Nematoda	Chromadorea	Chromadorida	Chromadoridae	Acantholaimus		veitkoehlerae				Acantholaimus veitkoehlerae	Acantholaimus veitkoehlerae	exact	accepted		species	species	species		Not Reported								20:39:00	30/05/2004	5	2004
14477	y	y		Acantholaimus veitkoehlerae		Miljuntina&Miljutin_2012	new species	new species	y	CCZ record			meiofauna	meiofauna		IFREMER1_East Zone_MTB-1-276_275	#East Zone_MTB-1-276	East Zone_MTB-1-276	Nematoda	Chromadorea	Chromadorida	Chromadoridae	Acantholaimus		veitkoehlerae				Acantholaimus veitkoehlerae	Acantholaimus veitkoehlerae	exact	accepted		species	species	species		Not Reported								13:11:00	30/05/2004	5	2004
13788	y	y		Acantholaimus veitkoehlerae		Miljuntina&Miljutin_2012	new species	new species	y	CCZ record			meiofauna	meiofauna		IFREMER1_East Zone_MTB-1-1879_1878	#East Zone_MTB-1-1879	East Zone_MTB-1-1879	Nematoda	Chromadorea	Chromadorida	Chromadoridae	Acantholaimus		veitkoehlerae				Acantholaimus veitkoehlerae	Acantholaimus veitkoehlerae	exact	accepted		species	species	species		Not Reported								15:35:00	31/05/2004	5	2004
13510	y	y		Acantholaimus veitkoehlerae		Miljuntina&Miljutin_2012	new species	new species	y	CCZ record			meiofauna	meiofauna		IFREMER1_East Zone_MTB-1-1628_1627	#East Zone_MTB-1-1628	East Zone_MTB-1-1628	Nematoda	Chromadorea	Chromadorida	Chromadoridae	Acantholaimus		veitkoehlerae				Acantholaimus veitkoehlerae	Acantholaimus veitkoehlerae	exact	accepted		species	species	species		Not Reported								07:46:00	07/06/2004	6	2004
13341	y	y		Acantholaimus veitkoehlerae		Miljuntina&Miljutin_2012	new species	new species	y	CCZ record			meiofauna	meiofauna		IFREMER1_East Zone_MTB-1-1476_1475	#East Zone_MTB-1-1476	East Zone_MTB-1-1476	Nematoda	Chromadorea	Chromadorida	Chromadoridae	Acantholaimus		veitkoehlerae				Acantholaimus veitkoehlerae	Acantholaimus veitkoehlerae	exact	accepted		species	species	species		Not Reported								07:46:00	07/06/2004	6	2004
13113	y	y		Acantholaimus veitkoehlerae		Miljuntina&Miljutin_2012	new species	new species	y	CCZ record			meiofauna	meiofauna		IFREMER1_East Zone_MTB-1-1270_1269	#East Zone_MTB-1-1270	East Zone_MTB-1-1270	Nematoda	Chromadorea	Chromadorida	Chromadoridae	Acantholaimus		veitkoehlerae				Acantholaimus veitkoehlerae	Acantholaimus veitkoehlerae	exact	accepted		species	species	species		Not Reported								09:54:00	03/06/2004	6	2004
27209	y	y		Acanthomeniidae						temporary name			macrofauna	macrofauna	Other	UKSRL1_UK1-AB01-EB05_NHM_0367_368	#UK1-AB01-EB05_NHM_0367	UK1-AB01-EB05_NHM_0367	Mollusca	Solenogastres		Acanthomeniidae				Acanthomeniidae sp. (NHM_367)	gen	yes	Acanthomeniidae sp (NHM_367)	Acanthomeniidae	exact	accepted		family	family	temp name	Morphological	Morphological	see morphological data (combined with DNA)							12:16:00	19/10/2013	10	2013
20327	y	y		Aceste ovata						record			megafauna	megafauna		OMS_S11_CRS3963_2371	#S11_CRS3963	S11_CRS3963	Echinodermata	Echinoidea	Spatangoida	Schizasteridae	Aceste		ovata				Aceste ovata	Aceste ovata	exact	accepted		species	species	species		Not Reported								13:10:00	15/03/2015	3	2015
19344	y	y		Aceste ovata						record			megafauna	megafauna		OMS_S07_CRS3962_2370	#S07_CRS3962	S07_CRS3962	Echinodermata	Echinoidea	Spatangoida	Schizasteridae	Aceste		ovata				Aceste ovata	Aceste ovata	exact	accepted		species	species	species		Not Reported								20:30:00	11/03/2015	3	2015
18783	y	y		Aceste ovata						record			megafauna	megafauna		OMS_S04_CRS3961_2369	#S04_CRS3961	S04_CRS3961	Echinodermata	Echinoidea	Spatangoida	Schizasteridae	Aceste		ovata				Aceste ovata	Aceste ovata	exact	accepted		species	species	species		Not Reported								19:37:00	27/02/2015	2	2015
50988	y	y		Aceste ovata						record			megafauna	megafauna	Other	UKSRL1_UK1-AB02-U06_CS_18_43	#UK1-AB02-U06_CS_18	UK1-AB02-U06_CS_18	Echinodermata	Echinoidea	Spatangoida	Schizasteridae	Aceste		ovata				Aceste ovata	Aceste ovata	exact	accepted		species	species	species		Not Reported								03:05:00	20/02/2015	2	2015
50986	y	y		Aceste ovata						record			megafauna	megafauna	Other	UKSRL1_UK1-AB02-U06_CS_09_42	#UK1-AB02-U06_CS_09	UK1-AB02-U06_CS_09	Echinodermata	Echinoidea	Spatangoida	Schizasteridae	Aceste		ovata				Aceste ovata	Aceste ovata	exact	accepted		species	species	species		Not Reported								03:05:00	20/02/2015	2	2015
50984	y	y		Aceste ovata						record			megafauna	megafauna	Other	UKSRL1_UK1-AB02-U06_CS_07_41	#UK1-AB02-U06_CS_07	UK1-AB02-U06_CS_07	Echinodermata	Echinoidea	Spatangoida	Schizasteridae	Aceste		ovata				Aceste ovata	Aceste ovata	exact	accepted		species	species	species		Not Reported								03:05:00	20/02/2015	2	2015
50658	y	y		Aceste ovata						record			megafauna	megafauna	Other	UKSRL1_OMS-AB02-S11_CS_60_40	#OMS-AB02-S11_CS_60	OMS-AB02-S11_CS_60	Echinodermata	Echinoidea	Spatangoida	Schizasteridae	Aceste		ovata				Aceste ovata	Aceste ovata	exact	accepted		species	species	species		Not Reported								13:10:00	15/03/2015	3	2015
50648	y	y		Aceste ovata						record			megafauna	megafauna	Other	UKSRL1_OMS-AB02-S07_CS_51_39	#OMS-AB02-S07_CS_51	OMS-AB02-S07_CS_51	Echinodermata	Echinoidea	Spatangoida	Schizasteridae	Aceste		ovata				Aceste ovata	Aceste ovata	exact	accepted		species	species	species		Not Reported								20:33:00	11/03/2015	3	2015
50637	y	y		Aceste ovata						record			megafauna	megafauna	Other	UKSRL1_OMS-AB02-S04_CS_16_38	#OMS-AB02-S04_CS_16	OMS-AB02-S04_CS_16	Echinodermata	Echinoidea	Spatangoida	Schizasteridae	Aceste		ovata				Aceste ovata	Aceste ovata	exact	accepted		species	species	species		Not Reported								19:37:00	27/02/2015	2	2015
24242	y	y		Acrocirridae						temporary name			macrofauna	macrofauna	macro	UKSRL1_UK1-A-J_CRS1542_580	#UK1-A-J_CRS1542	UK1-A-J_CRS1542	Annelida	Polychaeta	Terebellida	Acrocirridae				Acrocirridae - sp. indeterminate	gen	yes	Acrocirridae - sp. indeterminate	Acrocirridae	exact	accepted		family	family	family		Not Reported		indet	species					13:27:00	21/10/2013	10	2013
23431	y	y		Acrocirridae						temporary name			macrofauna	macrofauna	macro	UKSRL1_UK1-A-F_CRS1523_302	#UK1-A-F_CRS1523	UK1-A-F_CRS1523	Annelida	Polychaeta	Terebellida	Acrocirridae				Acrocirridae - sp. indeterminate	gen	yes	Acrocirridae - sp. indeterminate	Acrocirridae	exact	accepted		family	family	family		Not Reported		indet	species					14:33:00	16/10/2013	10	2013
21168	y	y		Acrocirridae						temporary name			macrofauna	macrofauna	macro	UKSRL1_UK1-A-A_CRS1493_1	#UK1-A-A_CRS1493	UK1-A-A_CRS1493	Annelida	Polychaeta	Terebellida	Acrocirridae				Acrocirridae - sp. indeterminate	gen	yes	Acrocirridae - sp. indeterminate	Acrocirridae	exact	accepted		family	family	family		Not Reported		indet	species					17:15:00	10/08/2013	8	2013
50696	y	y		Acrocirridae						temporary name			macrofauna	macrofauna	Other	UKSRL1_UK1_AB02_BC05_BC628_626	#UK1_AB02_BC05_BC628	UK1_AB02_BC05_BC628	Annelida	Polychaeta	Terebellida	Acrocirridae				Acrocirridae sp. (NHM_010)	gen	yes	Acrocirridae sp. (NHM_010)	Acrocirridae	exact	accepted		family	family	temp name		Not Reported	see morphological data (combined with DNA)							03:20:00	16/03/2015	3	2015
50052	y	y		Acrocirridae						temporary name			macrofauna	macrofauna	Other	UKSRL1_UK1_AB01_BC13_BC459_457	#UK1_AB01_BC13_BC459	UK1_AB01_BC13_BC459	Annelida	Polychaeta	Terebellida	Acrocirridae				Acrocirridae sp. (NHM_010)	gen	yes	Acrocirridae sp. (NHM_010)	Acrocirridae	exact	accepted		family	family	temp name		Not Reported	see morphological data (combined with DNA)							03:17:00	16/03/2015	3	2015
43917	y	y		Acrocirridae						temporary name			macrofauna	macrofauna		UKSRL1_OMS-AB02-S02_NHM_1164B_144	#OMS-AB02-S02_NHM_1164B	OMS-AB02-S02_NHM_1164B	Annelida	Polychaeta	Terebellida	Acrocirridae				Acrocirridae sp. (NHM_1164B)	gen	yes	Acrocirridae sp. (NHM_1164B)	Acrocirridae	exact	accepted		family	family	temp name		Not Reported	see morphological data (combined with DNA)							19:09:00	26/02/2015	2	2015
49554	y	y		Acrocirridae						temporary name			macrofauna	macrofauna	Other	UKSRL1_UK1-AB02-U12_NHM_1583C_1190	#UK1-AB02-U12_NHM_1583C	UK1-AB02-U12_NHM_1583C	Annelida	Polychaeta	Terebellida	Acrocirridae				Acrocirridae sp. (NHM_1583C)	gen	yes	Acrocirridae sp. (NHM_1583C)	Acrocirridae	exact	accepted		family	family	temp name	Morphological	Morphological	see morphological data (combined with DNA)							13:51:00	07/03/2015	3	2015
43034	y	y		Acrocirridae						temporary name			macrofauna	macrofauna		UKSRL1_APEI6-AB02-A01_NHM_2119_1510	#APEI6-AB02-A01_NHM_2119	APEI6-AB02-A01_NHM_2119	Annelida	Polychaeta	Terebellida	Acrocirridae				Acrocirridae sp. (NHM_2090)	gen	yes	Acrocirridae sp. (NHM_2090)	Acrocirridae	exact	accepted		family	family	temp name		Not Reported	see morphological data (combined with DNA)							16:12:00	20/03/2015	3	2015
50369	y	y		Acrocirridae						temporary name			macrofauna	macrofauna	Other	UKSRL1_APEI6_AB02_EB13_BC1048_1046	#APEI6_AB02_EB13_BC1048	APEI6_AB02_EB13_BC1048	Annelida	Polychaeta	Terebellida	Acrocirridae				Acrocirridae sp. (NHM_2119)	gen	yes	Acrocirridae sp. (NHM_2119)	Acrocirridae	exact	accepted		family	family	temp name		Not Reported	see morphological data (combined with DNA)							03:27:00	16/03/2015	3	2015
43047	y	y		Acrocirridae						temporary name			macrofauna	macrofauna	Other	UKSRL1_APEI6-AB02-A01_NHM_2147_1516	#APEI6-AB02-A01_NHM_2147	APEI6-AB02-A01_NHM_2147	Annelida	Polychaeta	Terebellida	Acrocirridae				Acrocirridae sp. (NHM_2147)	gen	yes	Acrocirridae sp. (NHM_2147)	Acrocirridae	exact	accepted		family	family	temp name	Morphological	Morphological	see morphological data (combined with DNA)							16:12:00	20/03/2015	3	2015
50376	y	y		Acrocirridae						temporary name			macrofauna	macrofauna	Other	UKSRL1_APEI6_AB02_EB13_BC1055_1053	#APEI6_AB02_EB13_BC1055	APEI6_AB02_EB13_BC1055	Annelida	Polychaeta	Terebellida	Acrocirridae				Acrocirridae sp. (NHM_2147)	gen	yes	Acrocirridae sp. (NHM_2147)	Acrocirridae	exact	accepted		family	family	temp name		Not Reported	see morphological data (combined with DNA)							03:27:00	16/03/2015	3	2015
49426	y	y		Acrocirridae						temporary name			macrofauna	macrofauna		UKSRL1_UK1-AB02-U11_NHM_1513_1154	#UK1-AB02-U11_NHM_1513	UK1-AB02-U11_NHM_1513	Annelida	Polychaeta	Terebellida	Acrocirridae				Acrocirridae sp. (NHM_559)	gen	yes	Acrocirridae sp. (NHM_559)	Acrocirridae	exact	accepted		family	family	temp name		Not Reported	see morphological data (combined with DNA)							16:41:00	05/03/2015	3	2015
48977	y	y		Acrocirridae						temporary name			macrofauna	macrofauna		UKSRL1_UK1-AB02-U07_NHM_1477_1128	#UK1-AB02-U07_NHM_1477	UK1-AB02-U07_NHM_1477	Annelida	Polychaeta	Terebellida	Acrocirridae				Acrocirridae sp. (NHM_559)	gen	yes	Acrocirridae sp. (NHM_559)	Acrocirridae	exact	accepted		family	family	temp name		Not Reported	see morphological data (combined with DNA)							18:29:00	03/03/2015	3	2015
47146	y	y		Acrocirridae						temporary name			macrofauna	macrofauna	Other	UKSRL1_UK1-AB02-U02_NHM_0649_584	#UK1-AB02-U02_NHM_0649	UK1-AB02-U02_NHM_0649	Annelida	Polychaeta	Terebellida	Acrocirridae				Acrocirridae sp. (NHM_559)	gen	yes	Acrocirridae sp. (NHM_559)	Acrocirridae	exact	accepted		family	family	temp name	Morphological	Morphological	see morphological data (combined with DNA)							00:05:00	19/02/2015	2	2015
47142	y	y		Acrocirridae						temporary name			macrofauna	macrofauna		UKSRL1_UK1-AB02-U02_NHM_0643_581	#UK1-AB02-U02_NHM_0643	UK1-AB02-U02_NHM_0643	Annelida	Polychaeta	Terebellida	Acrocirridae				Acrocirridae sp. (NHM_559)	gen	yes	Acrocirridae sp. (NHM_559)	Acrocirridae	exact	accepted		family	family	temp name		Not Reported	see morphological data (combined with DNA)							10:32:00	17/02/2015	2	2015
46698	y	y		Acrocirridae						temporary name			macrofauna	macrofauna	Other	UKSRL1_UK1-AB02-EB02_NHM_0732_632	#UK1-AB02-EB02_NHM_0732	UK1-AB02-EB02_NHM_0732	Annelida	Polychaeta	Terebellida	Acrocirridae				Acrocirridae sp. (NHM_559)	gen	yes	Acrocirridae sp. (NHM_559)	Acrocirridae	exact	accepted		family	family	temp name	Morphological	Morphological	see morphological data (combined with DNA)							03:09:00	20/02/2015	2	2015
46624	y	y		Acrocirridae						temporary name			macrofauna	macrofauna	Other	UKSRL1_UK1-AB02-EB01_NHM_0594_554	#UK1-AB02-EB01_NHM_0594	UK1-AB02-EB01_NHM_0594	Annelida	Polychaeta	Terebellida	Acrocirridae				Acrocirridae sp. (NHM_559)	gen	yes	Acrocirridae sp. (NHM_559)	Acrocirridae	exact	accepted		family	family	temp name	Morphological	Morphological	see morphological data (combined with DNA)							02:32:00	17/02/2015	2	2015
46599	y	y		Acrocirridae						temporary name			macrofauna	macrofauna	Other	UKSRL1_UK1-AB02-EB01_NHM_0560_529	#UK1-AB02-EB01_NHM_0560	UK1-AB02-EB01_NHM_0560	Annelida	Polychaeta	Terebellida	Acrocirridae				Acrocirridae sp. (NHM_559)	gen	yes	Acrocirridae sp. (NHM_559)	Acrocirridae	exact	accepted		family	family	temp name	Morphological	Morphological	see morphological data (combined with DNA)							02:32:00	17/02/2015	2	2015
46598	y	y		Acrocirridae						temporary name			macrofauna	macrofauna	Other	UKSRL1_UK1-AB02-EB01_NHM_0559_528	#UK1-AB02-EB01_NHM_0559	UK1-AB02-EB01_NHM_0559	Annelida	Polychaeta	Terebellida	Acrocirridae				Acrocirridae sp. (NHM_559)	gen	yes	Acrocirridae sp. (NHM_559)	Acrocirridae	exact	accepted		family	family	temp name	Morphological	Morphological	see morphological data (combined with DNA)							02:32:00	17/02/2015	2	2015
50935	y	y		Acrocirridae						temporary name			macrofauna	macrofauna	Other	UKSRL1_UK1_AB02_EB08_BC844_842	#UK1_AB02_EB08_BC844	UK1_AB02_EB08_BC844	Annelida	Polychaeta	Terebellida	Acrocirridae				Acrocirridae sp. (NHM_559)	gen	yes	Acrocirridae sp. (NHM_559)	Acrocirridae	exact	accepted		family	family	temp name		Not Reported	see morphological data (combined with DNA)							03:24:00	16/03/2015	3	2015
50930	y	y		Acrocirridae						temporary name			macrofauna	macrofauna	Other	UKSRL1_UK1_AB02_EB07_BC836_834	#UK1_AB02_EB07_BC836	UK1_AB02_EB07_BC836	Annelida	Polychaeta	Terebellida	Acrocirridae				Acrocirridae sp. (NHM_559)	gen	yes	Acrocirridae sp. (NHM_559)	Acrocirridae	exact	accepted		family	family	temp name		Not Reported	see morphological data (combined with DNA)							03:24:00	16/03/2015	3	2015
50735	y	y		Acrocirridae						temporary name			macrofauna	macrofauna	Other	UKSRL1_UK1_AB02_EB01_BC514_512	#UK1_AB02_EB01_BC514	UK1_AB02_EB01_BC514	Annelida	Polychaeta	Terebellida	Acrocirridae				Acrocirridae sp. (NHM_559)	gen	yes	Acrocirridae sp. (NHM_559)	Acrocirridae	exact	accepted		family	family	temp name		Not Reported	see morphological data (combined with DNA)							03:18:00	16/03/2015	3	2015
46051	y	y		Acrocirridae						temporary name			macrofauna	macrofauna		UKSRL1_OMS-AB02-S10_NHM_1948H_1419	#OMS-AB02-S10_NHM_1948H	OMS-AB02-S10_NHM_1948H	Annelida	Polychaeta	Terebellida	Acrocirridae				Acrocirridae sp. (NHM_559)	gen	yes	Acrocirridae sp. (NHM_559)	Acrocirridae	exact	accepted		family	family	temp name		Not Reported	see morphological data (combined with DNA)							15:31:00	13/03/2015	3	2015
45175	y	y		Acrocirridae						temporary name			macrofauna	macrofauna	Other	UKSRL1_OMS-AB02-S07_NHM_1771_1286	#OMS-AB02-S07_NHM_1771	OMS-AB02-S07_NHM_1771	Annelida	Polychaeta	Terebellida	Acrocirridae				Acrocirridae sp. (NHM_559)	gen	yes	Acrocirridae sp. (NHM_559)	Acrocirridae	exact	accepted		family	family	temp name	Morphological	Morphological	see morphological data (combined with DNA)							20:33:00	13/01/2015	1	2015
44530	y	y		Acrocirridae						temporary name			macrofauna	macrofauna	Other	UKSRL1_OMS-AB02-S05_NHM_1348C_1036	#OMS-AB02-S05_NHM_1348C	OMS-AB02-S05_NHM_1348C	Annelida	Polychaeta	Terebellida	Acrocirridae				Acrocirridae sp. (NHM_559)	gen	yes	Acrocirridae sp. (NHM_559)	Acrocirridae	exact	accepted		family	family	temp name	Morphological	Morphological	see morphological data (combined with DNA)							02:02:00	01/03/2015	3	2015
50534	y	y		Acrocirridae						temporary name			macrofauna	macrofauna	Other	UKSRL1_OMS1_AB02_EB10_BC914_912	#OMS1_AB02_EB10_BC914	OMS1_AB02_EB10_BC914	Annelida	Polychaeta	Terebellida	Acrocirridae				Acrocirridae sp. (NHM_559)	gen	yes	Acrocirridae sp. (NHM_559)	Acrocirridae	exact	accepted		family	family	temp name		Not Reported	see morphological data (combined with DNA)							03:25:00	16/03/2015	3	2015
46607	y	y		Acrocirridae						temporary name			macrofauna	macrofauna	Other	UKSRL1_UK1-AB02-EB01_NHM_0576_537	#UK1-AB02-EB01_NHM_0576	UK1-AB02-EB01_NHM_0576	Annelida	Polychaeta	Terebellida	Acrocirridae				Acrocirridae sp. (NHM_576)	gen	yes	Acrocirridae sp. (NHM_576)	Acrocirridae	exact	accepted		family	family	temp name	Morphological	Morphological	see morphological data (combined with DNA)							02:32:00	17/02/2015	2	2015
47135	y	y		Acrocirridae						temporary name			macrofauna	macrofauna		UKSRL1_UK1-AB02-U02_NHM_0630_574	#UK1-AB02-U02_NHM_0630	UK1-AB02-U02_NHM_0630	Annelida	Polychaeta	Terebellida	Acrocirridae				Acrocirridae sp. (NHM_578)	gen	yes	Acrocirridae sp. (NHM_578)	Acrocirridae	exact	accepted		family	family	temp name		Not Reported	see morphological data (combined with DNA)							10:32:00	17/02/2015	2	2015
47125	y	y		Acrocirridae						temporary name			macrofauna	macrofauna		UKSRL1_UK1-AB02-U02_NHM_0607B_564	#UK1-AB02-U02_NHM_0607B	UK1-AB02-U02_NHM_0607B	Annelida	Polychaeta	Terebellida	Acrocirridae				Acrocirridae sp. (NHM_578)	gen	yes	Acrocirridae sp. (NHM_578)	Acrocirridae	exact	accepted		family	family	temp name		Not Reported	see morphological data (combined with DNA)							10:32:00	17/02/2015	2	2015
47124	y	y		Acrocirridae						temporary name			macrofauna	macrofauna		UKSRL1_UK1-AB02-U02_NHM_0607A_563	#UK1-AB02-U02_NHM_0607A	UK1-AB02-U02_NHM_0607A	Annelida	Polychaeta	Terebellida	Acrocirridae				Acrocirridae sp. (NHM_578)	gen	yes	Acrocirridae sp. (NHM_578)	Acrocirridae	exact	accepted		family	family	temp name		Not Reported	see morphological data (combined with DNA)							10:32:00	17/02/2015	2	2015
47115	y	y		Acrocirridae						temporary name			macrofauna	macrofauna		UKSRL1_UK1-AB02-U02_NHM_0593A_554	#UK1-AB02-U02_NHM_0593A	UK1-AB02-U02_NHM_0593A	Annelida	Polychaeta	Terebellida	Acrocirridae				Acrocirridae sp. (NHM_578)	gen	yes	Acrocirridae sp. (NHM_578)	Acrocirridae	exact	accepted		family	family	temp name		Not Reported	see morphological data (combined with DNA)							10:32:00	17/02/2015	2	2015
47102	y	y		Acrocirridae						temporary name			macrofauna	macrofauna		UKSRL1_UK1-AB02-U02_NHM_0579_541	#UK1-AB02-U02_NHM_0579	UK1-AB02-U02_NHM_0579	Annelida	Polychaeta	Terebellida	Acrocirridae				Acrocirridae sp. (NHM_578)	gen	yes	Acrocirridae sp. (NHM_578)	Acrocirridae	exact	accepted		family	family	temp name		Not Reported	see morphological data (combined with DNA)							10:32:00	17/02/2015	2	2015
46853	y	y		Acrocirridae						temporary name			macrofauna	macrofauna	Other	UKSRL1_UK1-AB02-EB03_NHM_0940_797	#UK1-AB02-EB03_NHM_0940	UK1-AB02-EB03_NHM_0940	Annelida	Polychaeta	Terebellida	Acrocirridae				Acrocirridae sp. (NHM_578)	gen	yes	Acrocirridae sp. (NHM_578)	Acrocirridae	exact	accepted		family	family	temp name	Morphological	Morphological	see morphological data (combined with DNA)							01:25:00	23/02/2015	2	2015
46695	y	y		Acrocirridae						temporary name			macrofauna	macrofauna	Other	UKSRL1_UK1-AB02-EB02_NHM_0729_629	#UK1-AB02-EB02_NHM_0729	UK1-AB02-EB02_NHM_0729	Annelida	Polychaeta	Terebellida	Acrocirridae				Acrocirridae sp. (NHM_578)	gen	yes	Acrocirridae sp. (NHM_578)	Acrocirridae	exact	accepted		family	family	temp name	Morphological	Morphological	see morphological data (combined with DNA)							03:09:00	20/02/2015	2	2015
46677	y	y		Acrocirridae						temporary name			macrofauna	macrofauna	Other	UKSRL1_UK1-AB02-EB02_NHM_0697_611	#UK1-AB02-EB02_NHM_0697	UK1-AB02-EB02_NHM_0697	Annelida	Polychaeta	Terebellida	Acrocirridae				Acrocirridae sp. (NHM_578)	gen	yes	Acrocirridae sp. (NHM_578)	Acrocirridae	exact	accepted		family	family	temp name	Morphological	Morphological	see morphological data (combined with DNA)							03:09:00	20/02/2015	2	2015
46634	y	y		Acrocirridae						temporary name			macrofauna	macrofauna	Other	UKSRL1_UK1-AB02-EB01_NHM_0607C_564	#UK1-AB02-EB01_NHM_0607C	UK1-AB02-EB01_NHM_0607C	Annelida	Polychaeta	Terebellida	Acrocirridae				Acrocirridae sp. (NHM_578)	gen	yes	Acrocirridae sp. (NHM_578)	Acrocirridae	exact	accepted		family	family	temp name	Morphological	Morphological	see morphological data (combined with DNA)							02:32:00	17/02/2015	2	2015
46631	y	y		Acrocirridae						temporary name			macrofauna	macrofauna	Other	UKSRL1_UK1-AB02-EB01_NHM_0607_561	#UK1-AB02-EB01_NHM_0607	UK1-AB02-EB01_NHM_0607	Annelida	Polychaeta	Terebellida	Acrocirridae				Acrocirridae sp. (NHM_578)	gen	yes	Acrocirridae sp. (NHM_578)	Acrocirridae	exact	accepted		family	family	temp name	Morphological	Morphological	see morphological data (combined with DNA)							02:32:00	17/02/2015	2	2015
46611	y	y		Acrocirridae						temporary name			macrofauna	macrofauna	Other	UKSRL1_UK1-AB02-EB01_NHM_0580_541	#UK1-AB02-EB01_NHM_0580	UK1-AB02-EB01_NHM_0580	Annelida	Polychaeta	Terebellida	Acrocirridae				Acrocirridae sp. (NHM_578)	gen	yes	Acrocirridae sp. (NHM_578)	Acrocirridae	exact	accepted		family	family	temp name	Morphological	Morphological	see morphological data (combined with DNA)							02:32:00	17/02/2015	2	2015
46609	y	y		Acrocirridae						temporary name			macrofauna	macrofauna	Other	UKSRL1_UK1-AB02-EB01_NHM_0578_539	#UK1-AB02-EB01_NHM_0578	UK1-AB02-EB01_NHM_0578	Annelida	Polychaeta	Terebellida	Acrocirridae				Acrocirridae sp. (NHM_578)	gen	yes	Acrocirridae sp. (NHM_578)	Acrocirridae	exact	accepted		family	family	temp name	Morphological	Morphological	see morphological data (combined with DNA)							02:32:00	17/02/2015	2	2015
50745	y	y		Acrocirridae						temporary name			macrofauna	macrofauna	Other	UKSRL1_UK1_AB02_EB01_BC524_522	#UK1_AB02_EB01_BC524	UK1_AB02_EB01_BC524	Annelida	Polychaeta	Terebellida	Acrocirridae				Acrocirridae sp. (NHM_578)	gen	yes	Acrocirridae sp. (NHM_578)	Acrocirridae	exact	accepted		family	family	temp name		Not Reported	see morphological data (combined with DNA)							03:19:00	16/03/2015	3	2015
43075	y	y		Acrocirridae						temporary name			macrofauna	macrofauna	Other	UKSRL1_APEI6-AB02-A01_NHM_2178_1530	#APEI6-AB02-A01_NHM_2178	APEI6-AB02-A01_NHM_2178	Annelida	Polychaeta	Terebellida	Acrocirridae				Acrocirridae sp. (NHM_578)	gen	yes	Acrocirridae sp. (NHM_578)	Acrocirridae	exact	accepted		family	family	temp name	Morphological	Morphological	see morphological data (combined with DNA)							19:50:00	23/01/2015	1	2015
50351	y	y		Acrocirridae						temporary name			macrofauna	macrofauna	Other	UKSRL1_APEI6_AB02_BC28_BC1066_1064	#APEI6_AB02_BC28_BC1066	APEI6_AB02_BC28_BC1066	Annelida	Polychaeta	Terebellida	Acrocirridae				Acrocirridae sp. (NHM_578)	gen	yes	Acrocirridae sp. (NHM_578)	Acrocirridae	exact	accepted		family	family	temp name		Not Reported	see morphological data (combined with DNA)							03:28:00	16/03/2015	3	2015
48720	y	y		Acrocirridae						temporary name			macrofauna	macrofauna		UKSRL1_UK1-AB02-U06_NHM_0863_748	#UK1-AB02-U06_NHM_0863	UK1-AB02-U06_NHM_0863	Annelida	Polychaeta	Terebellida	Acrocirridae				Acrocirridae sp. (NHM_612)	gen	yes	Acrocirridae sp. (NHM_612)	Acrocirridae	exact	accepted		family	family	temp name		Not Reported	see morphological data (combined with DNA)							07:28:00	22/02/2015	2	2015
46638	y	y		Acrocirridae						temporary name			macrofauna	macrofauna	Other	UKSRL1_UK1-AB02-EB01_NHM_0612_568	#UK1-AB02-EB01_NHM_0612	UK1-AB02-EB01_NHM_0612	Annelida	Polychaeta	Terebellida	Acrocirridae				Acrocirridae sp. (NHM_612)	gen	yes	Acrocirridae sp. (NHM_612)	Acrocirridae	exact	accepted		family	family	temp name	Morphological	Morphological	see morphological data (combined with DNA)							02:32:00	17/02/2015	2	2015
50896	y	y		Acrocirridae						temporary name			macrofauna	macrofauna	Other	UKSRL1_UK1_AB02_EB04_BC688_686	#UK1_AB02_EB04_BC688	UK1_AB02_EB04_BC688	Annelida	Polychaeta	Terebellida	Acrocirridae				Acrocirridae sp. (NHM_612)	gen	yes	Acrocirridae sp. (NHM_612)	Acrocirridae	exact	accepted		family	family	temp name		Not Reported	see morphological data (combined with DNA)							03:21:00	16/03/2015	3	2015
50890	y	y		Acrocirridae						temporary name			macrofauna	macrofauna	Other	UKSRL1_UK1_AB02_EB04_BC682_680	#UK1_AB02_EB04_BC682	UK1_AB02_EB04_BC682	Annelida	Polychaeta	Terebellida	Acrocirridae				Acrocirridae sp. (NHM_612)	gen	yes	Acrocirridae sp. (NHM_612)	Acrocirridae	exact	accepted		family	family	temp name		Not Reported	see morphological data (combined with DNA)							03:21:00	16/03/2015	3	2015
45871	y	y		Acrocirridae						temporary name			macrofauna	macrofauna		UKSRL1_OMS-AB02-S10_NHM_1884_1359	#OMS-AB02-S10_NHM_1884	OMS-AB02-S10_NHM_1884	Annelida	Polychaeta	Terebellida	Acrocirridae				Acrocirridae sp. (NHM_612)	gen	yes	Acrocirridae sp. (NHM_612)	Acrocirridae	exact	accepted		family	family	temp name		Not Reported	see morphological data (combined with DNA)							15:31:00	13/03/2015	3	2015
44437	y	y		Acrocirridae						temporary name			macrofauna	macrofauna	Other	UKSRL1_OMS-AB02-S05_NHM_1315_1005	#OMS-AB02-S05_NHM_1315	OMS-AB02-S05_NHM_1315	Annelida	Polychaeta	Terebellida	Acrocirridae				Acrocirridae sp. (NHM_612)	gen	yes	Acrocirridae sp. (NHM_612)	Acrocirridae	exact	accepted		family	family	temp name	Morphological	Morphological	see morphological data (combined with DNA)							02:02:00	01/03/2015	3	2015
43793	y	y		Acrocirridae						temporary name			macrofauna	macrofauna		UKSRL1_OMS-AB02-S02_NHM_1084_887	#OMS-AB02-S02_NHM_1084	OMS-AB02-S02_NHM_1084	Annelida	Polychaeta	Terebellida	Acrocirridae				Acrocirridae sp. (NHM_612)	gen	yes	Acrocirridae sp. (NHM_612)	Acrocirridae	exact	accepted		family	family	temp name		Not Reported	see morphological data (combined with DNA)							19:09:00	26/02/2015	2	2015
43752	y	y		Acrocirridae						temporary name			macrofauna	macrofauna		UKSRL1_OMS-AB02-S02_NHM_1069_101	#OMS-AB02-S02_NHM_1069	OMS-AB02-S02_NHM_1069	Annelida	Polychaeta	Terebellida	Acrocirridae				Acrocirridae sp. (NHM_612)	gen	yes	Acrocirridae sp. (NHM_612)	Acrocirridae	exact	accepted		family	family	temp name		Not Reported	see morphological data (combined with DNA)							19:09:00	26/02/2015	2	2015
43222	y	y		Acrocirridae						temporary name			macrofauna	macrofauna		UKSRL1_OMS-AB02-S01_NHM_1023_75	#OMS-AB02-S01_NHM_1023	OMS-AB02-S01_NHM_1023	Annelida	Polychaeta	Terebellida	Acrocirridae				Acrocirridae sp. (NHM_612)	gen	yes	Acrocirridae sp. (NHM_612)	Acrocirridae	exact	accepted		family	family	temp name		Not Reported	see morphological data (combined with DNA)							16:49:00	24/02/2015	2	2015
43201	y	y		Acrocirridae						temporary name			macrofauna	macrofauna		UKSRL1_OMS-AB02-S01_NHM_1012_68	#OMS-AB02-S01_NHM_1012	OMS-AB02-S01_NHM_1012	Annelida	Polychaeta	Terebellida	Acrocirridae				Acrocirridae sp. (NHM_612)	gen	yes	Acrocirridae sp. (NHM_612)	Acrocirridae	exact	accepted		family	family	temp name		Not Reported	see morphological data (combined with DNA)							16:49:00	24/02/2015	2	2015
43179	y	y		Acrocirridae						temporary name			macrofauna	macrofauna		UKSRL1_OMS-AB02-S01_NHM_0998_833	#OMS-AB02-S01_NHM_0998	OMS-AB02-S01_NHM_0998	Annelida	Polychaeta	Terebellida	Acrocirridae				Acrocirridae sp. (NHM_612)	gen	yes	Acrocirridae sp. (NHM_612)	Acrocirridae	exact	accepted		family	family	temp name		Not Reported	see morphological data (combined with DNA)							16:49:00	24/02/2015	2	2015
50558	y	y		Acrocirridae						temporary name			macrofauna	macrofauna	Other	UKSRL1_OMS1_AB02_EB11_BC949_947	#OMS1_AB02_EB11_BC949	OMS1_AB02_EB11_BC949	Annelida	Polychaeta	Terebellida	Acrocirridae				Acrocirridae sp. (NHM_612)	gen	yes	Acrocirridae sp. (NHM_612)	Acrocirridae	exact	accepted		family	family	temp name		Not Reported	see morphological data (combined with DNA)							03:26:00	16/03/2015	3	2015
50488	y	y		Acrocirridae						temporary name			macrofauna	macrofauna	Other	UKSRL1_OMS1_AB02_EB06_BC777_775	#OMS1_AB02_EB06_BC777	OMS1_AB02_EB06_BC777	Annelida	Polychaeta	Terebellida	Acrocirridae				Acrocirridae sp. (NHM_612)	gen	yes	Acrocirridae sp. (NHM_612)	Acrocirridae	exact	accepted		family	family	temp name		Not Reported	see morphological data (combined with DNA)							03:23:00	16/03/2015	3	2015
47851	y	y		Acrocirridae						temporary name			macrofauna	macrofauna		UKSRL1_UK1-AB02-U04_NHM_0941_799	#UK1-AB02-U04_NHM_0941	UK1-AB02-U04_NHM_0941	Annelida	Polychaeta	Terebellida	Acrocirridae				Acrocirridae sp. (NHM_941)	gen	yes	Acrocirridae sp. (NHM_941)	Acrocirridae	exact	accepted		family	family	temp name		Not Reported	see morphological data (combined with DNA)							09:25:00	23/02/2015	2	2015
47852	y	y		Acrocirridae						temporary name			macrofauna	macrofauna		UKSRL1_UK1-AB02-U04_NHM_0942_800	#UK1-AB02-U04_NHM_0942	UK1-AB02-U04_NHM_0942	Annelida	Polychaeta	Terebellida	Acrocirridae				Acrocirridae sp. (NHM_942)	gen	yes	Acrocirridae sp. (NHM_942)	Acrocirridae	exact	accepted		family	family	temp name		Not Reported	see morphological data (combined with DNA)							09:25:00	23/02/2015	2	2015
50870	y	y		Acrocirridae						temporary name			macrofauna	macrofauna	Other	UKSRL1_UK1_AB02_EB03_BC663_661	#UK1_AB02_EB03_BC663	UK1_AB02_EB03_BC663	Annelida	Polychaeta	Terebellida	Acrocirridae				Acrocirridae sp. (NHM_942)	gen	yes	Acrocirridae sp. (NHM_942)	Acrocirridae	exact	accepted		family	family	temp name		Not Reported	see morphological data (combined with DNA)							03:21:00	16/03/2015	3	2015
6436	y	y		Acrocirridae						temporary name			macrofauna	macrofauna	macro	BGR1_#12EBS_MU219_219	##12EBS_MU219	12EBS_MU219	Annelida	Polychaeta	Terebellida	Acrocirridae				Acrocirridae sp.1	gen	yes	Acrocirridae sp.1	Acrocirridae	exact	accepted		family	family	temp name		Not Reported								06:07:00	28/04/2010	4	2010
6329	y	y		Acrocirridae						temporary name			macrofauna	macrofauna	macro	BGR1_#12EBS_BD219_219	##12EBS_BD219	12EBS_BD219	Annelida	Polychaeta	Terebellida	Acrocirridae				Acrocirridae sp.1	gen	yes	Acrocirridae sp.1	Acrocirridae	exact	accepted		family	family	temp name		Not Reported								06:07:00	28/04/2010	4	2010
410	y	y		Acrocirridae						temporary name			macrofauna	macrofauna	macro	BGR1_#107EBS_MU805_805	##107EBS_MU805	107EBS_MU805	Annelida	Polychaeta	Terebellida	Acrocirridae				Acrocirridae sp.1	gen	yes	Acrocirridae sp.1	Acrocirridae	exact	accepted		family	family	temp name		Not Reported								08:00:00	26/04/2012	4	2012
325	y	y		Acrocirridae						temporary name			macrofauna	macrofauna	macro	BGR1_#107EBS_BD805_805	##107EBS_BD805	107EBS_BD805	Annelida	Polychaeta	Terebellida	Acrocirridae				Acrocirridae sp.1	gen	yes	Acrocirridae sp.1	Acrocirridae	exact	accepted		family	family	temp name		Not Reported								08:00:00	26/04/2012	4	2012
258	y	y		Acrocirridae						temporary name			macrofauna	macrofauna	macro	BGR1_#101EBS_MU720_720	##101EBS_MU720	101EBS_MU720	Annelida	Polychaeta	Terebellida	Acrocirridae				Acrocirridae sp.1	gen	yes	Acrocirridae sp.1	Acrocirridae	exact	accepted		family	family	temp name		Not Reported								05:12:00	25/04/2012	4	2012
190	y	y		Acrocirridae						temporary name			macrofauna	macrofauna	macro	BGR1_#101EBS_BD720_720	##101EBS_BD720	101EBS_BD720	Annelida	Polychaeta	Terebellida	Acrocirridae				Acrocirridae sp.1	gen	yes	Acrocirridae sp.1	Acrocirridae	exact	accepted		family	family	temp name		Not Reported								05:12:00	25/04/2012	4	2012
24615	y	y		Actiniaria						temporary name			megafauna	megafauna	mega	UKSRL1_UK1-A-K_RV06 Transect 1_54	#UK1-A-K_RV06 Transect 1	UK1-A-K_RV06 Transect 1	Cnidaria	Anthozoa	Actiniaria					Actiniaria morphotype 10	gen	yes	Actiniaria morphotype 10	Actiniaria	exact	accepted		order	order	temp name		Not Reported								18:17:00	20/10/2013	10	2013
24689	y	y		Actiniaria						temporary name			megafauna	megafauna	mega	UKSRL1_UK1-A-K_RV06 Transect 2_128	#UK1-A-K_RV06 Transect 2	UK1-A-K_RV06 Transect 2	Cnidaria	Anthozoa	Actiniaria					Actiniaria morphotype 14	gen	yes	Actiniaria morphotype 14	Actiniaria	exact	accepted		order	order	temp name		Not Reported								20:15:00	20/10/2013	10	2013
24616	y	y		Actiniaria						temporary name			megafauna	megafauna	mega	UKSRL1_UK1-A-K_RV06 Transect 1_55	#UK1-A-K_RV06 Transect 1	UK1-A-K_RV06 Transect 1	Cnidaria	Anthozoa	Actiniaria					Actiniaria morphotype 14	gen	yes	Actiniaria morphotype 14	Actiniaria	exact	accepted		order	order	temp name		Not Reported								18:17:00	20/10/2013	10	2013
24613	y	y		Actiniaria						temporary name			megafauna	megafauna	mega	UKSRL1_UK1-A-K_RV06 Transect 1_52	#UK1-A-K_RV06 Transect 1	UK1-A-K_RV06 Transect 1	Cnidaria	Anthozoa	Actiniaria					Actiniaria morphotype 2	gen	yes	Actiniaria morphotype 2	Actiniaria	exact	accepted		order	order	temp name		Not Reported								18:17:00	20/10/2013	10	2013
24686	y	y		Actiniaria						temporary name			megafauna	megafauna	mega	UKSRL1_UK1-A-K_RV06 Transect 2_125	#UK1-A-K_RV06 Transect 2	UK1-A-K_RV06 Transect 2	Cnidaria	Anthozoa	Actiniaria					Actiniaria morphotype 2	gen	yes	Actiniaria morphotype 2	Actiniaria	exact	accepted		order	order	temp name		Not Reported								20:15:00	20/10/2013	10	2013
24687	y	y		Actiniaria						temporary name			megafauna	megafauna	mega	UKSRL1_UK1-A-K_RV06 Transect 2_126	#UK1-A-K_RV06 Transect 2	UK1-A-K_RV06 Transect 2	Cnidaria	Anthozoa	Actiniaria					Actiniaria morphotype 4	gen	yes	Actiniaria morphotype 4	Actiniaria	exact	accepted		order	order	temp name		Not Reported								20:15:00	20/10/2013	10	2013
24614	y	y		Actiniaria						temporary name			megafauna	megafauna	mega	UKSRL1_UK1-A-K_RV06 Transect 1_53	#UK1-A-K_RV06 Transect 1	UK1-A-K_RV06 Transect 1	Cnidaria	Anthozoa	Actiniaria					Actiniaria morphotype 4	gen	yes	Actiniaria morphotype 4	Actiniaria	exact	accepted		order	order	temp name		Not Reported								18:17:00	20/10/2013	10	2013
24688	y	y		Actiniaria						temporary name			megafauna	megafauna	mega	UKSRL1_UK1-A-K_RV06 Transect 2_127	#UK1-A-K_RV06 Transect 2	UK1-A-K_RV06 Transect 2	Cnidaria	Anthozoa	Actiniaria					Actiniaria morphotype 8	gen	yes	Actiniaria morphotype 8	Actiniaria	exact	accepted		order	order	temp name		Not Reported								20:15:00	20/10/2013	10	2013
24690	y	y		Actiniaria						temporary name			megafauna	megafauna	mega	UKSRL1_UK1-A-K_RV06 Transect 2_129	#UK1-A-K_RV06 Transect 2	UK1-A-K_RV06 Transect 2	Cnidaria	Anthozoa	Actiniaria					Actiniaria morphotype C	gen	yes	Actiniaria morphotype C	Actiniaria	exact	accepted		order	order	temp name		Not Reported								20:15:00	20/10/2013	10	2013
24612	y	y		Actiniaria						temporary name			megafauna	megafauna	mega	UKSRL1_UK1-A-K_RV06 Transect 1_51	#UK1-A-K_RV06 Transect 1	UK1-A-K_RV06 Transect 1	Cnidaria	Anthozoa	Actiniaria					Actiniaria morphotype I	gen	yes	Actiniaria morphotype I	Actiniaria	exact	accepted		order	order	temp name		Not Reported								18:17:00	20/10/2013	10	2013
24691	y	y		Actiniaria						temporary name			megafauna	megafauna	mega	UKSRL1_UK1-A-K_RV06 Transect 2_130	#UK1-A-K_RV06 Transect 2	UK1-A-K_RV06 Transect 2	Cnidaria	Anthozoa	Actiniaria					Actiniaria morphotype I	gen	yes	Actiniaria morphotype I	Actiniaria	exact	accepted		order	order	temp name		Not Reported								20:15:00	20/10/2013	10	2013
24617	y	y		Actiniaria						temporary name			megafauna	megafauna	mega	UKSRL1_UK1-A-K_RV06 Transect 1_56	#UK1-A-K_RV06 Transect 1	UK1-A-K_RV06 Transect 1	Cnidaria	Anthozoa	Actiniaria					Actiniaria morphotype L	gen	yes	Actiniaria morphotype L	Actiniaria	exact	accepted		order	order	temp name		Not Reported								18:17:00	20/10/2013	10	2013
24692	y	y		Actiniaria						temporary name			megafauna	megafauna	mega	UKSRL1_UK1-A-K_RV06 Transect 2_131	#UK1-A-K_RV06 Transect 2	UK1-A-K_RV06 Transect 2	Cnidaria	Anthozoa	Actiniaria					Actiniaria morphotype N	gen	yes	Actiniaria morphotype N	Actiniaria	exact	accepted		order	order	temp name		Not Reported								20:15:00	20/10/2013	10	2013
24618	y	y		Actiniaria						temporary name			megafauna	megafauna	mega	UKSRL1_UK1-A-K_RV06 Transect 1_57	#UK1-A-K_RV06 Transect 1	UK1-A-K_RV06 Transect 1	Cnidaria	Anthozoa	Actiniaria					Actiniaria morphotype N	gen	yes	Actiniaria morphotype N	Actiniaria	exact	accepted		order	order	temp name		Not Reported								18:17:00	20/10/2013	10	2013
12385	y	y		Actiniaria						temporary name			megafauna	megafauna	mega	GSR_B6S02_MUC1144_1144	#B6S02_MUC1144	B6S02_MUC1144	Cnidaria	Anthozoa	Actiniaria					Actiniaria mtp 9	gen	yes	Actiniaria mtp 9	Actiniaria	exact	accepted		order	order	temp name		Not Reported								00:00:00	21/09/2015	9	2015
24473	y	y		Actiniaria						temporary name			megafauna	megafauna		UKSRL1_UK1-A-K_AB32_398	#UK1-A-K_AB32	UK1-A-K_AB32	Cnidaria	Anthozoa	Actiniaria					Actiniaria sp A	gen	yes	Actiniaria sp A	Actiniaria	exact	accepted		order	order	temp name		Not Reported								01:28:00	20/10/2013	10	2013
14562	y	y		Actinonema						temporary name			meiofauna	meiofauna		IFREMER1_East Zone_MTB-1-352_351	#East Zone_MTB-1-352	East Zone_MTB-1-352	Nematoda	Chromadorea	Chromadorida	Chromadoridae	Actinonema			Actinonema sp_1	gen	yes	Actinonema sp_1	Actinonema	exact	accepted		genus	genus	temp name		Not Reported								13:11:00	30/05/2004	5	2004
13117	y	y		Actinonema						temporary name			meiofauna	meiofauna		IFREMER1_East Zone_MTB-1-1274_1273	#East Zone_MTB-1-1274	East Zone_MTB-1-1274	Nematoda	Chromadorea	Chromadorida	Chromadoridae	Actinonema			Actinonema sp_1	gen	yes	Actinonema sp_1	Actinonema	exact	accepted		genus	genus	temp name		Not Reported								09:54:00	03/06/2004	6	2004
12911	y	y		Actinonema						temporary name			meiofauna	meiofauna		IFREMER1_East Zone_MTB-1-1089_1088	#East Zone_MTB-1-1089	East Zone_MTB-1-1089	Nematoda	Chromadorea	Chromadorida	Chromadoridae	Actinonema			Actinonema sp_1	gen	yes	Actinonema sp_1	Actinonema	exact	accepted		genus	genus	temp name		Not Reported								06:31:00	03/06/2004	6	2004
15072	y	y		Actinonema						temporary name			meiofauna	meiofauna		IFREMER1_East Zone_MTB-1-811_810	#East Zone_MTB-1-811	East Zone_MTB-1-811	Nematoda	Chromadorea	Chromadorida	Chromadoridae	Actinonema			Actinonema sp_2	gen	yes	Actinonema sp_2	Actinonema	exact	accepted		genus	genus	temp name		Not Reported								06:38:00	01/06/2004	6	2004
15036	y	y		Actinonema						temporary name			meiofauna	meiofauna		IFREMER1_East Zone_MTB-1-78_77	#East Zone_MTB-1-78	East Zone_MTB-1-78	Nematoda	Chromadorea	Chromadorida	Chromadoridae	Actinonema			Actinonema sp_2	gen	yes	Actinonema sp_2	Actinonema	exact	accepted		genus	genus	temp name		Not Reported								11:28:00	27/05/2004	5	2004
14971	y	y		Actinonema						temporary name			meiofauna	meiofauna		IFREMER1_East Zone_MTB-1-720_719	#East Zone_MTB-1-720	East Zone_MTB-1-720	Nematoda	Chromadorea	Chromadorida	Chromadoridae	Actinonema			Actinonema sp_2	gen	yes	Actinonema sp_2	Actinonema	exact	accepted		genus	genus	temp name		Not Reported								09:35:00	31/05/2004	5	2004
14678	y	y		Actinonema						temporary name			meiofauna	meiofauna		IFREMER1_East Zone_MTB-1-457_456	#East Zone_MTB-1-457	East Zone_MTB-1-457	Nematoda	Chromadorea	Chromadorida	Chromadoridae	Actinonema			Actinonema sp_2	gen	yes	Actinonema sp_2	Actinonema	exact	accepted		genus	genus	temp name		Not Reported								20:39:00	30/05/2004	5	2004
14478	y	y		Actinonema						temporary name			meiofauna	meiofauna		IFREMER1_East Zone_MTB-1-277_276	#East Zone_MTB-1-277	East Zone_MTB-1-277	Nematoda	Chromadorea	Chromadorida	Chromadoridae	Actinonema			Actinonema sp_2	gen	yes	Actinonema sp_2	Actinonema	exact	accepted		genus	genus	temp name		Not Reported								13:11:00	30/05/2004	5	2004
13346	y	y		Actinonema						temporary name			meiofauna	meiofauna		IFREMER1_East Zone_MTB-1-1480_1479	#East Zone_MTB-1-1480	East Zone_MTB-1-1480	Nematoda	Chromadorea	Chromadorida	Chromadoridae	Actinonema			Actinonema sp_2	gen	yes	Actinonema sp_2	Actinonema	exact	accepted		genus	genus	temp name		Not Reported								07:46:00	07/06/2004	6	2004
13234	y	y		Actinonema						temporary name			meiofauna	meiofauna		IFREMER1_East Zone_MTB-1-138_137	#East Zone_MTB-1-138	East Zone_MTB-1-138	Nematoda	Chromadorea	Chromadorida	Chromadoridae	Actinonema			Actinonema sp_2	gen	yes	Actinonema sp_2	Actinonema	exact	accepted		genus	genus	temp name		Not Reported								08:32:00	28/05/2004	5	2004
13034	y	y		Actinonema						temporary name			meiofauna	meiofauna		IFREMER1_East Zone_MTB-1-12_11	#East Zone_MTB-1-12	East Zone_MTB-1-12	Nematoda	Chromadorea	Chromadorida	Chromadoridae	Actinonema			Actinonema sp_2	gen	yes	Actinonema sp_2	Actinonema	exact	accepted		genus	genus	temp name		Not Reported								09:50:00	26/05/2004	5	2004
13003	y	y		Actinonema						temporary name			meiofauna	meiofauna		IFREMER1_East Zone_MTB-1-1171_1170	#East Zone_MTB-1-1171	East Zone_MTB-1-1171	Nematoda	Chromadorea	Chromadorida	Chromadoridae	Actinonema			Actinonema sp_2	gen	yes	Actinonema sp_2	Actinonema	exact	accepted		genus	genus	temp name		Not Reported								06:31:00	03/06/2004	6	2004
14466	y	y		Actinonema						temporary name			meiofauna	meiofauna		IFREMER1_East Zone_MTB-1-266_265	#East Zone_MTB-1-266	East Zone_MTB-1-266	Nematoda	Chromadorea	Chromadorida	Chromadoridae	Actinonema			Actinonema sp_3	gen	yes	Actinonema sp_3	Actinonema	exact	accepted		genus	genus	temp name		Not Reported								13:11:00	30/05/2004	5	2004
15173	y	y		Actinonema						temporary name			meiofauna	meiofauna		IFREMER1_East Zone_MTB-1-902_901	#East Zone_MTB-1-902	East Zone_MTB-1-902	Nematoda	Chromadorea	Chromadorida	Chromadoridae	Actinonema			Actinonema sp_3	gen	yes	Actinonema sp_3	Actinonema	exact	accepted		genus	genus	temp name		Not Reported								10:17:00	01/06/2004	6	2004
13333	y	y		Actinonema						temporary name			meiofauna	meiofauna		IFREMER1_East Zone_MTB-1-1469_1468	#East Zone_MTB-1-1469	East Zone_MTB-1-1469	Nematoda	Chromadorea	Chromadorida	Chromadoridae	Actinonema			Actinonema sp_3	gen	yes	Actinonema sp_3	Actinonema	exact	accepted		genus	genus	temp name		Not Reported								07:46:00	07/06/2004	6	2004
15074	y	y		Actinonema						temporary name			meiofauna	meiofauna		IFREMER1_East Zone_MTB-1-813_812	#East Zone_MTB-1-813	East Zone_MTB-1-813	Nematoda	Chromadorea	Chromadorida	Chromadoridae	Actinonema			Actinonema sp_3	gen	yes	Actinonema sp_3	Actinonema	exact	accepted		genus	genus	temp name		Not Reported								06:38:00	01/06/2004	6	2004
14884	y	y		Actinonema						temporary name			meiofauna	meiofauna		IFREMER1_East Zone_MTB-1-642_641	#East Zone_MTB-1-642	East Zone_MTB-1-642	Nematoda	Chromadorea	Chromadorida	Chromadoridae	Actinonema			Actinonema sp_3	gen	yes	Actinonema sp_3	Actinonema	exact	accepted		genus	genus	temp name		Not Reported								09:35:00	31/05/2004	5	2004
14776	y	y		Actinonema						temporary name			meiofauna	meiofauna		IFREMER1_East Zone_MTB-1-545_544	#East Zone_MTB-1-545	East Zone_MTB-1-545	Nematoda	Chromadorea	Chromadorida	Chromadoridae	Actinonema			Actinonema sp_3	gen	yes	Actinonema sp_3	Actinonema	exact	accepted		genus	genus	temp name		Not Reported								20:39:00	30/05/2004	5	2004
14334	y	y		Actinonema						temporary name			meiofauna	meiofauna		IFREMER1_East Zone_MTB-1-237_236	#East Zone_MTB-1-237	East Zone_MTB-1-237	Nematoda	Chromadorea	Chromadorida	Chromadoridae	Actinonema			Actinonema sp_3	gen	yes	Actinonema sp_3	Actinonema	exact	accepted		genus	genus	temp name		Not Reported								12:59:00	28/05/2004	5	2004
13420	y	y		Actinonema						temporary name			meiofauna	meiofauna		IFREMER1_East Zone_MTB-1-1547_1546	#East Zone_MTB-1-1547	East Zone_MTB-1-1547	Nematoda	Chromadorea	Chromadorida	Chromadoridae	Actinonema			Actinonema sp_3	gen	yes	Actinonema sp_3	Actinonema	exact	accepted		genus	genus	temp name		Not Reported								07:46:00	07/06/2004	6	2004
13095	y	y		Actinonema						temporary name			meiofauna	meiofauna		IFREMER1_East Zone_MTB-1-1254_1253	#East Zone_MTB-1-1254	East Zone_MTB-1-1254	Nematoda	Chromadorea	Chromadorida	Chromadoridae	Actinonema			Actinonema sp_3	gen	yes	Actinonema sp_3	Actinonema	exact	accepted		genus	genus	temp name		Not Reported								09:54:00	03/06/2004	6	2004
13871	y	y		Adenopleuridae						temporary name			meiofauna	macrofauna		IFREMER1_East Zone_MTB-1-1953_1952	#East Zone_MTB-1-1953	East Zone_MTB-1-1953	Arthropoda	Copepoda	Harpacticoida	Adenopleuriidae				Adenopleuriidae sp. 1	gen	yes	Adenopleuriidae sp. 1	Adenopleuriidae	no match	unaccepted		family	family	temp name		Not Reported								15:35:00	31/05/2004	5	2004
22593	y	y		Adeuomphalus						temporary name			macrofauna	macrofauna		UKSRL1_UK1-A-EB01_AB02_47	#UK1-A-EB01_AB02	UK1-A-EB01_AB02	Mollusca	Gastropoda	Seguenziida	[unassigned] Seguenzioidea	Adeuomphalus			Adeuomphalus sp indet	sciname w qualifier	yes	Adeuomphalus sp indet	Adeuomphalus	exact	accepted		genus	genus	genus		Not Reported								05:56:00	08/10/2013	10	2013
22128	y	y		Adeuomphalus						temporary name			macrofauna	macrofauna		UKSRL1_UK1-A-C_AB06_96	#UK1-A-C_AB06	UK1-A-C_AB06	Mollusca	Gastropoda	Seguenziida	[unassigned] Seguenzioidea	Adeuomphalus			Adeuomphalus sp indet	sciname w qualifier	yes	Adeuomphalus sp indet	Adeuomphalus	exact	accepted		genus	genus	genus		Not Reported								10:12:00	10/11/2013	11	2013
27074	y	y		Adeuomphalus						temporary name			macrofauna	macrofauna	Other	UKSRL1_UK1-AB01-EB01_NHM_0047_47	#UK1-AB01-EB01_NHM_0047	UK1-AB01-EB01_NHM_0047	Mollusca	Gastropoda	Seguenziida	[unassigned] Seguenzioidea	Adeuomphalus			Adeuomphalus sp. (NHM_047)	gen	yes	Adeuomphalus sp. (NHM_047)	Adeuomphalus	exact	accepted		genus	genus	temp name	Morphological	Morphological	see morphological data (combined with DNA)							05:56:00	09/10/2013	10	2013
16528	y	y		Aegialoalaimus						temporary name			meiofauna	meiofauna		IFREMER1_SO239-176_SO239-1241_1241	#SO239-176_SO239-1241	SO239-176_SO239-1241	Nematoda	Chromadorea	Plectida	Aegialoalaimidae	Aegialoalaimus			Aegialoalaimus cf. Aegialoalaimus	sciname	yes	Aegialoalaimus cf. Aegialoalaimus	Aegialoalaimus	exact	accepted		genus	genus	genus		Not Reported		cf.	genus			no indivs = zero	no	01:40:00	18/04/2015	4	2015
16254	y	y		Aegialoalaimus						temporary name			meiofauna	meiofauna		IFREMER1_SO239-175_SO239-1032_1032	#SO239-175_SO239-1032	SO239-175_SO239-1032	Nematoda	Chromadorea	Plectida	Aegialoalaimidae	Aegialoalaimus			Aegialoalaimus cf. Aegialoalaimus	sciname	yes	Aegialoalaimus cf. Aegialoalaimus	Aegialoalaimus	exact	accepted		genus	genus	genus		Not Reported		cf.	genus				no	22:10:00	17/04/2015	4	2015
15912	y	y		Aegialoalaimus						temporary name			meiofauna	meiofauna		IFREMER1_SO239-168_SO239-625_625	#SO239-168_SO239-625	SO239-168_SO239-625	Nematoda	Chromadorea	Plectida	Aegialoalaimidae	Aegialoalaimus			Aegialoalaimus cf. Aegialoalaimus	sciname	yes	Aegialoalaimus cf. Aegialoalaimus	Aegialoalaimus	exact	accepted		genus	genus	genus		Not Reported		cf.	genus				no	23:48:00	16/04/2015	4	2015
15410	y	y		Aegialoalaimus						temporary name			meiofauna	meiofauna		IFREMER1_SO239-154_SO239-24_24	#SO239-154_SO239-24	SO239-154_SO239-24	Nematoda	Chromadorea	Plectida	Aegialoalaimidae	Aegialoalaimus			Aegialoalaimus cf. Aegialoalaimus	sciname	yes	Aegialoalaimus cf. Aegialoalaimus	Aegialoalaimus	exact	accepted		genus	genus	genus		Not Reported		cf.	genus			no indivs = zero	no	08:22:00	14/04/2015	4	2015
14867	y	y		Aegialoalaimus						temporary name			meiofauna	meiofauna		IFREMER1_East Zone_MTB-1-627_626	#East Zone_MTB-1-627	East Zone_MTB-1-627	Nematoda	Chromadorea	Plectida	Aegialoalaimidae	Aegialoalaimus			Aegialolaimus sp_1	gen	yes	Aegialolaimus sp_1	Aegialolaimus	phonetic	accepted		genus	genus	temp name		Not Reported								09:35:00	31/05/2004	5	2004
14629	y	y		Aegialoalaimus						temporary name			meiofauna	meiofauna		IFREMER1_East Zone_MTB-1-412_411	#East Zone_MTB-1-412	East Zone_MTB-1-412	Nematoda	Chromadorea	Plectida	Aegialoalaimidae	Aegialoalaimus			Aegialolaimus sp_1	gen	yes	Aegialolaimus sp_1	Aegialolaimus	phonetic	accepted		genus	genus	temp name		Not Reported								13:11:00	30/05/2004	5	2004
13560	y	y		Aegialoalaimus						temporary name			meiofauna	meiofauna		IFREMER1_East Zone_MTB-1-1673_1672	#East Zone_MTB-1-1673	East Zone_MTB-1-1673	Nematoda	Chromadorea	Plectida	Aegialoalaimidae	Aegialoalaimus			Aegialolaimus sp_1	gen	yes	Aegialolaimus sp_1	Aegialolaimus	phonetic	accepted		genus	genus	temp name		Not Reported								07:46:00	07/06/2004	6	2004
12985	y	y		Aegialoalaimus						temporary name			meiofauna	meiofauna		IFREMER1_East Zone_MTB-1-1155_1154	#East Zone_MTB-1-1155	East Zone_MTB-1-1155	Nematoda	Chromadorea	Plectida	Aegialoalaimidae	Aegialoalaimus			Aegialolaimus sp_1	gen	yes	Aegialolaimus sp_1	Aegialolaimus	phonetic	accepted		genus	genus	temp name		Not Reported								06:31:00	03/06/2004	6	2004
12897	y	y		Aegialoalaimus						temporary name			meiofauna	meiofauna		IFREMER1_East Zone_MTB-1-1076_1075	#East Zone_MTB-1-1076	East Zone_MTB-1-1076	Nematoda	Chromadorea	Plectida	Aegialoalaimidae	Aegialoalaimus			Aegialolaimus sp_11	gen	yes	Aegialolaimus sp_11	Aegialolaimus	phonetic	accepted		genus	genus	temp name		Not Reported								03:07:00	03/06/2004	6	2004
15243	y	y		Aegialoalaimus						temporary name			meiofauna	meiofauna		IFREMER1_East Zone_MTB-1-966_965	#East Zone_MTB-1-966	East Zone_MTB-1-966	Nematoda	Chromadorea	Plectida	Aegialoalaimidae	Aegialoalaimus			Aegialolaimus sp_2	gen	yes	Aegialolaimus sp_2	Aegialolaimus	phonetic	accepted		genus	genus	temp name		Not Reported								10:17:00	01/06/2004	6	2004
14956	y	y		Aegialoalaimus						temporary name			meiofauna	meiofauna		IFREMER1_East Zone_MTB-1-707_706	#East Zone_MTB-1-707	East Zone_MTB-1-707	Nematoda	Chromadorea	Plectida	Aegialoalaimidae	Aegialoalaimus			Aegialolaimus sp_2	gen	yes	Aegialolaimus sp_2	Aegialolaimus	phonetic	accepted		genus	genus	temp name		Not Reported								09:35:00	31/05/2004	5	2004
13625	y	y		Aegialoalaimus						temporary name			meiofauna	meiofauna		IFREMER1_East Zone_MTB-1-1731_1730	#East Zone_MTB-1-1731	East Zone_MTB-1-1731	Nematoda	Chromadorea	Plectida	Aegialoalaimidae	Aegialoalaimus			Aegialolaimus sp_2	gen	yes	Aegialolaimus sp_2	Aegialolaimus	phonetic	accepted		genus	genus	temp name		Not Reported								15:55:00	26/05/2004	5	2004
13035	y	y		Aegialoalaimus						temporary name			meiofauna	meiofauna		IFREMER1_East Zone_MTB-1-120_119	#East Zone_MTB-1-120	East Zone_MTB-1-120	Nematoda	Chromadorea	Plectida	Aegialoalaimidae	Aegialoalaimus			Aegialolaimus sp_2	gen	yes	Aegialolaimus sp_2	Aegialolaimus	phonetic	accepted		genus	genus	temp name		Not Reported								11:28:00	27/05/2004	5	2004
14627	y	y		Aegialoalaimus						temporary name			meiofauna	meiofauna		IFREMER1_East Zone_MTB-1-410_409	#East Zone_MTB-1-410	East Zone_MTB-1-410	Nematoda	Chromadorea	Plectida	Aegialoalaimidae	Aegialoalaimus			Aegialolaimus sp_3	gen	yes	Aegialolaimus sp_3	Aegialolaimus	phonetic	accepted		genus	genus	temp name		Not Reported								13:11:00	30/05/2004	5	2004
13471	y	y		Aegialoalaimus						temporary name			meiofauna	meiofauna		IFREMER1_East Zone_MTB-1-1593_1592	#East Zone_MTB-1-1593	East Zone_MTB-1-1593	Nematoda	Chromadorea	Plectida	Aegialoalaimidae	Aegialoalaimus			Aegialolaimus sp_3	gen	yes	Aegialolaimus sp_3	Aegialolaimus	phonetic	accepted		genus	genus	temp name		Not Reported								07:46:00	07/06/2004	6	2004
13919	y	y		Aegialoalaimus						temporary name			meiofauna	meiofauna		IFREMER1_East Zone_MTB-1-1997_1996	#East Zone_MTB-1-1997	East Zone_MTB-1-1997	Nematoda	Chromadorea	Plectida	Aegialoalaimidae	Aegialoalaimus			Aegialolaimus sp_3	gen	yes	Aegialolaimus sp_3	Aegialolaimus	phonetic	accepted		genus	genus	temp name		Not Reported								15:35:00	31/05/2004	5	2004
13911	y	y		Aegialoalaimus						temporary name			meiofauna	meiofauna		IFREMER1_East Zone_MTB-1-199_198	#East Zone_MTB-1-199	East Zone_MTB-1-199	Nematoda	Chromadorea	Plectida	Aegialoalaimidae	Aegialoalaimus			Aegialolaimus sp_3	gen	yes	Aegialolaimus sp_3	Aegialolaimus	phonetic	accepted		genus	genus	temp name		Not Reported								08:32:00	28/05/2004	5	2004
13863	y	y		Aegialoalaimus						temporary name			meiofauna	meiofauna		IFREMER1_East Zone_MTB-1-1946_1945	#East Zone_MTB-1-1946	East Zone_MTB-1-1946	Nematoda	Chromadorea	Plectida	Aegialoalaimidae	Aegialoalaimus			Aegialolaimus sp_3	gen	yes	Aegialolaimus sp_3	Aegialolaimus	phonetic	accepted		genus	genus	temp name		Not Reported								15:35:00	31/05/2004	5	2004
13073	y	y		Aegialoalaimus						temporary name			meiofauna	meiofauna		IFREMER1_East Zone_MTB-1-1234_1233	#East Zone_MTB-1-1234	East Zone_MTB-1-1234	Nematoda	Chromadorea	Plectida	Aegialoalaimidae	Aegialoalaimus			Aegialolaimus sp_3	gen	yes	Aegialolaimus sp_3	Aegialolaimus	phonetic	accepted		genus	genus	temp name		Not Reported								06:31:00	03/06/2004	6	2004
13068	y	y		Aegialoalaimus						temporary name			meiofauna	meiofauna		IFREMER1_East Zone_MTB-1-123_122	#East Zone_MTB-1-123	East Zone_MTB-1-123	Nematoda	Chromadorea	Plectida	Aegialoalaimidae	Aegialoalaimus			Aegialolaimus sp_3	gen	yes	Aegialolaimus sp_3	Aegialolaimus	phonetic	accepted		genus	genus	temp name		Not Reported								11:28:00	27/05/2004	5	2004
12872	y	y		Aegialoalaimus						temporary name			meiofauna	meiofauna		IFREMER1_East Zone_MTB-1-1053_1052	#East Zone_MTB-1-1053	East Zone_MTB-1-1053	Nematoda	Chromadorea	Plectida	Aegialoalaimidae	Aegialoalaimus			Aegialolaimus sp_4	gen	yes	Aegialolaimus sp_4	Aegialolaimus	phonetic	accepted		genus	genus	temp name		Not Reported								03:07:00	03/06/2004	6	2004
13074	y	y		Aegialoalaimus						temporary name			meiofauna	meiofauna		IFREMER1_East Zone_MTB-1-1235_1234	#East Zone_MTB-1-1235	East Zone_MTB-1-1235	Nematoda	Chromadorea	Plectida	Aegialoalaimidae	Aegialoalaimus			Aegialolaimus sp_6	gen	yes	Aegialolaimus sp_6	Aegialolaimus	phonetic	accepted		genus	genus	temp name		Not Reported								06:31:00	03/06/2004	6	2004
14628	y	y		Aegialoalaimus						temporary name			meiofauna	meiofauna		IFREMER1_East Zone_MTB-1-411_410	#East Zone_MTB-1-411	East Zone_MTB-1-411	Nematoda	Chromadorea	Plectida	Aegialoalaimidae	Aegialoalaimus			Aegialolaimus sp_7	gen	yes	Aegialolaimus sp_7	Aegialolaimus	phonetic	accepted		genus	genus	temp name		Not Reported								13:11:00	30/05/2004	5	2004
14061	y	y		Aegialoalaimus						temporary name			meiofauna	meiofauna		IFREMER1_East Zone_MTB-1-2123_2122	#East Zone_MTB-1-2123	East Zone_MTB-1-2123	Nematoda	Chromadorea	Plectida	Aegialoalaimidae	Aegialoalaimus			Aegialolaimus sp_7	gen	yes	Aegialolaimus sp_7	Aegialolaimus	phonetic	accepted		genus	genus	temp name		Not Reported								15:35:00	31/05/2004	5	2004
14936	y	y		Aegialoalaimus						temporary name			meiofauna	meiofauna		IFREMER1_East Zone_MTB-1-69_68	#East Zone_MTB-1-69	East Zone_MTB-1-69	Nematoda	Chromadorea	Plectida	Aegialoalaimidae	Aegialoalaimus			Aegialolaimus sp_7	gen	yes	Aegialolaimus sp_7	Aegialolaimus	phonetic	accepted		genus	genus	temp name		Not Reported								09:50:00	26/05/2004	5	2004
13192	y	y		Aegialoalaimus						temporary name			meiofauna	meiofauna		IFREMER1_East Zone_MTB-1-1341_1340	#East Zone_MTB-1-1341	East Zone_MTB-1-1341	Nematoda	Chromadorea	Plectida	Aegialoalaimidae	Aegialoalaimus			Aegialolaimus sp_7	gen	yes	Aegialolaimus sp_7	Aegialolaimus	phonetic	accepted		genus	genus	temp name		Not Reported								09:54:00	03/06/2004	6	2004
13295	y	y		Aegialoalaimus						temporary name			meiofauna	meiofauna		IFREMER1_East Zone_MTB-1-1434_1433	#East Zone_MTB-1-1434	East Zone_MTB-1-1434	Nematoda	Chromadorea	Plectida	Aegialoalaimidae	Aegialoalaimus			Aegialolaimus sp_8	gen	yes	Aegialolaimus sp_8	Aegialolaimus	phonetic	accepted		genus	genus	temp name		Not Reported								04:34:00	07/06/2004	6	2004
15273	y	y		Aegialoalaimus						temporary name			meiofauna	meiofauna		IFREMER1_East Zone_MTB-1-993_992	#East Zone_MTB-1-993	East Zone_MTB-1-993	Nematoda	Chromadorea	Plectida	Aegialoalaimidae	Aegialoalaimus			Aegialolaimus sp_8	gen	yes	Aegialolaimus sp_8	Aegialolaimus	phonetic	accepted		genus	genus	temp name		Not Reported								10:17:00	01/06/2004	6	2004
13864	y	y		Aegialoalaimus						temporary name			meiofauna	meiofauna		IFREMER1_East Zone_MTB-1-1947_1946	#East Zone_MTB-1-1947	East Zone_MTB-1-1947	Nematoda	Chromadorea	Plectida	Aegialoalaimidae	Aegialoalaimus			Aegialolaimus sp_8	gen	yes	Aegialolaimus sp_8	Aegialolaimus	phonetic	accepted		genus	genus	temp name		Not Reported								15:35:00	31/05/2004	5	2004
15241	y	y		Aegialoalaimus						temporary name			meiofauna	meiofauna		IFREMER1_East Zone_MTB-1-964_963	#East Zone_MTB-1-964	East Zone_MTB-1-964	Nematoda	Chromadorea	Plectida	Aegialoalaimidae	Aegialoalaimus			Aegialolaimus sp_9	gen	yes	Aegialolaimus sp_9	Aegialolaimus	phonetic	accepted		genus	genus	temp name		Not Reported								10:17:00	01/06/2004	6	2004
13870	y	y		Aegisthidae						temporary name			meiofauna	meiofauna		IFREMER1_East Zone_MTB-1-1952_1951	#East Zone_MTB-1-1952	East Zone_MTB-1-1952	Arthropoda	Copepoda	Harpacticoida	Aegisthidae				Aegisthidae sp. 1	gen	yes	Aegisthidae sp. 1	Aegisthidae	exact	accepted		family	family	temp name		Not Reported								15:35:00	31/05/2004	5	2004
15286	y	y		Paracallisoma alberti						temporary name			macrofauna	macrofauna		IFREMER1_SO239-153 (173)_SO239-1429_1429	#SO239-153 (173)_SO239-1429	SO239-153 (173)_SO239-1429	Arthropoda	Malacostraca	Amphipoda	Scopelocheiridae	Paracallisoma		alberti	aff. Alberti	sciname	yes	aff. Alberti	Paracallisoma alberti	exact	accepted		species	species	species		Not Reported		aff.	species				no	06:23:00	14/04/2015	4	2015
18700	y	y		Agathotanais spinipoda						temporary name			macrofauna	macrofauna		OMS_S04_CRS2077_485	#S04_CRS2077	S04_CRS2077	Arthropoda	Malacostraca	Tanaidacea	Agathotanaidae	Agathotanais		spinipoda	Agathotanais cf. spinipoda	sciname	yes	Agathotanais cf. spinipoda	Agathotanais spinipoda	exact	accepted		species	species	species		Not Reported		cf.	species				no	19:37:00	27/02/2015	2	2015
18176	y	y		Agathotanais spinipoda						temporary name			macrofauna	macrofauna		OMS_S02_CRS1910_318	#S02_CRS1910	S02_CRS1910	Arthropoda	Malacostraca	Tanaidacea	Agathotanaidae	Agathotanais		spinipoda	Agathotanais cf. spinipoda	sciname	yes	Agathotanais cf. spinipoda	Agathotanais spinipoda	exact	accepted		species	species	species		Not Reported		cf.	species				no	00:37:00	26/02/2015	2	2015
23262	y	y		Aglaophamus						temporary name			macrofauna	macrofauna		UKSRL1_UK1-A-EB04_AB29_355	#UK1-A-EB04_AB29	UK1-A-EB04_AB29	Annelida	Polychaeta	Phyllodocida	Nephtyidae	Aglaophamus			Aglaophamus sp A	gen	yes	Aglaophamus sp A	Aglaophamus	exact	accepted		genus	genus	temp name		Not Reported								01:50:00	17/10/2013	10	2013
22731	y	y		Aglaophamus						temporary name			macrofauna	macrofauna		UKSRL1_UK1-A-EB01_AB44_486	#UK1-A-EB01_AB44	UK1-A-EB01_AB44	Annelida	Polychaeta	Phyllodocida	Nephtyidae	Aglaophamus			Aglaophamus sp A	gen	yes	Aglaophamus sp A	Aglaophamus	exact	accepted		genus	genus	temp name		Not Reported								05:56:00	09/10/2013	10	2013
17501	y	y		Akanthophoreus						temporary name			macrofauna	macrofauna	macro	KOREA1_MNBC1901_RC2_2	#MNBC1901_RC2	MNBC1901_RC2	Arthropoda	Malacostraca	Tanaidacea	Akanthophoreidae	Akanthophoreus			Akanthophoreus sp1	gen	yes	Akanthophoreus sp1	Akanthophoreus	exact	accepted		genus	genus	temp name		Not Reported								08:04:00	16/03/2019	3	2019
17535	y	y		Akanthophoreus						temporary name			macrofauna	macrofauna	macro	KOREA1_MNBC1903_RC9_9	#MNBC1903_RC9	MNBC1903_RC9	Arthropoda	Malacostraca	Tanaidacea	Akanthophoreidae	Akanthophoreus			Akanthophoreus sp1	gen	yes	Akanthophoreus sp1	Akanthophoreus	exact	accepted		genus	genus	temp name		Not Reported								09:13:00	15/03/2019	3	2019
17516	y	y		Akanthophoreus						temporary name			macrofauna	macrofauna	macro	KOREA1_MNBC1903_RC145_145	#MNBC1903_RC145	MNBC1903_RC145	Arthropoda	Malacostraca	Tanaidacea	Akanthophoreidae	Akanthophoreus			Akanthophoreus sp1	gen	yes	Akanthophoreus sp1	Akanthophoreus	exact	accepted		genus	genus	temp name		Not Reported								09:13:00	15/03/2019	3	2019
14758	y	y		Alaimella						temporary name			meiofauna	meiofauna		IFREMER1_East Zone_MTB-1-529_528	#East Zone_MTB-1-529	East Zone_MTB-1-529	Nematoda	Chromadorea	Plectida	Camacolaimidae	Alaimella			Alaimella sp_1	gen	yes	Alaimella sp_1	Alaimella	exact	accepted		genus	genus	temp name		Not Reported								20:39:00	30/05/2004	5	2004
43981	y	y		Alciopini						temporary name			macrofauna	macrofauna	Other	UKSRL1_OMS-AB02-S02_NHM_2746_1575	#OMS-AB02-S02_NHM_2746	OMS-AB02-S02_NHM_2746	Annelida	Polychaeta	Phyllodocida	Alciopidae				Alciopidae sp. (NHM_2746)	gen	yes	Alciopidae sp. (NHM_2746)	Alciopidae	exact	unaccepted		tribe	family	temp name	Morphological	Morphological	see morphological data (combined with DNA)							19:09:00	26/02/2015	2	2015
24693	y	y		Alcyonacea						temporary name			megafauna	megafauna	mega	UKSRL1_UK1-A-K_RV06 Transect 2_132	#UK1-A-K_RV06 Transect 2	UK1-A-K_RV06 Transect 2	Cnidaria	Anthozoa	Alcyonacea					Alcyonacea morphotype 1	gen	yes	Alcyonacea morphotype 1	Alcyonacea	exact	accepted		order	order	temp name		Not Reported								20:15:00	20/10/2013	10	2013
24601	y	y		Alcyonacea						temporary name			megafauna	megafauna	mega	UKSRL1_UK1-A-K_RV06 Transect 1_40	#UK1-A-K_RV06 Transect 1	UK1-A-K_RV06 Transect 1	Cnidaria	Anthozoa	Alcyonacea					Alcyonacea morphotype 1	gen	yes	Alcyonacea morphotype 1	Alcyonacea	exact	accepted		order	order	temp name		Not Reported								18:17:00	20/10/2013	10	2013
33152	y	y		Alicella gigantea						record			megafauna	megafauna	mega	UKSRL1_APEI4-A-A01_APEI4AB02TR13JD_144	#APEI4-A-A01_APEI4AB02TR13JD	APEI4-A-A01_APEI4AB02TR13JD	Arthropoda	Malacostraca	Amphipoda	Alicellidae	Alicella		gigantea		sciname	no	Alicella gigantea	Alicella gigantea	exact	accepted		species	species	species		Not Reported								10:40:00	18/02/2015	2	2015
9560	y	y		Alicella gigantea						record			megafauna	megafauna	Other	COMRA2_KW1-S03-L03_KW1-S03-L06_12	#KW1-S03-L03_KW1-S03-L06	KW1-S03-L03_KW1-S03-L06	Arthropoda	Malacostraca	Amphipoda	Alicellidae	Alicella		gigantea				Alicella gigantea	Alicella gigantea	exact	accepted		species	species	species		Not Reported								07:55:00	15/09/2017	9	2017
9565	y	y		Alicella gigantea						record			megafauna	megafauna	Other	COMRA2_KW1-S05-L02_KW1-S05-L06_8	#KW1-S05-L02_KW1-S05-L06	KW1-S05-L02_KW1-S05-L06	Arthropoda	Malacostraca	Amphipoda	Alicellidae	Alicella		gigantea				Alicella gigantea	Alicella gigantea	exact	accepted		species	species	species		Not Reported								01:00:00	12/09/2017	9	2017
12514	y	y		Ameira						temporary name			meiofauna	macrofauna		GSR_B6S02_MUC39_39	#B6S02_MUC39	B6S02_MUC39	Arthropoda	Copepoda	Harpacticoida	Ameiridae	Ameira			Ameira sp. 1	gen	yes	Ameira sp. 1	Ameira	exact	accepted		genus	genus	temp name		Not Reported								00:00:00	23/09/2015	9	2015
14192	y	y		Ameira						temporary name			meiofauna	macrofauna		IFREMER1_East Zone_MTB-1-2241_2240	#East Zone_MTB-1-2241	East Zone_MTB-1-2241	Arthropoda	Copepoda	Harpacticoida	Ameiridae	Ameira			Ameira sp. 1	gen	yes	Ameira sp. 1	Ameira	exact	accepted		genus	genus	temp name		Not Reported								15:35:00	31/05/2004	5	2004
14530	y	y		Ameira						temporary name			meiofauna	macrofauna		IFREMER1_East Zone_MTB-1-323_322	#East Zone_MTB-1-323	East Zone_MTB-1-323	Arthropoda	Copepoda	Harpacticoida	Ameiridae	Ameira			Ameira sp. 1	gen	yes	Ameira sp. 1	Ameira	exact	accepted		genus	genus	temp name		Not Reported								13:11:00	30/05/2004	5	2004
13685	y	y		Ameira						temporary name			meiofauna	macrofauna		IFREMER1_East Zone_MTB-1-1786_1785	#East Zone_MTB-1-1786	East Zone_MTB-1-1786	Arthropoda	Copepoda	Harpacticoida	Ameiridae	Ameira			Ameira sp. 1	gen	yes	Ameira sp. 1	Ameira	exact	accepted		genus	genus	temp name		Not Reported								16:52:00	28/05/2004	5	2004
13052	y	y		Ameira						temporary name			meiofauna	macrofauna		IFREMER1_East Zone_MTB-1-1215_1214	#East Zone_MTB-1-1215	East Zone_MTB-1-1215	Arthropoda	Copepoda	Harpacticoida	Ameiridae	Ameira			Ameira sp. 10	gen	yes	Ameira sp. 10	Ameira	exact	accepted		genus	genus	temp name		Not Reported								06:31:00	03/06/2004	6	2004
13193	y	y		Ameira						temporary name			meiofauna	macrofauna		IFREMER1_East Zone_MTB-1-1342_1341	#East Zone_MTB-1-1342	East Zone_MTB-1-1342	Arthropoda	Copepoda	Harpacticoida	Ameiridae	Ameira			Ameira sp. 11	gen	yes	Ameira sp. 11	Ameira	exact	accepted		genus	genus	temp name		Not Reported								09:54:00	03/06/2004	6	2004
13194	y	y		Ameira						temporary name			meiofauna	macrofauna		IFREMER1_East Zone_MTB-1-1343_1342	#East Zone_MTB-1-1343	East Zone_MTB-1-1343	Arthropoda	Copepoda	Harpacticoida	Ameiridae	Ameira			Ameira sp. 12	gen	yes	Ameira sp. 12	Ameira	exact	accepted		genus	genus	temp name		Not Reported								09:54:00	03/06/2004	6	2004
13298	y	y		Ameira						temporary name			meiofauna	macrofauna		IFREMER1_East Zone_MTB-1-1437_1436	#East Zone_MTB-1-1437	East Zone_MTB-1-1437	Arthropoda	Copepoda	Harpacticoida	Ameiridae	Ameira			Ameira sp. 13	gen	yes	Ameira sp. 13	Ameira	exact	accepted		genus	genus	temp name		Not Reported								04:34:00	07/06/2004	6	2004
13384	y	y		Ameira						temporary name			meiofauna	macrofauna		IFREMER1_East Zone_MTB-1-1514_1513	#East Zone_MTB-1-1514	East Zone_MTB-1-1514	Arthropoda	Copepoda	Harpacticoida	Ameiridae	Ameira			Ameira sp. 14	gen	yes	Ameira sp. 14	Ameira	exact	accepted		genus	genus	temp name		Not Reported								07:46:00	07/06/2004	6	2004
13475	y	y		Ameira						temporary name			meiofauna	macrofauna		IFREMER1_East Zone_MTB-1-1597_1596	#East Zone_MTB-1-1597	East Zone_MTB-1-1597	Arthropoda	Copepoda	Harpacticoida	Ameiridae	Ameira			Ameira sp. 15	gen	yes	Ameira sp. 15	Ameira	exact	accepted		genus	genus	temp name		Not Reported								07:46:00	07/06/2004	6	2004
13563	y	y		Ameira						temporary name			meiofauna	macrofauna		IFREMER1_East Zone_MTB-1-1676_1675	#East Zone_MTB-1-1676	East Zone_MTB-1-1676	Arthropoda	Copepoda	Harpacticoida	Ameiridae	Ameira			Ameira sp. 16	gen	yes	Ameira sp. 16	Ameira	exact	accepted		genus	genus	temp name		Not Reported								07:46:00	07/06/2004	6	2004
13564	y	y		Ameira						temporary name			meiofauna	macrofauna		IFREMER1_East Zone_MTB-1-1677_1676	#East Zone_MTB-1-1677	East Zone_MTB-1-1677	Arthropoda	Copepoda	Harpacticoida	Ameiridae	Ameira			Ameira sp. 17	gen	yes	Ameira sp. 17	Ameira	exact	accepted		genus	genus	temp name		Not Reported								07:46:00	07/06/2004	6	2004
12525	y	y		Ameira						temporary name			meiofauna	macrofauna		GSR_B6S02_MUC40_40	#B6S02_MUC40	B6S02_MUC40	Arthropoda	Copepoda	Harpacticoida	Ameiridae	Ameira			Ameira sp. 2	gen	yes	Ameira sp. 2	Ameira	exact	accepted		genus	genus	temp name		Not Reported								00:00:00	23/09/2015	9	2015
14531	y	y		Ameira						temporary name			meiofauna	macrofauna		IFREMER1_East Zone_MTB-1-324_323	#East Zone_MTB-1-324	East Zone_MTB-1-324	Arthropoda	Copepoda	Harpacticoida	Ameiridae	Ameira			Ameira sp. 2	gen	yes	Ameira sp. 2	Ameira	exact	accepted		genus	genus	temp name		Not Reported								13:11:00	30/05/2004	5	2004
13872	y	y		Ameira						temporary name			meiofauna	macrofauna		IFREMER1_East Zone_MTB-1-1954_1953	#East Zone_MTB-1-1954	East Zone_MTB-1-1954	Arthropoda	Copepoda	Harpacticoida	Ameiridae	Ameira			Ameira sp. 2	gen	yes	Ameira sp. 2	Ameira	exact	accepted		genus	genus	temp name		Not Reported								15:35:00	31/05/2004	5	2004
14631	y	y		Ameira						temporary name			meiofauna	macrofauna		IFREMER1_East Zone_MTB-1-414_413	#East Zone_MTB-1-414	East Zone_MTB-1-414	Arthropoda	Copepoda	Harpacticoida	Ameiridae	Ameira			Ameira sp. 3	gen	yes	Ameira sp. 3	Ameira	exact	accepted		genus	genus	temp name		Not Reported								13:11:00	30/05/2004	5	2004
13873	y	y		Ameira						temporary name			meiofauna	macrofauna		IFREMER1_East Zone_MTB-1-1955_1954	#East Zone_MTB-1-1955	East Zone_MTB-1-1955	Arthropoda	Copepoda	Harpacticoida	Ameiridae	Ameira			Ameira sp. 3	gen	yes	Ameira sp. 3	Ameira	exact	accepted		genus	genus	temp name		Not Reported								15:35:00	31/05/2004	5	2004
15017	y	y		Ameira						temporary name			meiofauna	macrofauna		IFREMER1_East Zone_MTB-1-762_761	#East Zone_MTB-1-762	East Zone_MTB-1-762	Arthropoda	Copepoda	Harpacticoida	Ameiridae	Ameira			Ameira sp. 4	gen	yes	Ameira sp. 4	Ameira	exact	accepted		genus	genus	temp name		Not Reported								09:35:00	31/05/2004	5	2004
13874	y	y		Ameira						temporary name			meiofauna	macrofauna		IFREMER1_East Zone_MTB-1-1956_1955	#East Zone_MTB-1-1956	East Zone_MTB-1-1956	Arthropoda	Copepoda	Harpacticoida	Ameiridae	Ameira			Ameira sp. 4	gen	yes	Ameira sp. 4	Ameira	exact	accepted		genus	genus	temp name		Not Reported								15:35:00	31/05/2004	5	2004
15122	y	y		Ameira						temporary name			meiofauna	macrofauna		IFREMER1_East Zone_MTB-1-857_856	#East Zone_MTB-1-857	East Zone_MTB-1-857	Arthropoda	Copepoda	Harpacticoida	Ameiridae	Ameira			Ameira sp. 5	gen	yes	Ameira sp. 5	Ameira	exact	accepted		genus	genus	temp name		Not Reported								06:38:00	01/06/2004	6	2004
14024	y	y		Ameira						temporary name			meiofauna	macrofauna		IFREMER1_East Zone_MTB-1-2090_2089	#East Zone_MTB-1-2090	East Zone_MTB-1-2090	Arthropoda	Copepoda	Harpacticoida	Ameiridae	Ameira			Ameira sp. 5	gen	yes	Ameira sp. 5	Ameira	exact	accepted		genus	genus	temp name		Not Reported								15:35:00	31/05/2004	5	2004
15123	y	y		Ameira						temporary name			meiofauna	macrofauna		IFREMER1_East Zone_MTB-1-858_857	#East Zone_MTB-1-858	East Zone_MTB-1-858	Arthropoda	Copepoda	Harpacticoida	Ameiridae	Ameira			Ameira sp. 6	gen	yes	Ameira sp. 6	Ameira	exact	accepted		genus	genus	temp name		Not Reported								06:38:00	01/06/2004	6	2004
14025	y	y		Ameira						temporary name			meiofauna	macrofauna		IFREMER1_East Zone_MTB-1-2091_2090	#East Zone_MTB-1-2091	East Zone_MTB-1-2091	Arthropoda	Copepoda	Harpacticoida	Ameiridae	Ameira			Ameira sp. 6	gen	yes	Ameira sp. 6	Ameira	exact	accepted		genus	genus	temp name		Not Reported								15:35:00	31/05/2004	5	2004
13732	y	y		Ameira						temporary name			meiofauna	macrofauna		IFREMER1_East Zone_MTB-1-1828_1827	#East Zone_MTB-1-1828	East Zone_MTB-1-1828	Arthropoda	Copepoda	Harpacticoida	Ameiridae	Ameira			Ameira sp. 6	gen	yes	Ameira sp. 6	Ameira	exact	accepted		genus	genus	temp name		Not Reported								15:19:00	05/06/2004	6	2004
14311	y	y		Ameira						temporary name			meiofauna	macrofauna		IFREMER1_East Zone_MTB-1-2349_2348	#East Zone_MTB-1-2349	East Zone_MTB-1-2349	Arthropoda	Copepoda	Harpacticoida	Ameiridae	Ameira			Ameira sp. 7	gen	yes	Ameira sp. 7	Ameira	exact	accepted		genus	genus	temp name		Not Reported								15:35:00	31/05/2004	5	2004
12956	y	y		Ameira						temporary name			meiofauna	macrofauna		IFREMER1_East Zone_MTB-1-1129_1128	#East Zone_MTB-1-1129	East Zone_MTB-1-1129	Arthropoda	Copepoda	Harpacticoida	Ameiridae	Ameira			Ameira sp. 7	gen	yes	Ameira sp. 7	Ameira	exact	accepted		genus	genus	temp name		Not Reported								06:31:00	03/06/2004	6	2004
14313	y	y		Ameira						temporary name			meiofauna	macrofauna		IFREMER1_East Zone_MTB-1-2350_2349	#East Zone_MTB-1-2350	East Zone_MTB-1-2350	Arthropoda	Copepoda	Harpacticoida	Ameiridae	Ameira			Ameira sp. 8	gen	yes	Ameira sp. 8	Ameira	exact	accepted		genus	genus	temp name		Not Reported								15:35:00	31/05/2004	5	2004
12958	y	y		Ameira						temporary name			meiofauna	macrofauna		IFREMER1_East Zone_MTB-1-1130_1129	#East Zone_MTB-1-1130	East Zone_MTB-1-1130	Arthropoda	Copepoda	Harpacticoida	Ameiridae	Ameira			Ameira sp. 8	gen	yes	Ameira sp. 8	Ameira	exact	accepted		genus	genus	temp name		Not Reported								06:31:00	03/06/2004	6	2004
13051	y	y		Ameira						temporary name			meiofauna	macrofauna		IFREMER1_East Zone_MTB-1-1214_1213	#East Zone_MTB-1-1214	East Zone_MTB-1-1214	Arthropoda	Copepoda	Harpacticoida	Ameiridae	Ameira			Ameira sp. 9	gen	yes	Ameira sp. 9	Ameira	exact	accepted		genus	genus	temp name		Not Reported								06:31:00	03/06/2004	6	2004
12045	y	y		Ameiridae						temporary name			meiofauna	meiofauna		GSR_B4S03_MUC265_265	#B4S03_MUC265	B4S03_MUC265	Arthropoda	Copepoda	Harpacticoida	Ameiridae				Ameiridae sp. 1	gen	yes	Ameiridae sp. 1	Ameiridae	exact	accepted		family	family	temp name		Not Reported								00:00:00	29/09/2015	9	2015
14930	y	y		Ameiridae						temporary name			meiofauna	meiofauna		IFREMER1_East Zone_MTB-1-684_683	#East Zone_MTB-1-684	East Zone_MTB-1-684	Arthropoda	Copepoda	Harpacticoida	Ameiridae				Ameiridae sp. 1	gen	yes	Ameiridae sp. 1	Ameiridae	exact	accepted		family	family	temp name		Not Reported								09:35:00	31/05/2004	5	2004
13627	y	y		Ameiridae						temporary name			meiofauna	meiofauna		IFREMER1_East Zone_MTB-1-1733_1732	#East Zone_MTB-1-1733	East Zone_MTB-1-1733	Arthropoda	Copepoda	Harpacticoida	Ameiridae				Ameiridae sp. 1	gen	yes	Ameiridae sp. 1	Ameiridae	exact	accepted		family	family	temp name		Not Reported								15:55:00	26/05/2004	5	2004
14315	y	y		Ameiridae						temporary name			meiofauna	meiofauna		IFREMER1_East Zone_MTB-1-2352_2351	#East Zone_MTB-1-2352	East Zone_MTB-1-2352	Arthropoda	Copepoda	Harpacticoida	Ameiridae				Ameiridae sp. 10	gen	yes	Ameiridae sp. 10	Ameiridae	exact	accepted		family	family	temp name		Not Reported								15:35:00	31/05/2004	5	2004
23505	y	y		Ameiridae						temporary name			meiofauna	macrofauna	macro	UKSRL1_UK1-A-G_AB1-COP62_915	#UK1-A-G_AB1-COP62	UK1-A-G_AB1-COP62	Arthropoda	Copepoda	Harpacticoida	Ameiridae				Ameiridae sp. 2	gen	yes	Ameiridae sp. 2	Ameiridae	exact	accepted		family	family	temp name		Not Reported								20:39:00	17/10/2013	10	2013
13628	y	y		Ameiridae						temporary name			meiofauna	meiofauna		IFREMER1_East Zone_MTB-1-1734_1733	#East Zone_MTB-1-1734	East Zone_MTB-1-1734	Arthropoda	Copepoda	Harpacticoida	Ameiridae				Ameiridae sp. 2	gen	yes	Ameiridae sp. 2	Ameiridae	exact	accepted		family	family	temp name		Not Reported								15:55:00	26/05/2004	5	2004
12965	y	y		Ameiridae						temporary name			meiofauna	meiofauna		IFREMER1_East Zone_MTB-1-1137_1136	#East Zone_MTB-1-1137	East Zone_MTB-1-1137	Arthropoda	Copepoda	Harpacticoida	Ameiridae				Ameiridae sp. 2	gen	yes	Ameiridae sp. 2	Ameiridae	exact	accepted		family	family	temp name		Not Reported								06:31:00	03/06/2004	6	2004
23110	y	y		Ameiridae						temporary name			meiofauna	macrofauna	macro	UKSRL1_UK1-A-EB04_AB1-COP66_919	#UK1-A-EB04_AB1-COP66	UK1-A-EB04_AB1-COP66	Arthropoda	Copepoda	Harpacticoida	Ameiridae				Ameiridae sp. 3	gen	yes	Ameiridae sp. 3	Ameiridae	exact	accepted		family	family	temp name		Not Reported								12:48:00	17/10/2013	10	2013
13675	y	y		Ameiridae						temporary name			meiofauna	meiofauna		IFREMER1_East Zone_MTB-1-1777_1776	#East Zone_MTB-1-1777	East Zone_MTB-1-1777	Arthropoda	Copepoda	Harpacticoida	Ameiridae				Ameiridae sp. 3	gen	yes	Ameiridae sp. 3	Ameiridae	exact	accepted		family	family	temp name		Not Reported								16:15:00	27/05/2004	5	2004
13197	y	y		Ameiridae						temporary name			meiofauna	meiofauna		IFREMER1_East Zone_MTB-1-1346_1345	#East Zone_MTB-1-1346	East Zone_MTB-1-1346	Arthropoda	Copepoda	Harpacticoida	Ameiridae				Ameiridae sp. 3	gen	yes	Ameiridae sp. 3	Ameiridae	exact	accepted		family	family	temp name		Not Reported								09:54:00	03/06/2004	6	2004
13691	y	y		Ameiridae						temporary name			meiofauna	meiofauna		IFREMER1_East Zone_MTB-1-1791_1790	#East Zone_MTB-1-1791	East Zone_MTB-1-1791	Arthropoda	Copepoda	Harpacticoida	Ameiridae				Ameiridae sp. 4	gen	yes	Ameiridae sp. 4	Ameiridae	exact	accepted		family	family	temp name		Not Reported								16:52:00	28/05/2004	5	2004
13483	y	y		Ameiridae						temporary name			meiofauna	meiofauna		IFREMER1_East Zone_MTB-1-1603_1602	#East Zone_MTB-1-1603	East Zone_MTB-1-1603	Arthropoda	Copepoda	Harpacticoida	Ameiridae				Ameiridae sp. 4	gen	yes	Ameiridae sp. 4	Ameiridae	exact	accepted		family	family	temp name		Not Reported								07:46:00	07/06/2004	6	2004
13882	y	y		Ameiridae						temporary name			meiofauna	meiofauna		IFREMER1_East Zone_MTB-1-1963_1962	#East Zone_MTB-1-1963	East Zone_MTB-1-1963	Arthropoda	Copepoda	Harpacticoida	Ameiridae				Ameiridae sp. 5	gen	yes	Ameiridae sp. 5	Ameiridae	exact	accepted		family	family	temp name		Not Reported								15:35:00	31/05/2004	5	2004
13574	y	y		Ameiridae						temporary name			meiofauna	meiofauna		IFREMER1_East Zone_MTB-1-1686_1685	#East Zone_MTB-1-1686	East Zone_MTB-1-1686	Arthropoda	Copepoda	Harpacticoida	Ameiridae				Ameiridae sp. 5	gen	yes	Ameiridae sp. 5	Ameiridae	exact	accepted		family	family	temp name		Not Reported								07:46:00	07/06/2004	6	2004
13883	y	y		Ameiridae						temporary name			meiofauna	meiofauna		IFREMER1_East Zone_MTB-1-1964_1963	#East Zone_MTB-1-1964	East Zone_MTB-1-1964	Arthropoda	Copepoda	Harpacticoida	Ameiridae				Ameiridae sp. 6	gen	yes	Ameiridae sp. 6	Ameiridae	exact	accepted		family	family	temp name		Not Reported								15:35:00	31/05/2004	5	2004
13884	y	y		Ameiridae						temporary name			meiofauna	meiofauna		IFREMER1_East Zone_MTB-1-1965_1964	#East Zone_MTB-1-1965	East Zone_MTB-1-1965	Arthropoda	Copepoda	Harpacticoida	Ameiridae				Ameiridae sp. 7	gen	yes	Ameiridae sp. 7	Ameiridae	exact	accepted		family	family	temp name		Not Reported								15:35:00	31/05/2004	5	2004
14026	y	y		Ameiridae						temporary name			meiofauna	meiofauna		IFREMER1_East Zone_MTB-1-2092_2091	#East Zone_MTB-1-2092	East Zone_MTB-1-2092	Arthropoda	Copepoda	Harpacticoida	Ameiridae				Ameiridae sp. 8	gen	yes	Ameiridae sp. 8	Ameiridae	exact	accepted		family	family	temp name		Not Reported								15:35:00	31/05/2004	5	2004
14027	y	y		Ameiridae						temporary name			meiofauna	meiofauna		IFREMER1_East Zone_MTB-1-2093_2092	#East Zone_MTB-1-2093	East Zone_MTB-1-2093	Arthropoda	Copepoda	Harpacticoida	Ameiridae				Ameiridae sp. 9	gen	yes	Ameiridae sp. 9	Ameiridae	exact	accepted		family	family	temp name		Not Reported								15:35:00	31/05/2004	5	2004
23278	y	y		Anoplosomella						temporary name			meiofauna	macrofauna	macro	UKSRL1_UK1-A-EB05_AB1-COP2_855	#UK1-A-EB05_AB1-COP2	UK1-A-EB05_AB1-COP2	Arthropoda	Copepoda	Harpacticoida	Ameiridae	Anoplosoma			Ameiridae sp.1	gen	yes	Ameiridae sp.1	Anoplosoma	exact	unaccepted		genus	genus	temp name		Not Reported		cf.	genus				no	23:18:00	19/10/2013	10	2013
12046	y	y		Ameiropsis						temporary name			meiofauna	macrofauna		GSR_B4S03_MUC266_266	#B4S03_MUC266	B4S03_MUC266	Arthropoda	Copepoda	Harpacticoida	Ameiridae	Ameiropsis			Ameiropsis sp. 1	gen	yes	Ameiropsis sp. 1	Ameiropsis	exact	accepted		genus	genus	temp name		Not Reported								00:00:00	29/09/2015	9	2015
14532	y	y		Ameiropsis						temporary name			meiofauna	macrofauna		IFREMER1_East Zone_MTB-1-325_324	#East Zone_MTB-1-325	East Zone_MTB-1-325	Arthropoda	Copepoda	Harpacticoida	Ameiridae	Ameiropsis			Ameiropsis sp. 1	gen	yes	Ameiropsis sp. 1	Ameiropsis	exact	accepted		genus	genus	temp name		Not Reported								13:11:00	30/05/2004	5	2004
13629	y	y		Ameiropsis						temporary name			meiofauna	macrofauna		IFREMER1_East Zone_MTB-1-1735_1734	#East Zone_MTB-1-1735	East Zone_MTB-1-1735	Arthropoda	Copepoda	Harpacticoida	Ameiridae	Ameiropsis			Ameiropsis sp. 1	gen	yes	Ameiropsis sp. 1	Ameiropsis	exact	accepted		genus	genus	temp name		Not Reported								15:55:00	26/05/2004	5	2004
14632	y	y		Ameiropsis						temporary name			meiofauna	macrofauna		IFREMER1_East Zone_MTB-1-415_414	#East Zone_MTB-1-415	East Zone_MTB-1-415	Arthropoda	Copepoda	Harpacticoida	Ameiridae	Ameiropsis			Ameiropsis sp. 2	gen	yes	Ameiropsis sp. 2	Ameiropsis	exact	accepted		genus	genus	temp name		Not Reported								13:11:00	30/05/2004	5	2004
13875	y	y		Ameiropsis						temporary name			meiofauna	macrofauna		IFREMER1_East Zone_MTB-1-1957_1956	#East Zone_MTB-1-1957	East Zone_MTB-1-1957	Arthropoda	Copepoda	Harpacticoida	Ameiridae	Ameiropsis			Ameiropsis sp. 2	gen	yes	Ameiropsis sp. 2	Ameiropsis	exact	accepted		genus	genus	temp name		Not Reported								15:35:00	31/05/2004	5	2004
13876	y	y		Ameiropsis						temporary name			meiofauna	macrofauna		IFREMER1_East Zone_MTB-1-1958_1957	#East Zone_MTB-1-1958	East Zone_MTB-1-1958	Arthropoda	Copepoda	Harpacticoida	Ameiridae	Ameiropsis			Ameiropsis sp. 3	gen	yes	Ameiropsis sp. 3	Ameiropsis	exact	accepted		genus	genus	temp name		Not Reported								15:35:00	31/05/2004	5	2004
14924	y	y		Ameiropsis						temporary name			meiofauna	macrofauna		IFREMER1_East Zone_MTB-1-679_678	#East Zone_MTB-1-679	East Zone_MTB-1-679	Arthropoda	Copepoda	Harpacticoida	Ameiridae	Ameiropsis			Ameiropsis sp. 4	gen	yes	Ameiropsis sp. 4	Ameiropsis	exact	accepted		genus	genus	temp name		Not Reported								09:35:00	31/05/2004	5	2004
14028	y	y		Ameiropsis						temporary name			meiofauna	macrofauna		IFREMER1_East Zone_MTB-1-2094_2093	#East Zone_MTB-1-2094	East Zone_MTB-1-2094	Arthropoda	Copepoda	Harpacticoida	Ameiridae	Ameiropsis			Ameiropsis sp. 4	gen	yes	Ameiropsis sp. 4	Ameiropsis	exact	accepted		genus	genus	temp name		Not Reported								15:35:00	31/05/2004	5	2004
13733	y	y		Ameiropsis						temporary name			meiofauna	macrofauna		IFREMER1_East Zone_MTB-1-1829_1828	#East Zone_MTB-1-1829	East Zone_MTB-1-1829	Arthropoda	Copepoda	Harpacticoida	Ameiridae	Ameiropsis			Ameiropsis sp. 5	gen	yes	Ameiropsis sp. 5	Ameiropsis	exact	accepted		genus	genus	temp name		Not Reported								15:19:00	05/06/2004	6	2004
13053	y	y		Ameiropsis						temporary name			meiofauna	macrofauna		IFREMER1_East Zone_MTB-1-1216_1215	#East Zone_MTB-1-1216	East Zone_MTB-1-1216	Arthropoda	Copepoda	Harpacticoida	Ameiridae	Ameiropsis			Ameiropsis sp. 5	gen	yes	Ameiropsis sp. 5	Ameiropsis	exact	accepted		genus	genus	temp name		Not Reported								06:31:00	03/06/2004	6	2004
13054	y	y		Ameiropsis						temporary name			meiofauna	macrofauna		IFREMER1_East Zone_MTB-1-1217_1216	#East Zone_MTB-1-1217	East Zone_MTB-1-1217	Arthropoda	Copepoda	Harpacticoida	Ameiridae	Ameiropsis			Ameiropsis sp. 6	gen	yes	Ameiropsis sp. 6	Ameiropsis	exact	accepted		genus	genus	temp name		Not Reported								06:31:00	03/06/2004	6	2004
14734	y	y		Ameiropsis						temporary name			meiofauna	macrofauna		IFREMER1_East Zone_MTB-1-507_506	#East Zone_MTB-1-507	East Zone_MTB-1-507	Arthropoda	Copepoda	Harpacticoida	Ameiridae	Ameiropsis			Ameiropsis sp.3	gen	yes	Ameiropsis sp.3	Ameiropsis	exact	accepted		genus	genus	temp name		Not Reported								20:39:00	30/05/2004	5	2004
17820	y	y		Ammotrypanella						temporary name			macrofauna	macrofauna	macro	KOREA1_MNBS1917_RC394_394	#MNBS1917_RC394	MNBS1917_RC394	Annelida	Polychaeta		Opheliidae	Ammotrypanella			Ammotrypanella sp. NHM_1653?	gen	yes	Ammotrypanella sp. NHM_1653?	Ammotrypanella	exact	accepted		genus	genus	temp name		Not Reported								23:40:00	21/03/2019	3	2019
17804	y	y		Ammotrypanella						temporary name			macrofauna	macrofauna	macro	KOREA1_MNBS1917_RC372_372	#MNBS1917_RC372	MNBS1917_RC372	Annelida	Polychaeta		Opheliidae	Ammotrypanella			Ammotrypanella sp. NHM_1653?	gen	yes	Ammotrypanella sp. NHM_1653?	Ammotrypanella	exact	accepted		genus	genus	temp name		Not Reported								23:40:00	21/03/2019	3	2019
23040	y	y		Ampeliscidae						temporary name			macrofauna	macrofauna	macro	UKSRL1_UK1-A-EB04_AB1-AMP97_100	#UK1-A-EB04_AB1-AMP97	UK1-A-EB04_AB1-AMP97	Arthropoda	Malacostraca	Amphipoda	Ampeliscidae				Ampeliscidae sp. 1	gen	yes	Ampeliscidae sp. 1	Ampeliscidae	exact	accepted		family	family	temp name		Not Reported								12:48:00	17/10/2013	10	2013
24632	y	y		Amperima						temporary name			megafauna	megafauna	mega	UKSRL1_UK1-A-K_RV06 Transect 1_71	#UK1-A-K_RV06 Transect 1	UK1-A-K_RV06 Transect 1	Echinodermata	Holothuroidea	Elasipodida	Elpidiidae	Amperima			Amperima morphotype 1	gen	yes	Amperima morphotype 1	Amperima	exact	accepted		genus	genus	temp name		Not Reported								18:17:00	20/10/2013	10	2013
22561	y	y		Ampharetidae						temporary name	undescribed new genus		macrofauna	macrofauna		UKSRL1_UK1-A-EB01_AB02_15	#UK1-A-EB01_AB02	UK1-A-EB01_AB02	Annelida	Polychaeta	Terebellida	Ampharetidae				Ampharetid New Genus A sp A	gen	yes	Ampharetid New Genus A sp A	Ampharetidae	exact	accepted		family	family	temp name		Not Reported		gen. nov (undescribed)	genus					05:56:00	08/10/2013	10	2013
24245	y	y		Ampharetidae						temporary name			macrofauna	macrofauna	macro	UKSRL1_UK1-A-J_CRS1542_583	#UK1-A-J_CRS1542	UK1-A-J_CRS1542	Annelida	Polychaeta	Terebellida	Ampharetidae				Ampharetidae - sp. indeterminate	sciname w qualifier	yes	Ampharetidae - sp. indeterminate	Ampharetidae	exact	accepted		family	family	family		Not Reported								13:27:00	21/10/2013	10	2013
21884	y	y		Ampharetidae						temporary name			macrofauna	macrofauna	macro	UKSRL1_UK1-A-B_CRS1499_74	#UK1-A-B_CRS1499	UK1-A-B_CRS1499	Annelida	Polychaeta	Terebellida	Ampharetidae				Ampharetidae - sp. indeterminate	sciname w qualifier	yes	Ampharetidae - sp. indeterminate	Ampharetidae	exact	accepted		family	family	family		Not Reported								20:00:00	10/09/2013	9	2013
23549	y	y		Ampharetidae						temporary name			macrofauna	macrofauna		UKSRL1_UK1-A-G_AB24_334	#UK1-A-G_AB24	UK1-A-G_AB24	Annelida	Polychaeta	Terebellida	Ampharetidae				Ampharetidae sp	sciname	yes	Ampharetidae sp	Ampharetidae	exact	accepted		family	family	family		Not Reported								16:21:00	17/10/2013	10	2013
27071	y	y		Ampharetidae						temporary name			macrofauna	macrofauna	Other	UKSRL1_UK1-AB01-EB01_NHM_0044_44	#UK1-AB01-EB01_NHM_0044	UK1-AB01-EB01_NHM_0044	Annelida	Polychaeta	Terebellida	Ampharetidae				Ampharetidae sp (NHM_044)	gen	yes	Ampharetidae sp (NHM_044)	Ampharetidae	exact	accepted		family	family	temp name	Morphological	Morphological	see morphological data (combined with DNA)							05:56:00	09/10/2013	10	2013
26716	y	y		Ampharetidae						temporary name			macrofauna	macrofauna	Other	UKSRL1_UK1-AB01-B_NHM_0062_62	#UK1-AB01-B_NHM_0062	UK1-AB01-B_NHM_0062	Annelida	Polychaeta	Terebellida	Ampharetidae				Ampharetidae sp (NHM_062)	gen	yes	Ampharetidae sp (NHM_062)	Ampharetidae	exact	accepted		family	family	temp name	Morphological	Morphological	see morphological data (combined with DNA)							17:34:00	09/10/2013	10	2013
49881	y	y		Ampharetidae						temporary name			macrofauna	macrofauna	Other	UKSRL1_UK1_AB01_BC04_BC64_62	#UK1_AB01_BC04_BC64	UK1_AB01_BC04_BC64	Annelida	Polychaeta	Terebellida	Ampharetidae				Ampharetidae sp (NHM_062)	gen	yes	Ampharetidae sp (NHM_062)	Ampharetidae	exact	accepted		family	family	temp name		Not Reported	see morphological data (combined with DNA)							03:27:00	16/03/2015	3	2015
22244	y	y		Ampharetidae						temporary name			macrofauna	macrofauna		UKSRL1_UK1-A-D_AB08_163	#UK1-A-D_AB08	UK1-A-D_AB08	Annelida	Polychaeta	Terebellida	Ampharetidae				Ampharetidae sp (NHM_163)	gen	yes	Ampharetidae sp (NHM_163)	Ampharetidae	exact	accepted		family	family	temp name		Not Reported								23:01:00	10/12/2013	12	2013
23005	y	y		Ampharetidae						temporary name			macrofauna	macrofauna		UKSRL1_UK1-A-EB04_AB19_265	#UK1-A-EB04_AB19	UK1-A-EB04_AB19	Annelida	Polychaeta	Terebellida	Ampharetidae				Ampharetidae sp (NHM_265)	gen	yes	Ampharetidae sp (NHM_265)	Ampharetidae	exact	accepted		family	family	temp name		Not Reported								01:50:00	17/10/2013	10	2013
27152	y	y		Ampharetidae						temporary name			macrofauna	macrofauna	Other	UKSRL1_UK1-AB01-EB04_NHM_0265_265	#UK1-AB01-EB04_NHM_0265	UK1-AB01-EB04_NHM_0265	Annelida	Polychaeta	Terebellida	Ampharetidae				Ampharetidae sp (NHM_265)	gen	yes	Ampharetidae sp (NHM_265)	Ampharetidae	exact	accepted		family	family	temp name	Morphological	Morphological	see morphological data (combined with DNA)							01:50:00	17/10/2013	10	2013
23249	y	y		Ampharetidae						temporary name			macrofauna	macrofauna		UKSRL1_UK1-A-EB04_AB21_292	#UK1-A-EB04_AB21	UK1-A-EB04_AB21	Annelida	Polychaeta	Terebellida	Ampharetidae				Ampharetidae sp (NHM_292)	gen	yes	Ampharetidae sp (NHM_292)	Ampharetidae	exact	accepted		family	family	temp name		Not Reported								01:50:00	17/10/2013	10	2013
27178	y	y		Ampharetidae						temporary name			macrofauna	macrofauna	Other	UKSRL1_UK1-AB01-EB04_NHM_0292_294	#UK1-AB01-EB04_NHM_0292	UK1-AB01-EB04_NHM_0292	Annelida	Polychaeta	Terebellida	Ampharetidae				Ampharetidae sp (NHM_292)	gen	yes	Ampharetidae sp (NHM_292)	Ampharetidae	exact	accepted		family	family	temp name	Morphological	Morphological	see morphological data (combined with DNA)							01:50:00	17/10/2013	10	2013
22590	y	y		Ampharetidae						temporary name			macrofauna	macrofauna		UKSRL1_UK1-A-EB01_AB02_44	#UK1-A-EB01_AB02	UK1-A-EB01_AB02	Annelida	Polychaeta	Terebellida	Ampharetidae				Ampharetidae sp (NHM_44)	gen	yes	Ampharetidae sp (NHM_44)	Ampharetidae	exact	accepted		family	family	temp name		Not Reported								05:56:00	08/10/2013	10	2013
21249	y	y		Ampharetidae						temporary name			macrofauna	macrofauna		UKSRL1_UK1-A-B_AB03_62	#UK1-A-B_AB03	UK1-A-B_AB03	Annelida	Polychaeta	Terebellida	Ampharetidae				Ampharetidae sp (NHM_62)	gen	yes	Ampharetidae sp (NHM_62)	Ampharetidae	exact	accepted		family	family	temp name		Not Reported								17:34:00	09/10/2013	10	2013
27042	y	y		Ampharetidae						temporary name			macrofauna	macrofauna	Other	UKSRL1_UK1-AB01-EB01_NHM_0015_15	#UK1-AB01-EB01_NHM_0015	UK1-AB01-EB01_NHM_0015	Annelida	Polychaeta	Terebellida	Ampharetidae				Ampharetidae sp. (NHM_015)	gen	yes	Ampharetidae sp. (NHM_015)	Ampharetidae	exact	accepted		family	family	temp name	Morphological	Morphological	see morphological data (combined with DNA)							05:56:00	09/10/2013	10	2013
45892	y	y		Ampharetidae						temporary name			macrofauna	macrofauna		UKSRL1_OMS-AB02-S10_NHM_1893_1366	#OMS-AB02-S10_NHM_1893	OMS-AB02-S10_NHM_1893	Annelida	Polychaeta	Terebellida	Ampharetidae				Ampharetidae sp. (NHM_015)	gen	yes	Ampharetidae sp. (NHM_015)	Ampharetidae	exact	accepted		family	family	temp name		Not Reported	see morphological data (combined with DNA)							15:31:00	13/03/2015	3	2015
46026	y	y		Ampharetidae						temporary name			macrofauna	macrofauna	Other	UKSRL1_OMS-AB02-S10_NHM_1947I_1410	#OMS-AB02-S10_NHM_1947I	OMS-AB02-S10_NHM_1947I	Annelida	Polychaeta	Terebellida	Ampharetidae				Ampharetidae sp. (NHM_044)	gen	yes	Ampharetidae sp. (NHM_044)	Ampharetidae	exact	accepted		family	family	temp name	Morphological	Morphological	see morphological data (combined with DNA)							15:31:00	13/03/2015	3	2015
43985	y	y		Ampharetidae						temporary name			macrofauna	macrofauna		UKSRL1_OMS-AB02-S02_NHM_2769_1577	#OMS-AB02-S02_NHM_2769	OMS-AB02-S02_NHM_2769	Annelida	Polychaeta	Terebellida	Ampharetidae				Ampharetidae sp. (NHM_044)	gen	yes	Ampharetidae sp. (NHM_044)	Ampharetidae	exact	accepted		family	family	temp name		Not Reported	see morphological data (combined with DNA)							19:09:00	26/02/2015	2	2015
46999	y	y		Ampharetidae						temporary name			macrofauna	macrofauna		UKSRL1_UK1-AB02-U01_NHM_2541_1567	#UK1-AB02-U01_NHM_2541	UK1-AB02-U01_NHM_2541	Annelida	Polychaeta	Terebellida	Ampharetidae				Ampharetidae sp. (NHM_062)	gen	yes	Ampharetidae sp. (NHM_062)	Ampharetidae	exact	accepted		family	family	temp name		Not Reported	see morphological data (combined with DNA)							08:33:00	10/03/2015	3	2015
43787	y	y		Ampharetidae						temporary name			macrofauna	macrofauna		UKSRL1_OMS-AB02-S02_NHM_1082_885	#OMS-AB02-S02_NHM_1082	OMS-AB02-S02_NHM_1082	Annelida	Polychaeta	Terebellida	Ampharetidae				Ampharetidae sp. (NHM_1082)	gen	yes	Ampharetidae sp. (NHM_1082)	Ampharetidae	exact	accepted		family	family	temp name		Not Reported	see morphological data (combined with DNA)							19:09:00	26/02/2015	2	2015
43904	y	y		Ampharetidae						temporary name			macrofauna	macrofauna		UKSRL1_OMS-AB02-S02_NHM_1161_924	#OMS-AB02-S02_NHM_1161	OMS-AB02-S02_NHM_1161	Annelida	Polychaeta	Terebellida	Ampharetidae				Ampharetidae sp. (NHM_1161)	gen	yes	Ampharetidae sp. (NHM_1161)	Ampharetidae	exact	accepted		family	family	temp name		Not Reported	see morphological data (combined with DNA)							19:09:00	26/02/2015	2	2015
48996	y	y		Ampharetidae						temporary name			macrofauna	macrofauna	Other	UKSRL1_UK1-AB02-U07_NHM_1480I_1137	#UK1-AB02-U07_NHM_1480I	UK1-AB02-U07_NHM_1480I	Annelida	Polychaeta	Terebellida	Ampharetidae				Ampharetidae sp. (NHM_1338)	gen	yes	Ampharetidae sp. (NHM_1338)	Ampharetidae	exact	accepted		family	family	temp name	Morphological	Morphological	see morphological data (combined with DNA)							18:29:00	03/03/2015	3	2015
44520	y	y		Ampharetidae						temporary name			macrofauna	macrofauna		UKSRL1_OMS-AB02-S05_NHM_1347H_236	#OMS-AB02-S05_NHM_1347H	OMS-AB02-S05_NHM_1347H	Annelida	Polychaeta	Terebellida	Ampharetidae				Ampharetidae sp. (NHM_1338)	gen	yes	Ampharetidae sp. (NHM_1338)	Ampharetidae	exact	accepted		family	family	temp name		Not Reported	see morphological data (combined with DNA)							02:02:00	01/03/2015	3	2015
44492	y	y		Ampharetidae						temporary name			macrofauna	macrofauna		UKSRL1_OMS-AB02-S05_NHM_1338_1024	#OMS-AB02-S05_NHM_1338	OMS-AB02-S05_NHM_1338	Annelida	Polychaeta	Terebellida	Ampharetidae				Ampharetidae sp. (NHM_1338)	gen	yes	Ampharetidae sp. (NHM_1338)	Ampharetidae	exact	accepted		family	family	temp name		Not Reported	see morphological data (combined with DNA)							02:02:00	01/03/2015	3	2015
49543	y	y		Ampharetidae						temporary name			macrofauna	macrofauna		UKSRL1_UK1-AB02-U12_NHM_1578_1185	#UK1-AB02-U12_NHM_1578	UK1-AB02-U12_NHM_1578	Annelida	Polychaeta	Terebellida	Ampharetidae				Ampharetidae sp. (NHM_1578)	gen	yes	Ampharetidae sp. (NHM_1578)	Ampharetidae	exact	accepted		family	family	temp name		Not Reported	see morphological data (combined with DNA)							13:51:00	07/03/2015	3	2015
46966	y	y		Ampharetidae						temporary name			macrofauna	macrofauna	Other	UKSRL1_UK1-AB02-U01_NHM_1679_1237	#UK1-AB02-U01_NHM_1679	UK1-AB02-U01_NHM_1679	Annelida	Polychaeta	Terebellida	Ampharetidae				Ampharetidae sp. (NHM_1578)	gen	yes	Ampharetidae sp. (NHM_1578)	Ampharetidae	exact	accepted		family	family	temp name	Morphological	Morphological	see morphological data (combined with DNA)							08:33:00	10/03/2015	3	2015
49639	y	y		Ampharetidae						temporary name			macrofauna	macrofauna	Other	UKSRL1_UK1-AB02-U14_NHM_1599_1196	#UK1-AB02-U14_NHM_1599	UK1-AB02-U14_NHM_1599	Annelida	Polychaeta	Terebellida	Ampharetidae				Ampharetidae sp. (NHM_1599)	gen	yes	Ampharetidae sp. (NHM_1599)	Ampharetidae	exact	accepted		family	family	temp name	Morphological	Morphological	see morphological data (combined with DNA)							01:04:00	08/03/2015	3	2015
46062	y	y		Ampharetidae						temporary name			macrofauna	macrofauna	Other	UKSRL1_OMS-AB02-S10_NHM_3052_1584	#OMS-AB02-S10_NHM_3052	OMS-AB02-S10_NHM_3052	Annelida	Polychaeta	Terebellida	Ampharetidae				Ampharetidae sp. (NHM_1599)	gen	yes	Ampharetidae sp. (NHM_1599)	Ampharetidae	exact	accepted		family	family	temp name	Morphological	Morphological	see morphological data (combined with DNA)							15:31:00	13/03/2015	3	2015
27299	y	y		Ampharetidae						temporary name			macrofauna	macrofauna	Other	UKSRL1_UK1-AB01-G_NHM_0334_336	#UK1-AB01-G_NHM_0334	UK1-AB01-G_NHM_0334	Annelida	Polychaeta	Terebellida	Ampharetidae				Ampharetidae sp. (NHM_163)	gen	yes	Ampharetidae sp. (NHM_163)	Ampharetidae	exact	accepted		family	family	temp name	Morphological	Morphological	see morphological data (combined with DNA)							16:21:00	17/10/2013	10	2013
26929	y	y		Ampharetidae						temporary name			macrofauna	macrofauna	Other	UKSRL1_UK1-AB01-D_NHM_0163_163	#UK1-AB01-D_NHM_0163	UK1-AB01-D_NHM_0163	Annelida	Polychaeta	Terebellida	Ampharetidae				Ampharetidae sp. (NHM_163)	gen	yes	Ampharetidae sp. (NHM_163)	Ampharetidae	exact	accepted		family	family	temp name	Morphological	Morphological	see morphological data (combined with DNA)							23:01:00	12/10/2013	10	2013
43230	y	y		Ampharetidae						temporary name			macrofauna	macrofauna		UKSRL1_OMS-AB02-S01_NHM_1025B_850	#OMS-AB02-S01_NHM_1025B	OMS-AB02-S01_NHM_1025B	Annelida	Polychaeta	Terebellida	Ampharetidae				Ampharetidae sp. (NHM_163)	gen	yes	Ampharetidae sp. (NHM_163)	Ampharetidae	exact	accepted		family	family	temp name		Not Reported	see morphological data (combined with DNA)							16:49:00	24/02/2015	2	2015
46947	y	y		Ampharetidae						temporary name			macrofauna	macrofauna		UKSRL1_UK1-AB02-U01_NHM_1668B_1228	#UK1-AB02-U01_NHM_1668B	UK1-AB02-U01_NHM_1668B	Annelida	Polychaeta	Terebellida	Ampharetidae				Ampharetidae sp. (NHM_1668B)	gen	yes	Ampharetidae sp. (NHM_1668B)	Ampharetidae	exact	accepted		family	family	temp name		Not Reported	see morphological data (combined with DNA)							08:33:00	10/03/2015	3	2015
46005	y	y		Ampharetidae						temporary name			macrofauna	macrofauna	Other	UKSRL1_OMS-AB02-S10_NHM_1947B_1403	#OMS-AB02-S10_NHM_1947B	OMS-AB02-S10_NHM_1947B	Annelida	Polychaeta	Terebellida	Ampharetidae				Ampharetidae sp. (NHM_292)	gen	yes	Ampharetidae sp. (NHM_292)	Ampharetidae	exact	accepted		family	family	temp name	Morphological	Morphological	see morphological data (combined with DNA)							15:31:00	13/03/2015	3	2015
45816	y	y		Ampharetidae						temporary name			macrofauna	macrofauna	Other	UKSRL1_OMS-AB02-S10_NHM_1865_1340	#OMS-AB02-S10_NHM_1865	OMS-AB02-S10_NHM_1865	Annelida	Polychaeta	Terebellida	Ampharetidae				Ampharetidae sp. (NHM_292)	gen	yes	Ampharetidae sp. (NHM_292)	Ampharetidae	exact	accepted		family	family	temp name	Morphological	Morphological	see morphological data (combined with DNA)							15:31:00	13/03/2015	3	2015
43735	y	y		Ampharetidae						temporary name			macrofauna	macrofauna		UKSRL1_OMS-AB02-S02_NHM_1056_94	#OMS-AB02-S02_NHM_1056	OMS-AB02-S02_NHM_1056	Annelida	Polychaeta	Terebellida	Ampharetidae				Ampharetidae sp. (NHM_292)	gen	yes	Ampharetidae sp. (NHM_292)	Ampharetidae	exact	accepted		family	family	temp name		Not Reported	see morphological data (combined with DNA)							08:37:00	26/02/2015	2	2015
46747	y	y		Ampharetidae						temporary name			macrofauna	macrofauna	Other	UKSRL1_UK1-AB02-EB02_NHM_0774_681	#UK1-AB02-EB02_NHM_0774	UK1-AB02-EB02_NHM_0774	Annelida	Polychaeta	Terebellida	Ampharetidae				Ampharetidae sp. (NHM_774)	gen	yes	Ampharetidae sp. (NHM_774)	Ampharetidae	exact	accepted		family	family	temp name	Morphological	Morphological	see morphological data (combined with DNA)							03:09:00	20/02/2015	2	2015
49602	y	y		Ampharetidae						temporary name			macrofauna	macrofauna		UKSRL1_UK1-AB02-U13_NHM_1631_1206	#UK1-AB02-U13_NHM_1631	UK1-AB02-U13_NHM_1631	Annelida	Polychaeta	Terebellida	Ampharetidae				Ampharetidae sp. (NHM_789)	gen	yes	Ampharetidae sp. (NHM_789)	Ampharetidae	exact	accepted		family	family	temp name		Not Reported	see morphological data (combined with DNA)							20:45:00	09/03/2015	3	2015
48723	y	y		Ampharetidae						temporary name			macrofauna	macrofauna	Other	UKSRL1_UK1-AB02-U06_NHM_0870_749	#UK1-AB02-U06_NHM_0870	UK1-AB02-U06_NHM_0870	Annelida	Polychaeta	Terebellida	Ampharetidae				Ampharetidae sp. (NHM_789)	gen	yes	Ampharetidae sp. (NHM_789)	Ampharetidae	exact	accepted		family	family	temp name	Morphological	Morphological	see morphological data (combined with DNA)							07:28:00	22/02/2015	2	2015
46768	y	y		Ampharetidae						temporary name			macrofauna	macrofauna	Other	UKSRL1_UK1-AB02-EB02_NHM_0789_702	#UK1-AB02-EB02_NHM_0789	UK1-AB02-EB02_NHM_0789	Annelida	Polychaeta	Terebellida	Ampharetidae				Ampharetidae sp. (NHM_789)	gen	yes	Ampharetidae sp. (NHM_789)	Ampharetidae	exact	accepted		family	family	temp name	Morphological	Morphological	see morphological data (combined with DNA)							03:09:00	20/02/2015	2	2015
43966	y	y		Ampharetidae						temporary name			macrofauna	macrofauna	Other	UKSRL1_OMS-AB02-S02_NHM_1177_944	#OMS-AB02-S02_NHM_1177	OMS-AB02-S02_NHM_1177	Annelida	Polychaeta	Terebellida	Ampharetidae				Ampharetidae sp. (NHM_789)	gen	yes	Ampharetidae sp. (NHM_789)	Ampharetidae	exact	accepted		family	family	temp name	Morphological	Morphological	see morphological data (combined with DNA)							19:09:00	26/02/2015	2	2015
7803	y	y		Ampharetidae						temporary name			macrofauna	macrofauna	macro	BGR1_#61EBS_MU562_562	##61EBS_MU562	61EBS_MU562	Annelida	Polychaeta	Terebellida	Ampharetidae				Ampharetidae sp.1	gen	yes	Ampharetidae sp.1	Ampharetidae	exact	accepted		family	family	temp name		Not Reported								07:00:00	16/05/2010	5	2010
7739	y	y		Ampharetidae						temporary name			macrofauna	macrofauna	macro	BGR1_#61EBS_BD562_562	##61EBS_BD562	61EBS_BD562	Annelida	Polychaeta	Terebellida	Ampharetidae				Ampharetidae sp.1	gen	yes	Ampharetidae sp.1	Ampharetidae	exact	accepted		family	family	temp name		Not Reported								07:00:00	16/05/2010	5	2010
796	y	y		Ampharetidae						temporary name			macrofauna	macrofauna	macro	BGR1_#43EBS_MU1031_1031	##43EBS_MU1031	43EBS_MU1031	Annelida	Polychaeta	Terebellida	Ampharetidae				Ampharetidae sp.1	gen	yes	Ampharetidae sp.1	Ampharetidae	exact	accepted		family	family	temp name		Not Reported								10:44:00	09/04/2012	4	2012
795	y	y		Ampharetidae						temporary name			macrofauna	macrofauna	macro	BGR1_#43EBS_MU1030_1030	##43EBS_MU1030	43EBS_MU1030	Annelida	Polychaeta	Terebellida	Ampharetidae				Ampharetidae sp.1	gen	yes	Ampharetidae sp.1	Ampharetidae	exact	accepted		family	family	temp name		Not Reported								10:44:00	09/04/2012	4	2012
688	y	y		Ampharetidae						temporary name			macrofauna	macrofauna	macro	BGR1_#43EBS_BD1031_1031	##43EBS_BD1031	43EBS_BD1031	Annelida	Polychaeta	Terebellida	Ampharetidae				Ampharetidae sp.1	gen	yes	Ampharetidae sp.1	Ampharetidae	exact	accepted		family	family	temp name		Not Reported								10:44:00	09/04/2012	4	2012
687	y	y		Ampharetidae						temporary name			macrofauna	macrofauna	macro	BGR1_#43EBS_BD1030_1030	##43EBS_BD1030	43EBS_BD1030	Annelida	Polychaeta	Terebellida	Ampharetidae				Ampharetidae sp.1	gen	yes	Ampharetidae sp.1	Ampharetidae	exact	accepted		family	family	temp name		Not Reported								10:44:00	09/04/2012	4	2012
635	y	y		Ampharetidae						temporary name			macrofauna	macrofauna	macro	BGR1_#33EBS_MU944_944	##33EBS_MU944	33EBS_MU944	Annelida	Polychaeta	Terebellida	Ampharetidae				Ampharetidae sp.1	gen	yes	Ampharetidae sp.1	Ampharetidae	exact	accepted		family	family	temp name		Not Reported								08:18:00	07/04/2012	4	2012
550	y	y		Ampharetidae						temporary name			macrofauna	macrofauna	macro	BGR1_#33EBS_BD944_944	##33EBS_BD944	33EBS_BD944	Annelida	Polychaeta	Terebellida	Ampharetidae				Ampharetidae sp.1	gen	yes	Ampharetidae sp.1	Ampharetidae	exact	accepted		family	family	temp name		Not Reported								08:18:00	07/04/2012	4	2012
7033	y	y		Ampharetidae						temporary name			macrofauna	macrofauna	macro	BGR1_#26EBS_MU389_389	##26EBS_MU389	26EBS_MU389	Annelida	Polychaeta	Terebellida	Ampharetidae				Ampharetidae sp.1	gen	yes	Ampharetidae sp.1	Ampharetidae	exact	accepted		family	family	temp name		Not Reported								05:44:00	02/05/2010	5	2010
6923	y	y		Ampharetidae						temporary name			macrofauna	macrofauna	macro	BGR1_#26EBS_BD389_389	##26EBS_BD389	26EBS_BD389	Annelida	Polychaeta	Terebellida	Ampharetidae				Ampharetidae sp.1	gen	yes	Ampharetidae sp.1	Ampharetidae	exact	accepted		family	family	temp name		Not Reported								05:44:00	02/05/2010	5	2010
6483	y	y		Ampharetidae						temporary name			macrofauna	macrofauna	macro	BGR1_#12EBS_MU266_266	##12EBS_MU266	12EBS_MU266	Annelida	Polychaeta	Terebellida	Ampharetidae				Ampharetidae sp.1	gen	yes	Ampharetidae sp.1	Ampharetidae	exact	accepted		family	family	temp name		Not Reported								06:07:00	28/04/2010	4	2010
6376	y	y		Ampharetidae						temporary name			macrofauna	macrofauna	macro	BGR1_#12EBS_BD266_266	##12EBS_BD266	12EBS_BD266	Annelida	Polychaeta	Terebellida	Ampharetidae				Ampharetidae sp.1	gen	yes	Ampharetidae sp.1	Ampharetidae	exact	accepted		family	family	temp name		Not Reported								06:07:00	28/04/2010	4	2010
286	y	y		Ampharetidae						temporary name			macrofauna	macrofauna	macro	BGR1_#101EBS_MU748_748	##101EBS_MU748	101EBS_MU748	Annelida	Polychaeta	Terebellida	Ampharetidae				Ampharetidae sp.1	gen	yes	Ampharetidae sp.1	Ampharetidae	exact	accepted		family	family	temp name		Not Reported								05:12:00	25/04/2012	4	2012
218	y	y		Ampharetidae						temporary name			macrofauna	macrofauna	macro	BGR1_#101EBS_BD748_748	##101EBS_BD748	101EBS_BD748	Annelida	Polychaeta	Terebellida	Ampharetidae				Ampharetidae sp.1	gen	yes	Ampharetidae sp.1	Ampharetidae	exact	accepted		family	family	temp name		Not Reported								05:12:00	25/04/2012	4	2012
507	y	y		Ampharetidae						temporary name			macrofauna	macrofauna	macro	BGR1_#16EBS_MU887_887	##16EBS_MU887	16EBS_MU887	Annelida	Polychaeta	Terebellida	Ampharetidae				Ampharetidae sp.2	gen	yes	Ampharetidae sp.2	Ampharetidae	exact	accepted		family	family	temp name		Not Reported								19:00:00	04/04/2012	4	2012
472	y	y		Ampharetidae						temporary name			macrofauna	macrofauna	macro	BGR1_#16EBS_BD887_887	##16EBS_BD887	16EBS_BD887	Annelida	Polychaeta	Terebellida	Ampharetidae				Ampharetidae sp.2	gen	yes	Ampharetidae sp.2	Ampharetidae	exact	accepted		family	family	temp name		Not Reported								19:00:00	04/04/2012	4	2012
285	y	y		Ampharetidae						temporary name			macrofauna	macrofauna	macro	BGR1_#101EBS_MU747_747	##101EBS_MU747	101EBS_MU747	Annelida	Polychaeta	Terebellida	Ampharetidae				Ampharetidae sp.2	gen	yes	Ampharetidae sp.2	Ampharetidae	exact	accepted		family	family	temp name		Not Reported								05:12:00	25/04/2012	4	2012
217	y	y		Ampharetidae						temporary name			macrofauna	macrofauna	macro	BGR1_#101EBS_BD747_747	##101EBS_BD747	101EBS_BD747	Annelida	Polychaeta	Terebellida	Ampharetidae				Ampharetidae sp.2	gen	yes	Ampharetidae sp.2	Ampharetidae	exact	accepted		family	family	temp name		Not Reported								05:12:00	25/04/2012	4	2012
14609	y	y		Amphimonhystera pallida						record			meiofauna	meiofauna		IFREMER1_East Zone_MTB-1-395_394	#East Zone_MTB-1-395	East Zone_MTB-1-395	Nematoda	Chromadorea	Monhysterida	Xyalidae	Amphimonhystera		pallida				Amphimonhystera pallida	Amphymonhystera pallida	phonetic	accepted		species	species	species		Not Reported								13:11:00	30/05/2004	5	2004
15226	y	y		Amphimonhystrella bullacauda						record			meiofauna	meiofauna		IFREMER1_East Zone_MTB-1-950_949	#East Zone_MTB-1-950	East Zone_MTB-1-950	Nematoda	Chromadorea	Monhysterida	Xyalidae	Amphimonhystrella		bullacauda				Amphimonhystrella bullacauda	Amphymonhystrella bullicauda	near_2	accepted		species	species	species		Not Reported								10:17:00	01/06/2004	6	2004
14424	y	y		Amphimonhystrella bullacauda						record			meiofauna	meiofauna		IFREMER1_East Zone_MTB-1-2450_2449	#East Zone_MTB-1-2450	East Zone_MTB-1-2450	Nematoda	Chromadorea	Monhysterida	Xyalidae	Amphimonhystrella		bullacauda				Amphimonhystrella bullacauda	Amphymonhystrella bullicauda	near_2	accepted		species	species	species		Not Reported								15:35:00	31/05/2004	5	2004
16529	y	y		Amphimonhystrella						temporary name			meiofauna	meiofauna		IFREMER1_SO239-176_SO239-1242_1242	#SO239-176_SO239-1242	SO239-176_SO239-1242	Nematoda	Chromadorea	Monhysterida	Xyalidae	Amphimonhystrella			Amphimonhystrella cf. Amphimonhystrella	sciname	yes	Amphimonhystrella cf. Amphimonhystrella	Amphimonhystrella	phonetic	accepted		genus	genus	genus		Not Reported		cf.	genus			no indivs = zero	no	01:40:00	18/04/2015	4	2015
16255	y	y		Amphimonhystrella						temporary name			meiofauna	meiofauna		IFREMER1_SO239-175_SO239-1033_1033	#SO239-175_SO239-1033	SO239-175_SO239-1033	Nematoda	Chromadorea	Monhysterida	Xyalidae	Amphimonhystrella			Amphimonhystrella cf. Amphimonhystrella	sciname	yes	Amphimonhystrella cf. Amphimonhystrella	Amphimonhystrella	phonetic	accepted		genus	genus	genus		Not Reported		cf.	genus				no	22:10:00	17/04/2015	4	2015
15913	y	y		Amphimonhystrella						temporary name			meiofauna	meiofauna		IFREMER1_SO239-168_SO239-626_626	#SO239-168_SO239-626	SO239-168_SO239-626	Nematoda	Chromadorea	Monhysterida	Xyalidae	Amphimonhystrella			Amphimonhystrella cf. Amphimonhystrella	sciname	yes	Amphimonhystrella cf. Amphimonhystrella	Amphimonhystrella	phonetic	accepted		genus	genus	genus		Not Reported		cf.	genus			no indivs = zero	no	23:48:00	16/04/2015	4	2015
15411	y	y		Amphimonhystrella						temporary name			meiofauna	meiofauna		IFREMER1_SO239-154_SO239-25_25	#SO239-154_SO239-25	SO239-154_SO239-25	Nematoda	Chromadorea	Monhysterida	Xyalidae	Amphimonhystrella			Amphimonhystrella cf. Amphimonhystrella	sciname	yes	Amphimonhystrella cf. Amphimonhystrella	Amphimonhystrella	phonetic	accepted		genus	genus	genus		Not Reported		cf.	genus			no indivs = zero	no	08:22:00	14/04/2015	4	2015
48733	y	y		Amphinomidae						temporary name			macrofauna	macrofauna		UKSRL1_UK1-AB02-U06_NHM_2906_1580	#UK1-AB02-U06_NHM_2906	UK1-AB02-U06_NHM_2906	Annelida	Polychaeta	Amphinomida	Amphinomidae				Amphinomidae sp. (NHM_821)	gen	yes	Amphinomidae sp. (NHM_821)	Amphinomidae	exact	accepted		family	family	temp name		Not Reported	see morphological data (combined with DNA)							03:09:00	27/02/2015	2	2015
24637	y	y		Amphiophiura bullata						temporary name			megafauna	megafauna	mega	UKSRL1_UK1-A-K_RV06 Transect 1_76	#UK1-A-K_RV06 Transect 1	UK1-A-K_RV06 Transect 1	Echinodermata	Ophiuroidea	Ophiurida	Ophiopyrgidae	Amphiophiura		bullata	Amphiophiura cf. bullata	gen	yes	Amphiophiura cf. bullata	Amphiophiura bullata	exact	accepted		species	species	temp name		Not Reported		cf.	species				no	18:17:00	20/10/2013	10	2013
24725	y	y		Amphiophiura bullata						temporary name			megafauna	megafauna	mega	UKSRL1_UK1-A-K_RV06 Transect 2_164	#UK1-A-K_RV06 Transect 2	UK1-A-K_RV06 Transect 2	Echinodermata	Ophiuroidea	Ophiurida	Ophiopyrgidae	Amphiophiura		bullata	Amphiophiura cf. bullata	gen	yes	Amphiophiura cf. bullata	Amphiophiura bullata	exact	accepted		species	species	temp name		Not Reported		cf.	species				no	20:15:00	20/10/2013	10	2013
24634	y	y		Silax daleus						temporary name			megafauna	megafauna	mega	UKSRL1_UK1-A-K_RV06 Transect 1_73	#UK1-A-K_RV06 Transect 1	UK1-A-K_RV06 Transect 1	Echinodermata	Ophiuroidea	Amphilepidida	Amphiuridae	Amphioplus	Unioplus	daleus	Amphioplus daleus	gen	yes	Amphioplus daleus	Amphioplus daleus	exact_subgenus	unaccepted		species	species	temp name		Not Reported								18:17:00	20/10/2013	10	2013
24722	y	y		Silax daleus						temporary name			megafauna	megafauna	mega	UKSRL1_UK1-A-K_RV06 Transect 2_161	#UK1-A-K_RV06 Transect 2	UK1-A-K_RV06 Transect 2	Echinodermata	Ophiuroidea	Amphilepidida	Amphiuridae	Amphioplus	Unioplus	daleus	Amphioplus daleus	gen	yes	Amphioplus daleus	Amphioplus daleus	exact_subgenus	unaccepted		species	species	temp name		Not Reported								20:15:00	20/10/2013	10	2013
17416	y	y		Crustacea						temporary name			meiofauna	meiofauna		KOREA1_BC11-01-01_L30_30	#BC11-01-01_L30	BC11-01-01_L30	Arthropoda							Amphipod sp1	gen	yes	Amphipod sp1	Crustacea	exact	accepted	y	subphylum	subphylum	temp name		Not Reported								02:38:00	21/07/2011	7	2011
24676	y	y		Amphipoda						temporary name			megafauna	megafauna	mega	UKSRL1_UK1-A-K_RV06 Transect 2_115	#UK1-A-K_RV06 Transect 2	UK1-A-K_RV06 Transect 2	Arthropoda	Malacostraca	Amphipoda					Amphipoda morphotype 2	gen	yes	Amphipoda morphotype 2	Amphipoda	exact	accepted		order	order	temp name		Not Reported								20:15:00	20/10/2013	10	2013
17288	y	y		Tanaidacea						temporary name			macrofauna	macrofauna		KOREA1_44203_KD213_213	#44203_KD213	44203_KD213	Arthropoda	Malacostraca	Tanaidacea					Amphipoda?	gen	yes	Amphipoda?	Tanaidacea	exact	accepted		order	order	temp name		Not Reported								14:50:00	18/03/2018	3	2018
15007	y	y		Amphimonhystera						temporary name			meiofauna	meiofauna		IFREMER1_East Zone_MTB-1-753_752	#East Zone_MTB-1-753	East Zone_MTB-1-753	Nematoda	Chromadorea	Monhysterida	Xyalidae	Amphimonhystera			Amphymonhystera sp_1	gen	yes	Amphymonhystera sp_1	Amphymonhystera	phonetic	accepted		genus	genus	temp name		Not Reported								09:35:00	31/05/2004	5	2004
13278	y	y		Amphimonhystera						temporary name			meiofauna	meiofauna		IFREMER1_East Zone_MTB-1-1419_1418	#East Zone_MTB-1-1419	East Zone_MTB-1-1419	Nematoda	Chromadorea	Monhysterida	Xyalidae	Amphimonhystera			Amphymonhystera sp_1	gen	yes	Amphymonhystera sp_1	Amphymonhystera	phonetic	accepted		genus	genus	temp name		Not Reported								04:34:00	07/06/2004	6	2004
12862	y	y		Amphimonhystera						temporary name			meiofauna	meiofauna		IFREMER1_East Zone_MTB-1-1044_1043	#East Zone_MTB-1-1044	East Zone_MTB-1-1044	Nematoda	Chromadorea	Monhysterida	Xyalidae	Amphimonhystera			Amphymonhystera sp_2	gen	yes	Amphymonhystera sp_2	Amphymonhystera	phonetic	accepted		genus	genus	temp name		Not Reported								03:07:00	03/06/2004	6	2004
14808	y	y		Amphimonhystrella						temporary name			meiofauna	meiofauna		IFREMER1_East Zone_MTB-1-574_573	#East Zone_MTB-1-574	East Zone_MTB-1-574	Nematoda	Chromadorea	Monhysterida	Xyalidae	Amphimonhystrella			Amphymonhystrella sp_1	gen	yes	Amphymonhystrella sp_1	Amphymonhystrella	phonetic	accepted		genus	genus	temp name		Not Reported								20:39:00	30/05/2004	5	2004
12863	y	y		Amphimonhystrella						temporary name			meiofauna	meiofauna		IFREMER1_East Zone_MTB-1-1045_1044	#East Zone_MTB-1-1045	East Zone_MTB-1-1045	Nematoda	Chromadorea	Monhysterida	Xyalidae	Amphimonhystrella			Amphymonhystrella sp_2	gen	yes	Amphymonhystrella sp_2	Amphymonhystrella	phonetic	accepted		genus	genus	temp name		Not Reported								03:07:00	03/06/2004	6	2004
18629	y	y		Ancistrosyllis groenlandica						record			macrofauna	macrofauna		OMS_S04_CRS2006_414	#S04_CRS2006	S04_CRS2006	Annelida	Polychaeta	Phyllodocida	Pilargidae	Ancistrosyllis		groenlandica				Ancistrosyllis groenlandica	Ancistrosyllis groenlandia	near_1	accepted		species	species	species		Not Reported								19:37:00	27/02/2015	2	2015
17822	y	y		Anguillosyllis						temporary name			macrofauna	macrofauna	macro	KOREA1_MNBS1917_RC396_396	#MNBS1917_RC396	MNBS1917_RC396	Annelida	Polychaeta	Phyllodocida	Syllidae	Anguillosyllis			Anguillosyllis sp. B	gen	yes	Anguillosyllis sp. B	Anguillosyllis	exact	accepted		genus	genus	temp name		Not Reported								23:40:00	21/03/2019	3	2019
17596	y	y		Anguillosyllis						temporary name			macrofauna	macrofauna	macro	KOREA1_MNBC1907_RC262_262	#MNBC1907_RC262	MNBC1907_RC262	Annelida	Polychaeta	Phyllodocida	Syllidae	Anguillosyllis			Anguillosyllis sp. C	gen	yes	Anguillosyllis sp. C	Anguillosyllis	exact	accepted		genus	genus	temp name		Not Reported								17:31:00	18/03/2019	3	2019
17595	y	y		Anguillosyllis						temporary name			macrofauna	macrofauna	macro	KOREA1_MNBC1907_RC261_261	#MNBC1907_RC261	MNBC1907_RC261	Annelida	Polychaeta	Phyllodocida	Syllidae	Anguillosyllis			Anguillosyllis sp. C	gen	yes	Anguillosyllis sp. C	Anguillosyllis	exact	accepted		genus	genus	temp name		Not Reported								17:31:00	18/03/2019	3	2019
11801	y	y		Anguillosyllis capensis						record			macrofauna	macrofauna	macro	GSR_B4N01_MUC994_994	#B4N01_MUC994	B4N01_MUC994	Annelida	Polychaeta	Phyllodocida	Syllidae	Anguillosyllis		capensis				Anguillosyllis capensis	Anguillosyllis capensis	exact	accepted		species	species	species		Not Reported								00:00:00	09/10/2015	10	2015
20157	y	y		Anguillosyllis palpata						record			macrofauna	macrofauna		OMS_S11_CRS2831_1239	#S11_CRS2831	S11_CRS2831	Annelida	Polychaeta	Phyllodocida	Syllidae	Anguillosyllis		palpata				Anguillosyllis palpata	Anguillosyllis palpata	exact	accepted		species	species	species		Not Reported								13:10:00	15/03/2015	3	2015
23399	y	y		Anguillosyllis						temporary name			macrofauna	macrofauna		UKSRL1_UK1-A-F_AB15_243	#UK1-A-F_AB15	UK1-A-F_AB15	Annelida	Polychaeta	Phyllodocida	Syllidae	Anguillosyllis			Anguillosyllis sp A	gen	yes	Anguillosyllis sp A	Anguillosyllis	exact	accepted		genus	genus	temp name		Not Reported								12:15:00	16/10/2013	10	2013
24236	y	y		Anguillosyllis						temporary name			macrofauna	macrofauna		UKSRL1_UK1-A-J_AB42_456	#UK1-A-J_AB42	UK1-A-J_AB42	Annelida	Polychaeta	Phyllodocida	Syllidae	Anguillosyllis			Anguillosyllis sp B	gen	yes	Anguillosyllis sp B	Anguillosyllis	exact	accepted		genus	genus	temp name		Not Reported								11:02:00	21/10/2013	10	2013
22125	y	y		Anguillosyllis						temporary name			macrofauna	macrofauna		UKSRL1_UK1-A-C_AB06_93	#UK1-A-C_AB06	UK1-A-C_AB06	Annelida	Polychaeta	Phyllodocida	Syllidae	Anguillosyllis			Anguillosyllis sp C	gen	yes	Anguillosyllis sp C	Anguillosyllis	exact	accepted		genus	genus	temp name		Not Reported								10:12:00	10/11/2013	11	2013
24235	y	y		Anguillosyllis						temporary name			macrofauna	macrofauna		UKSRL1_UK1-A-J_AB42_455	#UK1-A-J_AB42	UK1-A-J_AB42	Annelida	Polychaeta	Phyllodocida	Syllidae	Anguillosyllis			Anguillosyllis sp D	gen	yes	Anguillosyllis sp D	Anguillosyllis	exact	accepted		genus	genus	temp name		Not Reported								11:02:00	21/10/2013	10	2013
22571	y	y		Anguillosyllis						temporary name			macrofauna	macrofauna		UKSRL1_UK1-A-EB01_AB02_25	#UK1-A-EB01_AB02	UK1-A-EB01_AB02	Annelida	Polychaeta	Phyllodocida	Syllidae	Anguillosyllis			Anguillosyllis sp indet	sciname w qualifier	yes	Anguillosyllis sp indet	Anguillosyllis	exact	accepted		genus	genus	genus		Not Reported		indet.	species					05:56:00	08/10/2013	10	2013
22130	y	y		Anguillosyllis						temporary name			macrofauna	macrofauna		UKSRL1_UK1-A-C_AB06_98	#UK1-A-C_AB06	UK1-A-C_AB06	Annelida	Polychaeta	Phyllodocida	Syllidae	Anguillosyllis			Anguillosyllis sp indet	sciname w qualifier	yes	Anguillosyllis sp indet	Anguillosyllis	exact	accepted		genus	genus	genus		Not Reported		indet.	species					10:12:00	10/11/2013	11	2013
50426	y	y		Anguillosyllis						temporary name			macrofauna	macrofauna	Other	UKSRL1_OMS1_AB02_EB05_BC709_707	#OMS1_AB02_EB05_BC709	OMS1_AB02_EB05_BC709	Annelida	Polychaeta	Phyllodocida	Syllidae	Anguillosyllis			Anguillosyllis sp. (NHM_243)	gen	yes	Anguillosyllis sp. (NHM_243)	Anguillosyllis	exact	accepted		genus	genus	temp name		Not Reported	see morphological data (combined with DNA)							03:22:00	16/03/2015	3	2015
27998	y	y		Anguillosyllis						temporary name			macrofauna	macrofauna	Other	UKSRL1_UK1-AB01-J_NHM_0456_457	#UK1-AB01-J_NHM_0456	UK1-AB01-J_NHM_0456	Annelida	Polychaeta	Phyllodocida	Syllidae	Anguillosyllis			Anguillosyllis sp. (NHM_456)	gen	yes	Anguillosyllis sp. (NHM_456)	Anguillosyllis	exact	accepted		genus	genus	temp name	Morphological	Morphological	see morphological data (combined with DNA)							11:02:00	21/10/2013	10	2013
50902	y	y		Anguillosyllis						temporary name			macrofauna	macrofauna	Other	UKSRL1_UK1_AB02_EB04_BC694_692	#UK1_AB02_EB04_BC694	UK1_AB02_EB04_BC694	Annelida	Polychaeta	Phyllodocida	Syllidae	Anguillosyllis			Anguillosyllis sp. (NHM_456)	gen	yes	Anguillosyllis sp. (NHM_456)	Anguillosyllis	exact	accepted		genus	genus	temp name		Not Reported	see morphological data (combined with DNA)							03:21:00	16/03/2015	3	2015
50726	y	y		Anguillosyllis						temporary name			macrofauna	macrofauna	Other	UKSRL1_UK1_AB02_BC19_BC865_863	#UK1_AB02_BC19_BC865	UK1_AB02_BC19_BC865	Annelida	Polychaeta	Phyllodocida	Syllidae	Anguillosyllis			Anguillosyllis sp. (NHM_456)	gen	yes	Anguillosyllis sp. (NHM_456)	Anguillosyllis	exact	accepted		genus	genus	temp name		Not Reported	see morphological data (combined with DNA)							03:24:00	16/03/2015	3	2015
50695	y	y		Anguillosyllis						temporary name			macrofauna	macrofauna	Other	UKSRL1_UK1_AB02_BC04_BC627_625	#UK1_AB02_BC04_BC627	UK1_AB02_BC04_BC627	Annelida	Polychaeta	Phyllodocida	Syllidae	Anguillosyllis			Anguillosyllis sp. (NHM_456)	gen	yes	Anguillosyllis sp. (NHM_456)	Anguillosyllis	exact	accepted		genus	genus	temp name		Not Reported	see morphological data (combined with DNA)							03:20:00	16/03/2015	3	2015
17906	y	y		Anguillosyllis						temporary name			macrofauna	macrofauna	macro	KOREA1_MNBS1919_RC410_410	#MNBS1919_RC410	MNBS1919_RC410	Annelida	Polychaeta	Phyllodocida	Syllidae	Anguillosyllis			Anguillosyllis sp. D	gen	yes	Anguillosyllis sp. D	Anguillosyllis	exact	accepted		genus	genus	temp name		Not Reported								07:02:00	25/03/2019	3	2019
26827	y	y		Anguillosyllis						temporary name			macrofauna	macrofauna		UKSRL1_UK1-AB01-C_NHM_0098_98	#UK1-AB01-C_NHM_0098	UK1-AB01-C_NHM_0098	Annelida	Polychaeta	Phyllodocida	Syllidae	Anguillosyllis			Anguillosyllis sp. indet.	sciname w qualifier	yes	Anguillosyllis sp. indet.	Anguillosyllis	exact	accepted		genus	genus	genus		Not Reported	see morphological data (combined with DNA)	indet.	species					10:12:00	11/10/2013	10	2013
16530	y	y		Anguimonhystera						temporary name			meiofauna	meiofauna		IFREMER1_SO239-176_SO239-1243_1243	#SO239-176_SO239-1243	SO239-176_SO239-1243	Nematoda	Chromadorea	Monhysterida	Monhysteridae	Anguimonhystera			Anguimonhystera cf. Anguimonhystera	sciname	yes	Anguimonhystera cf. Anguimonhystera	Anguimonhystera	exact	accepted		genus	genus	genus		Not Reported		cf.	genus			no indivs = zero	no	01:40:00	18/04/2015	4	2015
16256	y	y		Anguimonhystera						temporary name			meiofauna	meiofauna		IFREMER1_SO239-175_SO239-1034_1034	#SO239-175_SO239-1034	SO239-175_SO239-1034	Nematoda	Chromadorea	Monhysterida	Monhysteridae	Anguimonhystera			Anguimonhystera cf. Anguimonhystera	sciname	yes	Anguimonhystera cf. Anguimonhystera	Anguimonhystera	exact	accepted		genus	genus	genus		Not Reported		cf.	genus			no indivs = zero	no	22:10:00	17/04/2015	4	2015
15914	y	y		Anguimonhystera						temporary name			meiofauna	meiofauna		IFREMER1_SO239-168_SO239-627_627	#SO239-168_SO239-627	SO239-168_SO239-627	Nematoda	Chromadorea	Monhysterida	Monhysteridae	Anguimonhystera			Anguimonhystera cf. Anguimonhystera	sciname	yes	Anguimonhystera cf. Anguimonhystera	Anguimonhystera	exact	accepted		genus	genus	genus		Not Reported		cf.	genus			no indivs = zero	no	23:48:00	16/04/2015	4	2015
15412	y	y		Anguimonhystera						temporary name			meiofauna	meiofauna		IFREMER1_SO239-154_SO239-26_26	#SO239-154_SO239-26	SO239-154_SO239-26	Nematoda	Chromadorea	Monhysterida	Monhysteridae	Anguimonhystera			Anguimonhystera cf. Anguimonhystera	sciname	yes	Anguimonhystera cf. Anguimonhystera	Anguimonhystera	exact	accepted		genus	genus	genus		Not Reported		cf.	genus			no indivs = zero	no	08:22:00	14/04/2015	4	2015
7977	y	y		Annelida						temporary name		meio in DD but are macrofauna	macrofauna	macrofauna	meio	BGR1_#7_MUC_MU29_29	##7_MUC_MU29	7_MUC_MU29	Annelida							Annelida Motu 1	gen	yes	Annelida Motu 1	Annelida	exact	accepted		phylum	phylum	temp name		Not Reported								22:18:00	26/04/2010	4	2010
6656	y	y		Annelida						temporary name		meio in DD but are macrofauna	macrofauna	macrofauna	meio	BGR1_#13_MUC_MU43_43	##13_MUC_MU43	13_MUC_MU43	Annelida							Annelida Motu 1	gen	yes	Annelida Motu 1	Annelida	exact	accepted		phylum	phylum	temp name		Not Reported								12:33:00	28/04/2010	4	2010
22877	y	y		Polychaeta						temporary name			macrofauna	macrofauna		UKSRL1_UK1-A-EB03_AB10_195	#UK1-A-EB03_AB10	UK1-A-EB03_AB10	Annelida	Polychaeta						Annelida sp indet	sciname w qualifier	yes	Annelida sp indet	Polychaeta	exact	accepted		class	class	class		Not Reported		indet.	species					12:40:00	13/10/2013	10	2013
22739	y	y		Polychaeta						temporary name			macrofauna	macrofauna		UKSRL1_UK1-A-EB02_AB07_130	#UK1-A-EB02_AB07	UK1-A-EB02_AB07	Annelida	Polychaeta						Annelida sp indet	sciname w qualifier	yes	Annelida sp indet	Polychaeta	exact	accepted		class	class	class		Not Reported		indet.	species					10:32:00	10/11/2013	11	2013
22598	y	y		Polychaeta						temporary name			macrofauna	macrofauna		UKSRL1_UK1-A-EB01_AB02_52	#UK1-A-EB01_AB02	UK1-A-EB01_AB02	Annelida	Polychaeta						Annelida sp indet	sciname w qualifier	yes	Annelida sp indet	Polychaeta	exact	accepted		class	class	class		Not Reported		indet.	species					05:56:00	08/10/2013	10	2013
22498	y	y		Polychaeta						temporary name			macrofauna	macrofauna		UKSRL1_UK1-A-E_AB12_214	#UK1-A-E_AB12	UK1-A-E_AB12	Annelida	Polychaeta						Annelida sp indet	sciname w qualifier	yes	Annelida sp indet	Polychaeta	exact	accepted		class	class	class		Not Reported		indet.	species					02:40:00	15/10/2013	10	2013
22266	y	y		Polychaeta						temporary name			macrofauna	macrofauna		UKSRL1_UK1-A-D_AB14_230	#UK1-A-D_AB14	UK1-A-D_AB14	Annelida	Polychaeta						Annelida sp indet	sciname w qualifier	yes	Annelida sp indet	Polychaeta	exact	accepted		class	class	class		Not Reported		indet.	species					12:30:00	15/10/2013	10	2013
22261	y	y		Polychaeta						temporary name			macrofauna	macrofauna		UKSRL1_UK1-A-D_AB14_225	#UK1-A-D_AB14	UK1-A-D_AB14	Annelida	Polychaeta						Annelida sp indet	sciname w qualifier	yes	Annelida sp indet	Polychaeta	exact	accepted		class	class	class		Not Reported		indet.	species					12:30:00	15/10/2013	10	2013
28155	y	y		Polychaeta						temporary name			macrofauna	macrofauna		UKSRL1_UK1-AB01-L_NHM_0475_477	#UK1-AB01-L_NHM_0475	UK1-AB01-L_NHM_0475	Annelida	Polychaeta						Annelida sp. indet.	sciname w qualifier	yes	Annelida sp. indet.	Polychaeta	exact	accepted		class	class	class		Not Reported	see morphological data (combined with DNA)	indet.	species					05:00:00	22/10/2013	10	2013
28139	y	y		Polychaeta						temporary name			macrofauna	macrofauna		UKSRL1_UK1-AB01-L_NHM_0467_469	#UK1-AB01-L_NHM_0467	UK1-AB01-L_NHM_0467	Annelida	Polychaeta						Annelida sp. indet.	sciname w qualifier	yes	Annelida sp. indet.	Polychaeta	exact	accepted		class	class	class		Not Reported	see morphological data (combined with DNA)	indet.	species					05:00:00	22/10/2013	10	2013
27039	y	y		Polychaeta						temporary name			macrofauna	macrofauna		UKSRL1_UK1-AB01-E_NHM_0214_215	#UK1-AB01-E_NHM_0214	UK1-AB01-E_NHM_0214	Annelida	Polychaeta						Annelida sp. indet.	sciname w qualifier	yes	Annelida sp. indet.	Polychaeta	exact	accepted		class	class	class		Not Reported	see morphological data (combined with DNA)	indet.	species					09:41:00	15/10/2013	10	2013
26999	y	y		Polychaeta						temporary name			macrofauna	macrofauna		UKSRL1_UK1-AB01-D_NHM_0230_231	#UK1-AB01-D_NHM_0230	UK1-AB01-D_NHM_0230	Annelida	Polychaeta						Annelida sp. indet.	sciname w qualifier	yes	Annelida sp. indet.	Polychaeta	exact	accepted		class	class	class		Not Reported	see morphological data (combined with DNA)	indet.	species					12:30:00	15/10/2013	10	2013
26989	y	y		Polychaeta						temporary name			macrofauna	macrofauna		UKSRL1_UK1-AB01-D_NHM_0225_226	#UK1-AB01-D_NHM_0225	UK1-AB01-D_NHM_0225	Annelida	Polychaeta						Annelida sp. indet.	sciname w qualifier	yes	Annelida sp. indet.	Polychaeta	exact	accepted		class	class	class		Not Reported	see morphological data (combined with DNA)	indet.	species					12:30:00	15/10/2013	10	2013
26967	y	y		Polychaeta						temporary name			macrofauna	macrofauna		UKSRL1_UK1-AB01-D_NHM_0195_196	#UK1-AB01-D_NHM_0195	UK1-AB01-D_NHM_0195	Annelida	Polychaeta						Annelida sp. indet.	sciname w qualifier	yes	Annelida sp. indet.	Polychaeta	exact	accepted		class	class	class		Not Reported	see morphological data (combined with DNA)	indet.	species					19:29:00	13/10/2013	10	2013
26884	y	y		Polychaeta						temporary name			macrofauna	macrofauna		UKSRL1_UK1-AB01-C_NHM_0130_130	#UK1-AB01-C_NHM_0130	UK1-AB01-C_NHM_0130	Annelida	Polychaeta						Annelida sp. indet.	sciname w qualifier	yes	Annelida sp. indet.	Polychaeta	exact	accepted		class	class	class		Not Reported	see morphological data (combined with DNA)	indet.	species					05:32:00	12/10/2013	10	2013
26813	y	y		Polychaeta						temporary name			macrofauna	macrofauna		UKSRL1_UK1-AB01-B-K-E_NHM_0052_53	#UK1-AB01-B-K-E_NHM_0052	UK1-AB01-B-K-E_NHM_0052	Annelida	Polychaeta						Annelida sp. indet.	sciname w qualifier	yes	Annelida sp. indet.	Polychaeta	exact	accepted		class	class	class		Not Reported	see morphological data (combined with DNA)	indet.	species					12:56:00	09/10/2013	10	2013
13877	y	y		Anoplosomella						temporary name			meiofauna	macrofauna		IFREMER1_East Zone_MTB-1-1959_1958	#East Zone_MTB-1-1959	East Zone_MTB-1-1959	Arthropoda	Copepoda	Harpacticoida	Ameiridae	Anoplosoma			Anoplosoma sp. 1	gen	yes	Anoplosoma sp. 1	Anoplosoma	exact	unaccepted		genus	genus	temp name		Not Reported								15:35:00	31/05/2004	5	2004
16531	y	y		Anoplostoma						temporary name			meiofauna	meiofauna		IFREMER1_SO239-176_SO239-1244_1244	#SO239-176_SO239-1244	SO239-176_SO239-1244	Nematoda	Enoplea	Enoplida	Anoplostomatidae	Anoplostoma			Anoplostoma cf. Anoplostoma	sciname	yes	Anoplostoma cf. Anoplostoma	Anoplostoma	exact	accepted		genus	genus	genus		Not Reported		cf.	genus			no indivs = zero	no	01:40:00	18/04/2015	4	2015
16257	y	y		Anoplostoma						temporary name			meiofauna	meiofauna		IFREMER1_SO239-175_SO239-1035_1035	#SO239-175_SO239-1035	SO239-175_SO239-1035	Nematoda	Enoplea	Enoplida	Anoplostomatidae	Anoplostoma			Anoplostoma cf. Anoplostoma	sciname	yes	Anoplostoma cf. Anoplostoma	Anoplostoma	exact	accepted		genus	genus	genus		Not Reported		cf.	genus			no indivs = zero	no	22:10:00	17/04/2015	4	2015
15915	y	y		Anoplostoma						temporary name			meiofauna	meiofauna		IFREMER1_SO239-168_SO239-628_628	#SO239-168_SO239-628	SO239-168_SO239-628	Nematoda	Enoplea	Enoplida	Anoplostomatidae	Anoplostoma			Anoplostoma cf. Anoplostoma	sciname	yes	Anoplostoma cf. Anoplostoma	Anoplostoma	exact	accepted		genus	genus	genus		Not Reported		cf.	genus			no indivs = zero	no	23:48:00	16/04/2015	4	2015
15413	y	y		Anoplostoma						temporary name			meiofauna	meiofauna		IFREMER1_SO239-154_SO239-27_27	#SO239-154_SO239-27	SO239-154_SO239-27	Nematoda	Enoplea	Enoplida	Anoplostomatidae	Anoplostoma			Anoplostoma cf. Anoplostoma	sciname	yes	Anoplostoma cf. Anoplostoma	Anoplostoma	exact	accepted		genus	genus	genus		Not Reported		cf.	genus			no indivs = zero	no	08:22:00	14/04/2015	4	2015
23001	y	y		Antalis						temporary name			macrofauna	macrofauna		UKSRL1_UK1-A-EB04_AB19_261	#UK1-A-EB04_AB19	UK1-A-EB04_AB19	Mollusca	Scaphopoda	Dentaliida	Dentaliidae	Antalis			Antalis sp A	gen	yes	Antalis sp A	Antalis	exact	accepted		genus	genus	temp name		Not Reported								01:50:00	17/10/2013	10	2013
22874	y	y		Antalis						temporary name			macrofauna	macrofauna		UKSRL1_UK1-A-EB03_AB10_192	#UK1-A-EB03_AB10	UK1-A-EB03_AB10	Mollusca	Scaphopoda	Dentaliida	Dentaliidae	Antalis			Antalis sp A	gen	yes	Antalis sp A	Antalis	exact	accepted		genus	genus	temp name		Not Reported								12:40:00	13/10/2013	10	2013
14338	y	y		Anticoma						temporary name			meiofauna	meiofauna		IFREMER1_East Zone_MTB-1-2373_2372	#East Zone_MTB-1-2373	East Zone_MTB-1-2373	Nematoda	Enoplea	Enoplida	Anticomidae	Anticoma			Anticoma sp_1	gen	yes	Anticoma sp_1	Anticoma	exact	accepted		genus	genus	temp name		Not Reported								15:35:00	31/05/2004	5	2004
13423	y	y		Anticoma						temporary name			meiofauna	meiofauna		IFREMER1_East Zone_MTB-1-155_154	#East Zone_MTB-1-155	East Zone_MTB-1-155	Nematoda	Enoplea	Enoplida	Anticomidae	Anticoma			Anticoma sp_1	gen	yes	Anticoma sp_1	Anticoma	exact	accepted		genus	genus	temp name		Not Reported								08:32:00	28/05/2004	5	2004
14983	y	y		Anticoma						temporary name			meiofauna	meiofauna		IFREMER1_East Zone_MTB-1-731_730	#East Zone_MTB-1-731	East Zone_MTB-1-731	Nematoda	Enoplea	Enoplida	Anticomidae	Anticoma			Anticoma sp_1	gen	yes	Anticoma sp_1	Anticoma	exact	accepted		genus	genus	temp name		Not Reported								09:35:00	31/05/2004	5	2004
14339	y	y		Anticoma						temporary name			meiofauna	meiofauna		IFREMER1_East Zone_MTB-1-2374_2373	#East Zone_MTB-1-2374	East Zone_MTB-1-2374	Nematoda	Enoplea	Enoplida	Anticomidae	Anticoma			Anticoma sp_1	gen	yes	Anticoma sp_1	Anticoma	exact	accepted		genus	genus	temp name		Not Reported								15:35:00	31/05/2004	5	2004
13140	y	y		Anticoma						temporary name			meiofauna	meiofauna		IFREMER1_East Zone_MTB-1-1295_1294	#East Zone_MTB-1-1295	East Zone_MTB-1-1295	Nematoda	Enoplea	Enoplida	Anticomidae	Anticoma			Anticoma sp_1	gen	yes	Anticoma sp_1	Anticoma	exact	accepted		genus	genus	temp name		Not Reported								09:54:00	03/06/2004	6	2004
14790	y	y		Anticoma						temporary name			meiofauna	meiofauna		IFREMER1_East Zone_MTB-1-558_557	#East Zone_MTB-1-558	East Zone_MTB-1-558	Nematoda	Enoplea	Enoplida	Anticomidae	Anticoma			Anticoma sp_1	gen	yes	Anticoma sp_1	Anticoma	exact	accepted		genus	genus	temp name		Not Reported								20:39:00	30/05/2004	5	2004
14499	y	y		Anticoma						temporary name			meiofauna	meiofauna		IFREMER1_East Zone_MTB-1-296_295	#East Zone_MTB-1-296	East Zone_MTB-1-296	Nematoda	Enoplea	Enoplida	Anticomidae	Anticoma			Anticoma sp_1	gen	yes	Anticoma sp_1	Anticoma	exact	accepted		genus	genus	temp name		Not Reported								13:11:00	30/05/2004	5	2004
[truncated: 39,367 more rows]
[truncated: 38 more columns]
