# Supplementary material for: A review of the International Seabed Authority database DeepData from a biological perspective: challenges and opportunities in the UN Ocean Decade
Source: Database (Oxford). 2023 Mar 30;2023:baad013. doi: 10.1093/database/baad013 (PMC10064262; doi:10.1093/database/baad013)
Supplement: baad013_Supp [file baad013_supp.zip › SDF2_OBIS_DD_4_analysis_2022-12-01.csv]

rec	TR_w_TCID	genuine_spp_rec	taxonRank_ed	samplingProtocol_ed	layer	inclusion_criteria	inc_notes_mar2022	include	taxon_note	scientificName_ed	DD_record	date_year	year	ScientificName_accepted	qualif_ed	Authority	AphiaID_accepted	occurrenceID	occurrenceID_ed	scientificName	decimalLatitude	originalScientificName	basisOfRecord	minimumDepthInMeters	maximumDepthInMeters	depth	id	class	order	family	decimalLongitude	kingdom	phylum	rightsHolder	institutionID	individualCount	type	catalogNumber	samplingProtocol	eventID	taxonRank	eventTime	taxonomicStatus	verbatimDepth	locationID	accessRights	habitat	recordedBy	identifiedBy
14873	genus		genus	Multicorer	01_pmn_exploration_areas			yes		Actinonema	DD ISA records	2015	2015	Actinonema	NA	Cobb, 1920	2283	B4N01_MUC348	B4N01_MUC348	Actinonema	14.70649	actinonema	HumanObservation	4500.936	4500.936	4500.936	1e4be856-e32a-48f9-b086-9abf9542c2b4	Chromadorea	Chromadorida	Chromadoridae	-125.442	Animalia	Nematoda	Global Sea Mineral Resources NV	Global Sea Mineral Resources NV	NA	Event	70886_1686616	Multicorer	GSRNOD15A_1_MUC348	genus	00:00:00	Uncertain	4500.936-4500.936 m	B4N01_GSRPMN1X_B4	Subject to Term and Conditions of Use of the International Seabed Authority Website https://www.isa.org.jm/authority/term-and-conditions-use-international-seabed-authority-website	flat nodule area	Ellen Pape, ellen.pape@ugent.be	Ellen Pape
36895	genus		genus	Multicorer	01_pmn_exploration_areas			yes		Actinonema	DD ISA records	2015	2015	Actinonema	NA	Cobb, 1920	2283	B6S02_MUC107	B6S02_MUC107	Actinonema	13.84559	actinonema	HumanObservation	4521.974	4521.974	4521.974	4b3534ca-7b34-4c09-b0c4-fd9a3a5ce35c	Chromadorea	Chromadorida	Chromadoridae	-123.2526	Animalia	Nematoda	Global Sea Mineral Resources NV	Global Sea Mineral Resources NV	NA	Event	70886_1686375	Multicorer	GSRNOD15A_1_MUC107	genus	00:00:00	Uncertain	4521.974-4521.974 m	B6S02_GSRPMN1X_B6	Subject to Term and Conditions of Use of the International Seabed Authority Website https://www.isa.org.jm/authority/term-and-conditions-use-international-seabed-authority-website	flat nodule area	Ellen Pape, ellen.pape@ugent.be	Ellen Pape
46119	genus		genus	Multicorer	01_pmn_exploration_areas			yes		Actinonema	DD ISA records	2015	2015	Actinonema	NA	Cobb, 1920	2283	B4S03_MUC186	B4S03_MUC186	Actinonema	14.11254	actinonema	HumanObservation	4498.152	4498.152	4498.152	5e0399f0-5f99-46d3-839b-1757e872f593	Chromadorea	Chromadorida	Chromadoridae	-125.8716	Animalia	Nematoda	Global Sea Mineral Resources NV	Global Sea Mineral Resources NV	NA	Event	70886_1686454	Multicorer	GSRNOD15A_1_MUC186	genus	00:00:00	Uncertain	4498.152-4498.152 m	B4S03_GSRPMN1X_B4	Subject to Term and Conditions of Use of the International Seabed Authority Website https://www.isa.org.jm/authority/term-and-conditions-use-international-seabed-authority-website	flat nodule area	Ellen Pape, ellen.pape@ugent.be	Ellen Pape
27916	genus		genus	Multicorer	01_pmn_exploration_areas			yes		Aegialoalaimus	DD ISA records	2015	2015	Aegialoalaimus	NA	de Man, 1907	2381	B4S03_MUC158	B4S03_MUC158	Aegialoalaimus	14.1178	aegialoalaimus	HumanObservation	4490.345	4490.345	4490.345	38de4343-3e70-47ac-9f6d-ea48680358a2	Chromadorea	Plectida	Aegialoalaimidae	-125.8791	Animalia	Nematoda	Global Sea Mineral Resources NV	Global Sea Mineral Resources NV	NA	Event	70886_1686426	Multicorer	GSRNOD15A_1_MUC158	genus	00:00:00	Uncertain	4490.345-4490.345 m	B4S03_GSRPMN1X_B4	Subject to Term and Conditions of Use of the International Seabed Authority Website https://www.isa.org.jm/authority/term-and-conditions-use-international-seabed-authority-website	flat nodule area	Ellen Pape, ellen.pape@ugent.be	Ellen Pape
42594	genus		genus	Multicorer	01_pmn_exploration_areas			yes		Aegialoalaimus	DD ISA records	2015	2015	Aegialoalaimus	NA	de Man, 1907	2381	B6S02_MUC58	B6S02_MUC58	Aegialoalaimus	13.85414	aegialoalaimus	HumanObservation	4525.398	4525.398	4525.398	56c82ca1-b7e0-4714-8889-176d41b06551	Chromadorea	Plectida	Aegialoalaimidae	-123.246	Animalia	Nematoda	Global Sea Mineral Resources NV	Global Sea Mineral Resources NV	NA	Event	70886_1686326	Multicorer	GSRNOD15A_1_MUC58	genus	00:00:00	Uncertain	4525.398-4525.398 m	B6S02_GSRPMN1X_B6	Subject to Term and Conditions of Use of the International Seabed Authority Website https://www.isa.org.jm/authority/term-and-conditions-use-international-seabed-authority-website	flat nodule area	Ellen Pape, ellen.pape@ugent.be	Ellen Pape
49514	genus		genus	Multicorer	01_pmn_exploration_areas			yes		Aegialoalaimus	DD ISA records	2015	2015	Aegialoalaimus	NA	de Man, 1907	2381	B4S03_MUC237	B4S03_MUC237	Aegialoalaimus	14.10422	aegialoalaimus	HumanObservation	4470.305	4470.305	4470.305	64b3089b-2851-4448-bedd-3a75144a6af3	Chromadorea	Plectida	Aegialoalaimidae	-125.8783	Animalia	Nematoda	Global Sea Mineral Resources NV	Global Sea Mineral Resources NV	NA	Event	70886_1686505	Multicorer	GSRNOD15A_1_MUC237	genus	00:00:00	Uncertain	4470.305-4470.305 m	B4S03_GSRPMN1X_B4	Subject to Term and Conditions of Use of the International Seabed Authority Website https://www.isa.org.jm/authority/term-and-conditions-use-international-seabed-authority-website	flat nodule area	Ellen Pape, ellen.pape@ugent.be	Ellen Pape
14866	genus		genus	Multicorer	01_pmn_exploration_areas			yes		Amphimonhystrella	DD ISA records	2015	2015	Amphimonhystrella	NA	Timm, 1961	156741	B4S03_MUC188	B4S03_MUC188	Amphimonhystrella	14.11254	amphimonhystrella	HumanObservation	4498.152	4498.152	4498.152	1e4a82d6-e00a-4aa0-a2fc-3cbfac373b9d	Chromadorea	Monhysterida	Xyalidae	-125.8716	Animalia	Nematoda	Global Sea Mineral Resources NV	Global Sea Mineral Resources NV	NA	Event	70886_1686456	Multicorer	GSRNOD15A_1_MUC188	genus	00:00:00	Uncertain	4498.152-4498.152 m	B4S03_GSRPMN1X_B4	Subject to Term and Conditions of Use of the International Seabed Authority Website https://www.isa.org.jm/authority/term-and-conditions-use-international-seabed-authority-website	flat nodule area	Ellen Pape, ellen.pape@ugent.be	Ellen Pape
38527	genus		genus	Multicorer	01_pmn_exploration_areas			yes		Amphimonhystrella	DD ISA records	2015	2015	Amphimonhystrella	NA	Timm, 1961	156741	B4N01_MUC310	B4N01_MUC310	Amphimonhystrella	14.70633	amphimonhystrella	HumanObservation	4504.075	4504.075	4504.075	4e8a40b7-3d51-44c0-9acd-d400623c4940	Chromadorea	Monhysterida	Xyalidae	-125.4513	Animalia	Nematoda	Global Sea Mineral Resources NV	Global Sea Mineral Resources NV	NA	Event	70886_1686578	Multicorer	GSRNOD15A_1_MUC310	genus	00:00:00	Uncertain	4504.075-4504.075 m	B4N01_GSRPMN1X_B4	Subject to Term and Conditions of Use of the International Seabed Authority Website https://www.isa.org.jm/authority/term-and-conditions-use-international-seabed-authority-website	flat nodule area	Ellen Pape, ellen.pape@ugent.be	Ellen Pape
84746	genus		genus	Multicorer	01_pmn_exploration_areas			yes		Amphimonhystrella	DD ISA records	2015	2015	Amphimonhystrella	NA	Timm, 1961	156741	B4N01_MUC350	B4N01_MUC350	Amphimonhystrella	14.70649	amphimonhystrella	HumanObservation	4500.936	4500.936	4500.936	ac8ae3cd-c753-4c50-8301-490dc148d586	Chromadorea	Monhysterida	Xyalidae	-125.442	Animalia	Nematoda	Global Sea Mineral Resources NV	Global Sea Mineral Resources NV	NA	Event	70886_1686618	Multicorer	GSRNOD15A_1_MUC350	genus	00:00:00	Uncertain	4500.936-4500.936 m	B4N01_GSRPMN1X_B4	Subject to Term and Conditions of Use of the International Seabed Authority Website https://www.isa.org.jm/authority/term-and-conditions-use-international-seabed-authority-website	flat nodule area	Ellen Pape, ellen.pape@ugent.be	Ellen Pape
78830	genus		genus	Multicorer	01_pmn_exploration_areas			yes		Anticoma	DD ISA records	2015	2015	Anticoma	NA	Bastian, 1865	2500	B6S02_MUC3	B6S02_MUC3	Anticoma	13.85385	anticoma	HumanObservation	4525.964	4525.964	4525.964	a077d605-2f93-45a5-9951-95fc70439de2	Enoplea	Enoplida	Anticomidae	-123.2551	Animalia	Nematoda	Global Sea Mineral Resources NV	Global Sea Mineral Resources NV	NA	Event	70886_1686271	Multicorer	GSRNOD15A_1_MUC3	genus	00:00:00	Uncertain	4525.964-4525.964 m	B6S02_GSRPMN1X_B6	Subject to Term and Conditions of Use of the International Seabed Authority Website https://www.isa.org.jm/authority/term-and-conditions-use-international-seabed-authority-website	flat nodule area	Ellen Pape, ellen.pape@ugent.be	Ellen Pape
11695	genus		genus	Multicorer	01_pmn_exploration_areas			yes		Bolbonema	DD ISA records	2015	2015	Bolbonema	NA	Cobb, 1920	888494	B4S03_MUC190	B4S03_MUC190	Bolbonema	14.11254	bolbonema	HumanObservation	4498.152	4498.152	4498.152	17ac8244-db71-4148-b2b1-2834cc9f84cd	Chromadorea	Desmodorida	Desmodoridae	-125.8716	Animalia	Nematoda	Global Sea Mineral Resources NV	Global Sea Mineral Resources NV	NA	Event	70886_1686458	Multicorer	GSRNOD15A_1_MUC190	genus	00:00:00	Uncertain	4498.152-4498.152 m	B4S03_GSRPMN1X_B4	Subject to Term and Conditions of Use of the International Seabed Authority Website https://www.isa.org.jm/authority/term-and-conditions-use-international-seabed-authority-website	flat nodule area	Ellen Pape, ellen.pape@ugent.be	Ellen Pape
97011	genus		genus	Multicorer	01_pmn_exploration_areas			yes		Campylaimus	DD ISA records	2015	2015	Campylaimus	NA	Cobb, 1920	2437	B4N01_MUC351	B4N01_MUC351	Campylaimus	14.70649	campylaimus	HumanObservation	4500.936	4500.936	4500.936	c550266d-2c59-4dbe-8976-f9e367408b68	Chromadorea	Araeolaimida	Diplopeltidae	-125.442	Animalia	Nematoda	Global Sea Mineral Resources NV	Global Sea Mineral Resources NV	NA	Event	70886_1686619	Multicorer	GSRNOD15A_1_MUC351	genus	00:00:00	Uncertain	4500.936-4500.936 m	B4N01_GSRPMN1X_B4	Subject to Term and Conditions of Use of the International Seabed Authority Website https://www.isa.org.jm/authority/term-and-conditions-use-international-seabed-authority-website	flat nodule area	Ellen Pape, ellen.pape@ugent.be	Ellen Pape
37119	genus		genus	Multicorer	01_pmn_exploration_areas			yes		Ceramonema	DD ISA records	2015	2015	Ceramonema	NA	Cobb, 1920	2385	B4S03_MUC160	B4S03_MUC160	Ceramonema	14.1178	ceramonema	HumanObservation	4490.345	4490.345	4490.345	4baebd43-2bfc-4db0-b5a9-e46074db7fbf	Chromadorea	Plectida	Ceramonematidae	-125.8791	Animalia	Nematoda	Global Sea Mineral Resources NV	Global Sea Mineral Resources NV	NA	Event	70886_1686428	Multicorer	GSRNOD15A_1_MUC160	genus	00:00:00	Uncertain	4490.345-4490.345 m	B4S03_GSRPMN1X_B4	Subject to Term and Conditions of Use of the International Seabed Authority Website https://www.isa.org.jm/authority/term-and-conditions-use-international-seabed-authority-website	flat nodule area	Ellen Pape, ellen.pape@ugent.be	Ellen Pape
70265	genus		genus	Multicorer	01_pmn_exploration_areas			yes		Cervonema	DD ISA records	2015	2015	Cervonema	NA	Wieser, 1954	2430	B6S02_MUC108	B6S02_MUC108	Cervonema	13.84559	cervonema	HumanObservation	4521.974	4521.974	4521.974	8eea487a-b8d6-4738-8e45-0e37c4c6fbfe	Chromadorea	Araeolaimida	Comesomatidae	-123.2526	Animalia	Nematoda	Global Sea Mineral Resources NV	Global Sea Mineral Resources NV	NA	Event	70886_1686376	Multicorer	GSRNOD15A_1_MUC108	genus	00:00:00	Uncertain	4521.974-4521.974 m	B6S02_GSRPMN1X_B6	Subject to Term and Conditions of Use of the International Seabed Authority Website https://www.isa.org.jm/authority/term-and-conditions-use-international-seabed-authority-website	flat nodule area	Ellen Pape, ellen.pape@ugent.be	Ellen Pape
92805	genus		genus	Multicorer	01_pmn_exploration_areas			yes		Cervonema	DD ISA records	2015	2015	Cervonema	NA	Wieser, 1954	2430	B4S03_MUC238	B4S03_MUC238	Cervonema	14.10422	cervonema	HumanObservation	4470.305	4470.305	4470.305	bcccdc31-22aa-4366-86e2-0ef87928b820	Chromadorea	Araeolaimida	Comesomatidae	-125.8783	Animalia	Nematoda	Global Sea Mineral Resources NV	Global Sea Mineral Resources NV	NA	Event	70886_1686506	Multicorer	GSRNOD15A_1_MUC238	genus	00:00:00	Uncertain	4470.305-4470.305 m	B4S03_GSRPMN1X_B4	Subject to Term and Conditions of Use of the International Seabed Authority Website https://www.isa.org.jm/authority/term-and-conditions-use-international-seabed-authority-website	flat nodule area	Ellen Pape, ellen.pape@ugent.be	Ellen Pape
122859	genus		genus	Multicorer	01_pmn_exploration_areas			yes		Cervonema	DD ISA records	2015	2015	Cervonema	NA	Wieser, 1954	2430	B4N01_MUC311	B4N01_MUC311	Cervonema	14.70633	cervonema	HumanObservation	4504.075	4504.075	4504.075	f9047c9d-c058-402a-9914-22e2e946e6dc	Chromadorea	Araeolaimida	Comesomatidae	-125.4513	Animalia	Nematoda	Global Sea Mineral Resources NV	Global Sea Mineral Resources NV	NA	Event	70886_1686579	Multicorer	GSRNOD15A_1_MUC311	genus	00:00:00	Uncertain	4504.075-4504.075 m	B4N01_GSRPMN1X_B4	Subject to Term and Conditions of Use of the International Seabed Authority Website https://www.isa.org.jm/authority/term-and-conditions-use-international-seabed-authority-website	flat nodule area	Ellen Pape, ellen.pape@ugent.be	Ellen Pape
12652	genus		genus	Multicorer	01_pmn_exploration_areas			yes		Chromadoridae	DD ISA records	2015	2015	Chromadoridae	NA	Filipjev, 1917	2162	B4S03_MUC239	B4S03_MUC239	Chromadoridae	14.10422	chromadora/neochromadora	HumanObservation	4470.305	4470.305	4470.305	19a4c18b-dd0e-4834-b411-b5ba55e4885d	Chromadorea	Chromadorida	Chromadoridae	-125.8783	Animalia	Nematoda	Global Sea Mineral Resources NV	Global Sea Mineral Resources NV	NA	Event	70886_1686507	Multicorer	GSRNOD15A_1_MUC239	genus	00:00:00	Uncertain	4470.305-4470.305 m	B4S03_GSRPMN1X_B4	Subject to Term and Conditions of Use of the International Seabed Authority Website https://www.isa.org.jm/authority/term-and-conditions-use-international-seabed-authority-website	flat nodule area	Ellen Pape, ellen.pape@ugent.be	Ellen Pape
18341	genus		genus	Multicorer	01_pmn_exploration_areas			yes		Chromadoridae	DD ISA records	2015	2015	Chromadoridae	NA	Filipjev, 1917	2162	B4S03_MUC161	B4S03_MUC161	Chromadoridae	14.1178	chromadoridae_no_lat_diff	HumanObservation	4490.345	4490.345	4490.345	256f2d21-fc9e-409e-bbd6-fe94fa52d384	Chromadorea	Chromadorida	Chromadoridae	-125.8791	Animalia	Nematoda	Global Sea Mineral Resources NV	Global Sea Mineral Resources NV	NA	Event	70886_1686429	Multicorer	GSRNOD15A_1_MUC161	genus	00:00:00	Uncertain	4490.345-4490.345 m	B4S03_GSRPMN1X_B4	Subject to Term and Conditions of Use of the International Seabed Authority Website https://www.isa.org.jm/authority/term-and-conditions-use-international-seabed-authority-website	flat nodule area	Ellen Pape, ellen.pape@ugent.be	Ellen Pape
22402	genus		genus	Multicorer	01_pmn_exploration_areas			yes		Chromadoridae	DD ISA records	2015	2015	Chromadoridae	NA	Filipjev, 1917	2162	B4N01_MUC352	B4N01_MUC352	Chromadoridae	14.70649	chromadora/neochromadora	HumanObservation	4500.936	4500.936	4500.936	2d819c0b-34aa-44ff-bdea-68b6bb1c4845	Chromadorea	Chromadorida	Chromadoridae	-125.442	Animalia	Nematoda	Global Sea Mineral Resources NV	Global Sea Mineral Resources NV	NA	Event	70886_1686620	Multicorer	GSRNOD15A_1_MUC352	genus	00:00:00	Uncertain	4500.936-4500.936 m	B4N01_GSRPMN1X_B4	Subject to Term and Conditions of Use of the International Seabed Authority Website https://www.isa.org.jm/authority/term-and-conditions-use-international-seabed-authority-website	flat nodule area	Ellen Pape, ellen.pape@ugent.be	Ellen Pape
122166	genus		genus	Multicorer	01_pmn_exploration_areas			yes		Chromadoridae	DD ISA records	2015	2015	Chromadoridae	NA	Filipjev, 1917	2162	B6S02_MUC109	B6S02_MUC109	Chromadoridae	13.84559	chromadora/neochromadora	HumanObservation	4521.974	4521.974	4521.974	f78df852-5189-4513-a37c-feb691401c20	Chromadorea	Chromadorida	Chromadoridae	-123.2526	Animalia	Nematoda	Global Sea Mineral Resources NV	Global Sea Mineral Resources NV	NA	Event	70886_1686377	Multicorer	GSRNOD15A_1_MUC109	genus	00:00:00	Uncertain	4521.974-4521.974 m	B6S02_GSRPMN1X_B6	Subject to Term and Conditions of Use of the International Seabed Authority Website https://www.isa.org.jm/authority/term-and-conditions-use-international-seabed-authority-website	flat nodule area	Ellen Pape, ellen.pape@ugent.be	Ellen Pape
57486	genus		genus	Multicorer	01_pmn_exploration_areas			yes		Chromaspirina	DD ISA records	2015	2015	Chromaspirina	NA	Filipjev, 1918	2345	B4S03_MUC241	B4S03_MUC241	Chromaspirina	14.10422	chromaspirina	HumanObservation	4470.305	4470.305	4470.305	752713a4-7316-4ee3-923e-fae3ae672fa1	Chromadorea	Desmodorida	Desmodoridae	-125.8783	Animalia	Nematoda	Global Sea Mineral Resources NV	Global Sea Mineral Resources NV	NA	Event	70886_1686509	Multicorer	GSRNOD15A_1_MUC241	genus	00:00:00	Uncertain	4470.305-4470.305 m	B4S03_GSRPMN1X_B4	Subject to Term and Conditions of Use of the International Seabed Authority Website https://www.isa.org.jm/authority/term-and-conditions-use-international-seabed-authority-website	flat nodule area	Ellen Pape, ellen.pape@ugent.be	Ellen Pape
75292	genus		genus	Multicorer	01_pmn_exploration_areas			yes		Cobbia	DD ISA records	2015	2015	Cobbia	NA	de Man, 1907	2454	B4N01_MUC283	B4N01_MUC283	Cobbia	14.7063	cobbia	HumanObservation	4509.029	4509.029	4509.029	991bf166-5909-4c0e-a103-bfe48df277f9	Chromadorea	Monhysterida	Xyalidae	-125.4609	Animalia	Nematoda	Global Sea Mineral Resources NV	Global Sea Mineral Resources NV	NA	Event	70886_1686551	Multicorer	GSRNOD15A_1_MUC283	genus	00:00:00	Uncertain	4509.029-4509.029 m	B4N01_GSRPMN1X_B4	Subject to Term and Conditions of Use of the International Seabed Authority Website https://www.isa.org.jm/authority/term-and-conditions-use-international-seabed-authority-website	flat nodule area	Ellen Pape, ellen.pape@ugent.be	Ellen Pape
107619	genus		genus	Multicorer	01_pmn_exploration_areas			yes		Cobbia	DD ISA records	2015	2015	Cobbia	NA	de Man, 1907	2454	B4N01_MUC313	B4N01_MUC313	Cobbia	14.70633	cobbia	HumanObservation	4504.075	4504.075	4504.075	da8c63f6-c10d-4f49-be8a-f5b0a4e2111a	Chromadorea	Monhysterida	Xyalidae	-125.4513	Animalia	Nematoda	Global Sea Mineral Resources NV	Global Sea Mineral Resources NV	NA	Event	70886_1686581	Multicorer	GSRNOD15A_1_MUC313	genus	00:00:00	Uncertain	4504.075-4504.075 m	B4N01_GSRPMN1X_B4	Subject to Term and Conditions of Use of the International Seabed Authority Website https://www.isa.org.jm/authority/term-and-conditions-use-international-seabed-authority-website	flat nodule area	Ellen Pape, ellen.pape@ugent.be	Ellen Pape
121423	genus		genus	Multicorer	01_pmn_exploration_areas			yes		Cobbia	DD ISA records	2015	2015	Cobbia	NA	de Man, 1907	2454	B4N01_MUC354	B4N01_MUC354	Cobbia	14.70649	cobbia	HumanObservation	4500.936	4500.936	4500.936	f62bbb0d-8d82-4054-8a87-ec5902d41fe3	Chromadorea	Monhysterida	Xyalidae	-125.442	Animalia	Nematoda	Global Sea Mineral Resources NV	Global Sea Mineral Resources NV	NA	Event	70886_1686622	Multicorer	GSRNOD15A_1_MUC354	genus	00:00:00	Uncertain	4500.936-4500.936 m	B4N01_GSRPMN1X_B4	Subject to Term and Conditions of Use of the International Seabed Authority Website https://www.isa.org.jm/authority/term-and-conditions-use-international-seabed-authority-website	flat nodule area	Ellen Pape, ellen.pape@ugent.be	Ellen Pape
58041	genus		genus	Multicorer	01_pmn_exploration_areas			yes		Comesomatidae	DD ISA records	2015	2015	Comesomatidae	NA	Filipjev, 1918	2185	B4S03_MUC193	B4S03_MUC193	Comesomatidae	14.11254	comesomatidae gen	HumanObservation	4498.152	4498.152	4498.152	7641d7fe-54a2-4aac-9af1-d7260e6eef71	Chromadorea	Araeolaimida	Comesomatidae	-125.8716	Animalia	Nematoda	Global Sea Mineral Resources NV	Global Sea Mineral Resources NV	NA	Event	70886_1686461	Multicorer	GSRNOD15A_1_MUC193	genus	00:00:00	Uncertain	4498.152-4498.152 m	B4S03_GSRPMN1X_B4	Subject to Term and Conditions of Use of the International Seabed Authority Website https://www.isa.org.jm/authority/term-and-conditions-use-international-seabed-authority-website	flat nodule area	Ellen Pape, ellen.pape@ugent.be	Ellen Pape
48350	genus		genus	Multicorer	01_pmn_exploration_areas			yes		Cricohalalaimus	DD ISA records	2015	2015	Cricohalalaimus	NA	Bussau, 1993	582898	B4N01_MUC314	B4N01_MUC314	Cricohalalaimus	14.70633	cricohalalaimus	HumanObservation	4504.075	4504.075	4504.075	6267f38c-65a3-414e-9643-2798061df2e3	Enoplea	Enoplida	Oxystominidae	-125.4513	Animalia	Nematoda	Global Sea Mineral Resources NV	Global Sea Mineral Resources NV	NA	Event	70886_1686582	Multicorer	GSRNOD15A_1_MUC314	genus	00:00:00	Uncertain	4504.075-4504.075 m	B4N01_GSRPMN1X_B4	Subject to Term and Conditions of Use of the International Seabed Authority Website https://www.isa.org.jm/authority/term-and-conditions-use-international-seabed-authority-website	flat nodule area	Ellen Pape, ellen.pape@ugent.be	Ellen Pape
62853	genus		genus	Multicorer	01_pmn_exploration_areas			yes		Cricohalalaimus	DD ISA records	2015	2015	Cricohalalaimus	NA	Bussau, 1993	582898	B4N01_MUC355	B4N01_MUC355	Cricohalalaimus	14.70649	cricohalalaimus	HumanObservation	4500.936	4500.936	4500.936	8007f03c-7cbc-4f97-94fb-d811e93d8f86	Enoplea	Enoplida	Oxystominidae	-125.442	Animalia	Nematoda	Global Sea Mineral Resources NV	Global Sea Mineral Resources NV	NA	Event	70886_1686623	Multicorer	GSRNOD15A_1_MUC355	genus	00:00:00	Uncertain	4500.936-4500.936 m	B4N01_GSRPMN1X_B4	Subject to Term and Conditions of Use of the International Seabed Authority Website https://www.isa.org.jm/authority/term-and-conditions-use-international-seabed-authority-website	flat nodule area	Ellen Pape, ellen.pape@ugent.be	Ellen Pape
67460	genus		genus	Multicorer	01_pmn_exploration_areas			yes		Deontolaimus	DD ISA records	2015	2015	Deontolaimus	NA	de Man, 1880	2394	B6S02_MUC112	B6S02_MUC112	Deontolaimus	13.84559	deontolaimus	HumanObservation	4521.974	4521.974	4521.974	8945c4ff-a7a2-4d3e-89b7-39e30bc2b135	Chromadorea	Plectida	Camacolaimidae	-123.2526	Animalia	Nematoda	Global Sea Mineral Resources NV	Global Sea Mineral Resources NV	NA	Event	70886_1686380	Multicorer	GSRNOD15A_1_MUC112	genus	00:00:00	Uncertain	4521.974-4521.974 m	B6S02_GSRPMN1X_B6	Subject to Term and Conditions of Use of the International Seabed Authority Website https://www.isa.org.jm/authority/term-and-conditions-use-international-seabed-authority-website	flat nodule area	Ellen Pape, ellen.pape@ugent.be	Ellen Pape
103159	genus		genus	Multicorer	01_pmn_exploration_areas			yes		Deontolaimus	DD ISA records	2015	2015	Deontolaimus	NA	de Man, 1880	2394	B4N01_MUC357	B4N01_MUC357	Deontolaimus	14.70649	deontolaimus	HumanObservation	4500.936	4500.936	4500.936	d1977b72-5ca3-4d2c-9d23-8deca60fe68a	Chromadorea	Plectida	Camacolaimidae	-125.442	Animalia	Nematoda	Global Sea Mineral Resources NV	Global Sea Mineral Resources NV	NA	Event	70886_1686625	Multicorer	GSRNOD15A_1_MUC357	genus	00:00:00	Uncertain	4500.936-4500.936 m	B4N01_GSRPMN1X_B4	Subject to Term and Conditions of Use of the International Seabed Authority Website https://www.isa.org.jm/authority/term-and-conditions-use-international-seabed-authority-website	flat nodule area	Ellen Pape, ellen.pape@ugent.be	Ellen Pape
113910	genus		genus	Multicorer	01_pmn_exploration_areas			yes		Deontolaimus	DD ISA records	2015	2015	Deontolaimus	NA	de Man, 1880	2394	B4S03_MUC164	B4S03_MUC164	Deontolaimus	14.1178	deontolaimus	HumanObservation	4490.345	4490.345	4490.345	e73efa2d-0152-406d-8d2a-e366760088fd	Chromadorea	Plectida	Camacolaimidae	-125.8791	Animalia	Nematoda	Global Sea Mineral Resources NV	Global Sea Mineral Resources NV	NA	Event	70886_1686432	Multicorer	GSRNOD15A_1_MUC164	genus	00:00:00	Uncertain	4490.345-4490.345 m	B4S03_GSRPMN1X_B4	Subject to Term and Conditions of Use of the International Seabed Authority Website https://www.isa.org.jm/authority/term-and-conditions-use-international-seabed-authority-website	flat nodule area	Ellen Pape, ellen.pape@ugent.be	Ellen Pape
6714	genus		genus	Multicorer	01_pmn_exploration_areas			yes		Desmodora	DD ISA records	2015	2015	Desmodora	NA	de Man, 1889	2339	B4N01_MUC358	B4N01_MUC358	Desmodora	14.70649	desmodora	HumanObservation	4500.936	4500.936	4500.936	0daf13ae-5e71-4b4d-94f3-736e2e0f2c75	Chromadorea	Desmodorida	Desmodoridae	-125.442	Animalia	Nematoda	Global Sea Mineral Resources NV	Global Sea Mineral Resources NV	NA	Event	70886_1686626	Multicorer	GSRNOD15A_1_MUC358	genus	00:00:00	Uncertain	4500.936-4500.936 m	B4N01_GSRPMN1X_B4	Subject to Term and Conditions of Use of the International Seabed Authority Website https://www.isa.org.jm/authority/term-and-conditions-use-international-seabed-authority-website	flat nodule area	Ellen Pape, ellen.pape@ugent.be	Ellen Pape
25778	genus		genus	Multicorer	01_pmn_exploration_areas			yes		Desmodora	DD ISA records	2015	2015	Desmodora	NA	de Man, 1889	2339	B4S03_MUC165	B4S03_MUC165	Desmodora	14.1178	desmodora	HumanObservation	4490.345	4490.345	4490.345	34837a42-2200-4c3c-8f62-12af237ce1b4	Chromadorea	Desmodorida	Desmodoridae	-125.8791	Animalia	Nematoda	Global Sea Mineral Resources NV	Global Sea Mineral Resources NV	NA	Event	70886_1686433	Multicorer	GSRNOD15A_1_MUC165	genus	00:00:00	Uncertain	4490.345-4490.345 m	B4S03_GSRPMN1X_B4	Subject to Term and Conditions of Use of the International Seabed Authority Website https://www.isa.org.jm/authority/term-and-conditions-use-international-seabed-authority-website	flat nodule area	Ellen Pape, ellen.pape@ugent.be	Ellen Pape
43463	genus		genus	Multicorer	01_pmn_exploration_areas			yes		Desmodora	DD ISA records	2015	2015	Desmodora	NA	de Man, 1889	2339	B6S02_MUC113	B6S02_MUC113	Desmodora	13.84559	desmodora	HumanObservation	4521.974	4521.974	4521.974	58800199-0db0-482f-a004-fa93fa13743e	Chromadorea	Desmodorida	Desmodoridae	-123.2526	Animalia	Nematoda	Global Sea Mineral Resources NV	Global Sea Mineral Resources NV	NA	Event	70886_1686381	Multicorer	GSRNOD15A_1_MUC113	genus	00:00:00	Uncertain	4521.974-4521.974 m	B6S02_GSRPMN1X_B6	Subject to Term and Conditions of Use of the International Seabed Authority Website https://www.isa.org.jm/authority/term-and-conditions-use-international-seabed-authority-website	flat nodule area	Ellen Pape, ellen.pape@ugent.be	Ellen Pape
43037	genus		genus	Multicorer	01_pmn_exploration_areas			yes		Desmolaimus	DD ISA records	2015	2015	Desmolaimus	NA	de Man, 1880	2474	B4S03_MUC245	B4S03_MUC245	Desmolaimus	14.10422	desmolaimus	HumanObservation	4470.305	4470.305	4470.305	57ab1706-eb17-4927-aa89-a2394a4db5e5	Chromadorea	Monhysterida	Linhomoeidae	-125.8783	Animalia	Nematoda	Global Sea Mineral Resources NV	Global Sea Mineral Resources NV	NA	Event	70886_1686513	Multicorer	GSRNOD15A_1_MUC245	genus	00:00:00	Uncertain	4470.305-4470.305 m	B4S03_GSRPMN1X_B4	Subject to Term and Conditions of Use of the International Seabed Authority Website https://www.isa.org.jm/authority/term-and-conditions-use-international-seabed-authority-website	flat nodule area	Ellen Pape, ellen.pape@ugent.be	Ellen Pape
78538	genus		genus	Multicorer	01_pmn_exploration_areas			yes		Desmoscolecidae	DD ISA records	2015	2015	Desmoscolecidae	NA	Shipley, 1896	2173	B4S03_MUC184	B4S03_MUC184	Desmoscolecidae	14.1178	tricominae new genus	HumanObservation	4490.345	4490.345	4490.345	9fe2bb99-6b90-4d64-a270-8582788c6771	Chromadorea	Desmoscolecida	Desmoscolecidae	-125.8791	Animalia	Nematoda	Global Sea Mineral Resources NV	Global Sea Mineral Resources NV	NA	Event	70886_1686452	Multicorer	GSRNOD15A_1_MUC184	genus	00:00:00	Uncertain	4490.345-4490.345 m	B4S03_GSRPMN1X_B4	Subject to Term and Conditions of Use of the International Seabed Authority Website https://www.isa.org.jm/authority/term-and-conditions-use-international-seabed-authority-website	flat nodule area	Ellen Pape, ellen.pape@ugent.be	Ellen Pape
110999	genus		genus	Multicorer	01_pmn_exploration_areas			yes		Desmoscolecidae	DD ISA records	2015	2015	Desmoscolecidae	NA	Shipley, 1896	2173	B4S03_MUC217	B4S03_MUC217	Desmoscolecidae	14.11254	tricominae new genus	HumanObservation	4498.152	4498.152	4498.152	e133b46c-fadc-4366-8f00-4b8bfa41535c	Chromadorea	Desmoscolecida	Desmoscolecidae	-125.8716	Animalia	Nematoda	Global Sea Mineral Resources NV	Global Sea Mineral Resources NV	NA	Event	70886_1686485	Multicorer	GSRNOD15A_1_MUC217	genus	00:00:00	Uncertain	4498.152-4498.152 m	B4S03_GSRPMN1X_B4	Subject to Term and Conditions of Use of the International Seabed Authority Website https://www.isa.org.jm/authority/term-and-conditions-use-international-seabed-authority-website	flat nodule area	Ellen Pape, ellen.pape@ugent.be	Ellen Pape
12424	genus		genus	Multicorer	01_pmn_exploration_areas			yes		Desmoscolex	DD ISA records	2015	2015	Desmoscolex	NA	Clapar�de, 1863	2369	B4S03_MUC196	B4S03_MUC196	Desmoscolex	14.11254	desmoscolex	HumanObservation	4498.152	4498.152	4498.152	19330a7c-13e2-42c6-a9ce-e95f35a78237	Chromadorea	Desmoscolecida	Desmoscolecidae	-125.8716	Animalia	Nematoda	Global Sea Mineral Resources NV	Global Sea Mineral Resources NV	NA	Event	70886_1686464	Multicorer	GSRNOD15A_1_MUC196	genus	00:00:00	Uncertain	4498.152-4498.152 m	B4S03_GSRPMN1X_B4	Subject to Term and Conditions of Use of the International Seabed Authority Website https://www.isa.org.jm/authority/term-and-conditions-use-international-seabed-authority-website	flat nodule area	Ellen Pape, ellen.pape@ugent.be	Ellen Pape
12404	genus		genus	Multicorer	01_pmn_exploration_areas			yes		Diplopeltula	DD ISA records	2015	2015	Diplopeltula	NA	Gerlach, 1950	2439	B4S03_MUC167	B4S03_MUC167	Diplopeltula	14.1178	diplopeltula	HumanObservation	4490.345	4490.345	4490.345	191f59f7-8060-4274-93e9-1506fc02ff54	Chromadorea	Araeolaimida	Diplopeltidae	-125.8791	Animalia	Nematoda	Global Sea Mineral Resources NV	Global Sea Mineral Resources NV	NA	Event	70886_1686435	Multicorer	GSRNOD15A_1_MUC167	genus	00:00:00	Uncertain	4490.345-4490.345 m	B4S03_GSRPMN1X_B4	Subject to Term and Conditions of Use of the International Seabed Authority Website https://www.isa.org.jm/authority/term-and-conditions-use-international-seabed-authority-website	flat nodule area	Ellen Pape, ellen.pape@ugent.be	Ellen Pape
35591	genus		genus	Multicorer	01_pmn_exploration_areas			yes		Diplopeltula	DD ISA records	2015	2015	Diplopeltula	NA	Gerlach, 1950	2439	B4S03_MUC247	B4S03_MUC247	Diplopeltula	14.10422	diplopeltula	HumanObservation	4470.305	4470.305	4470.305	489cec97-a743-4621-a3c7-dcab9f20aad4	Chromadorea	Araeolaimida	Diplopeltidae	-125.8783	Animalia	Nematoda	Global Sea Mineral Resources NV	Global Sea Mineral Resources NV	NA	Event	70886_1686515	Multicorer	GSRNOD15A_1_MUC247	genus	00:00:00	Uncertain	4470.305-4470.305 m	B4S03_GSRPMN1X_B4	Subject to Term and Conditions of Use of the International Seabed Authority Website https://www.isa.org.jm/authority/term-and-conditions-use-international-seabed-authority-website	flat nodule area	Ellen Pape, ellen.pape@ugent.be	Ellen Pape
116957	genus		genus	Multicorer	01_pmn_exploration_areas			yes		Diplopeltula	DD ISA records	2015	2015	Diplopeltula	NA	Gerlach, 1950	2439	B4N01_MUC288	B4N01_MUC288	Diplopeltula	14.7063	diplopeltula	HumanObservation	4509.029	4509.029	4509.029	ed5676f3-cda5-45d1-ae9f-b8d11100478b	Chromadorea	Araeolaimida	Diplopeltidae	-125.4609	Animalia	Nematoda	Global Sea Mineral Resources NV	Global Sea Mineral Resources NV	NA	Event	70886_1686556	Multicorer	GSRNOD15A_1_MUC288	genus	00:00:00	Uncertain	4509.029-4509.029 m	B4N01_GSRPMN1X_B4	Subject to Term and Conditions of Use of the International Seabed Authority Website https://www.isa.org.jm/authority/term-and-conditions-use-international-seabed-authority-website	flat nodule area	Ellen Pape, ellen.pape@ugent.be	Ellen Pape
118809	genus		genus	Multicorer	01_pmn_exploration_areas			yes		Diplopeltula	DD ISA records	2015	2015	Diplopeltula	NA	Gerlach, 1950	2439	B6S02_MUC115	B6S02_MUC115	Diplopeltula	13.84559	diplopeltula	HumanObservation	4521.974	4521.974	4521.974	f0f7ba28-c722-4096-9161-af9701279146	Chromadorea	Araeolaimida	Diplopeltidae	-123.2526	Animalia	Nematoda	Global Sea Mineral Resources NV	Global Sea Mineral Resources NV	NA	Event	70886_1686383	Multicorer	GSRNOD15A_1_MUC115	genus	00:00:00	Uncertain	4521.974-4521.974 m	B6S02_GSRPMN1X_B6	Subject to Term and Conditions of Use of the International Seabed Authority Website https://www.isa.org.jm/authority/term-and-conditions-use-international-seabed-authority-website	flat nodule area	Ellen Pape, ellen.pape@ugent.be	Ellen Pape
1153	genus		genus	Multicorer	01_pmn_exploration_areas			yes		Enchonema	DD ISA records	2015	2015	Enchonema	NA	Bussau, 1993	582926	B4N01_MUC289	B4N01_MUC289	Enchonema	14.7063	enchonema	HumanObservation	4509.029	4509.029	4509.029	02510c5f-ba13-4c7b-9ff0-2c7c152f0185	Chromadorea	Monhysterida	Xyalidae	-125.46087	Animalia	Nematoda	Global Sea Mineral Resources NV	Global Sea Mineral Resources NV	NA	Event	70886_1686557	Multicorer	GSRNOD15A_1_MUC289	genus	00:00:00	Uncertain	4509.029-4509.029 m	B4N01_GSRPMN1X_B4	Subject to Term and Conditions of Use of the International Seabed Authority Website https://www.isa.org.jm/authority/term-and-conditions-use-international-seabed-authority-website	flat nodule area	Ellen Pape, ellen.pape@ugent.be	Ellen Pape
17032	genus		genus	Multicorer	01_pmn_exploration_areas			yes		Enchonema	DD ISA records	2015	2015	Enchonema	NA	Bussau, 1993	582926	B6S02_MUC11	B6S02_MUC11	Enchonema	13.85385	enchonema	HumanObservation	4525.964	4525.964	4525.964	22b95f7b-e003-4db3-a084-43319ff9b364	Chromadorea	Monhysterida	Xyalidae	-123.2551	Animalia	Nematoda	Global Sea Mineral Resources NV	Global Sea Mineral Resources NV	NA	Event	70886_1686279	Multicorer	GSRNOD15A_1_MUC11	genus	00:00:00	Uncertain	4525.964-4525.964 m	B6S02_GSRPMN1X_B6	Subject to Term and Conditions of Use of the International Seabed Authority Website https://www.isa.org.jm/authority/term-and-conditions-use-international-seabed-authority-website	flat nodule area	Ellen Pape, ellen.pape@ugent.be	Ellen Pape
59833	genus		genus	Multicorer	01_pmn_exploration_areas			yes		Enchonema	DD ISA records	2015	2015	Enchonema	NA	Bussau, 1993	582926	B4S03_MUC168	B4S03_MUC168	Enchonema	14.1178	enchonema	HumanObservation	4490.345	4490.345	4490.345	79e9a1ca-0afc-4ef1-9a5d-a6a3d77fd768	Chromadorea	Monhysterida	Xyalidae	-125.8791	Animalia	Nematoda	Global Sea Mineral Resources NV	Global Sea Mineral Resources NV	NA	Event	70886_1686436	Multicorer	GSRNOD15A_1_MUC168	genus	00:00:00	Uncertain	4490.345-4490.345 m	B4S03_GSRPMN1X_B4	Subject to Term and Conditions of Use of the International Seabed Authority Website https://www.isa.org.jm/authority/term-and-conditions-use-international-seabed-authority-website	flat nodule area	Ellen Pape, ellen.pape@ugent.be	Ellen Pape
58649	genus		genus	Multicorer	01_pmn_exploration_areas			yes		Endeolophos	DD ISA records	2015	2015	Endeolophos	NA	Boucher, 1976	227169	B6S02_MUC66	B6S02_MUC66	Endeolophos	13.85414	endeolophos	HumanObservation	4525.398	4525.398	4525.398	77774210-13bf-4b42-884f-88b87b116662	Chromadorea	Chromadorida	Chromadoridae	-123.246	Animalia	Nematoda	Global Sea Mineral Resources NV	Global Sea Mineral Resources NV	NA	Event	70886_1686334	Multicorer	GSRNOD15A_1_MUC66	genus	00:00:00	Uncertain	4525.398-4525.398 m	B6S02_GSRPMN1X_B6	Subject to Term and Conditions of Use of the International Seabed Authority Website https://www.isa.org.jm/authority/term-and-conditions-use-international-seabed-authority-website	flat nodule area	Ellen Pape, ellen.pape@ugent.be	Ellen Pape
10348	genus		genus	Multicorer	01_pmn_exploration_areas			yes		Greeffiella	DD ISA records	2015	2015	Greeffiella	NA	Cobb, 1922	2372	B6S02_MUC14	B6S02_MUC14	Greeffiella	13.85385	greeffiella	HumanObservation	4525.964	4525.964	4525.964	14fd8b3d-d07d-40a6-8ca9-369e95acebd9	Chromadorea	Desmoscolecida	Desmoscolecidae	-123.2551	Animalia	Nematoda	Global Sea Mineral Resources NV	Global Sea Mineral Resources NV	NA	Event	70886_1686282	Multicorer	GSRNOD15A_1_MUC14	genus	00:00:00	Uncertain	4525.964-4525.964 m	B6S02_GSRPMN1X_B6	Subject to Term and Conditions of Use of the International Seabed Authority Website https://www.isa.org.jm/authority/term-and-conditions-use-international-seabed-authority-website	flat nodule area	Ellen Pape, ellen.pape@ugent.be	Ellen Pape
34725	genus		genus	Multicorer	01_pmn_exploration_areas			yes		Greeffiella	DD ISA records	2015	2015	Greeffiella	NA	Cobb, 1922	2372	B4N01_MUC290	B4N01_MUC290	Greeffiella	14.7063	greeffiella	HumanObservation	4509.029	4509.029	4509.029	46dbc439-5b72-4e1b-a244-de9c6672847d	Chromadorea	Desmoscolecida	Desmoscolecidae	-125.4609	Animalia	Nematoda	Global Sea Mineral Resources NV	Global Sea Mineral Resources NV	NA	Event	70886_1686558	Multicorer	GSRNOD15A_1_MUC290	genus	00:00:00	Uncertain	4509.029-4509.029 m	B4N01_GSRPMN1X_B4	Subject to Term and Conditions of Use of the International Seabed Authority Website https://www.isa.org.jm/authority/term-and-conditions-use-international-seabed-authority-website	flat nodule area	Ellen Pape, ellen.pape@ugent.be	Ellen Pape
52822	genus		genus	Multicorer	01_pmn_exploration_areas			yes		Greeffiella	DD ISA records	2015	2015	Greeffiella	NA	Cobb, 1922	2372	B4S03_MUC169	B4S03_MUC169	Greeffiella	14.1178	greeffiella	HumanObservation	4490.345	4490.345	4490.345	6b8fbe25-f35b-4e70-bddb-d06ac841f47e	Chromadorea	Desmoscolecida	Desmoscolecidae	-125.8791	Animalia	Nematoda	Global Sea Mineral Resources NV	Global Sea Mineral Resources NV	NA	Event	70886_1686437	Multicorer	GSRNOD15A_1_MUC169	genus	00:00:00	Uncertain	4490.345-4490.345 m	B4S03_GSRPMN1X_B4	Subject to Term and Conditions of Use of the International Seabed Authority Website https://www.isa.org.jm/authority/term-and-conditions-use-international-seabed-authority-website	flat nodule area	Ellen Pape, ellen.pape@ugent.be	Ellen Pape
60760	genus		genus	Multicorer	01_pmn_exploration_areas			yes		Greeffiella	DD ISA records	2015	2015	Greeffiella	NA	Cobb, 1922	2372	B4N01_MUC319	B4N01_MUC319	Greeffiella	14.70633	greeffiella	HumanObservation	4504.075	4504.075	4504.075	7bbea3fd-9fe4-4063-88e4-c4b6dcb44943	Chromadorea	Desmoscolecida	Desmoscolecidae	-125.4513	Animalia	Nematoda	Global Sea Mineral Resources NV	Global Sea Mineral Resources NV	NA	Event	70886_1686587	Multicorer	GSRNOD15A_1_MUC319	genus	00:00:00	Uncertain	4504.075-4504.075 m	B4N01_GSRPMN1X_B4	Subject to Term and Conditions of Use of the International Seabed Authority Website https://www.isa.org.jm/authority/term-and-conditions-use-international-seabed-authority-website	flat nodule area	Ellen Pape, ellen.pape@ugent.be	Ellen Pape
26009	genus		genus	Multicorer	01_pmn_exploration_areas			yes		Laimella	DD ISA records	2015	2015	Laimella	NA	Cobb, 1920	2431	B4S03_MUC250	B4S03_MUC250	Laimella	14.10422	laimella	HumanObservation	4470.305	4470.305	4470.305	3504661e-f905-4de6-aef6-4d3932163158	Chromadorea	Araeolaimida	Comesomatidae	-125.8783	Animalia	Nematoda	Global Sea Mineral Resources NV	Global Sea Mineral Resources NV	NA	Event	70886_1686518	Multicorer	GSRNOD15A_1_MUC250	genus	00:00:00	Uncertain	4470.305-4470.305 m	B4S03_GSRPMN1X_B4	Subject to Term and Conditions of Use of the International Seabed Authority Website https://www.isa.org.jm/authority/term-and-conditions-use-international-seabed-authority-website	flat nodule area	Ellen Pape, ellen.pape@ugent.be	Ellen Pape
32330	genus		genus	Multicorer	01_pmn_exploration_areas			yes		Leptolaimus	DD ISA records	2015	2015	Leptolaimus	NA	de Man, 1876	2407	B6S02_MUC19	B6S02_MUC19	Leptolaimus	13.85385	leptolaimus	HumanObservation	4525.964	4525.964	4525.964	42112467-1db4-4a4d-a13f-37c9e82f595d	Chromadorea	Plectida	Leptolaimidae	-123.2551	Animalia	Nematoda	Global Sea Mineral Resources NV	Global Sea Mineral Resources NV	NA	Event	70886_1686287	Multicorer	GSRNOD15A_1_MUC19	genus	00:00:00	Uncertain	4525.964-4525.964 m	B6S02_GSRPMN1X_B6	Subject to Term and Conditions of Use of the International Seabed Authority Website https://www.isa.org.jm/authority/term-and-conditions-use-international-seabed-authority-website	flat nodule area	Ellen Pape, ellen.pape@ugent.be	Ellen Pape
92397	genus		genus	Multicorer	01_pmn_exploration_areas			yes		Leptolaimus	DD ISA records	2015	2015	Leptolaimus	NA	de Man, 1876	2407	B4S03_MUC251	B4S03_MUC251	Leptolaimus	14.10422	leptolaimus	HumanObservation	4470.305	4470.305	4470.305	bbf8137d-157f-41d1-bc25-5c2b6b513cb4	Chromadorea	Plectida	Leptolaimidae	-125.8783	Animalia	Nematoda	Global Sea Mineral Resources NV	Global Sea Mineral Resources NV	NA	Event	70886_1686519	Multicorer	GSRNOD15A_1_MUC251	genus	00:00:00	Uncertain	4470.305-4470.305 m	B4S03_GSRPMN1X_B4	Subject to Term and Conditions of Use of the International Seabed Authority Website https://www.isa.org.jm/authority/term-and-conditions-use-international-seabed-authority-website	flat nodule area	Ellen Pape, ellen.pape@ugent.be	Ellen Pape
95710	genus		genus	Multicorer	01_pmn_exploration_areas			yes		Leptolaimus	DD ISA records	2015	2015	Leptolaimus	NA	de Man, 1876	2407	B4N01_MUC293	B4N01_MUC293	Leptolaimus	14.7063	leptolaimus	HumanObservation	4509.029	4509.029	4509.029	c29df0a9-93f2-482d-a814-7e62d96d68a0	Chromadorea	Plectida	Leptolaimidae	-125.4609	Animalia	Nematoda	Global Sea Mineral Resources NV	Global Sea Mineral Resources NV	NA	Event	70886_1686561	Multicorer	GSRNOD15A_1_MUC293	genus	00:00:00	Uncertain	4509.029-4509.029 m	B4N01_GSRPMN1X_B4	Subject to Term and Conditions of Use of the International Seabed Authority Website https://www.isa.org.jm/authority/term-and-conditions-use-international-seabed-authority-website	flat nodule area	Ellen Pape, ellen.pape@ugent.be	Ellen Pape
57397	genus		genus	Multicorer	01_pmn_exploration_areas			yes		Linhomoeus	DD ISA records	2015	2015	Linhomoeus	NA	Bastian, 1865	2490	B4N01_MUC365	B4N01_MUC365	Linhomoeus	14.70649	linhomoeus	HumanObservation	4500.936	4500.936	4500.936	74ff6872-f57c-4630-9503-f689afa108bd	Chromadorea	Monhysterida	Linhomoeidae	-125.442	Animalia	Nematoda	Global Sea Mineral Resources NV	Global Sea Mineral Resources NV	NA	Event	70886_1686633	Multicorer	GSRNOD15A_1_MUC365	genus	00:00:00	Uncertain	4500.936-4500.936 m	B4N01_GSRPMN1X_B4	Subject to Term and Conditions of Use of the International Seabed Authority Website https://www.isa.org.jm/authority/term-and-conditions-use-international-seabed-authority-website	flat nodule area	Ellen Pape, ellen.pape@ugent.be	Ellen Pape
60062	genus		genus	Multicorer	01_pmn_exploration_areas			yes		Linhomoeus	DD ISA records	2015	2015	Linhomoeus	NA	Bastian, 1865	2490	B6S02_MUC20	B6S02_MUC20	Linhomoeus	13.85385	linhomoeus	HumanObservation	4525.964	4525.964	4525.964	7a6a74f7-d3d7-4edb-a9da-73767e4f256a	Chromadorea	Monhysterida	Linhomoeidae	-123.2551	Animalia	Nematoda	Global Sea Mineral Resources NV	Global Sea Mineral Resources NV	NA	Event	70886_1686288	Multicorer	GSRNOD15A_1_MUC20	genus	00:00:00	Uncertain	4525.964-4525.964 m	B6S02_GSRPMN1X_B6	Subject to Term and Conditions of Use of the International Seabed Authority Website https://www.isa.org.jm/authority/term-and-conditions-use-international-seabed-authority-website	flat nodule area	Ellen Pape, ellen.pape@ugent.be	Ellen Pape
66038	genus		genus	Multicorer	01_pmn_exploration_areas			yes		Linhomoeus	DD ISA records	2015	2015	Linhomoeus	NA	Bastian, 1865	2490	B4S03_MUC174	B4S03_MUC174	Linhomoeus	14.1178	linhomoeus	HumanObservation	4490.345	4490.345	4490.345	8663601c-3ced-4985-b02e-12c5942d1ccc	Chromadorea	Monhysterida	Linhomoeidae	-125.8791	Animalia	Nematoda	Global Sea Mineral Resources NV	Global Sea Mineral Resources NV	NA	Event	70886_1686442	Multicorer	GSRNOD15A_1_MUC174	genus	00:00:00	Uncertain	4490.345-4490.345 m	B4S03_GSRPMN1X_B4	Subject to Term and Conditions of Use of the International Seabed Authority Website https://www.isa.org.jm/authority/term-and-conditions-use-international-seabed-authority-website	flat nodule area	Ellen Pape, ellen.pape@ugent.be	Ellen Pape
80223	genus		genus	Multicorer	01_pmn_exploration_areas			yes		Linhomoeus	DD ISA records	2015	2015	Linhomoeus	NA	Bastian, 1865	2490	B4N01_MUC326	B4N01_MUC326	Linhomoeus	14.70633	linhomoeus	HumanObservation	4504.075	4504.075	4504.075	a3549425-6791-4221-b1ae-3fef647b5826	Chromadorea	Monhysterida	Linhomoeidae	-125.4513	Animalia	Nematoda	Global Sea Mineral Resources NV	Global Sea Mineral Resources NV	NA	Event	70886_1686594	Multicorer	GSRNOD15A_1_MUC326	genus	00:00:00	Uncertain	4504.075-4504.075 m	B4N01_GSRPMN1X_B4	Subject to Term and Conditions of Use of the International Seabed Authority Website https://www.isa.org.jm/authority/term-and-conditions-use-international-seabed-authority-website	flat nodule area	Ellen Pape, ellen.pape@ugent.be	Ellen Pape
102343	genus		genus	Multicorer	01_pmn_exploration_areas			yes		Longicyatholaimus	DD ISA records	2015	2015	Longicyatholaimus	NA	Micoletzky, 1924	2309	B6S02_MUC123	B6S02_MUC123	Longicyatholaimus	13.84559	longicyatholaimus	HumanObservation	4521.974	4521.974	4521.974	cff690fe-16c5-4c7b-bb4a-b9c23c080a8e	Chromadorea	Chromadorida	Cyatholaimidae	-123.2526	Animalia	Nematoda	Global Sea Mineral Resources NV	Global Sea Mineral Resources NV	NA	Event	70886_1686391	Multicorer	GSRNOD15A_1_MUC123	genus	00:00:00	Uncertain	4521.974-4521.974 m	B6S02_GSRPMN1X_B6	Subject to Term and Conditions of Use of the International Seabed Authority Website https://www.isa.org.jm/authority/term-and-conditions-use-international-seabed-authority-website	flat nodule area	Ellen Pape, ellen.pape@ugent.be	Ellen Pape
14847	genus		genus	Multicorer	01_pmn_exploration_areas			yes		Manganonema	DD ISA records	2015	2015	Manganonema	NA	Bussau, 1993	233963	B4S03_MUC204	B4S03_MUC204	Manganonema	14.11254	manganonema	HumanObservation	4498.152	4498.152	4498.152	1e428c9c-7ef2-4979-872a-2cae3859a890	Chromadorea	Monhysterida	Xyalidae	-125.8716	Animalia	Nematoda	Global Sea Mineral Resources NV	Global Sea Mineral Resources NV	NA	Event	70886_1686472	Multicorer	GSRNOD15A_1_MUC204	genus	00:00:00	Uncertain	4498.152-4498.152 m	B4S03_GSRPMN1X_B4	Subject to Term and Conditions of Use of the International Seabed Authority Website https://www.isa.org.jm/authority/term-and-conditions-use-international-seabed-authority-website	flat nodule area	Ellen Pape, ellen.pape@ugent.be	Ellen Pape
15309	genus		genus	Multicorer	01_pmn_exploration_areas			yes		Manganonema	DD ISA records	2015	2015	Manganonema	NA	Bussau, 1993	233963	B4N01_MUC327	B4N01_MUC327	Manganonema	14.70633	manganonema	HumanObservation	4504.075	4504.075	4504.075	1f3777ed-513a-45ae-9318-206e1d9eb0c4	Chromadorea	Monhysterida	Xyalidae	-125.4513	Animalia	Nematoda	Global Sea Mineral Resources NV	Global Sea Mineral Resources NV	NA	Event	70886_1686595	Multicorer	GSRNOD15A_1_MUC327	genus	00:00:00	Uncertain	4504.075-4504.075 m	B4N01_GSRPMN1X_B4	Subject to Term and Conditions of Use of the International Seabed Authority Website https://www.isa.org.jm/authority/term-and-conditions-use-international-seabed-authority-website	flat nodule area	Ellen Pape, ellen.pape@ugent.be	Ellen Pape
28766	genus		genus	Multicorer	01_pmn_exploration_areas			yes		Manganonema	DD ISA records	2015	2015	Manganonema	NA	Bussau, 1993	233963	B4N01_MUC366	B4N01_MUC366	Manganonema	14.70649	manganonema	HumanObservation	4500.936	4500.936	4500.936	3a9e7447-46ee-4b36-9ffd-535aebd40100	Chromadorea	Monhysterida	Xyalidae	-125.442	Animalia	Nematoda	Global Sea Mineral Resources NV	Global Sea Mineral Resources NV	NA	Event	70886_1686634	Multicorer	GSRNOD15A_1_MUC366	genus	00:00:00	Uncertain	4500.936-4500.936 m	B4N01_GSRPMN1X_B4	Subject to Term and Conditions of Use of the International Seabed Authority Website https://www.isa.org.jm/authority/term-and-conditions-use-international-seabed-authority-website	flat nodule area	Ellen Pape, ellen.pape@ugent.be	Ellen Pape
85324	genus		genus	Multicorer	01_pmn_exploration_areas			yes		Manganonema	DD ISA records	2015	2015	Manganonema	NA	Bussau, 1993	233963	B6S02_MUC21	B6S02_MUC21	Manganonema	13.85385	manganonema	HumanObservation	4525.964	4525.964	4525.964	adb4cefd-cce4-41ff-9252-cb09c0c35b2e	Chromadorea	Monhysterida	Xyalidae	-123.2551	Animalia	Nematoda	Global Sea Mineral Resources NV	Global Sea Mineral Resources NV	NA	Event	70886_1686289	Multicorer	GSRNOD15A_1_MUC21	genus	00:00:00	Uncertain	4525.964-4525.964 m	B6S02_GSRPMN1X_B6	Subject to Term and Conditions of Use of the International Seabed Authority Website https://www.isa.org.jm/authority/term-and-conditions-use-international-seabed-authority-website	flat nodule area	Ellen Pape, ellen.pape@ugent.be	Ellen Pape
46353	genus		genus	Multicorer	01_pmn_exploration_areas			yes		Marylynnia	DD ISA records	2015	2015	Marylynnia	NA	(Hopper, 1972) Hopper, 1977	834500	B4S03_MUC253	B4S03_MUC253	Marylynnia	14.10422	marylynnia	HumanObservation	4470.305	4470.305	4470.305	5e6c7a78-c46e-43e3-bdc1-c16fea884fe6	Chromadorea	Chromadorida	Cyatholaimidae	-125.8783	Animalia	Nematoda	Global Sea Mineral Resources NV	Global Sea Mineral Resources NV	NA	Event	70886_1686521	Multicorer	GSRNOD15A_1_MUC253	genus	00:00:00	Uncertain	4470.305-4470.305 m	B4S03_GSRPMN1X_B4	Subject to Term and Conditions of Use of the International Seabed Authority Website https://www.isa.org.jm/authority/term-and-conditions-use-international-seabed-authority-website	flat nodule area	Ellen Pape, ellen.pape@ugent.be	Ellen Pape
65582	genus		genus	Multicorer	01_pmn_exploration_areas			yes		Megadesmolaimus	DD ISA records	2015	2015	Megadesmolaimus	NA	Wieser, 1954	2475	B6S02_MUC22	B6S02_MUC22	Megadesmolaimus	13.85385	megadesmolaimus	HumanObservation	4525.964	4525.964	4525.964	85802877-d2d8-4618-bb59-99ec6d9bd1fd	Chromadorea	Monhysterida	Linhomoeidae	-123.2551	Animalia	Nematoda	Global Sea Mineral Resources NV	Global Sea Mineral Resources NV	NA	Event	70886_1686290	Multicorer	GSRNOD15A_1_MUC22	genus	00:00:00	Uncertain	4525.964-4525.964 m	B6S02_GSRPMN1X_B6	Subject to Term and Conditions of Use of the International Seabed Authority Website https://www.isa.org.jm/authority/term-and-conditions-use-international-seabed-authority-website	flat nodule area	Ellen Pape, ellen.pape@ugent.be	Ellen Pape
112363	genus		genus	Multicorer	01_pmn_exploration_areas			yes		Metacyatholaimus	DD ISA records	2015	2015	Metacyatholaimus	NA	Stekhoven, 1942	2311	B6S02_MUC73	B6S02_MUC73	Metacyatholaimus	13.85414	metacyatholaimus	HumanObservation	4525.398	4525.398	4525.398	e415bee7-6381-41a4-bfbe-3aab5df6c4c5	Chromadorea	Chromadorida	Cyatholaimidae	-123.246	Animalia	Nematoda	Global Sea Mineral Resources NV	Global Sea Mineral Resources NV	NA	Event	70886_1686341	Multicorer	GSRNOD15A_1_MUC73	genus	00:00:00	Uncertain	4525.398-4525.398 m	B6S02_GSRPMN1X_B6	Subject to Term and Conditions of Use of the International Seabed Authority Website https://www.isa.org.jm/authority/term-and-conditions-use-international-seabed-authority-website	flat nodule area	Ellen Pape, ellen.pape@ugent.be	Ellen Pape
75491	genus		genus	Multicorer	01_pmn_exploration_areas			yes		Metacylicolaimus	DD ISA records	2015	2015	Metacylicolaimus	NA	Schuurmans Stekhoven, 1946	2531	B4N01_MUC328	B4N01_MUC328	Metacylicolaimus	14.70633	metacylicolaimus	HumanObservation	4504.075	4504.075	4504.075	9995a375-5387-4804-91b4-15b3a2614734	Enoplea	Enoplida	Leptosomatidae	-125.4513	Animalia	Nematoda	Global Sea Mineral Resources NV	Global Sea Mineral Resources NV	NA	Event	70886_1686596	Multicorer	GSRNOD15A_1_MUC328	genus	00:00:00	Uncertain	4504.075-4504.075 m	B4N01_GSRPMN1X_B4	Subject to Term and Conditions of Use of the International Seabed Authority Website https://www.isa.org.jm/authority/term-and-conditions-use-international-seabed-authority-website	flat nodule area	Ellen Pape, ellen.pape@ugent.be	Ellen Pape
80605	genus		genus	Multicorer	01_pmn_exploration_areas			yes		Metadesmodora	DD ISA records	2015	2015	Metadesmodora	NA	Schuurmans Stekhoven, 1942	2340	B4S03_MUC254	B4S03_MUC254	Metadesmodora	14.10422	metadesmodora	HumanObservation	4470.305	4470.305	4470.305	a4258e5b-5b0e-4857-9b7c-87481a44d282	Chromadorea	Desmodorida	Desmodoridae	-125.8783	Animalia	Nematoda	Global Sea Mineral Resources NV	Global Sea Mineral Resources NV	NA	Event	70886_1686522	Multicorer	GSRNOD15A_1_MUC254	genus	00:00:00	Uncertain	4470.305-4470.305 m	B4S03_GSRPMN1X_B4	Subject to Term and Conditions of Use of the International Seabed Authority Website https://www.isa.org.jm/authority/term-and-conditions-use-international-seabed-authority-website	flat nodule area	Ellen Pape, ellen.pape@ugent.be	Ellen Pape
96975	genus		genus	Multicorer	01_pmn_exploration_areas			yes		Metadesmodora	DD ISA records	2015	2015	Metadesmodora	NA	Schuurmans Stekhoven, 1942	2340	B4N01_MUC367	B4N01_MUC367	Metadesmodora	14.70649	metadesmodora	HumanObservation	4500.936	4500.936	4500.936	c53767a3-d84e-431b-bb5a-8fd87bf534e5	Chromadorea	Desmodorida	Desmodoridae	-125.442	Animalia	Nematoda	Global Sea Mineral Resources NV	Global Sea Mineral Resources NV	NA	Event	70886_1686635	Multicorer	GSRNOD15A_1_MUC367	genus	00:00:00	Uncertain	4500.936-4500.936 m	B4N01_GSRPMN1X_B4	Subject to Term and Conditions of Use of the International Seabed Authority Website https://www.isa.org.jm/authority/term-and-conditions-use-international-seabed-authority-website	flat nodule area	Ellen Pape, ellen.pape@ugent.be	Ellen Pape
54306	genus		genus	Multicorer	01_pmn_exploration_areas			yes		Metadesmolaimus	DD ISA records	2015	2015	Metadesmolaimus	NA	Schuurmans Stekhoven, 1935	2461	B4N01_MUC329	B4N01_MUC329	Metadesmolaimus	14.70633	metadesmolaimus	HumanObservation	4504.075	4504.075	4504.075	6eab9a06-b617-484f-bf3f-68708ab8f4b3	Chromadorea	Monhysterida	Xyalidae	-125.4513	Animalia	Nematoda	Global Sea Mineral Resources NV	Global Sea Mineral Resources NV	NA	Event	70886_1686597	Multicorer	GSRNOD15A_1_MUC329	genus	00:00:00	Uncertain	4504.075-4504.075 m	B4N01_GSRPMN1X_B4	Subject to Term and Conditions of Use of the International Seabed Authority Website https://www.isa.org.jm/authority/term-and-conditions-use-international-seabed-authority-website	flat nodule area	Ellen Pape, ellen.pape@ugent.be	Ellen Pape
110478	genus		genus	Multicorer	01_pmn_exploration_areas			yes		Metadesmolaimus	DD ISA records	2015	2015	Metadesmolaimus	NA	Schuurmans Stekhoven, 1935	2461	B6S02_MUC125	B6S02_MUC125	Metadesmolaimus	13.84559	metadesmolaimus	HumanObservation	4521.974	4521.974	4521.974	e02b10ac-cb9a-4cc8-90c4-ad6b189b768a	Chromadorea	Monhysterida	Xyalidae	-123.2526	Animalia	Nematoda	Global Sea Mineral Resources NV	Global Sea Mineral Resources NV	NA	Event	70886_1686393	Multicorer	GSRNOD15A_1_MUC125	genus	00:00:00	Uncertain	4521.974-4521.974 m	B6S02_GSRPMN1X_B6	Subject to Term and Conditions of Use of the International Seabed Authority Website https://www.isa.org.jm/authority/term-and-conditions-use-international-seabed-authority-website	flat nodule area	Ellen Pape, ellen.pape@ugent.be	Ellen Pape
37789	genus		genus	Multicorer	01_pmn_exploration_areas			yes		Metalinhomoeus	DD ISA records	2015	2015	Metalinhomoeus	NA	de Man, 1907	2476	B6S02_MUC23	B6S02_MUC23	Metalinhomoeus	13.85385	metalinhomoeus	HumanObservation	4525.964	4525.964	4525.964	4d055049-0158-4033-acc6-def149ffc42a	Chromadorea	Monhysterida	Linhomoeidae	-123.2551	Animalia	Nematoda	Global Sea Mineral Resources NV	Global Sea Mineral Resources NV	NA	Event	70886_1686291	Multicorer	GSRNOD15A_1_MUC23	genus	00:00:00	Uncertain	4525.964-4525.964 m	B6S02_GSRPMN1X_B6	Subject to Term and Conditions of Use of the International Seabed Authority Website https://www.isa.org.jm/authority/term-and-conditions-use-international-seabed-authority-website	flat nodule area	Ellen Pape, ellen.pape@ugent.be	Ellen Pape
107096	genus		genus	Multicorer	01_pmn_exploration_areas			yes		Metalinhomoeus	DD ISA records	2015	2015	Metalinhomoeus	NA	de Man, 1907	2476	B6S02_MUC126	B6S02_MUC126	Metalinhomoeus	13.84559	metalinhomoeus	HumanObservation	4521.974	4521.974	4521.974	d97d63a5-ed8e-480b-b70d-389bc69b3910	Chromadorea	Monhysterida	Linhomoeidae	-123.2526	Animalia	Nematoda	Global Sea Mineral Resources NV	Global Sea Mineral Resources NV	NA	Event	70886_1686394	Multicorer	GSRNOD15A_1_MUC126	genus	00:00:00	Uncertain	4521.974-4521.974 m	B6S02_GSRPMN1X_B6	Subject to Term and Conditions of Use of the International Seabed Authority Website https://www.isa.org.jm/authority/term-and-conditions-use-international-seabed-authority-website	flat nodule area	Ellen Pape, ellen.pape@ugent.be	Ellen Pape
93863	genus		genus	Multicorer	01_pmn_exploration_areas			yes		Metasphaerolaimus	DD ISA records	2015	2015	Metasphaerolaimus	NA	Gourbault & Boucher, 1981	156847	B4N01_MUC330	B4N01_MUC330	Metasphaerolaimus	14.70633	metasphaerolaimus	HumanObservation	4504.075	4504.075	4504.075	beed0c47-008b-4340-87be-0df66e0a9b6c	Chromadorea	Monhysterida	Sphaerolaimidae	-125.4513	Animalia	Nematoda	Global Sea Mineral Resources NV	Global Sea Mineral Resources NV	NA	Event	70886_1686598	Multicorer	GSRNOD15A_1_MUC330	genus	00:00:00	Uncertain	4504.075-4504.075 m	B4N01_GSRPMN1X_B4	Subject to Term and Conditions of Use of the International Seabed Authority Website https://www.isa.org.jm/authority/term-and-conditions-use-international-seabed-authority-website	flat nodule area	Ellen Pape, ellen.pape@ugent.be	Ellen Pape
95295	genus		genus	Multicorer	01_pmn_exploration_areas			yes		Metasphaerolaimus	DD ISA records	2015	2015	Metasphaerolaimus	NA	Gourbault & Boucher, 1981	156847	B4N01_MUC295	B4N01_MUC295	Metasphaerolaimus	14.7063	metasphaerolaimus	HumanObservation	4509.029	4509.029	4509.029	c1cd94bd-681d-4266-9268-acdba7494d18	Chromadorea	Monhysterida	Sphaerolaimidae	-125.4609	Animalia	Nematoda	Global Sea Mineral Resources NV	Global Sea Mineral Resources NV	NA	Event	70886_1686563	Multicorer	GSRNOD15A_1_MUC295	genus	00:00:00	Uncertain	4509.029-4509.029 m	B4N01_GSRPMN1X_B4	Subject to Term and Conditions of Use of the International Seabed Authority Website https://www.isa.org.jm/authority/term-and-conditions-use-international-seabed-authority-website	flat nodule area	Ellen Pape, ellen.pape@ugent.be	Ellen Pape
33693	genus		genus	Multicorer	01_pmn_exploration_areas			yes		Meyersia	DD ISA records	2015	2015	Meyersia	NA	Hopper, 1967	227166	B6S02_MUC128	B6S02_MUC128	Meyersia	13.84559	meyersia	HumanObservation	4521.974	4521.974	4521.974	44cd6eab-099a-4e05-806e-7739b2353dd6	Enoplea	Enoplida	Oncholaimidae	-123.2526	Animalia	Nematoda	Global Sea Mineral Resources NV	Global Sea Mineral Resources NV	NA	Event	70886_1686396	Multicorer	GSRNOD15A_1_MUC128	genus	00:00:00	Uncertain	4521.974-4521.974 m	B6S02_GSRPMN1X_B6	Subject to Term and Conditions of Use of the International Seabed Authority Website https://www.isa.org.jm/authority/term-and-conditions-use-international-seabed-authority-website	flat nodule area	Ellen Pape, ellen.pape@ugent.be	Ellen Pape
56988	genus		genus	Multicorer	01_pmn_exploration_areas			yes		Microlaimidae	DD ISA records	2015	2015	Microlaimidae	NA	Micoletzky, 1922	2171	B6S02_MUC74	B6S02_MUC74	Microlaimidae	13.85414	microlaimus/aponema	HumanObservation	4525.398	4525.398	4525.398	7417eb7e-72a4-4284-bc8d-f78170fa17e1	Chromadorea	Desmodorida	Microlaimidae	-123.246	Animalia	Nematoda	Global Sea Mineral Resources NV	Global Sea Mineral Resources NV	NA	Event	70886_1686342	Multicorer	GSRNOD15A_1_MUC74	genus	00:00:00	Uncertain	4525.398-4525.398 m	B6S02_GSRPMN1X_B6	Subject to Term and Conditions of Use of the International Seabed Authority Website https://www.isa.org.jm/authority/term-and-conditions-use-international-seabed-authority-website	flat nodule area	Ellen Pape, ellen.pape@ugent.be	Ellen Pape
90079	genus		genus	Multicorer	01_pmn_exploration_areas			yes		Microlaimidae	DD ISA records	2015	2015	Microlaimidae	NA	Micoletzky, 1922	2171	B4S03_MUC176	B4S03_MUC176	Microlaimidae	14.1178	microlaimus/aponema	HumanObservation	4490.345	4490.345	4490.345	b74157f5-3943-403a-999c-7632cfeef350	Chromadorea	Desmodorida	Microlaimidae	-125.8791	Animalia	Nematoda	Global Sea Mineral Resources NV	Global Sea Mineral Resources NV	NA	Event	70886_1686444	Multicorer	GSRNOD15A_1_MUC176	genus	00:00:00	Uncertain	4490.345-4490.345 m	B4S03_GSRPMN1X_B4	Subject to Term and Conditions of Use of the International Seabed Authority Website https://www.isa.org.jm/authority/term-and-conditions-use-international-seabed-authority-website	flat nodule area	Ellen Pape, ellen.pape@ugent.be	Ellen Pape
10065	genus		genus	Multicorer	01_pmn_exploration_areas			yes		Molgolaimus	DD ISA records	2015	2015	Molgolaimus	NA	Ditlevsen, 1921	2343	B4S03_MUC177	B4S03_MUC177	Molgolaimus	14.1178	molgolaimus	HumanObservation	4490.345	4490.345	4490.345	1472b54f-5e03-46b4-9d7b-2dd08378c331	Chromadorea	Desmodorida	Desmodoridae	-125.8791	Animalia	Nematoda	Global Sea Mineral Resources NV	Global Sea Mineral Resources NV	NA	Event	70886_1686445	Multicorer	GSRNOD15A_1_MUC177	genus	00:00:00	Uncertain	4490.345-4490.345 m	B4S03_GSRPMN1X_B4	Subject to Term and Conditions of Use of the International Seabed Authority Website https://www.isa.org.jm/authority/term-and-conditions-use-international-seabed-authority-website	flat nodule area	Ellen Pape, ellen.pape@ugent.be	Ellen Pape
120540	genus		genus	Multicorer	01_pmn_exploration_areas			yes		Molgolaimus	DD ISA records	2015	2015	Molgolaimus	NA	Ditlevsen, 1921	2343	B4N01_MUC297	B4N01_MUC297	Molgolaimus	14.7063	molgolaimus	HumanObservation	4509.029	4509.029	4509.029	f459403b-1ef9-4f24-92ec-979cd0de2ae0	Chromadorea	Desmodorida	Desmodoridae	-125.4609	Animalia	Nematoda	Global Sea Mineral Resources NV	Global Sea Mineral Resources NV	NA	Event	70886_1686565	Multicorer	GSRNOD15A_1_MUC297	genus	00:00:00	Uncertain	4509.029-4509.029 m	B4N01_GSRPMN1X_B4	Subject to Term and Conditions of Use of the International Seabed Authority Website https://www.isa.org.jm/authority/term-and-conditions-use-international-seabed-authority-website	flat nodule area	Ellen Pape, ellen.pape@ugent.be	Ellen Pape
104592	genus		genus	Multicorer	01_pmn_exploration_areas			yes		Neotonchidae	DD ISA records	2015	2015	Ethmolaimidae	NA	Wieser & Hopper, 1966	2164	B6S02_MUC13	B6S02_MUC13	Neotonchidae	13.85385	filitonchus/nannolaimus	HumanObservation	4525.964	4525.964	4525.964	d47a4087-755d-4ac6-8b08-8dcb79eafe27	Chromadorea	Chromadorida	Neotonchidae	-123.2551	Animalia	Nematoda	Global Sea Mineral Resources NV	Global Sea Mineral Resources NV	NA	Event	70886_1686281	Multicorer	GSRNOD15A_1_MUC13	genus	00:00:00	Uncertain	4525.964-4525.964 m	B6S02_GSRPMN1X_B6	Subject to Term and Conditions of Use of the International Seabed Authority Website https://www.isa.org.jm/authority/term-and-conditions-use-international-seabed-authority-website	flat nodule area	Ellen Pape, ellen.pape@ugent.be	Ellen Pape
50353	genus		genus	Multicorer	01_pmn_exploration_areas			yes		Nyctonema	DD ISA records	2015	2015	Nyctonema	NA	Bussau, 1993	582986	B4S03_MUC257	B4S03_MUC257	Nyctonema	14.10422	nyctonema	HumanObservation	4470.305	4470.305	4470.305	667001bd-b8a2-40dd-b7cd-db442b2955a2	Chromadorea	Chromadorida	Cyatholaimidae	-125.8783	Animalia	Nematoda	Global Sea Mineral Resources NV	Global Sea Mineral Resources NV	NA	Event	70886_1686525	Multicorer	GSRNOD15A_1_MUC257	genus	00:00:00	Uncertain	4470.305-4470.305 m	B4S03_GSRPMN1X_B4	Subject to Term and Conditions of Use of the International Seabed Authority Website https://www.isa.org.jm/authority/term-and-conditions-use-international-seabed-authority-website	flat nodule area	Ellen Pape, ellen.pape@ugent.be	Ellen Pape
101572	genus		genus	Multicorer	01_pmn_exploration_areas			yes		Paralongicyatholaimus	DD ISA records	2015	2015	Paralongicyatholaimus	NA	Schuurmans Stekhoven, 1950	2312	B6S02_MUC132	B6S02_MUC132	Paralongicyatholaimus	13.84559	paralongicyatholaimus	HumanObservation	4521.974	4521.974	4521.974	ce7b0d16-1d4e-487b-908d-cace50c5a19f	Chromadorea	Chromadorida	Cyatholaimidae	-123.2526	Animalia	Nematoda	Global Sea Mineral Resources NV	Global Sea Mineral Resources NV	NA	Event	70886_1686400	Multicorer	GSRNOD15A_1_MUC132	genus	00:00:00	Uncertain	4521.974-4521.974 m	B6S02_GSRPMN1X_B6	Subject to Term and Conditions of Use of the International Seabed Authority Website https://www.isa.org.jm/authority/term-and-conditions-use-international-seabed-authority-website	flat nodule area	Ellen Pape, ellen.pape@ugent.be	Ellen Pape
21642	genus		genus	Multicorer	01_pmn_exploration_areas			yes		Phanodermatidae	DD ISA records	2015	2015	Phanodermatidae	NA	Filipjev, 1927	2197	B4S03_MUC255	B4S03_MUC255	Phanodermatidae	14.10422	crenopharynx/micoletzkyia	HumanObservation	4470.305	4470.305	4470.305	2bf8835b-9de8-45db-95c8-dba780f7b1f6	Enoplea	Enoplida	Phanodermatidae	-125.8783	Animalia	Nematoda	Global Sea Mineral Resources NV	Global Sea Mineral Resources NV	NA	Event	70886_1686523	Multicorer	GSRNOD15A_1_MUC255	genus	00:00:00	Uncertain	4470.305-4470.305 m	B4S03_GSRPMN1X_B4	Subject to Term and Conditions of Use of the International Seabed Authority Website https://www.isa.org.jm/authority/term-and-conditions-use-international-seabed-authority-website	flat nodule area	Ellen Pape, ellen.pape@ugent.be	Ellen Pape
29776	genus		genus	Multicorer	01_pmn_exploration_areas			yes		Phanodermatidae	DD ISA records	2015	2015	Phanodermatidae	NA	Filipjev, 1927	2197	B4S03_MUC205	B4S03_MUC205	Phanodermatidae	14.11254	crenopharynx/micoletzkyia	HumanObservation	4498.152	4498.152	4498.152	3cbc5e39-8ef4-484f-b9c7-651c47d53471	Enoplea	Enoplida	Phanodermatidae	-125.8716	Animalia	Nematoda	Global Sea Mineral Resources NV	Global Sea Mineral Resources NV	NA	Event	70886_1686473	Multicorer	GSRNOD15A_1_MUC205	genus	00:00:00	Uncertain	4498.152-4498.152 m	B4S03_GSRPMN1X_B4	Subject to Term and Conditions of Use of the International Seabed Authority Website https://www.isa.org.jm/authority/term-and-conditions-use-international-seabed-authority-website	flat nodule area	Ellen Pape, ellen.pape@ugent.be	Ellen Pape
105929	genus		genus	Multicorer	01_pmn_exploration_areas			yes		Phanodermatidae	DD ISA records	2015	2015	Phanodermatidae	NA	Filipjev, 1927	2197	B4S03_MUC242	B4S03_MUC242	Phanodermatidae	14.10422	crenopharynx/micoletzkyia	HumanObservation	4470.305	4470.305	4470.305	d7255922-ff99-4b30-8a58-22323e4e1648	Enoplea	Enoplida	Phanodermatidae	-125.8783	Animalia	Nematoda	Global Sea Mineral Resources NV	Global Sea Mineral Resources NV	NA	Event	70886_1686510	Multicorer	GSRNOD15A_1_MUC242	genus	00:00:00	Uncertain	4470.305-4470.305 m	B4S03_GSRPMN1X_B4	Subject to Term and Conditions of Use of the International Seabed Authority Website https://www.isa.org.jm/authority/term-and-conditions-use-international-seabed-authority-website	flat nodule area	Ellen Pape, ellen.pape@ugent.be	Ellen Pape
106680	genus		genus	Multicorer	01_pmn_exploration_areas			yes		Phanodermatidae	DD ISA records	2015	2015	Phanodermatidae	NA	Filipjev, 1927	2197	B6S02_MUC77	B6S02_MUC77	Phanodermatidae	13.85414	phanodermella/phanodermopsis	HumanObservation	4525.398	4525.398	4525.398	d8a86504-2911-4a11-924e-da729395b1d2	Enoplea	Enoplida	Phanodermatidae	-123.246	Animalia	Nematoda	Global Sea Mineral Resources NV	Global Sea Mineral Resources NV	NA	Event	70886_1686345	Multicorer	GSRNOD15A_1_MUC77	genus	00:00:00	Uncertain	4525.398-4525.398 m	B6S02_GSRPMN1X_B6	Subject to Term and Conditions of Use of the International Seabed Authority Website https://www.isa.org.jm/authority/term-and-conditions-use-international-seabed-authority-website	flat nodule area	Ellen Pape, ellen.pape@ugent.be	Ellen Pape
111767	genus		genus	Multicorer	01_pmn_exploration_areas			yes		Phanodermatidae	DD ISA records	2015	2015	Phanodermatidae	NA	Filipjev, 1927	2197	B6S02_MUC24	B6S02_MUC24	Phanodermatidae	13.85385	crenopharynx/micoletzkyia	HumanObservation	4525.964	4525.964	4525.964	e2d0bf10-8eaf-40f7-b761-63cc236bfa44	Enoplea	Enoplida	Phanodermatidae	-123.2551	Animalia	Nematoda	Global Sea Mineral Resources NV	Global Sea Mineral Resources NV	NA	Event	70886_1686292	Multicorer	GSRNOD15A_1_MUC24	genus	00:00:00	Uncertain	4525.964-4525.964 m	B6S02_GSRPMN1X_B6	Subject to Term and Conditions of Use of the International Seabed Authority Website https://www.isa.org.jm/authority/term-and-conditions-use-international-seabed-authority-website	flat nodule area	Ellen Pape, ellen.pape@ugent.be	Ellen Pape
37542	genus		genus	Multicorer	01_pmn_exploration_areas			yes		Prochaetosoma	DD ISA records	2015	2015	Prochaetosoma	NA	Micoletzky, 1922	2598	B4N01_MUC374	B4N01_MUC374	Prochaetosoma	14.70649	prochaetosoma	HumanObservation	4500.936	4500.936	4500.936	4c9fba54-3b79-43ac-a461-a858f8aaef4f	Chromadorea	Desmodorida	Draconematidae	-125.442	Animalia	Nematoda	Global Sea Mineral Resources NV	Global Sea Mineral Resources NV	NA	Event	70886_1686642	Multicorer	GSRNOD15A_1_MUC374	genus	00:00:00	Uncertain	4500.936-4500.936 m	B4N01_GSRPMN1X_B4	Subject to Term and Conditions of Use of the International Seabed Authority Website https://www.isa.org.jm/authority/term-and-conditions-use-international-seabed-authority-website	flat nodule area	Ellen Pape, ellen.pape@ugent.be	Ellen Pape
37928	genus		genus	Multicorer	01_pmn_exploration_areas			yes		Prototricoma	DD ISA records	2015	2015	Prototricoma	NA	Timm, 1970	227253	B4S03_MUC259	B4S03_MUC259	Prototricoma	14.10422	prototricoma	HumanObservation	4470.305	4470.305	4470.305	4d4b242a-f9bf-494c-b851-0ef33066f96a	Chromadorea	Desmoscolecida	Desmoscolecidae	-125.8783	Animalia	Nematoda	Global Sea Mineral Resources NV	Global Sea Mineral Resources NV	NA	Event	70886_1686527	Multicorer	GSRNOD15A_1_MUC259	genus	00:00:00	Uncertain	4470.305-4470.305 m	B4S03_GSRPMN1X_B4	Subject to Term and Conditions of Use of the International Seabed Authority Website https://www.isa.org.jm/authority/term-and-conditions-use-international-seabed-authority-website	flat nodule area	Ellen Pape, ellen.pape@ugent.be	Ellen Pape
39574	genus		genus	Multicorer	01_pmn_exploration_areas			yes		Prototricoma	DD ISA records	2015	2015	Prototricoma	NA	Timm, 1970	227253	B4S03_MUC180	B4S03_MUC180	Prototricoma	14.1178	prototricoma	HumanObservation	4490.345	4490.345	4490.345	50b9ed67-11ef-4220-81fe-036c0cbb0349	Chromadorea	Desmoscolecida	Desmoscolecidae	-125.8791	Animalia	Nematoda	Global Sea Mineral Resources NV	Global Sea Mineral Resources NV	NA	Event	70886_1686448	Multicorer	GSRNOD15A_1_MUC180	genus	00:00:00	Uncertain	4490.345-4490.345 m	B4S03_GSRPMN1X_B4	Subject to Term and Conditions of Use of the International Seabed Authority Website https://www.isa.org.jm/authority/term-and-conditions-use-international-seabed-authority-website	flat nodule area	Ellen Pape, ellen.pape@ugent.be	Ellen Pape
3122	genus		genus	Multicorer	01_pmn_exploration_areas			yes		Pselionema	DD ISA records	2015	2015	Pselionema	NA	Cobb, 1933	2389	B6S02_MUC134	B6S02_MUC134	Pselionema	13.84559	pselionema	HumanObservation	4521.974	4521.974	4521.974	064ef704-e70b-4926-8939-63fcf0ac96e7	Chromadorea	Plectida	Ceramonematidae	-123.2526	Animalia	Nematoda	Global Sea Mineral Resources NV	Global Sea Mineral Resources NV	NA	Event	70886_1686402	Multicorer	GSRNOD15A_1_MUC134	genus	00:00:00	Uncertain	4521.974-4521.974 m	B6S02_GSRPMN1X_B6	Subject to Term and Conditions of Use of the International Seabed Authority Website https://www.isa.org.jm/authority/term-and-conditions-use-international-seabed-authority-website	flat nodule area	Ellen Pape, ellen.pape@ugent.be	Ellen Pape
6759	genus		genus	Multicorer	01_pmn_exploration_areas			yes		Pselionema	DD ISA records	2015	2015	Pselionema	NA	Cobb, 1933	2389	B4S03_MUC260	B4S03_MUC260	Pselionema	14.10422	pselionema	HumanObservation	4470.305	4470.305	4470.305	0dc59ff9-0e45-4951-a43c-b22c88d8f81b	Chromadorea	Plectida	Ceramonematidae	-125.8783	Animalia	Nematoda	Global Sea Mineral Resources NV	Global Sea Mineral Resources NV	NA	Event	70886_1686528	Multicorer	GSRNOD15A_1_MUC260	genus	00:00:00	Uncertain	4470.305-4470.305 m	B4S03_GSRPMN1X_B4	Subject to Term and Conditions of Use of the International Seabed Authority Website https://www.isa.org.jm/authority/term-and-conditions-use-international-seabed-authority-website	flat nodule area	Ellen Pape, ellen.pape@ugent.be	Ellen Pape
27293	genus		genus	Multicorer	01_pmn_exploration_areas			yes		Pselionema	DD ISA records	2015	2015	Pselionema	NA	Cobb, 1933	2389	B4N01_MUC376	B4N01_MUC376	Pselionema	14.70649	pselionema	HumanObservation	4500.936	4500.936	4500.936	3790776b-4561-4324-a2cb-12090a6d3876	Chromadorea	Plectida	Ceramonematidae	-125.442	Animalia	Nematoda	Global Sea Mineral Resources NV	Global Sea Mineral Resources NV	NA	Event	70886_1686644	Multicorer	GSRNOD15A_1_MUC376	genus	00:00:00	Uncertain	4500.936-4500.936 m	B4N01_GSRPMN1X_B4	Subject to Term and Conditions of Use of the International Seabed Authority Website https://www.isa.org.jm/authority/term-and-conditions-use-international-seabed-authority-website	flat nodule area	Ellen Pape, ellen.pape@ugent.be	Ellen Pape
110807	genus		genus	Multicorer	01_pmn_exploration_areas			yes		Pselionema	DD ISA records	2015	2015	Pselionema	NA	Cobb, 1933	2389	B6S02_MUC79	B6S02_MUC79	Pselionema	13.85414	pselionema	HumanObservation	4525.398	4525.398	4525.398	e0d5ef43-8d7e-4b34-a33f-24d64c9c273d	Chromadorea	Plectida	Ceramonematidae	-123.246	Animalia	Nematoda	Global Sea Mineral Resources NV	Global Sea Mineral Resources NV	NA	Event	70886_1686347	Multicorer	GSRNOD15A_1_MUC79	genus	00:00:00	Uncertain	4525.398-4525.398 m	B6S02_GSRPMN1X_B6	Subject to Term and Conditions of Use of the International Seabed Authority Website https://www.isa.org.jm/authority/term-and-conditions-use-international-seabed-authority-website	flat nodule area	Ellen Pape, ellen.pape@ugent.be	Ellen Pape
37451	genus		genus	Multicorer	01_pmn_exploration_areas			yes		Rhabdocoma	DD ISA records	2015	2015	Rhabdocoma	NA	Cobb, 1920	2592	B6S02_MUC80	B6S02_MUC80	Rhabdocoma	13.85414	rhabdocoma	HumanObservation	4525.398	4525.398	4525.398	4c6fde61-115c-4e25-ab19-70bf56c2c9bd	Enoplea	Enoplida	Trefusiidae	-123.246	Animalia	Nematoda	Global Sea Mineral Resources NV	Global Sea Mineral Resources NV	NA	Event	70886_1686348	Multicorer	GSRNOD15A_1_MUC80	genus	00:00:00	Uncertain	4525.398-4525.398 m	B6S02_GSRPMN1X_B6	Subject to Term and Conditions of Use of the International Seabed Authority Website https://www.isa.org.jm/authority/term-and-conditions-use-international-seabed-authority-website	flat nodule area	Ellen Pape, ellen.pape@ugent.be	Ellen Pape
20392	genus		genus	Multicorer	01_pmn_exploration_areas			yes		Siphonolaimus	DD ISA records	2015	2015	Siphonolaimus	NA	de Man, 1893	2495	B6S02_MUC32	B6S02_MUC32	Siphonolaimus	13.85385	siphonolaimus	HumanObservation	4525.964	4525.964	4525.964	29834b44-e8c5-4766-8ce5-6afa635ebc3d	Chromadorea	Monhysterida	Siphonolaimidae	-123.2551	Animalia	Nematoda	Global Sea Mineral Resources NV	Global Sea Mineral Resources NV	NA	Event	70886_1686300	Multicorer	GSRNOD15A_1_MUC32	genus	00:00:00	Uncertain	4525.964-4525.964 m	B6S02_GSRPMN1X_B6	Subject to Term and Conditions of Use of the International Seabed Authority Website https://www.isa.org.jm/authority/term-and-conditions-use-international-seabed-authority-website	flat nodule area	Ellen Pape, ellen.pape@ugent.be	Ellen Pape
34630	genus		genus	Multicorer	01_pmn_exploration_areas			yes		Southerniella	DD ISA records	2015	2015	Southerniella	NA	Allg�n, 1932	2443	B4S03_MUC212	B4S03_MUC212	Southerniella	14.11254	southerniella	HumanObservation	4498.152	4498.152	4498.152	46a3b547-b864-4e80-9e84-80c34fb5dd2f	Chromadorea	Araeolaimida	Diplopeltidae	-125.8716	Animalia	Nematoda	Global Sea Mineral Resources NV	Global Sea Mineral Resources NV	NA	Event	70886_1686480	Multicorer	GSRNOD15A_1_MUC212	genus	00:00:00	Uncertain	4498.152-4498.152 m	B4S03_GSRPMN1X_B4	Subject to Term and Conditions of Use of the International Seabed Authority Website https://www.isa.org.jm/authority/term-and-conditions-use-international-seabed-authority-website	flat nodule area	Ellen Pape, ellen.pape@ugent.be	Ellen Pape
73064	genus		genus	Multicorer	01_pmn_exploration_areas			yes		Spirinia	DD ISA records	2015	2015	Spirinia	NA	Gerlach, 1963	2350	B4S03_MUC261	B4S03_MUC261	Spirinia	14.10422	spirinia	HumanObservation	4470.305	4470.305	4470.305	948af627-4f13-4650-8491-4e35e9dfb940	Chromadorea	Desmodorida	Desmodoridae	-125.8783	Animalia	Nematoda	Global Sea Mineral Resources NV	Global Sea Mineral Resources NV	NA	Event	70886_1686529	Multicorer	GSRNOD15A_1_MUC261	genus	00:00:00	Uncertain	4470.305-4470.305 m	B4S03_GSRPMN1X_B4	Subject to Term and Conditions of Use of the International Seabed Authority Website https://www.isa.org.jm/authority/term-and-conditions-use-international-seabed-authority-website	flat nodule area	Ellen Pape, ellen.pape@ugent.be	Ellen Pape
38290	genus		genus	Multicorer	01_pmn_exploration_areas			yes		Subsphaerolaimus	DD ISA records	2015	2015	Subsphaerolaimus	NA	Lorenzen, 1978	227190	B4N01_MUC301	B4N01_MUC301	Subsphaerolaimus	14.7063	subsphaerolaimus	HumanObservation	4509.029	4509.029	4509.029	4e031848-d266-420e-9f30-1b553efe1720	Chromadorea	Monhysterida	Sphaerolaimidae	-125.4609	Animalia	Nematoda	Global Sea Mineral Resources NV	Global Sea Mineral Resources NV	NA	Event	70886_1686569	Multicorer	GSRNOD15A_1_MUC301	genus	00:00:00	Uncertain	4509.029-4509.029 m	B4N01_GSRPMN1X_B4	Subject to Term and Conditions of Use of the International Seabed Authority Website https://www.isa.org.jm/authority/term-and-conditions-use-international-seabed-authority-website	flat nodule area	Ellen Pape, ellen.pape@ugent.be	Ellen Pape
6083	genus		genus	Multicorer	01_pmn_exploration_areas			yes		Synonchiella	DD ISA records	2015	2015	Synonchiella	NA	Cobb, 1933	2335	B4S03_MUC213	B4S03_MUC213	Synonchiella	14.11254	synonchiella	HumanObservation	4498.152	4498.152	4498.152	0c62f3a3-9838-4b27-9983-6a00955af790	Chromadorea	Chromadorida	Selachinematidae	-125.8716	Animalia	Nematoda	Global Sea Mineral Resources NV	Global Sea Mineral Resources NV	NA	Event	70886_1686481	Multicorer	GSRNOD15A_1_MUC213	genus	00:00:00	Uncertain	4498.152-4498.152 m	B4S03_GSRPMN1X_B4	Subject to Term and Conditions of Use of the International Seabed Authority Website https://www.isa.org.jm/authority/term-and-conditions-use-international-seabed-authority-website	flat nodule area	Ellen Pape, ellen.pape@ugent.be	Ellen Pape
30180	genus		genus	Multicorer	01_pmn_exploration_areas			yes		Synonchus	DD ISA records	2015	2015	Synonchus	NA	Cobb, 1894	2544	B6S02_MUC33	B6S02_MUC33	Synonchus	13.85385	synonchus	HumanObservation	4525.964	4525.964	4525.964	3d97b35f-28f6-4472-87bf-4529b383340b	Enoplea	Enoplida	Leptosomatidae	-123.2551	Animalia	Nematoda	Global Sea Mineral Resources NV	Global Sea Mineral Resources NV	NA	Event	70886_1686301	Multicorer	GSRNOD15A_1_MUC33	genus	00:00:00	Uncertain	4525.964-4525.964 m	B6S02_GSRPMN1X_B6	Subject to Term and Conditions of Use of the International Seabed Authority Website https://www.isa.org.jm/authority/term-and-conditions-use-international-seabed-authority-website	flat nodule area	Ellen Pape, ellen.pape@ugent.be	Ellen Pape
7467	genus		genus	Multicorer	01_pmn_exploration_areas			yes		Syringolaimus	DD ISA records	2015	2015	Syringolaimus	NA	de Man, 1888	2526	B4N01_MUC334	B4N01_MUC334	Syringolaimus	14.70633	syringolaimus	HumanObservation	4504.075	4504.075	4504.075	0f3aded9-70ab-40f9-a873-7ca6a80e5992	Enoplea	Enoplida	Rhabdolaimidae	-125.4513	Animalia	Nematoda	Global Sea Mineral Resources NV	Global Sea Mineral Resources NV	NA	Event	70886_1686602	Multicorer	GSRNOD15A_1_MUC334	genus	00:00:00	Uncertain	4504.075-4504.075 m	B4N01_GSRPMN1X_B4	Subject to Term and Conditions of Use of the International Seabed Authority Website https://www.isa.org.jm/authority/term-and-conditions-use-international-seabed-authority-website	flat nodule area	Ellen Pape, ellen.pape@ugent.be	Ellen Pape
51987	genus		genus	Multicorer	01_pmn_exploration_areas			yes		Terschellingia	DD ISA records	2015	2015	Terschellingia	NA	de Man, 1888	2479	B4N01_MUC377	B4N01_MUC377	Terschellingia	14.70649	terschellingia	HumanObservation	4500.936	4500.936	4500.936	69c4cc1b-2056-46e8-bde9-5cc05d999ed9	Chromadorea	Monhysterida	Linhomoeidae	-125.442	Animalia	Nematoda	Global Sea Mineral Resources NV	Global Sea Mineral Resources NV	NA	Event	70886_1686645	Multicorer	GSRNOD15A_1_MUC377	genus	00:00:00	Uncertain	4500.936-4500.936 m	B4N01_GSRPMN1X_B4	Subject to Term and Conditions of Use of the International Seabed Authority Website https://www.isa.org.jm/authority/term-and-conditions-use-international-seabed-authority-website	flat nodule area	Ellen Pape, ellen.pape@ugent.be	Ellen Pape
14514	genus		genus	Multicorer	01_pmn_exploration_areas			yes		Thalassoalaimus	DD ISA records	2015	2015	Thalassoalaimus	NA	de Man, 1893	2552	B6S02_MUC81	B6S02_MUC81	Thalassoalaimus	13.85414	thalassoalaimus	HumanObservation	4525.398	4525.398	4525.398	1d826189-b5fa-4394-a4db-d67aa737cf72	Enoplea	Enoplida	Oxystominidae	-123.246	Animalia	Nematoda	Global Sea Mineral Resources NV	Global Sea Mineral Resources NV	NA	Event	70886_1686349	Multicorer	GSRNOD15A_1_MUC81	genus	00:00:00	Uncertain	4525.398-4525.398 m	B6S02_GSRPMN1X_B6	Subject to Term and Conditions of Use of the International Seabed Authority Website https://www.isa.org.jm/authority/term-and-conditions-use-international-seabed-authority-website	flat nodule area	Ellen Pape, ellen.pape@ugent.be	Ellen Pape
37437	genus		genus	Multicorer	01_pmn_exploration_areas			yes		Thalassoalaimus	DD ISA records	2015	2015	Thalassoalaimus	NA	de Man, 1893	2552	B4N01_MUC335	B4N01_MUC335	Thalassoalaimus	14.70633	thalassoalaimus	HumanObservation	4504.075	4504.075	4504.075	4c6751fc-464f-4e95-bd4a-3a23f513f02f	Enoplea	Enoplida	Oxystominidae	-125.4513	Animalia	Nematoda	Global Sea Mineral Resources NV	Global Sea Mineral Resources NV	NA	Event	70886_1686603	Multicorer	GSRNOD15A_1_MUC335	genus	00:00:00	Uncertain	4504.075-4504.075 m	B4N01_GSRPMN1X_B4	Subject to Term and Conditions of Use of the International Seabed Authority Website https://www.isa.org.jm/authority/term-and-conditions-use-international-seabed-authority-website	flat nodule area	Ellen Pape, ellen.pape@ugent.be	Ellen Pape
38775	genus		genus	Multicorer	01_pmn_exploration_areas			yes		Thalassoalaimus	DD ISA records	2015	2015	Thalassoalaimus	NA	de Man, 1893	2552	B4N01_MUC378	B4N01_MUC378	Thalassoalaimus	14.70649	thalassoalaimus	HumanObservation	4500.936	4500.936	4500.936	4f130ff3-5ed9-437c-a750-b2a0a54848d2	Enoplea	Enoplida	Oxystominidae	-125.442	Animalia	Nematoda	Global Sea Mineral Resources NV	Global Sea Mineral Resources NV	NA	Event	70886_1686646	Multicorer	GSRNOD15A_1_MUC378	genus	00:00:00	Uncertain	4500.936-4500.936 m	B4N01_GSRPMN1X_B4	Subject to Term and Conditions of Use of the International Seabed Authority Website https://www.isa.org.jm/authority/term-and-conditions-use-international-seabed-authority-website	flat nodule area	Ellen Pape, ellen.pape@ugent.be	Ellen Pape
105073	genus		genus	Multicorer	01_pmn_exploration_areas			yes		Thalassoalaimus	DD ISA records	2015	2015	Thalassoalaimus	NA	de Man, 1893	2552	B4S03_MUC215	B4S03_MUC215	Thalassoalaimus	14.11254	thalassoalaimus	HumanObservation	4498.152	4498.152	4498.152	d577a59d-55eb-4a8d-aee3-65ae2f45a13c	Enoplea	Enoplida	Oxystominidae	-125.8716	Animalia	Nematoda	Global Sea Mineral Resources NV	Global Sea Mineral Resources NV	NA	Event	70886_1686483	Multicorer	GSRNOD15A_1_MUC215	genus	00:00:00	Uncertain	4498.152-4498.152 m	B4S03_GSRPMN1X_B4	Subject to Term and Conditions of Use of the International Seabed Authority Website https://www.isa.org.jm/authority/term-and-conditions-use-international-seabed-authority-website	flat nodule area	Ellen Pape, ellen.pape@ugent.be	Ellen Pape
72866	genus		genus	Multicorer	01_pmn_exploration_areas			yes		Tricoma	DD ISA records	2015	2015	Tricoma	NA	Cobb, 1894	2379	B6S02_MUC37	B6S02_MUC37	Tricoma	13.85385	tricoma	HumanObservation	4525.964	4525.964	4525.964	9426ad48-32bf-4725-9819-6e2648f45e8e	Chromadorea	Desmoscolecida	Desmoscolecidae	-123.2551	Animalia	Nematoda	Global Sea Mineral Resources NV	Global Sea Mineral Resources NV	NA	Event	70886_1686305	Multicorer	GSRNOD15A_1_MUC37	genus	00:00:00	Uncertain	4525.964-4525.964 m	B6S02_GSRPMN1X_B6	Subject to Term and Conditions of Use of the International Seabed Authority Website https://www.isa.org.jm/authority/term-and-conditions-use-international-seabed-authority-website	flat nodule area	Ellen Pape, ellen.pape@ugent.be	Ellen Pape
88403	genus		genus	Multicorer	01_pmn_exploration_areas			yes		Tricoma	DD ISA records	2015	2015	Tricoma	NA	Cobb, 1894	2379	B4S03_MUC216	B4S03_MUC216	Tricoma	14.11254	tricoma	HumanObservation	4498.152	4498.152	4498.152	b3f02b8f-5f4e-4106-bf31-3fe175fddd19	Chromadorea	Desmoscolecida	Desmoscolecidae	-125.8716	Animalia	Nematoda	Global Sea Mineral Resources NV	Global Sea Mineral Resources NV	NA	Event	70886_1686484	Multicorer	GSRNOD15A_1_MUC216	genus	00:00:00	Uncertain	4498.152-4498.152 m	B4S03_GSRPMN1X_B4	Subject to Term and Conditions of Use of the International Seabed Authority Website https://www.isa.org.jm/authority/term-and-conditions-use-international-seabed-authority-website	flat nodule area	Ellen Pape, ellen.pape@ugent.be	Ellen Pape
121022	genus		genus	Multicorer	01_pmn_exploration_areas			yes		Tricoma	DD ISA records	2015	2015	Tricoma	NA	Cobb, 1894	2379	B6S02_MUC83	B6S02_MUC83	Tricoma	13.85414	tricoma	HumanObservation	4525.398	4525.398	4525.398	f55bfb21-90b2-468c-a89e-17f9488bc877	Chromadorea	Desmoscolecida	Desmoscolecidae	-123.246	Animalia	Nematoda	Global Sea Mineral Resources NV	Global Sea Mineral Resources NV	NA	Event	70886_1686351	Multicorer	GSRNOD15A_1_MUC83	genus	00:00:00	Uncertain	4525.398-4525.398 m	B6S02_GSRPMN1X_B6	Subject to Term and Conditions of Use of the International Seabed Authority Website https://www.isa.org.jm/authority/term-and-conditions-use-international-seabed-authority-website	flat nodule area	Ellen Pape, ellen.pape@ugent.be	Ellen Pape
123721	genus		genus	Multicorer	01_pmn_exploration_areas			yes		Tricoma	DD ISA records	2015	2015	Tricoma	NA	Cobb, 1894	2379	B4S03_MUC263	B4S03_MUC263	Tricoma	14.10422	tricoma	HumanObservation	4470.305	4470.305	4470.305	fac15b0c-03e2-45fd-8b9d-ddcf18d04d13	Chromadorea	Desmoscolecida	Desmoscolecidae	-125.8783	Animalia	Nematoda	Global Sea Mineral Resources NV	Global Sea Mineral Resources NV	NA	Event	70886_1686531	Multicorer	GSRNOD15A_1_MUC263	genus	00:00:00	Uncertain	4470.305-4470.305 m	B4S03_GSRPMN1X_B4	Subject to Term and Conditions of Use of the International Seabed Authority Website https://www.isa.org.jm/authority/term-and-conditions-use-international-seabed-authority-website	flat nodule area	Ellen Pape, ellen.pape@ugent.be	Ellen Pape
93254	genus		genus	Multicorer	01_pmn_exploration_areas			yes		Xyalidae	DD ISA records	2015	2015	Xyalidae	NA	Chitwood, 1951	2190	B4S03_MUC194	B4S03_MUC194	Xyalidae	14.11254	daptonema/paramonhystera	HumanObservation	4498.152	4498.152	4498.152	bdafcb77-32c2-43cb-a05e-e6c66ee60c69	Chromadorea	Monhysterida	Xyalidae	-125.8716	Animalia	Nematoda	Global Sea Mineral Resources NV	Global Sea Mineral Resources NV	NA	Event	70886_1686462	Multicorer	GSRNOD15A_1_MUC194	genus	00:00:00	Uncertain	4498.152-4498.152 m	B4S03_GSRPMN1X_B4	Subject to Term and Conditions of Use of the International Seabed Authority Website https://www.isa.org.jm/authority/term-and-conditions-use-international-seabed-authority-website	flat nodule area	Ellen Pape, ellen.pape@ugent.be	Ellen Pape
106960	genus		genus	Multicorer	01_pmn_exploration_areas			yes		Xyalidae	DD ISA records	2015	2015	Xyalidae	NA	Chitwood, 1951	2190	B4N01_MUC315	B4N01_MUC315	Xyalidae	14.70633	daptonema/paramonhystera	HumanObservation	4504.075	4504.075	4504.075	d9322941-9223-4da7-8c05-7bfd34c6fa7f	Chromadorea	Monhysterida	Xyalidae	-125.4513	Animalia	Nematoda	Global Sea Mineral Resources NV	Global Sea Mineral Resources NV	NA	Event	70886_1686583	Multicorer	GSRNOD15A_1_MUC315	genus	00:00:00	Uncertain	4504.075-4504.075 m	B4N01_GSRPMN1X_B4	Subject to Term and Conditions of Use of the International Seabed Authority Website https://www.isa.org.jm/authority/term-and-conditions-use-international-seabed-authority-website	flat nodule area	Ellen Pape, ellen.pape@ugent.be	Ellen Pape
47142	species	Y	species	Multicorer	01_pmn_exploration_areas			yes	edited sciname- genus name duplicated	Ceratonotus steiningeri	DD ISA records	2015	2015	Ceratonotus steiningeri	NA	George, 2006	362301	B4S03_MUC219	B4S03_MUC219	Ceratonotus	14.11254	ceratonotus ceratonotus steiningeri	HumanObservation	4498.152	4498.152	4498.152	5fff40ef-caf3-4bf2-b578-f8dea1346d3b	Hexanauplia	Harpacticoida	Ancorabolidae	-125.8716	Animalia	Arthropoda	Global Sea Mineral Resources NV	Global Sea Mineral Resources NV	NA	Event	70886_1686487	Multicorer	GSRNOD15A_1_MUC219	species	00:00:00	Uncertain	4498.152-4498.152 m	B4S03_GSRPMN1X_B4	Subject to Term and Conditions of Use of the International Seabed Authority Website https://www.isa.org.jm/authority/term-and-conditions-use-international-seabed-authority-website	flat nodule area	Hendrik Gheerardyn, hendrik.gheerardyn@gmail.com	Hendrik Gheerardyn
7630	species	Y	species	Multicorer	01_pmn_exploration_areas			yes	edited sciname- genus name duplicated	Paradanielssenia meikae	DD ISA records	2015	2015	Paradanielssenia meikae	NA	Willen, 2008	378321	B4S03_MUC231	B4S03_MUC231	Paradanielssenia	14.11254	paradanielssenia paradanielssenia meikae	HumanObservation	4498.152	4498.152	4498.152	0f93f63c-e25d-40c7-8489-9a922bbb84b8	Hexanauplia	Harpacticoida	Pseudotachidiidae	-125.8716	Animalia	Arthropoda	Global Sea Mineral Resources NV	Global Sea Mineral Resources NV	NA	Event	70886_1686499	Multicorer	GSRNOD15A_1_MUC231	species	00:00:00	Uncertain	4498.152-4498.152 m	B4S03_GSRPMN1X_B4	Subject to Term and Conditions of Use of the International Seabed Authority Website https://www.isa.org.jm/authority/term-and-conditions-use-international-seabed-authority-website	flat nodule area	Hendrik Gheerardyn, hendrik.gheerardyn@gmail.com	Hendrik Gheerardyn
30397	species		genus	Multicorer	01_pmn_exploration_areas			yes		Selenopsyllus	DD ISA records	2015	2015	Selenopsyllus	NA	Moura & Pottek, 1998	115279	B6S02_MUC148	B6S02_MUC148	Selenopsyllus	13.84559	selenopsyllus selenopsyllus dahmsi	HumanObservation	4521.974	4521.974	4521.974	3e126fa4-87e9-4b62-b073-1672ae58ca66	Hexanauplia	Harpacticoida	Cylindropsyllidae	-123.2526	Animalia	Arthropoda	Global Sea Mineral Resources NV	Global Sea Mineral Resources NV	NA	Event	70886_1686416	Multicorer	GSRNOD15A_1_MUC148	species	00:00:00	Uncertain	4521.974-4521.974 m	B6S02_GSRPMN1X_B6	Subject to Term and Conditions of Use of the International Seabed Authority Website https://www.isa.org.jm/authority/term-and-conditions-use-international-seabed-authority-website	flat nodule area	Hendrik Gheerardyn, hendrik.gheerardyn@gmail.com	Hendrik Gheerardyn
22450	order		order	Multicorer	01_pmn_exploration_areas			yes		Copepoda	DD ISA records	2015	2015	Copepoda	NA	Milne Edwards, 1840	1080	B4S03_MUC279	B4S03_MUC279	Copepoda	14.10422	copepoda	HumanObservation	4470.305	4470.305	4470.305	2d98d670-0209-4933-a060-35d56c88f969	Hexanauplia	NA	NA	-125.8783	Animalia	Arthropoda	Global Sea Mineral Resources NV	Global Sea Mineral Resources NV	NA	Event	70886_1686547	Multicorer	GSRNOD15A_1_MUC279	order	00:00:00	Uncertain	4470.305-4470.305 m	B4S03_GSRPMN1X_B4	Subject to Term and Conditions of Use of the International Seabed Authority Website https://www.isa.org.jm/authority/term-and-conditions-use-international-seabed-authority-website	flat nodule area	Hendrik Gheerardyn, hendrik.gheerardyn@gmail.com	Hendrik Gheerardyn
30522	order		order	Multicorer	01_pmn_exploration_areas			yes		Copepoda	DD ISA records	2015	2015	Copepoda	NA	Milne Edwards, 1840	1080	B6S02_MUC105	B6S02_MUC105	Copepoda	13.85414	copepoda	HumanObservation	4525.398	4525.398	4525.398	3e537112-f585-4463-8e7d-102fc185edfe	Hexanauplia	NA	NA	-123.246	Animalia	Arthropoda	Global Sea Mineral Resources NV	Global Sea Mineral Resources NV	NA	Event	70886_1686373	Multicorer	GSRNOD15A_1_MUC105	order	00:00:00	Uncertain	4525.398-4525.398 m	B6S02_GSRPMN1X_B6	Subject to Term and Conditions of Use of the International Seabed Authority Website https://www.isa.org.jm/authority/term-and-conditions-use-international-seabed-authority-website	flat nodule area	Hendrik Gheerardyn, hendrik.gheerardyn@gmail.com	Hendrik Gheerardyn
73820	order		order	Multicorer	01_pmn_exploration_areas			yes		Copepoda	DD ISA records	2015	2015	Copepoda	NA	Milne Edwards, 1840	1080	B6S02_MUC103	B6S02_MUC103	Copepoda	13.85414	copepoda	HumanObservation	4525.398	4525.398	4525.398	961c707b-413e-4888-ae52-f21206e80c72	Hexanauplia	NA	NA	-123.246	Animalia	Arthropoda	Global Sea Mineral Resources NV	Global Sea Mineral Resources NV	NA	Event	70886_1686371	Multicorer	GSRNOD15A_1_MUC103	order	00:00:00	Uncertain	4525.398-4525.398 m	B6S02_GSRPMN1X_B6	Subject to Term and Conditions of Use of the International Seabed Authority Website https://www.isa.org.jm/authority/term-and-conditions-use-international-seabed-authority-website	flat nodule area	Hendrik Gheerardyn, hendrik.gheerardyn@gmail.com	Hendrik Gheerardyn
84971	order		order	Multicorer	01_pmn_exploration_areas			yes		Copepoda	DD ISA records	2015	2015	Copepoda	NA	Milne Edwards, 1840	1080	B4N01_MUC344	B4N01_MUC344	Copepoda	14.70633	copepoda	HumanObservation	4504.075	4504.075	4504.075	ad03cea6-b852-4f4b-b49d-d957986c91a5	Hexanauplia	NA	NA	-125.4513	Animalia	Arthropoda	Global Sea Mineral Resources NV	Global Sea Mineral Resources NV	NA	Event	70886_1686612	Multicorer	GSRNOD15A_1_MUC344	order	00:00:00	Uncertain	4504.075-4504.075 m	B4N01_GSRPMN1X_B4	Subject to Term and Conditions of Use of the International Seabed Authority Website https://www.isa.org.jm/authority/term-and-conditions-use-international-seabed-authority-website	flat nodule area	Hendrik Gheerardyn, hendrik.gheerardyn@gmail.com	Hendrik Gheerardyn
11504	species	Y	species	Multicorer	01_pmn_exploration_areas			yes	edited sciname- genus name duplicated	Halalaimus absconditus	DD ISA records	2015	2015	Halalaimus absconditus	NA	Bussau, 1993	583436	B6S02_MUC68	B6S02_MUC68	Halalaimus	13.85414	halalaimus halalaimus absconditus	HumanObservation	4525.398	4525.398	4525.398	1748d3c0-1675-4db5-943a-5226bd12ddfa	Enoplea	Enoplida	Oxystominidae	-123.246	Animalia	Nematoda	Global Sea Mineral Resources NV	Global Sea Mineral Resources NV	NA	Event	70886_1686336	Multicorer	GSRNOD15A_1_MUC68	species	00:00:00	Uncertain	4525.398-4525.398 m	B6S02_GSRPMN1X_B6	Subject to Term and Conditions of Use of the International Seabed Authority Website https://www.isa.org.jm/authority/term-and-conditions-use-international-seabed-authority-website	flat nodule area	Tania Nara Bezerra, tania.campinasbezerra@ugent.be	Tania Nara Bezerra
64000	species	Y	species	Multicorer	01_pmn_exploration_areas			yes	edited sciname- genus name duplicated	Halalaimus abyssus	DD ISA records	2015	2015	Halalaimus abyssus	NA	Bussau, 1993	583437	B4N01_MUC320	B4N01_MUC320	Halalaimus	14.70633	halalaimus halalaimus abyssus	HumanObservation	4504.075	4504.075	4504.075	824d6019-6d55-4bba-800a-973cc5de9d4d	Enoplea	Enoplida	Oxystominidae	-125.4513	Animalia	Nematoda	Global Sea Mineral Resources NV	Global Sea Mineral Resources NV	NA	Event	70886_1686588	Multicorer	GSRNOD15A_1_MUC320	species	00:00:00	Uncertain	4504.075-4504.075 m	B4N01_GSRPMN1X_B4	Subject to Term and Conditions of Use of the International Seabed Authority Website https://www.isa.org.jm/authority/term-and-conditions-use-international-seabed-authority-website	flat nodule area	Tania Nara Bezerra, tania.campinasbezerra@ugent.be	Tania Nara Bezerra
119480	species	Y	species	Multicorer	01_pmn_exploration_areas			yes	edited sciname- genus name duplicated	Halalaimus abyssus	DD ISA records	2015	2015	Halalaimus abyssus	NA	Bussau, 1993	583437	B4N01_MUC291	B4N01_MUC291	Halalaimus	14.7063	halalaimus halalaimus abyssus	HumanObservation	4509.029	4509.029	4509.029	f2463d72-279c-40bd-8b7f-f47319b03775	Enoplea	Enoplida	Oxystominidae	-125.4609	Animalia	Nematoda	Global Sea Mineral Resources NV	Global Sea Mineral Resources NV	NA	Event	70886_1686559	Multicorer	GSRNOD15A_1_MUC291	species	00:00:00	Uncertain	4509.029-4509.029 m	B4N01_GSRPMN1X_B4	Subject to Term and Conditions of Use of the International Seabed Authority Website https://www.isa.org.jm/authority/term-and-conditions-use-international-seabed-authority-website	flat nodule area	Tania Nara Bezerra, tania.campinasbezerra@ugent.be	Tania Nara Bezerra
124739	species	Y	species	Multicorer	01_pmn_exploration_areas			yes	edited sciname- genus name duplicated	Halalaimus abyssus	DD ISA records	2015	2015	Halalaimus abyssus	NA	Bussau, 1993	583437	B6S02_MUC117	B6S02_MUC117	Halalaimus	13.84559	halalaimus halalaimus abyssus	HumanObservation	4521.974	4521.974	4521.974	fcd6c7c1-daf9-4f20-bb1f-645613a6f312	Enoplea	Enoplida	Oxystominidae	-123.2526	Animalia	Nematoda	Global Sea Mineral Resources NV	Global Sea Mineral Resources NV	NA	Event	70886_1686385	Multicorer	GSRNOD15A_1_MUC117	species	00:00:00	Uncertain	4521.974-4521.974 m	B6S02_GSRPMN1X_B6	Subject to Term and Conditions of Use of the International Seabed Authority Website https://www.isa.org.jm/authority/term-and-conditions-use-international-seabed-authority-website	flat nodule area	Tania Nara Bezerra, tania.campinasbezerra@ugent.be	Tania Nara Bezerra
126091	species	Y	species	Multicorer	01_pmn_exploration_areas			yes	edited sciname- genus name duplicated	Halalaimus abyssus	DD ISA records	2015	2015	Halalaimus abyssus	NA	Bussau, 1993	583437	B4S03_MUC199	B4S03_MUC199	Halalaimus	14.11254	halalaimus halalaimus abyssus	HumanObservation	4498.152	4498.152	4498.152	ff881612-83b0-4cd3-86ea-ea5b54f36afa	Enoplea	Enoplida	Oxystominidae	-125.8716	Animalia	Nematoda	Global Sea Mineral Resources NV	Global Sea Mineral Resources NV	NA	Event	70886_1686467	Multicorer	GSRNOD15A_1_MUC199	species	00:00:00	Uncertain	4498.152-4498.152 m	B4S03_GSRPMN1X_B4	Subject to Term and Conditions of Use of the International Seabed Authority Website https://www.isa.org.jm/authority/term-and-conditions-use-international-seabed-authority-website	flat nodule area	Tania Nara Bezerra, tania.campinasbezerra@ugent.be	Tania Nara Bezerra
46851	species	Y	species	Multicorer	01_pmn_exploration_areas			yes	edited sciname- genus name duplicated	Halalaimus egregius	DD ISA records	2015	2015	Halalaimus egregius	NA	Bussau, 1993	583440	B6S02_MUC18	B6S02_MUC18	Halalaimus	13.85385	halalaimus halalaimus egregius	HumanObservation	4525.964	4525.964	4525.964	5f7392f9-72d4-4750-b2e4-1edd2636e23a	Enoplea	Enoplida	Oxystominidae	-123.2551	Animalia	Nematoda	Global Sea Mineral Resources NV	Global Sea Mineral Resources NV	NA	Event	70886_1686286	Multicorer	GSRNOD15A_1_MUC18	species	00:00:00	Uncertain	4525.964-4525.964 m	B6S02_GSRPMN1X_B6	Subject to Term and Conditions of Use of the International Seabed Authority Website https://www.isa.org.jm/authority/term-and-conditions-use-international-seabed-authority-website	flat nodule area	Tania Nara Bezerra, tania.campinasbezerra@ugent.be	Tania Nara Bezerra
117816	species	Y	species	Multicorer	01_pmn_exploration_areas			yes	edited sciname- genus name duplicated	Halalaimus egregius	DD ISA records	2015	2015	Halalaimus egregius	NA	Bussau, 1993	583440	B4N01_MUC322	B4N01_MUC322	Halalaimus	14.70633	halalaimus halalaimus egregius	HumanObservation	4504.075	4504.075	4504.075	ef05d9e1-bba7-46fe-b538-292e32a4131a	Enoplea	Enoplida	Oxystominidae	-125.4513	Animalia	Nematoda	Global Sea Mineral Resources NV	Global Sea Mineral Resources NV	NA	Event	70886_1686590	Multicorer	GSRNOD15A_1_MUC322	species	00:00:00	Uncertain	4504.075-4504.075 m	B4N01_GSRPMN1X_B4	Subject to Term and Conditions of Use of the International Seabed Authority Website https://www.isa.org.jm/authority/term-and-conditions-use-international-seabed-authority-website	flat nodule area	Tania Nara Bezerra, tania.campinasbezerra@ugent.be	Tania Nara Bezerra
64814	species	Y	species	Multicorer	01_pmn_exploration_areas			yes	edited sciname- genus name duplicated	Halalaimus oblongus	DD ISA records	2015	2015	Halalaimus oblongus	NA	Bussau, 1993	583442	B4N01_MUC323	B4N01_MUC323	Halalaimus	14.70633	halalaimus halalaimus oblongus	HumanObservation	4504.075	4504.075	4504.075	83f6b7ba-67bd-48d0-821c-ace135166788	Enoplea	Enoplida	Oxystominidae	-125.4513	Animalia	Nematoda	Global Sea Mineral Resources NV	Global Sea Mineral Resources NV	NA	Event	70886_1686591	Multicorer	GSRNOD15A_1_MUC323	species	00:00:00	Uncertain	4504.075-4504.075 m	B4N01_GSRPMN1X_B4	Subject to Term and Conditions of Use of the International Seabed Authority Website https://www.isa.org.jm/authority/term-and-conditions-use-international-seabed-authority-website	flat nodule area	Tania Nara Bezerra, tania.campinasbezerra@ugent.be	Tania Nara Bezerra
70426	species	Y	species	Multicorer	01_pmn_exploration_areas			yes	edited sciname- genus name duplicated	Halalaimus oblongus	DD ISA records	2015	2015	Halalaimus oblongus	NA	Bussau, 1993	583442	B4N01_MUC363	B4N01_MUC363	Halalaimus	14.70649	halalaimus halalaimus oblongus	HumanObservation	4500.936	4500.936	4500.936	8f43eb6c-89e2-4700-a97d-cb75bbceafb2	Enoplea	Enoplida	Oxystominidae	-125.442	Animalia	Nematoda	Global Sea Mineral Resources NV	Global Sea Mineral Resources NV	NA	Event	70886_1686631	Multicorer	GSRNOD15A_1_MUC363	species	00:00:00	Uncertain	4500.936-4500.936 m	B4N01_GSRPMN1X_B4	Subject to Term and Conditions of Use of the International Seabed Authority Website https://www.isa.org.jm/authority/term-and-conditions-use-international-seabed-authority-website	flat nodule area	Tania Nara Bezerra, tania.campinasbezerra@ugent.be	Tania Nara Bezerra
28568	species	Y	species	Multicorer	01_pmn_exploration_areas			yes	edited sciname- genus name duplicated	Halalaimus praestans	DD ISA records	2015	2015	Halalaimus praestans	NA	Bussau, 1993	583443	B4S03_MUC172	B4S03_MUC172	Halalaimus	14.1178	halalaimus halalaimus praestans	HumanObservation	4490.345	4490.345	4490.345	3a38f427-fec1-4ddd-ba1a-949b51799d08	Enoplea	Enoplida	Oxystominidae	-125.8791	Animalia	Nematoda	Global Sea Mineral Resources NV	Global Sea Mineral Resources NV	NA	Event	70886_1686440	Multicorer	GSRNOD15A_1_MUC172	species	00:00:00	Uncertain	4490.345-4490.345 m	B4S03_GSRPMN1X_B4	Subject to Term and Conditions of Use of the International Seabed Authority Website https://www.isa.org.jm/authority/term-and-conditions-use-international-seabed-authority-website	flat nodule area	Tania Nara Bezerra, tania.campinasbezerra@ugent.be	Tania Nara Bezerra
96928	species	Y	species	Multicorer	01_pmn_exploration_areas			yes	edited sciname- genus name duplicated	Halalaimus praestans	DD ISA records	2015	2015	Halalaimus praestans	NA	Bussau, 1993	583443	B4S03_MUC249	B4S03_MUC249	Halalaimus	14.10422	halalaimus halalaimus praestans	HumanObservation	4470.305	4470.305	4470.305	c51d00d7-a258-458b-8603-00c62e9c482b	Enoplea	Enoplida	Oxystominidae	-125.8783	Animalia	Nematoda	Global Sea Mineral Resources NV	Global Sea Mineral Resources NV	NA	Event	70886_1686517	Multicorer	GSRNOD15A_1_MUC249	species	00:00:00	Uncertain	4470.305-4470.305 m	B4S03_GSRPMN1X_B4	Subject to Term and Conditions of Use of the International Seabed Authority Website https://www.isa.org.jm/authority/term-and-conditions-use-international-seabed-authority-website	flat nodule area	Tania Nara Bezerra, tania.campinasbezerra@ugent.be	Tania Nara Bezerra
105297	species	Y	species	Multicorer	01_pmn_exploration_areas			yes	edited sciname- genus name duplicated	Halalaimus praestans	DD ISA records	2015	2015	Halalaimus praestans	NA	Bussau, 1993	583443	B4N01_MUC324	B4N01_MUC324	Halalaimus	14.70633	halalaimus halalaimus praestans	HumanObservation	4504.075	4504.075	4504.075	d5e73252-0991-4383-81e1-087a19a00f33	Enoplea	Enoplida	Oxystominidae	-125.4513	Animalia	Nematoda	Global Sea Mineral Resources NV	Global Sea Mineral Resources NV	NA	Event	70886_1686592	Multicorer	GSRNOD15A_1_MUC324	species	00:00:00	Uncertain	4504.075-4504.075 m	B4N01_GSRPMN1X_B4	Subject to Term and Conditions of Use of the International Seabed Authority Website https://www.isa.org.jm/authority/term-and-conditions-use-international-seabed-authority-website	flat nodule area	Tania Nara Bezerra, tania.campinasbezerra@ugent.be	Tania Nara Bezerra
26901	genus		genus	Multicorer	01_pmn_exploration_areas			yes		Actinonema	DD ISA records	2015	2015	Actinonema	NA	Cobb, 1920	2283	B4N01_MUC308	B4N01_MUC308	Actinonema	14.70633	actinonema	HumanObservation	4504.075	4504.075	4504.075	36c1ad4c-63b6-4a16-9df1-3a64956ad3ae	Chromadorea	Chromadorida	Chromadoridae	-125.4513	Animalia	Nematoda	Global Sea Mineral Resources NV	Global Sea Mineral Resources NV	NA	Event	70886_1686576	Multicorer	GSRNOD15A_1_MUC308	genus	00:00:00	Uncertain	4504.075-4504.075 m	B4N01_GSRPMN1X_B4	Subject to Term and Conditions of Use of the International Seabed Authority Website https://www.isa.org.jm/authority/term-and-conditions-use-international-seabed-authority-website	flat nodule area	Ellen Pape, ellen.pape@ugent.be	Ellen Pape
70022	genus		genus	Multicorer	01_pmn_exploration_areas			yes		Aegialoalaimus	DD ISA records	2015	2015	Aegialoalaimus	NA	de Man, 1907	2381	B4N01_MUC281	B4N01_MUC281	Aegialoalaimus	14.7063	aegialoalaimus	HumanObservation	4509.029	4509.029	4509.029	8e6b4ff7-0e04-48cb-9bf7-611cd9a3581c	Chromadorea	Plectida	Aegialoalaimidae	-125.4609	Animalia	Nematoda	Global Sea Mineral Resources NV	Global Sea Mineral Resources NV	NA	Event	70886_1686549	Multicorer	GSRNOD15A_1_MUC281	genus	00:00:00	Uncertain	4509.029-4509.029 m	B4N01_GSRPMN1X_B4	Subject to Term and Conditions of Use of the International Seabed Authority Website https://www.isa.org.jm/authority/term-and-conditions-use-international-seabed-authority-website	flat nodule area	Ellen Pape, ellen.pape@ugent.be	Ellen Pape
102999	genus		genus	Multicorer	01_pmn_exploration_areas			yes		Aegialoalaimus	DD ISA records	2015	2015	Aegialoalaimus	NA	de Man, 1907	2381	B4S03_MUC187	B4S03_MUC187	Aegialoalaimus	14.11254	aegialoalaimus	HumanObservation	4498.152	4498.152	4498.152	d1471dcc-2777-4cfd-b43d-3a56a7555ab5	Chromadorea	Plectida	Aegialoalaimidae	-125.8716	Animalia	Nematoda	Global Sea Mineral Resources NV	Global Sea Mineral Resources NV	NA	Event	70886_1686455	Multicorer	GSRNOD15A_1_MUC187	genus	00:00:00	Uncertain	4498.152-4498.152 m	B4S03_GSRPMN1X_B4	Subject to Term and Conditions of Use of the International Seabed Authority Website https://www.isa.org.jm/authority/term-and-conditions-use-international-seabed-authority-website	flat nodule area	Ellen Pape, ellen.pape@ugent.be	Ellen Pape
123938	genus		genus	Multicorer	01_pmn_exploration_areas			yes		Aegialoalaimus	DD ISA records	2015	2015	Aegialoalaimus	NA	de Man, 1907	2381	B6S02_MUC2	B6S02_MUC2	Aegialoalaimus	13.85385	aegialoalaimus	HumanObservation	4525.964	4525.964	4525.964	fb374dfb-ca9f-4ba9-baa0-1d69166ce7b2	Chromadorea	Plectida	Aegialoalaimidae	-123.2551	Animalia	Nematoda	Global Sea Mineral Resources NV	Global Sea Mineral Resources NV	NA	Event	70886_1686270	Multicorer	GSRNOD15A_1_MUC2	genus	00:00:00	Uncertain	4525.964-4525.964 m	B6S02_GSRPMN1X_B6	Subject to Term and Conditions of Use of the International Seabed Authority Website https://www.isa.org.jm/authority/term-and-conditions-use-international-seabed-authority-website	flat nodule area	Ellen Pape, ellen.pape@ugent.be	Ellen Pape
43846	genus		genus	Multicorer	01_pmn_exploration_areas			yes		Bathyeurystomina	DD ISA records	2015	2015	Bathyeurystomina	NA	Lambshead & Platt, 1979	227167	B4S03_MUC189	B4S03_MUC189	Bathyeurystomina	14.11254	bathyeurystomina	HumanObservation	4498.152	4498.152	4498.152	595a7b9a-c5e1-4ea4-907c-663d9938a25e	Enoplea	Enoplida	Enchelidiidae	-125.8716	Animalia	Nematoda	Global Sea Mineral Resources NV	Global Sea Mineral Resources NV	NA	Event	70886_1686457	Multicorer	GSRNOD15A_1_MUC189	genus	00:00:00	Uncertain	4498.152-4498.152 m	B4S03_GSRPMN1X_B4	Subject to Term and Conditions of Use of the International Seabed Authority Website https://www.isa.org.jm/authority/term-and-conditions-use-international-seabed-authority-website	flat nodule area	Ellen Pape, ellen.pape@ugent.be	Ellen Pape
8303	genus		genus	Multicorer	01_pmn_exploration_areas			yes		Chromadoridae	DD ISA records	2015	2015	Chromadoridae	NA	Filipjev, 1917	2162	B6S02_MUC4	B6S02_MUC4	Chromadoridae	13.85385	chromadora/neochromadora	HumanObservation	4525.964	4525.964	4525.964	10e66246-7c27-4c6b-ba4a-77684afe0c4a	Chromadorea	Chromadorida	Chromadoridae	-123.2551	Animalia	Nematoda	Global Sea Mineral Resources NV	Global Sea Mineral Resources NV	NA	Event	70886_1686272	Multicorer	GSRNOD15A_1_MUC4	genus	00:00:00	Uncertain	4525.964-4525.964 m	B6S02_GSRPMN1X_B6	Subject to Term and Conditions of Use of the International Seabed Authority Website https://www.isa.org.jm/authority/term-and-conditions-use-international-seabed-authority-website	flat nodule area	Ellen Pape, ellen.pape@ugent.be	Ellen Pape
84605	genus		genus	Multicorer	01_pmn_exploration_areas			yes		Chromadoridae	DD ISA records	2015	2015	Chromadoridae	NA	Filipjev, 1917	2162	B6S02_MUC59	B6S02_MUC59	Chromadoridae	13.85414	chromadora/neochromadora	HumanObservation	4525.398	4525.398	4525.398	ac3cce5a-fa96-446e-a470-9807e36df074	Chromadorea	Chromadorida	Chromadoridae	-123.246	Animalia	Nematoda	Global Sea Mineral Resources NV	Global Sea Mineral Resources NV	NA	Event	70886_1686327	Multicorer	GSRNOD15A_1_MUC59	genus	00:00:00	Uncertain	4525.398-4525.398 m	B6S02_GSRPMN1X_B6	Subject to Term and Conditions of Use of the International Seabed Authority Website https://www.isa.org.jm/authority/term-and-conditions-use-international-seabed-authority-website	flat nodule area	Ellen Pape, ellen.pape@ugent.be	Ellen Pape
86234	genus		genus	Multicorer	01_pmn_exploration_areas			yes		Chromaspirina	DD ISA records	2015	2015	Chromaspirina	NA	Filipjev, 1918	2345	B6S02_MUC6	B6S02_MUC6	Chromaspirina	13.85385	chromaspirina	HumanObservation	4525.964	4525.964	4525.964	af9c3bca-f63e-4384-9343-7ae597a55d10	Chromadorea	Desmodorida	Desmodoridae	-123.2551	Animalia	Nematoda	Global Sea Mineral Resources NV	Global Sea Mineral Resources NV	NA	Event	70886_1686274	Multicorer	GSRNOD15A_1_MUC6	genus	00:00:00	Uncertain	4525.964-4525.964 m	B6S02_GSRPMN1X_B6	Subject to Term and Conditions of Use of the International Seabed Authority Website https://www.isa.org.jm/authority/term-and-conditions-use-international-seabed-authority-website	flat nodule area	Ellen Pape, ellen.pape@ugent.be	Ellen Pape
18149	genus		genus	Multicorer	01_pmn_exploration_areas			yes		Cobbionema	DD ISA records	2015	2015	Cobbionema	NA	Filipjev, 1922	2329	B4S03_MUC162	B4S03_MUC162	Cobbionema	14.1178	cobbionema	HumanObservation	4490.345	4490.345	4490.345	250e38e5-d76b-46d7-b753-ca742a5eeffd	Chromadorea	Chromadorida	Selachinematidae	-125.8791	Animalia	Nematoda	Global Sea Mineral Resources NV	Global Sea Mineral Resources NV	NA	Event	70886_1686430	Multicorer	GSRNOD15A_1_MUC162	genus	00:00:00	Uncertain	4490.345-4490.345 m	B4S03_GSRPMN1X_B4	Subject to Term and Conditions of Use of the International Seabed Authority Website https://www.isa.org.jm/authority/term-and-conditions-use-international-seabed-authority-website	flat nodule area	Ellen Pape, ellen.pape@ugent.be	Ellen Pape
108668	genus		genus	Multicorer	01_pmn_exploration_areas			yes		Cricohalalaimus	DD ISA records	2015	2015	Cricohalalaimus	NA	Bussau, 1993	582898	B4N01_MUC284	B4N01_MUC284	Cricohalalaimus	14.7063	cricohalalaimus	HumanObservation	4509.029	4509.029	4509.029	dca2db47-36bc-49ff-8c06-174f2ba02b78	Enoplea	Enoplida	Oxystominidae	-125.4609	Animalia	Nematoda	Global Sea Mineral Resources NV	Global Sea Mineral Resources NV	NA	Event	70886_1686552	Multicorer	GSRNOD15A_1_MUC284	genus	00:00:00	Uncertain	4509.029-4509.029 m	B4N01_GSRPMN1X_B4	Subject to Term and Conditions of Use of the International Seabed Authority Website https://www.isa.org.jm/authority/term-and-conditions-use-international-seabed-authority-website	flat nodule area	Ellen Pape, ellen.pape@ugent.be	Ellen Pape
78025	genus		genus	Multicorer	01_pmn_exploration_areas			yes		Deontolaimus	DD ISA records	2015	2015	Deontolaimus	NA	de Man, 1880	2394	B4S03_MUC244	B4S03_MUC244	Deontolaimus	14.10422	deontolaimus	HumanObservation	4470.305	4470.305	4470.305	9ee11600-0452-4f4d-8134-c95f5b06436d	Chromadorea	Plectida	Camacolaimidae	-125.8783	Animalia	Nematoda	Global Sea Mineral Resources NV	Global Sea Mineral Resources NV	NA	Event	70886_1686512	Multicorer	GSRNOD15A_1_MUC244	genus	00:00:00	Uncertain	4470.305-4470.305 m	B4S03_GSRPMN1X_B4	Subject to Term and Conditions of Use of the International Seabed Authority Website https://www.isa.org.jm/authority/term-and-conditions-use-international-seabed-authority-website	flat nodule area	Ellen Pape, ellen.pape@ugent.be	Ellen Pape
124109	genus		genus	Multicorer	01_pmn_exploration_areas			yes		Desmodora	DD ISA records	2015	2015	Desmodora	NA	de Man, 1889	2339	B4N01_MUC286	B4N01_MUC286	Desmodora	14.7063	desmodora	HumanObservation	4509.029	4509.029	4509.029	fb94a3ec-c1a7-485a-bebe-108e7861aa75	Chromadorea	Desmodorida	Desmodoridae	-125.4609	Animalia	Nematoda	Global Sea Mineral Resources NV	Global Sea Mineral Resources NV	NA	Event	70886_1686554	Multicorer	GSRNOD15A_1_MUC286	genus	00:00:00	Uncertain	4509.029-4509.029 m	B4N01_GSRPMN1X_B4	Subject to Term and Conditions of Use of the International Seabed Authority Website https://www.isa.org.jm/authority/term-and-conditions-use-international-seabed-authority-website	flat nodule area	Ellen Pape, ellen.pape@ugent.be	Ellen Pape
91404	genus		genus	Multicorer	01_pmn_exploration_areas			yes		Desmoscolecidae	DD ISA records	2015	2015	Desmoscolecidae	NA	Shipley, 1896	2173	B4S03_MUC264	B4S03_MUC264	Desmoscolecidae	14.10422	tricominae new genus	HumanObservation	4470.305	4470.305	4470.305	b9f74ac6-ae71-42d1-872a-f85f805b03cd	Chromadorea	Desmoscolecida	Desmoscolecidae	-125.8783	Animalia	Nematoda	Global Sea Mineral Resources NV	Global Sea Mineral Resources NV	NA	Event	70886_1686532	Multicorer	GSRNOD15A_1_MUC264	genus	00:00:00	Uncertain	4470.305-4470.305 m	B4S03_GSRPMN1X_B4	Subject to Term and Conditions of Use of the International Seabed Authority Website https://www.isa.org.jm/authority/term-and-conditions-use-international-seabed-authority-website	flat nodule area	Ellen Pape, ellen.pape@ugent.be	Ellen Pape
5206	genus		genus	Multicorer	01_pmn_exploration_areas			yes		Desmoscolex	DD ISA records	2015	2015	Desmoscolex	NA	Clapar�de, 1863	2369	B4N01_MUC287	B4N01_MUC287	Desmoscolex	14.7063	desmoscolex	HumanObservation	4509.029	4509.029	4509.029	0a8b66fb-1d8f-4b81-93e2-53ef19031118	Chromadorea	Desmoscolecida	Desmoscolecidae	-125.4609	Animalia	Nematoda	Global Sea Mineral Resources NV	Global Sea Mineral Resources NV	NA	Event	70886_1686555	Multicorer	GSRNOD15A_1_MUC287	genus	00:00:00	Uncertain	4509.029-4509.029 m	B4N01_GSRPMN1X_B4	Subject to Term and Conditions of Use of the International Seabed Authority Website https://www.isa.org.jm/authority/term-and-conditions-use-international-seabed-authority-website	flat nodule area	Ellen Pape, ellen.pape@ugent.be	Ellen Pape
43784	genus		genus	Multicorer	01_pmn_exploration_areas			yes		Desmoscolex	DD ISA records	2015	2015	Desmoscolex	NA	Clapar�de, 1863	2369	B6S02_MUC114	B6S02_MUC114	Desmoscolex	13.84559	desmoscolex	HumanObservation	4521.974	4521.974	4521.974	593cd750-7645-4b8e-b480-6b27706cf607	Chromadorea	Desmoscolecida	Desmoscolecidae	-123.2526	Animalia	Nematoda	Global Sea Mineral Resources NV	Global Sea Mineral Resources NV	NA	Event	70886_1686382	Multicorer	GSRNOD15A_1_MUC114	genus	00:00:00	Uncertain	4521.974-4521.974 m	B6S02_GSRPMN1X_B6	Subject to Term and Conditions of Use of the International Seabed Authority Website https://www.isa.org.jm/authority/term-and-conditions-use-international-seabed-authority-website	flat nodule area	Ellen Pape, ellen.pape@ugent.be	Ellen Pape
97990	genus		genus	Multicorer	01_pmn_exploration_areas			yes		Enchonema	DD ISA records	2015	2015	Enchonema	NA	Bussau, 1993	582926	B6S02_MUC65	B6S02_MUC65	Enchonema	13.85414	enchonema	HumanObservation	4525.398	4525.398	4525.398	c74fb4f1-6f72-421a-8611-f062569acde5	Chromadorea	Monhysterida	Xyalidae	-123.246	Animalia	Nematoda	Global Sea Mineral Resources NV	Global Sea Mineral Resources NV	NA	Event	70886_1686333	Multicorer	GSRNOD15A_1_MUC65	genus	00:00:00	Uncertain	4525.398-4525.398 m	B6S02_GSRPMN1X_B6	Subject to Term and Conditions of Use of the International Seabed Authority Website https://www.isa.org.jm/authority/term-and-conditions-use-international-seabed-authority-website	flat nodule area	Ellen Pape, ellen.pape@ugent.be	Ellen Pape
22959	genus		genus	Multicorer	01_pmn_exploration_areas			yes		Greeffiella	DD ISA records	2015	2015	Greeffiella	NA	Cobb, 1922	2372	B4S03_MUC248	B4S03_MUC248	Greeffiella	14.10422	greeffiella	HumanObservation	4470.305	4470.305	4470.305	2e968f09-66d8-4105-8e1d-6a6fbfdc4409	Chromadorea	Desmoscolecida	Desmoscolecidae	-125.8783	Animalia	Nematoda	Global Sea Mineral Resources NV	Global Sea Mineral Resources NV	NA	Event	70886_1686516	Multicorer	GSRNOD15A_1_MUC248	genus	00:00:00	Uncertain	4470.305-4470.305 m	B4S03_GSRPMN1X_B4	Subject to Term and Conditions of Use of the International Seabed Authority Website https://www.isa.org.jm/authority/term-and-conditions-use-international-seabed-authority-website	flat nodule area	Ellen Pape, ellen.pape@ugent.be	Ellen Pape
113896	genus		genus	Multicorer	01_pmn_exploration_areas			yes		Greeffiella	DD ISA records	2015	2015	Greeffiella	NA	Cobb, 1922	2372	B4S03_MUC198	B4S03_MUC198	Greeffiella	14.11254	greeffiella	HumanObservation	4498.152	4498.152	4498.152	e737a755-84c0-4f03-8d16-618e32940b66	Chromadorea	Desmoscolecida	Desmoscolecidae	-125.8716	Animalia	Nematoda	Global Sea Mineral Resources NV	Global Sea Mineral Resources NV	NA	Event	70886_1686466	Multicorer	GSRNOD15A_1_MUC198	genus	00:00:00	Uncertain	4498.152-4498.152 m	B4S03_GSRPMN1X_B4	Subject to Term and Conditions of Use of the International Seabed Authority Website https://www.isa.org.jm/authority/term-and-conditions-use-international-seabed-authority-website	flat nodule area	Ellen Pape, ellen.pape@ugent.be	Ellen Pape
12140	genus		genus	Multicorer	01_pmn_exploration_areas			yes		Halichoanolaimus	DD ISA records	2015	2015	Halichoanolaimus	NA	de Man, 1886	2332	B6S02_MUC121	B6S02_MUC121	Halichoanolaimus	13.84559	halichoanolaimus	HumanObservation	4521.974	4521.974	4521.974	1894f2fe-bfa3-473e-a14f-da10e91b23c4	Chromadorea	Chromadorida	Selachinematidae	-123.2526	Animalia	Nematoda	Global Sea Mineral Resources NV	Global Sea Mineral Resources NV	NA	Event	70886_1686389	Multicorer	GSRNOD15A_1_MUC121	genus	00:00:00	Uncertain	4521.974-4521.974 m	B6S02_GSRPMN1X_B6	Subject to Term and Conditions of Use of the International Seabed Authority Website https://www.isa.org.jm/authority/term-and-conditions-use-international-seabed-authority-website	flat nodule area	Ellen Pape, ellen.pape@ugent.be	Ellen Pape
53892	genus		genus	Multicorer	01_pmn_exploration_areas			yes		Leptolaimoides	DD ISA records	2015	2015	Leptolaimoides	NA	Vitiello, 1971	2406	B4S03_MUC173	B4S03_MUC173	Leptolaimoides	14.1178	leptolaimoides	HumanObservation	4490.345	4490.345	4490.345	6dcd9aa0-d586-497c-bf36-0b0814bfadbe	Chromadorea	Plectida	Leptolaimidae	-125.8791	Animalia	Nematoda	Global Sea Mineral Resources NV	Global Sea Mineral Resources NV	NA	Event	70886_1686441	Multicorer	GSRNOD15A_1_MUC173	genus	00:00:00	Uncertain	4490.345-4490.345 m	B4S03_GSRPMN1X_B4	Subject to Term and Conditions of Use of the International Seabed Authority Website https://www.isa.org.jm/authority/term-and-conditions-use-international-seabed-authority-website	flat nodule area	Ellen Pape, ellen.pape@ugent.be	Ellen Pape
66049	genus		genus	Multicorer	01_pmn_exploration_areas			yes		Linhomoeus	DD ISA records	2015	2015	Linhomoeus	NA	Bastian, 1865	2490	B4S03_MUC202	B4S03_MUC202	Linhomoeus	14.11254	linhomoeus	HumanObservation	4498.152	4498.152	4498.152	866a7242-8905-4567-b6aa-82d3ac13c6e3	Chromadorea	Monhysterida	Linhomoeidae	-125.8716	Animalia	Nematoda	Global Sea Mineral Resources NV	Global Sea Mineral Resources NV	NA	Event	70886_1686470	Multicorer	GSRNOD15A_1_MUC202	genus	00:00:00	Uncertain	4498.152-4498.152 m	B4S03_GSRPMN1X_B4	Subject to Term and Conditions of Use of the International Seabed Authority Website https://www.isa.org.jm/authority/term-and-conditions-use-international-seabed-authority-website	flat nodule area	Ellen Pape, ellen.pape@ugent.be	Ellen Pape
1842	genus		genus	Multicorer	01_pmn_exploration_areas			yes		Litinium	DD ISA records	2015	2015	Litinium	NA	Cobb, 1920	2549	B4S03_MUC203	B4S03_MUC203	Litinium	14.11254	litinium	HumanObservation	4498.152	4498.152	4498.152	03b868c8-c285-4180-b51f-2249aca5b23e	Enoplea	Enoplida	Oxystominidae	-125.87157	Animalia	Nematoda	Global Sea Mineral Resources NV	Global Sea Mineral Resources NV	NA	Event	70886_1686471	Multicorer	GSRNOD15A_1_MUC203	genus	00:00:00	Uncertain	4498.152-4498.152 m	B4S03_GSRPMN1X_B4	Subject to Term and Conditions of Use of the International Seabed Authority Website https://www.isa.org.jm/authority/term-and-conditions-use-international-seabed-authority-website	flat nodule area	Ellen Pape, ellen.pape@ugent.be	Ellen Pape
116606	genus		genus	Multicorer	01_pmn_exploration_areas			yes		Manganonema	DD ISA records	2015	2015	Manganonema	NA	Bussau, 1993	233963	B4S03_MUC252	B4S03_MUC252	Manganonema	14.10422	manganonema	HumanObservation	4470.305	4470.305	4470.305	eca14370-88af-458e-9d92-2187f8b6384e	Chromadorea	Monhysterida	Xyalidae	-125.8783	Animalia	Nematoda	Global Sea Mineral Resources NV	Global Sea Mineral Resources NV	NA	Event	70886_1686520	Multicorer	GSRNOD15A_1_MUC252	genus	00:00:00	Uncertain	4470.305-4470.305 m	B4S03_GSRPMN1X_B4	Subject to Term and Conditions of Use of the International Seabed Authority Website https://www.isa.org.jm/authority/term-and-conditions-use-international-seabed-authority-website	flat nodule area	Ellen Pape, ellen.pape@ugent.be	Ellen Pape
116546	genus		genus	Multicorer	01_pmn_exploration_areas			yes		Metadesmolaimus	DD ISA records	2015	2015	Metadesmolaimus	NA	Schuurmans Stekhoven, 1935	2461	B4N01_MUC368	B4N01_MUC368	Metadesmolaimus	14.70649	metadesmolaimus	HumanObservation	4500.936	4500.936	4500.936	ec81d5ad-00a0-45f9-8ca8-42f1bc3ffcba	Chromadorea	Monhysterida	Xyalidae	-125.442	Animalia	Nematoda	Global Sea Mineral Resources NV	Global Sea Mineral Resources NV	NA	Event	70886_1686636	Multicorer	GSRNOD15A_1_MUC368	genus	00:00:00	Uncertain	4500.936-4500.936 m	B4N01_GSRPMN1X_B4	Subject to Term and Conditions of Use of the International Seabed Authority Website https://www.isa.org.jm/authority/term-and-conditions-use-international-seabed-authority-website	flat nodule area	Ellen Pape, ellen.pape@ugent.be	Ellen Pape
117990	genus		genus	Multicorer	01_pmn_exploration_areas			yes		Meyersia	DD ISA records	2015	2015	Meyersia	NA	Hopper, 1967	227166	B4S03_MUC175	B4S03_MUC175	Meyersia	14.1178	meyersia	HumanObservation	4490.345	4490.345	4490.345	ef639d8b-2c4e-487a-94ca-d616fd370f7f	Enoplea	Enoplida	Oncholaimidae	-125.8791	Animalia	Nematoda	Global Sea Mineral Resources NV	Global Sea Mineral Resources NV	NA	Event	70886_1686443	Multicorer	GSRNOD15A_1_MUC175	genus	00:00:00	Uncertain	4490.345-4490.345 m	B4S03_GSRPMN1X_B4	Subject to Term and Conditions of Use of the International Seabed Authority Website https://www.isa.org.jm/authority/term-and-conditions-use-international-seabed-authority-website	flat nodule area	Ellen Pape, ellen.pape@ugent.be	Ellen Pape
15679	genus		genus	Multicorer	01_pmn_exploration_areas			yes		Molgolaimus	DD ISA records	2015	2015	Molgolaimus	NA	Ditlevsen, 1921	2343	B6S02_MUC26	B6S02_MUC26	Molgolaimus	13.85385	molgolaimus	HumanObservation	4525.964	4525.964	4525.964	20040623-8d1b-4faa-bcb7-ee048134ea82	Chromadorea	Desmodorida	Desmodoridae	-123.2551	Animalia	Nematoda	Global Sea Mineral Resources NV	Global Sea Mineral Resources NV	NA	Event	70886_1686294	Multicorer	GSRNOD15A_1_MUC26	genus	00:00:00	Uncertain	4525.964-4525.964 m	B6S02_GSRPMN1X_B6	Subject to Term and Conditions of Use of the International Seabed Authority Website https://www.isa.org.jm/authority/term-and-conditions-use-international-seabed-authority-website	flat nodule area	Ellen Pape, ellen.pape@ugent.be	Ellen Pape
43912	genus		genus	Multicorer	01_pmn_exploration_areas			yes		Molgolaimus	DD ISA records	2015	2015	Molgolaimus	NA	Ditlevsen, 1921	2343	B4N01_MUC370	B4N01_MUC370	Molgolaimus	14.70649	molgolaimus	HumanObservation	4500.936	4500.936	4500.936	597d0e7b-d749-42fe-8e4e-92d1c1a4a688	Chromadorea	Desmodorida	Desmodoridae	-125.442	Animalia	Nematoda	Global Sea Mineral Resources NV	Global Sea Mineral Resources NV	NA	Event	70886_1686638	Multicorer	GSRNOD15A_1_MUC370	genus	00:00:00	Uncertain	4500.936-4500.936 m	B4N01_GSRPMN1X_B4	Subject to Term and Conditions of Use of the International Seabed Authority Website https://www.isa.org.jm/authority/term-and-conditions-use-international-seabed-authority-website	flat nodule area	Ellen Pape, ellen.pape@ugent.be	Ellen Pape
63638	genus		genus	Multicorer	01_pmn_exploration_areas			yes		Molgolaimus	DD ISA records	2015	2015	Molgolaimus	NA	Ditlevsen, 1921	2343	B4S03_MUC207	B4S03_MUC207	Molgolaimus	14.11254	molgolaimus	HumanObservation	4498.152	4498.152	4498.152	81911459-7c3a-4258-bdfa-9462f10fb448	Chromadorea	Desmodorida	Desmodoridae	-125.8716	Animalia	Nematoda	Global Sea Mineral Resources NV	Global Sea Mineral Resources NV	NA	Event	70886_1686475	Multicorer	GSRNOD15A_1_MUC207	genus	00:00:00	Uncertain	4498.152-4498.152 m	B4S03_GSRPMN1X_B4	Subject to Term and Conditions of Use of the International Seabed Authority Website https://www.isa.org.jm/authority/term-and-conditions-use-international-seabed-authority-website	flat nodule area	Ellen Pape, ellen.pape@ugent.be	Ellen Pape
11254	genus		genus	Multicorer	01_pmn_exploration_areas			yes		Nemanema	DD ISA records	2015	2015	Nemanema	NA	Cobb, 1920	2550	B4S03_MUC209	B4S03_MUC209	Nemanema	14.11254	nemanema	HumanObservation	4498.152	4498.152	4498.152	16c765ab-8eb7-497c-8736-d0140d0cb3a8	Enoplea	Enoplida	Oxystominidae	-125.8716	Animalia	Nematoda	Global Sea Mineral Resources NV	Global Sea Mineral Resources NV	NA	Event	70886_1686477	Multicorer	GSRNOD15A_1_MUC209	genus	00:00:00	Uncertain	4498.152-4498.152 m	B4S03_GSRPMN1X_B4	Subject to Term and Conditions of Use of the International Seabed Authority Website https://www.isa.org.jm/authority/term-and-conditions-use-international-seabed-authority-website	flat nodule area	Ellen Pape, ellen.pape@ugent.be	Ellen Pape
81840	genus		genus	Multicorer	01_pmn_exploration_areas			yes		Oxystomina	DD ISA records	2015	2015	Oxystomina	NA	Filipjev, 1918	2551	B6S02_MUC76	B6S02_MUC76	Oxystomina	13.85414	oxystomina	HumanObservation	4525.398	4525.398	4525.398	a69262fa-4544-483f-a9d5-50a0a694c28b	Enoplea	Enoplida	Oxystominidae	-123.246	Animalia	Nematoda	Global Sea Mineral Resources NV	Global Sea Mineral Resources NV	NA	Event	70886_1686344	Multicorer	GSRNOD15A_1_MUC76	genus	00:00:00	Uncertain	4525.398-4525.398 m	B6S02_GSRPMN1X_B6	Subject to Term and Conditions of Use of the International Seabed Authority Website https://www.isa.org.jm/authority/term-and-conditions-use-international-seabed-authority-website	flat nodule area	Ellen Pape, ellen.pape@ugent.be	Ellen Pape
100917	genus		genus	Multicorer	01_pmn_exploration_areas			yes		Oxystomina	DD ISA records	2015	2015	Oxystomina	NA	Filipjev, 1918	2551	B6S02_MUC28	B6S02_MUC28	Oxystomina	13.85385	oxystomina	HumanObservation	4525.964	4525.964	4525.964	cd18d4c0-475a-4144-a5d1-0b4a001c1fc1	Enoplea	Enoplida	Oxystominidae	-123.2551	Animalia	Nematoda	Global Sea Mineral Resources NV	Global Sea Mineral Resources NV	NA	Event	70886_1686296	Multicorer	GSRNOD15A_1_MUC28	genus	00:00:00	Uncertain	4525.964-4525.964 m	B6S02_GSRPMN1X_B6	Subject to Term and Conditions of Use of the International Seabed Authority Website https://www.isa.org.jm/authority/term-and-conditions-use-international-seabed-authority-website	flat nodule area	Ellen Pape, ellen.pape@ugent.be	Ellen Pape
58926	genus		genus	Multicorer	01_pmn_exploration_areas			yes		Paralongicyatholaimus	DD ISA records	2015	2015	Paralongicyatholaimus	NA	Schuurmans Stekhoven, 1950	2312	B4N01_MUC373	B4N01_MUC373	Paralongicyatholaimus	14.70649	paralongicyatholaimus	HumanObservation	4500.936	4500.936	4500.936	7808e7e6-8ae7-4b72-9ccb-aa53a8508d97	Chromadorea	Chromadorida	Cyatholaimidae	-125.442	Animalia	Nematoda	Global Sea Mineral Resources NV	Global Sea Mineral Resources NV	NA	Event	70886_1686641	Multicorer	GSRNOD15A_1_MUC373	genus	00:00:00	Uncertain	4500.936-4500.936 m	B4N01_GSRPMN1X_B4	Subject to Term and Conditions of Use of the International Seabed Authority Website https://www.isa.org.jm/authority/term-and-conditions-use-international-seabed-authority-website	flat nodule area	Ellen Pape, ellen.pape@ugent.be	Ellen Pape
19232	genus		genus	Multicorer	01_pmn_exploration_areas			yes		Prototricoma	DD ISA records	2015	2015	Prototricoma	NA	Timm, 1970	227253	B4N01_MUC375	B4N01_MUC375	Prototricoma	14.70649	prototricoma	HumanObservation	4500.936	4500.936	4500.936	274503c1-f022-4441-ad5a-ba8a699c3b50	Chromadorea	Desmoscolecida	Desmoscolecidae	-125.442	Animalia	Nematoda	Global Sea Mineral Resources NV	Global Sea Mineral Resources NV	NA	Event	70886_1686643	Multicorer	GSRNOD15A_1_MUC375	genus	00:00:00	Uncertain	4500.936-4500.936 m	B4N01_GSRPMN1X_B4	Subject to Term and Conditions of Use of the International Seabed Authority Website https://www.isa.org.jm/authority/term-and-conditions-use-international-seabed-authority-website	flat nodule area	Ellen Pape, ellen.pape@ugent.be	Ellen Pape
92551	genus		genus	Multicorer	01_pmn_exploration_areas			yes		Prototricoma	DD ISA records	2015	2015	Prototricoma	NA	Timm, 1970	227253	B4N01_MUC333	B4N01_MUC333	Prototricoma	14.70633	prototricoma	HumanObservation	4504.075	4504.075	4504.075	bc4946b7-fad6-4d83-b7ed-45241714bc84	Chromadorea	Desmoscolecida	Desmoscolecidae	-125.4513	Animalia	Nematoda	Global Sea Mineral Resources NV	Global Sea Mineral Resources NV	NA	Event	70886_1686601	Multicorer	GSRNOD15A_1_MUC333	genus	00:00:00	Uncertain	4504.075-4504.075 m	B4N01_GSRPMN1X_B4	Subject to Term and Conditions of Use of the International Seabed Authority Website https://www.isa.org.jm/authority/term-and-conditions-use-international-seabed-authority-website	flat nodule area	Ellen Pape, ellen.pape@ugent.be	Ellen Pape
49369	genus		genus	Multicorer	01_pmn_exploration_areas			yes		Pselionema	DD ISA records	2015	2015	Pselionema	NA	Cobb, 1933	2389	B6S02_MUC31	B6S02_MUC31	Pselionema	13.85385	pselionema	HumanObservation	4525.964	4525.964	4525.964	646d3198-8fea-4201-8aff-8a7c8328f396	Chromadorea	Plectida	Ceramonematidae	-123.2551	Animalia	Nematoda	Global Sea Mineral Resources NV	Global Sea Mineral Resources NV	NA	Event	70886_1686299	Multicorer	GSRNOD15A_1_MUC31	genus	00:00:00	Uncertain	4525.964-4525.964 m	B6S02_GSRPMN1X_B6	Subject to Term and Conditions of Use of the International Seabed Authority Website https://www.isa.org.jm/authority/term-and-conditions-use-international-seabed-authority-website	flat nodule area	Ellen Pape, ellen.pape@ugent.be	Ellen Pape
20223	genus		genus	Multicorer	01_pmn_exploration_areas			yes		Syringolaimus	DD ISA records	2015	2015	Syringolaimus	NA	de Man, 1888	2526	B4S03_MUC214	B4S03_MUC214	Syringolaimus	14.11254	syringolaimus	HumanObservation	4498.152	4498.152	4498.152	292b2d72-4cf8-45e7-8617-caf9aa7ecfc4	Enoplea	Enoplida	Rhabdolaimidae	-125.8716	Animalia	Nematoda	Global Sea Mineral Resources NV	Global Sea Mineral Resources NV	NA	Event	70886_1686482	Multicorer	GSRNOD15A_1_MUC214	genus	00:00:00	Uncertain	4498.152-4498.152 m	B4S03_GSRPMN1X_B4	Subject to Term and Conditions of Use of the International Seabed Authority Website https://www.isa.org.jm/authority/term-and-conditions-use-international-seabed-authority-website	flat nodule area	Ellen Pape, ellen.pape@ugent.be	Ellen Pape
33443	genus		genus	Multicorer	01_pmn_exploration_areas			yes		Syringolaimus	DD ISA records	2015	2015	Syringolaimus	NA	de Man, 1888	2526	B4S03_MUC262	B4S03_MUC262	Syringolaimus	14.10422	syringolaimus	HumanObservation	4470.305	4470.305	4470.305	445f71b2-dcfd-44d9-a8ea-888eb02a739c	Enoplea	Enoplida	Rhabdolaimidae	-125.8783	Animalia	Nematoda	Global Sea Mineral Resources NV	Global Sea Mineral Resources NV	NA	Event	70886_1686530	Multicorer	GSRNOD15A_1_MUC262	genus	00:00:00	Uncertain	4470.305-4470.305 m	B4S03_GSRPMN1X_B4	Subject to Term and Conditions of Use of the International Seabed Authority Website https://www.isa.org.jm/authority/term-and-conditions-use-international-seabed-authority-website	flat nodule area	Ellen Pape, ellen.pape@ugent.be	Ellen Pape
105486	genus		genus	Multicorer	01_pmn_exploration_areas			yes		Thalassoalaimus	DD ISA records	2015	2015	Thalassoalaimus	NA	de Man, 1893	2552	B6S02_MUC135	B6S02_MUC135	Thalassoalaimus	13.84559	thalassoalaimus	HumanObservation	4521.974	4521.974	4521.974	d6481bb9-9bd8-474c-a9a0-106795bf8c56	Enoplea	Enoplida	Oxystominidae	-123.2526	Animalia	Nematoda	Global Sea Mineral Resources NV	Global Sea Mineral Resources NV	NA	Event	70886_1686403	Multicorer	GSRNOD15A_1_MUC135	genus	00:00:00	Uncertain	4521.974-4521.974 m	B6S02_GSRPMN1X_B6	Subject to Term and Conditions of Use of the International Seabed Authority Website https://www.isa.org.jm/authority/term-and-conditions-use-international-seabed-authority-website	flat nodule area	Ellen Pape, ellen.pape@ugent.be	Ellen Pape
79753	genus		genus	Multicorer	01_pmn_exploration_areas			yes		Thelonema	DD ISA records	2015	2015	Thelonema	NA	Bussau, 1993	583043	B6S02_MUC35	B6S02_MUC35	Thelonema	13.85385	thelonema	HumanObservation	4525.964	4525.964	4525.964	a2578e96-f629-4325-91c7-e91f1d444287	Chromadorea	Monhysterida	Linhomoeidae	-123.2551	Animalia	Nematoda	Global Sea Mineral Resources NV	Global Sea Mineral Resources NV	NA	Event	70886_1686303	Multicorer	GSRNOD15A_1_MUC35	genus	00:00:00	Uncertain	4525.964-4525.964 m	B6S02_GSRPMN1X_B6	Subject to Term and Conditions of Use of the International Seabed Authority Website https://www.isa.org.jm/authority/term-and-conditions-use-international-seabed-authority-website	flat nodule area	Ellen Pape, ellen.pape@ugent.be	Ellen Pape
83213	genus		genus	Multicorer	01_pmn_exploration_areas			yes		Theristus	DD ISA records	2015	2015	Theristus	NA	Bastian, 1865	2469	B6S02_MUC36	B6S02_MUC36	Theristus	13.85385	theristus	HumanObservation	4525.964	4525.964	4525.964	a947bc4d-2df4-4194-9fd8-b033afe68ac3	Chromadorea	Monhysterida	Xyalidae	-123.2551	Animalia	Nematoda	Global Sea Mineral Resources NV	Global Sea Mineral Resources NV	NA	Event	70886_1686304	Multicorer	GSRNOD15A_1_MUC36	genus	00:00:00	Uncertain	4525.964-4525.964 m	B6S02_GSRPMN1X_B6	Subject to Term and Conditions of Use of the International Seabed Authority Website https://www.isa.org.jm/authority/term-and-conditions-use-international-seabed-authority-website	flat nodule area	Ellen Pape, ellen.pape@ugent.be	Ellen Pape
16382	genus		genus	Multicorer	01_pmn_exploration_areas			yes		Trefusia	DD ISA records	2015	2015	Trefusia	NA	de Man, 1893	2593	B4S03_MUC182	B4S03_MUC182	Trefusia	14.1178	trefusia	HumanObservation	4490.345	4490.345	4490.345	2164f282-4bfe-4b55-8a14-94bfd59d9453	Enoplea	Enoplida	Trefusiidae	-125.8791	Animalia	Nematoda	Global Sea Mineral Resources NV	Global Sea Mineral Resources NV	NA	Event	70886_1686450	Multicorer	GSRNOD15A_1_MUC182	genus	00:00:00	Uncertain	4490.345-4490.345 m	B4S03_GSRPMN1X_B4	Subject to Term and Conditions of Use of the International Seabed Authority Website https://www.isa.org.jm/authority/term-and-conditions-use-international-seabed-authority-website	flat nodule area	Ellen Pape, ellen.pape@ugent.be	Ellen Pape
11542	genus		genus	Multicorer	01_pmn_exploration_areas			yes		Xyalidae	DD ISA records	2015	2015	Xyalidae	NA	Chitwood, 1951	2190	B4S03_MUC163	B4S03_MUC163	Xyalidae	14.1178	daptonema/paramonhystera	HumanObservation	4490.345	4490.345	4490.345	1758ed77-09a1-464b-a382-84b2d5e87fe8	Chromadorea	Monhysterida	Xyalidae	-125.8791	Animalia	Nematoda	Global Sea Mineral Resources NV	Global Sea Mineral Resources NV	NA	Event	70886_1686431	Multicorer	GSRNOD15A_1_MUC163	genus	00:00:00	Uncertain	4490.345-4490.345 m	B4S03_GSRPMN1X_B4	Subject to Term and Conditions of Use of the International Seabed Authority Website https://www.isa.org.jm/authority/term-and-conditions-use-international-seabed-authority-website	flat nodule area	Ellen Pape, ellen.pape@ugent.be	Ellen Pape
84181	genus		genus	Multicorer	01_pmn_exploration_areas			yes		Xyalidae	DD ISA records	2015	2015	Xyalidae	NA	Chitwood, 1951	2190	B6S02_MUC111	B6S02_MUC111	Xyalidae	13.84559	daptonema/paramonhystera	HumanObservation	4521.974	4521.974	4521.974	ab3badcb-ee9d-4503-ad6a-33415efa0ad9	Chromadorea	Monhysterida	Xyalidae	-123.2526	Animalia	Nematoda	Global Sea Mineral Resources NV	Global Sea Mineral Resources NV	NA	Event	70886_1686379	Multicorer	GSRNOD15A_1_MUC111	genus	00:00:00	Uncertain	4521.974-4521.974 m	B6S02_GSRPMN1X_B6	Subject to Term and Conditions of Use of the International Seabed Authority Website https://www.isa.org.jm/authority/term-and-conditions-use-international-seabed-authority-website	flat nodule area	Ellen Pape, ellen.pape@ugent.be	Ellen Pape
7811	species	Y	species	Multicorer	01_pmn_exploration_areas			yes	edited sciname- genus name duplicated	Paradanielssenia meikae	DD ISA records	2015	2015	Paradanielssenia meikae	NA	Willen, 2008	378321	B6S02_MUC151	B6S02_MUC151	Paradanielssenia	13.84559	paradanielssenia paradanielssenia meikae	HumanObservation	4521.974	4521.974	4521.974	0ff78ddd-edce-480c-bc13-52756bf05643	Hexanauplia	Harpacticoida	Pseudotachidiidae	-123.2526	Animalia	Arthropoda	Global Sea Mineral Resources NV	Global Sea Mineral Resources NV	NA	Event	70886_1686419	Multicorer	GSRNOD15A_1_MUC151	species	00:00:00	Uncertain	4521.974-4521.974 m	B6S02_GSRPMN1X_B6	Subject to Term and Conditions of Use of the International Seabed Authority Website https://www.isa.org.jm/authority/term-and-conditions-use-international-seabed-authority-website	flat nodule area	Hendrik Gheerardyn, hendrik.gheerardyn@gmail.com	Hendrik Gheerardyn
16858	order		order	Multicorer	01_pmn_exploration_areas			yes		Copepoda	DD ISA records	2015	2015	Copepoda	NA	Milne Edwards, 1840	1080	B6S02_MUC154	B6S02_MUC154	Copepoda	13.84559	copepoda	HumanObservation	4521.974	4521.974	4521.974	22609dd5-b41f-497a-ba6e-2c75a639ea17	Hexanauplia	NA	NA	-123.2526	Animalia	Arthropoda	Global Sea Mineral Resources NV	Global Sea Mineral Resources NV	NA	Event	70886_1686422	Multicorer	GSRNOD15A_1_MUC154	order	00:00:00	Uncertain	4521.974-4521.974 m	B6S02_GSRPMN1X_B6	Subject to Term and Conditions of Use of the International Seabed Authority Website https://www.isa.org.jm/authority/term-and-conditions-use-international-seabed-authority-website	flat nodule area	Hendrik Gheerardyn, hendrik.gheerardyn@gmail.com	Hendrik Gheerardyn
35177	order		order	Multicorer	01_pmn_exploration_areas			yes		Copepoda	DD ISA records	2015	2015	Copepoda	NA	Milne Edwards, 1840	1080	B4N01_MUC346	B4N01_MUC346	Copepoda	14.70633	copepoda	HumanObservation	4504.075	4504.075	4504.075	47c6b937-036e-4935-9b4e-9519d5cdd256	Hexanauplia	NA	NA	-125.4513	Animalia	Arthropoda	Global Sea Mineral Resources NV	Global Sea Mineral Resources NV	NA	Event	70886_1686614	Multicorer	GSRNOD15A_1_MUC346	order	00:00:00	Uncertain	4504.075-4504.075 m	B4N01_GSRPMN1X_B4	Subject to Term and Conditions of Use of the International Seabed Authority Website https://www.isa.org.jm/authority/term-and-conditions-use-international-seabed-authority-website	flat nodule area	Hendrik Gheerardyn, hendrik.gheerardyn@gmail.com	Hendrik Gheerardyn
83995	order		order	Multicorer	01_pmn_exploration_areas			yes		Copepoda	DD ISA records	2015	2015	Copepoda	NA	Milne Edwards, 1840	1080	B6S02_MUC56	B6S02_MUC56	Copepoda	13.85385	copepoda	HumanObservation	4525.964	4525.964	4525.964	aad93ad1-7a61-4b53-964d-3bf1c32acf37	Hexanauplia	NA	NA	-123.2551	Animalia	Arthropoda	Global Sea Mineral Resources NV	Global Sea Mineral Resources NV	NA	Event	70886_1686324	Multicorer	GSRNOD15A_1_MUC56	order	00:00:00	Uncertain	4525.964-4525.964 m	B6S02_GSRPMN1X_B6	Subject to Term and Conditions of Use of the International Seabed Authority Website https://www.isa.org.jm/authority/term-and-conditions-use-international-seabed-authority-website	flat nodule area	Hendrik Gheerardyn, hendrik.gheerardyn@gmail.com	Hendrik Gheerardyn
24348	species	Y	species	Multicorer	01_pmn_exploration_areas			yes	edited sciname- genus name duplicated	Erebus tenebricosus	DD ISA records	2015	2015	Erebus tenebricosus	NA	Bussau, 1993	583425	B6S02_MUC116	B6S02_MUC116	Erebussau	13.84559	erebus erebus tenebricosus	HumanObservation	4521.974	4521.974	4521.974	3183fd6f-392f-485f-8539-040b9f0fa14b	Chromadorea	Desmoscolecida	Meyliidae	-123.2526	Animalia	Nematoda	Global Sea Mineral Resources NV	Global Sea Mineral Resources NV	NA	Event	70886_1686384	Multicorer	GSRNOD15A_1_MUC116	species	00:00:00	Uncertain	4521.974-4521.974 m	B6S02_GSRPMN1X_B6	Subject to Term and Conditions of Use of the International Seabed Authority Website https://www.isa.org.jm/authority/term-and-conditions-use-international-seabed-authority-website	flat nodule area	Tania Nara Bezerra, tania.campinasbezerra@ugent.be	Tania Nara Bezerra
81093	species	Y	species	Multicorer	01_pmn_exploration_areas			yes	edited sciname- genus name duplicated	Halalaimus abyssus	DD ISA records	2015	2015	Halalaimus abyssus	NA	Bussau, 1993	583437	B4S03_MUC170	B4S03_MUC170	Halalaimus	14.1178	halalaimus halalaimus abyssus	HumanObservation	4490.345	4490.345	4490.345	a516d48d-899b-415c-9c34-14b46b507b38	Enoplea	Enoplida	Oxystominidae	-125.8791	Animalia	Nematoda	Global Sea Mineral Resources NV	Global Sea Mineral Resources NV	NA	Event	70886_1686438	Multicorer	GSRNOD15A_1_MUC170	species	00:00:00	Uncertain	4490.345-4490.345 m	B4S03_GSRPMN1X_B4	Subject to Term and Conditions of Use of the International Seabed Authority Website https://www.isa.org.jm/authority/term-and-conditions-use-international-seabed-authority-website	flat nodule area	Tania Nara Bezerra, tania.campinasbezerra@ugent.be	Tania Nara Bezerra
33334	family		family	Multicorer	01_pmn_exploration_areas			yes		Cyatholaimidae	DD ISA records	2015	2015	Cyatholaimidae	NA	Filipjev, 1918	2163	B6S02_MUC29	B6S02_MUC29	Cyatholaimidae	13.85385	cyatholaimidae	HumanObservation	4525.964	4525.964	4525.964	4424fad1-c8dc-486f-8efe-31fe5de0cbe8	Chromadorea	Chromadorida	Cyatholaimidae	-123.2551	Animalia	Nematoda	Global Sea Mineral Resources NV	Global Sea Mineral Resources NV	NA	Event	70886_1686297	Multicorer	GSRNOD15A_1_MUC29	family	00:00:00	Uncertain	4525.964-4525.964 m	B6S02_GSRPMN1X_B6	Subject to Term and Conditions of Use of the International Seabed Authority Website https://www.isa.org.jm/authority/term-and-conditions-use-international-seabed-authority-website	flat nodule area	Ellen Pape, ellen.pape@ugent.be	Ellen Pape
34061	genus		genus	Multicorer	01_pmn_exploration_areas			yes		Aegialoalaimidae	DD ISA records	2015	2015	Aegialoalaimidae	NA	Lorenzen, 1981	2175	B4N01_MUC309	B4N01_MUC309	Aegialoalaimidae	14.70633	aegialoalaimidae	HumanObservation	4504.075	4504.075	4504.075	457c9ad6-4c90-48a6-bd94-af990bcf88f4	Chromadorea	Plectida	Aegialoalaimidae	-125.4513	Animalia	Nematoda	Global Sea Mineral Resources NV	Global Sea Mineral Resources NV	NA	Event	70886_1686577	Multicorer	GSRNOD15A_1_MUC309	genus	00:00:00	Uncertain	4504.075-4504.075 m	B4N01_GSRPMN1X_B4	Subject to Term and Conditions of Use of the International Seabed Authority Website https://www.isa.org.jm/authority/term-and-conditions-use-international-seabed-authority-website	flat nodule area	Ellen Pape, ellen.pape@ugent.be	Ellen Pape
11417	genus		genus	Multicorer	01_pmn_exploration_areas			yes		Chromadoridae	DD ISA records	2015	2015	Chromadoridae	NA	Filipjev, 1917	2162	B4S03_MUC191	B4S03_MUC191	Chromadoridae	14.11254	chromadora/neochromadora	HumanObservation	4498.152	4498.152	4498.152	171f7a04-650a-4399-804a-0f137bdc4907	Chromadorea	Chromadorida	Chromadoridae	-125.8716	Animalia	Nematoda	Global Sea Mineral Resources NV	Global Sea Mineral Resources NV	NA	Event	70886_1686459	Multicorer	GSRNOD15A_1_MUC191	genus	00:00:00	Uncertain	4498.152-4498.152 m	B4S03_GSRPMN1X_B4	Subject to Term and Conditions of Use of the International Seabed Authority Website https://www.isa.org.jm/authority/term-and-conditions-use-international-seabed-authority-website	flat nodule area	Ellen Pape, ellen.pape@ugent.be	Ellen Pape
47467	genus		genus	Multicorer	01_pmn_exploration_areas			yes		Chromadoridae	DD ISA records	2015	2015	Chromadoridae	NA	Filipjev, 1917	2162	B4S03_MUC192	B4S03_MUC192	Chromadoridae	14.11254	chromadoridae_no_lat_diff	HumanObservation	4498.152	4498.152	4498.152	60a1bc56-10c8-4258-aaab-959d1f01cb52	Chromadorea	Chromadorida	Chromadoridae	-125.8716	Animalia	Nematoda	Global Sea Mineral Resources NV	Global Sea Mineral Resources NV	NA	Event	70886_1686460	Multicorer	GSRNOD15A_1_MUC192	genus	00:00:00	Uncertain	4498.152-4498.152 m	B4S03_GSRPMN1X_B4	Subject to Term and Conditions of Use of the International Seabed Authority Website https://www.isa.org.jm/authority/term-and-conditions-use-international-seabed-authority-website	flat nodule area	Ellen Pape, ellen.pape@ugent.be	Ellen Pape
79061	genus		genus	Multicorer	01_pmn_exploration_areas			yes		Chromadoridae	DD ISA records	2015	2015	Chromadoridae	NA	Filipjev, 1917	2162	B6S02_MUC60	B6S02_MUC60	Chromadoridae	13.85414	chromadoridae_no_lat_diff	HumanObservation	4525.398	4525.398	4525.398	a0f73b39-752e-49cb-a4b8-bb6ae3fdba6a	Chromadorea	Chromadorida	Chromadoridae	-123.246	Animalia	Nematoda	Global Sea Mineral Resources NV	Global Sea Mineral Resources NV	NA	Event	70886_1686328	Multicorer	GSRNOD15A_1_MUC60	genus	00:00:00	Uncertain	4525.398-4525.398 m	B6S02_GSRPMN1X_B6	Subject to Term and Conditions of Use of the International Seabed Authority Website https://www.isa.org.jm/authority/term-and-conditions-use-international-seabed-authority-website	flat nodule area	Ellen Pape, ellen.pape@ugent.be	Ellen Pape
115604	genus		genus	Multicorer	01_pmn_exploration_areas			yes		Chromadoridae	DD ISA records	2015	2015	Chromadoridae	NA	Filipjev, 1917	2162	B4N01_MUC353	B4N01_MUC353	Chromadoridae	14.70649	chromadoridae_no_lat_diff	HumanObservation	4500.936	4500.936	4500.936	ea96b83c-0322-476f-98fd-37c0e02c1666	Chromadorea	Chromadorida	Chromadoridae	-125.442	Animalia	Nematoda	Global Sea Mineral Resources NV	Global Sea Mineral Resources NV	NA	Event	70886_1686621	Multicorer	GSRNOD15A_1_MUC353	genus	00:00:00	Uncertain	4500.936-4500.936 m	B4N01_GSRPMN1X_B4	Subject to Term and Conditions of Use of the International Seabed Authority Website https://www.isa.org.jm/authority/term-and-conditions-use-international-seabed-authority-website	flat nodule area	Ellen Pape, ellen.pape@ugent.be	Ellen Pape
20757	genus		genus	Multicorer	01_pmn_exploration_areas			yes		Deontolaimus	DD ISA records	2015	2015	Deontolaimus	NA	de Man, 1880	2394	B4S03_MUC195	B4S03_MUC195	Deontolaimus	14.11254	deontolaimus	HumanObservation	4498.152	4498.152	4498.152	2a2d4493-2ee4-41f7-ba72-cbcdfa429d08	Chromadorea	Plectida	Camacolaimidae	-125.8716	Animalia	Nematoda	Global Sea Mineral Resources NV	Global Sea Mineral Resources NV	NA	Event	70886_1686463	Multicorer	GSRNOD15A_1_MUC195	genus	00:00:00	Uncertain	4498.152-4498.152 m	B4S03_GSRPMN1X_B4	Subject to Term and Conditions of Use of the International Seabed Authority Website https://www.isa.org.jm/authority/term-and-conditions-use-international-seabed-authority-website	flat nodule area	Ellen Pape, ellen.pape@ugent.be	Ellen Pape
123497	genus		genus	Multicorer	01_pmn_exploration_areas			yes		Desmoscolex	DD ISA records	2015	2015	Desmoscolex	NA	Clapar�de, 1863	2369	B6S02_MUC63	B6S02_MUC63	Desmoscolex	13.85414	desmoscolex	HumanObservation	4525.398	4525.398	4525.398	fa514fdc-bc3d-4377-adb4-cb2cb7613e12	Chromadorea	Desmoscolecida	Desmoscolecidae	-123.246	Animalia	Nematoda	Global Sea Mineral Resources NV	Global Sea Mineral Resources NV	NA	Event	70886_1686331	Multicorer	GSRNOD15A_1_MUC63	genus	00:00:00	Uncertain	4525.398-4525.398 m	B6S02_GSRPMN1X_B6	Subject to Term and Conditions of Use of the International Seabed Authority Website https://www.isa.org.jm/authority/term-and-conditions-use-international-seabed-authority-website	flat nodule area	Ellen Pape, ellen.pape@ugent.be	Ellen Pape
89050	genus		genus	Multicorer	01_pmn_exploration_areas			yes		Diplopeltula	DD ISA records	2015	2015	Diplopeltula	NA	Gerlach, 1950	2439	B4S03_MUC197	B4S03_MUC197	Diplopeltula	14.11254	diplopeltula	HumanObservation	4498.152	4498.152	4498.152	b535d1c0-67d6-4f59-9113-422361652119	Chromadorea	Araeolaimida	Diplopeltidae	-125.8716	Animalia	Nematoda	Global Sea Mineral Resources NV	Global Sea Mineral Resources NV	NA	Event	70886_1686465	Multicorer	GSRNOD15A_1_MUC197	genus	00:00:00	Uncertain	4498.152-4498.152 m	B4S03_GSRPMN1X_B4	Subject to Term and Conditions of Use of the International Seabed Authority Website https://www.isa.org.jm/authority/term-and-conditions-use-international-seabed-authority-website	flat nodule area	Ellen Pape, ellen.pape@ugent.be	Ellen Pape
66821	genus		genus	Multicorer	01_pmn_exploration_areas			yes		Endeolophos	DD ISA records	2015	2015	Endeolophos	NA	Boucher, 1976	227169	B6S02_MUC12	B6S02_MUC12	Endeolophos	13.85385	endeolophos	HumanObservation	4525.964	4525.964	4525.964	881230d8-2097-47be-9412-68a7c621ec73	Chromadorea	Chromadorida	Chromadoridae	-123.2551	Animalia	Nematoda	Global Sea Mineral Resources NV	Global Sea Mineral Resources NV	NA	Event	70886_1686280	Multicorer	GSRNOD15A_1_MUC12	genus	00:00:00	Uncertain	4525.964-4525.964 m	B6S02_GSRPMN1X_B6	Subject to Term and Conditions of Use of the International Seabed Authority Website https://www.isa.org.jm/authority/term-and-conditions-use-international-seabed-authority-website	flat nodule area	Ellen Pape, ellen.pape@ugent.be	Ellen Pape
37501	genus		genus	Multicorer	01_pmn_exploration_areas			yes		Leptolaimus	DD ISA records	2015	2015	Leptolaimus	NA	de Man, 1876	2407	B4N01_MUC325	B4N01_MUC325	Leptolaimus	14.70633	leptolaimus	HumanObservation	4504.075	4504.075	4504.075	4c88a82e-491e-457e-aa29-0c6ddb5d4a5c	Chromadorea	Plectida	Leptolaimidae	-125.4513	Animalia	Nematoda	Global Sea Mineral Resources NV	Global Sea Mineral Resources NV	NA	Event	70886_1686593	Multicorer	GSRNOD15A_1_MUC325	genus	00:00:00	Uncertain	4504.075-4504.075 m	B4N01_GSRPMN1X_B4	Subject to Term and Conditions of Use of the International Seabed Authority Website https://www.isa.org.jm/authority/term-and-conditions-use-international-seabed-authority-website	flat nodule area	Ellen Pape, ellen.pape@ugent.be	Ellen Pape
51148	genus		genus	Multicorer	01_pmn_exploration_areas			yes		Leptolaimus	DD ISA records	2015	2015	Leptolaimus	NA	de Man, 1876	2407	B4S03_MUC201	B4S03_MUC201	Leptolaimus	14.11254	leptolaimus	HumanObservation	4498.152	4498.152	4498.152	680d0701-ce3f-4216-8fcd-377db06a794b	Chromadorea	Plectida	Leptolaimidae	-125.8716	Animalia	Nematoda	Global Sea Mineral Resources NV	Global Sea Mineral Resources NV	NA	Event	70886_1686469	Multicorer	GSRNOD15A_1_MUC201	genus	00:00:00	Uncertain	4498.152-4498.152 m	B4S03_GSRPMN1X_B4	Subject to Term and Conditions of Use of the International Seabed Authority Website https://www.isa.org.jm/authority/term-and-conditions-use-international-seabed-authority-website	flat nodule area	Ellen Pape, ellen.pape@ugent.be	Ellen Pape
51041	genus		genus	Multicorer	01_pmn_exploration_areas			yes		Metasphaerolaimus	DD ISA records	2015	2015	Metasphaerolaimus	NA	Gourbault & Boucher, 1981	156847	B6S02_MUC127	B6S02_MUC127	Metasphaerolaimus	13.84559	metasphaerolaimus	HumanObservation	4521.974	4521.974	4521.974	67d49894-9f07-4314-bfc0-4266391f70e7	Chromadorea	Monhysterida	Sphaerolaimidae	-123.2526	Animalia	Nematoda	Global Sea Mineral Resources NV	Global Sea Mineral Resources NV	NA	Event	70886_1686395	Multicorer	GSRNOD15A_1_MUC127	genus	00:00:00	Uncertain	4521.974-4521.974 m	B6S02_GSRPMN1X_B6	Subject to Term and Conditions of Use of the International Seabed Authority Website https://www.isa.org.jm/authority/term-and-conditions-use-international-seabed-authority-website	flat nodule area	Ellen Pape, ellen.pape@ugent.be	Ellen Pape
62858	genus		genus	Multicorer	01_pmn_exploration_areas			yes		Molgolaimus	DD ISA records	2015	2015	Molgolaimus	NA	Ditlevsen, 1921	2343	B6S02_MUC130	B6S02_MUC130	Molgolaimus	13.84559	molgolaimus	HumanObservation	4521.974	4521.974	4521.974	800b49e0-89c6-4be0-b96e-48fda47bb698	Chromadorea	Desmodorida	Desmodoridae	-123.2526	Animalia	Nematoda	Global Sea Mineral Resources NV	Global Sea Mineral Resources NV	NA	Event	70886_1686398	Multicorer	GSRNOD15A_1_MUC130	genus	00:00:00	Uncertain	4521.974-4521.974 m	B6S02_GSRPMN1X_B6	Subject to Term and Conditions of Use of the International Seabed Authority Website https://www.isa.org.jm/authority/term-and-conditions-use-international-seabed-authority-website	flat nodule area	Ellen Pape, ellen.pape@ugent.be	Ellen Pape
9020	genus		genus	Multicorer	01_pmn_exploration_areas			yes		Phanodermatidae	DD ISA records	2015	2015	Phanodermatidae	NA	Filipjev, 1927	2197	B4N01_MUC369	B4N01_MUC369	Phanodermatidae	14.70649	crenopharynx/micoletzkyia	HumanObservation	4500.936	4500.936	4500.936	125ed831-ccb1-4936-b285-695c174504f9	Enoplea	Enoplida	Phanodermatidae	-125.442	Animalia	Nematoda	Global Sea Mineral Resources NV	Global Sea Mineral Resources NV	NA	Event	70886_1686637	Multicorer	GSRNOD15A_1_MUC369	genus	00:00:00	Uncertain	4500.936-4500.936 m	B4N01_GSRPMN1X_B4	Subject to Term and Conditions of Use of the International Seabed Authority Website https://www.isa.org.jm/authority/term-and-conditions-use-international-seabed-authority-website	flat nodule area	Ellen Pape, ellen.pape@ugent.be	Ellen Pape
165	genus		genus	Multicorer	01_pmn_exploration_areas			yes		Thalassoalaimus	DD ISA records	2015	2015	Thalassoalaimus	NA	de Man, 1893	2552	B6S02_MUC34	B6S02_MUC34	Thalassoalaimus	13.8538472	thalassoalaimus	HumanObservation	4525.964	4525.964	4525.964	0051081d-0979-40ab-baee-a41b5b58af06	Enoplea	Enoplida	Oxystominidae	-123.255129	Animalia	Nematoda	Global Sea Mineral Resources NV	Global Sea Mineral Resources NV	NA	Event	70886_1686302	Multicorer	GSRNOD15A_1_MUC34	genus	00:00:00	Uncertain	4525.964-4525.964 m	B6S02_GSRPMN1X_B6	Subject to Term and Conditions of Use of the International Seabed Authority Website https://www.isa.org.jm/authority/term-and-conditions-use-international-seabed-authority-website	flat nodule area	Ellen Pape, ellen.pape@ugent.be	Ellen Pape
32269	genus		genus	Multicorer	01_pmn_exploration_areas			yes		Theristus	DD ISA records	2015	2015	Theristus	NA	Bastian, 1865	2469	B6S02_MUC136	B6S02_MUC136	Theristus	13.84559	theristus	HumanObservation	4521.974	4521.974	4521.974	41ec2180-a1c4-43ec-9b67-31d1b4cc9b61	Chromadorea	Monhysterida	Xyalidae	-123.2526	Animalia	Nematoda	Global Sea Mineral Resources NV	Global Sea Mineral Resources NV	NA	Event	70886_1686404	Multicorer	GSRNOD15A_1_MUC136	genus	00:00:00	Uncertain	4521.974-4521.974 m	B6S02_GSRPMN1X_B6	Subject to Term and Conditions of Use of the International Seabed Authority Website https://www.isa.org.jm/authority/term-and-conditions-use-international-seabed-authority-website	flat nodule area	Ellen Pape, ellen.pape@ugent.be	Ellen Pape
82833	genus		genus	Multicorer	01_pmn_exploration_areas			yes		Theristus	DD ISA records	2015	2015	Theristus	NA	Bastian, 1865	2469	B6S02_MUC82	B6S02_MUC82	Theristus	13.85414	theristus	HumanObservation	4525.398	4525.398	4525.398	a8878303-0cba-417e-b265-b600cc3b135f	Chromadorea	Monhysterida	Xyalidae	-123.246	Animalia	Nematoda	Global Sea Mineral Resources NV	Global Sea Mineral Resources NV	NA	Event	70886_1686350	Multicorer	GSRNOD15A_1_MUC82	genus	00:00:00	Uncertain	4525.398-4525.398 m	B6S02_GSRPMN1X_B6	Subject to Term and Conditions of Use of the International Seabed Authority Website https://www.isa.org.jm/authority/term-and-conditions-use-international-seabed-authority-website	flat nodule area	Ellen Pape, ellen.pape@ugent.be	Ellen Pape
76830	genus		genus	Multicorer	01_pmn_exploration_areas			yes		Tricoma	DD ISA records	2015	2015	Tricoma	NA	Cobb, 1894	2379	B4N01_MUC336	B4N01_MUC336	Tricoma	14.70633	tricoma	HumanObservation	4504.075	4504.075	4504.075	9c5c737a-e9ef-4cf9-984e-755a26d6fe69	Chromadorea	Desmoscolecida	Desmoscolecidae	-125.4513	Animalia	Nematoda	Global Sea Mineral Resources NV	Global Sea Mineral Resources NV	NA	Event	70886_1686604	Multicorer	GSRNOD15A_1_MUC336	genus	00:00:00	Uncertain	4504.075-4504.075 m	B4N01_GSRPMN1X_B4	Subject to Term and Conditions of Use of the International Seabed Authority Website https://www.isa.org.jm/authority/term-and-conditions-use-international-seabed-authority-website	flat nodule area	Ellen Pape, ellen.pape@ugent.be	Ellen Pape
68189	genus		genus	Multicorer	01_pmn_exploration_areas			yes		Xyalidae	DD ISA records	2015	2015	Xyalidae	NA	Chitwood, 1951	2190	B4N01_MUC356	B4N01_MUC356	Xyalidae	14.70649	daptonema/paramonhystera	HumanObservation	4500.936	4500.936	4500.936	8aa382f9-2086-42b3-8c43-5094015dd2e2	Chromadorea	Monhysterida	Xyalidae	-125.442	Animalia	Nematoda	Global Sea Mineral Resources NV	Global Sea Mineral Resources NV	NA	Event	70886_1686624	Multicorer	GSRNOD15A_1_MUC356	genus	00:00:00	Uncertain	4500.936-4500.936 m	B4N01_GSRPMN1X_B4	Subject to Term and Conditions of Use of the International Seabed Authority Website https://www.isa.org.jm/authority/term-and-conditions-use-international-seabed-authority-website	flat nodule area	Ellen Pape, ellen.pape@ugent.be	Ellen Pape
84296	order		order	Multicorer	01_pmn_exploration_areas			yes		Copepoda	DD ISA records	2015	2015	Copepoda	NA	Milne Edwards, 1840	1080	B4N01_MUC390	B4N01_MUC390	Copepoda	14.70649	copepoda	HumanObservation	4500.936	4500.936	4500.936	ab766558-0713-40b9-80d8-1c91486eae4f	Hexanauplia	NA	NA	-125.442	Animalia	Arthropoda	Global Sea Mineral Resources NV	Global Sea Mineral Resources NV	NA	Event	70886_1686658	Multicorer	GSRNOD15A_1_MUC390	order	00:00:00	Uncertain	4500.936-4500.936 m	B4N01_GSRPMN1X_B4	Subject to Term and Conditions of Use of the International Seabed Authority Website https://www.isa.org.jm/authority/term-and-conditions-use-international-seabed-authority-website	flat nodule area	Hendrik Gheerardyn, hendrik.gheerardyn@gmail.com	Hendrik Gheerardyn
65667	species	Y	species	Multicorer	01_pmn_exploration_areas			yes	edited sciname- genus name duplicated	Erebus tenebricosus	DD ISA records	2015	2015	Erebus tenebricosus	NA	Bussau, 1993	583425	B6S02_MUC67	B6S02_MUC67	Erebussau	13.85414	erebus erebus tenebricosus	HumanObservation	4525.398	4525.398	4525.398	85a6c38a-f8dd-4250-9ce2-2c4ed759d8a5	Chromadorea	Desmoscolecida	Meyliidae	-123.246	Animalia	Nematoda	Global Sea Mineral Resources NV	Global Sea Mineral Resources NV	NA	Event	70886_1686335	Multicorer	GSRNOD15A_1_MUC67	species	00:00:00	Uncertain	4525.398-4525.398 m	B6S02_GSRPMN1X_B6	Subject to Term and Conditions of Use of the International Seabed Authority Website https://www.isa.org.jm/authority/term-and-conditions-use-international-seabed-authority-website	flat nodule area	Tania Nara Bezerra, tania.campinasbezerra@ugent.be	Tania Nara Bezerra
33077	genus		genus	Multicorer	01_pmn_exploration_areas			yes		Aegialoalaimidae	DD ISA records	2015	2015	Aegialoalaimidae	NA	Lorenzen, 1981	2175	B4N01_MUC349	B4N01_MUC349	Aegialoalaimidae	14.70649	aegialoalaimidae	HumanObservation	4500.936	4500.936	4500.936	43a14f56-6d9c-41bc-ae8a-95d1ef7ba1d8	Chromadorea	Plectida	Aegialoalaimidae	-125.442	Animalia	Nematoda	Global Sea Mineral Resources NV	Global Sea Mineral Resources NV	NA	Event	70886_1686617	Multicorer	GSRNOD15A_1_MUC349	genus	00:00:00	Uncertain	4500.936-4500.936 m	B4N01_GSRPMN1X_B4	Subject to Term and Conditions of Use of the International Seabed Authority Website https://www.isa.org.jm/authority/term-and-conditions-use-international-seabed-authority-website	flat nodule area	Ellen Pape, ellen.pape@ugent.be	Ellen Pape
61215	genus		genus	Multicorer	01_pmn_exploration_areas			yes		Chromadoridae	DD ISA records	2015	2015	Chromadoridae	NA	Filipjev, 1917	2162	B4N01_MUC312	B4N01_MUC312	Chromadoridae	14.70633	chromadoridae_no_lat_diff	HumanObservation	4504.075	4504.075	4504.075	7cab30be-05e8-4082-8f22-a92d0829ad15	Chromadorea	Chromadorida	Chromadoridae	-125.4513	Animalia	Nematoda	Global Sea Mineral Resources NV	Global Sea Mineral Resources NV	NA	Event	70886_1686580	Multicorer	GSRNOD15A_1_MUC312	genus	00:00:00	Uncertain	4504.075-4504.075 m	B4N01_GSRPMN1X_B4	Subject to Term and Conditions of Use of the International Seabed Authority Website https://www.isa.org.jm/authority/term-and-conditions-use-international-seabed-authority-website	flat nodule area	Ellen Pape, ellen.pape@ugent.be	Ellen Pape
39756	genus		genus	Multicorer	01_pmn_exploration_areas			yes		Deontolaimus	DD ISA records	2015	2015	Deontolaimus	NA	de Man, 1880	2394	B6S02_MUC62	B6S02_MUC62	Deontolaimus	13.85414	deontolaimus	HumanObservation	4525.398	4525.398	4525.398	51192ca9-3252-4dfb-93e1-d7a949a3d7cb	Chromadorea	Plectida	Camacolaimidae	-123.246	Animalia	Nematoda	Global Sea Mineral Resources NV	Global Sea Mineral Resources NV	NA	Event	70886_1686330	Multicorer	GSRNOD15A_1_MUC62	genus	00:00:00	Uncertain	4525.398-4525.398 m	B6S02_GSRPMN1X_B6	Subject to Term and Conditions of Use of the International Seabed Authority Website https://www.isa.org.jm/authority/term-and-conditions-use-international-seabed-authority-website	flat nodule area	Ellen Pape, ellen.pape@ugent.be	Ellen Pape
5722	genus		genus	Multicorer	01_pmn_exploration_areas			yes		Desmoscolex	DD ISA records	2015	2015	Desmoscolex	NA	Clapar�de, 1863	2369	B6S02_MUC9	B6S02_MUC9	Desmoscolex	13.85385	desmoscolex	HumanObservation	4525.964	4525.964	4525.964	0b9406cc-42ed-41c5-8495-d2b8b1251cfd	Chromadorea	Desmoscolecida	Desmoscolecidae	-123.2551	Animalia	Nematoda	Global Sea Mineral Resources NV	Global Sea Mineral Resources NV	NA	Event	70886_1686277	Multicorer	GSRNOD15A_1_MUC9	genus	00:00:00	Uncertain	4525.964-4525.964 m	B6S02_GSRPMN1X_B6	Subject to Term and Conditions of Use of the International Seabed Authority Website https://www.isa.org.jm/authority/term-and-conditions-use-international-seabed-authority-website	flat nodule area	Ellen Pape, ellen.pape@ugent.be	Ellen Pape
40409	genus		genus	Multicorer	01_pmn_exploration_areas			yes		Diplopeltula	DD ISA records	2015	2015	Diplopeltula	NA	Gerlach, 1950	2439	B6S02_MUC10	B6S02_MUC10	Diplopeltula	13.85385	diplopeltula	HumanObservation	4525.964	4525.964	4525.964	52688e8c-6c5b-4f39-b64d-9aac5f9a3c14	Chromadorea	Araeolaimida	Diplopeltidae	-123.2551	Animalia	Nematoda	Global Sea Mineral Resources NV	Global Sea Mineral Resources NV	NA	Event	70886_1686278	Multicorer	GSRNOD15A_1_MUC10	genus	00:00:00	Uncertain	4525.964-4525.964 m	B6S02_GSRPMN1X_B6	Subject to Term and Conditions of Use of the International Seabed Authority Website https://www.isa.org.jm/authority/term-and-conditions-use-international-seabed-authority-website	flat nodule area	Ellen Pape, ellen.pape@ugent.be	Ellen Pape
40442	genus		genus	Multicorer	01_pmn_exploration_areas			yes		Diplopeltula	DD ISA records	2015	2015	Diplopeltula	NA	Gerlach, 1950	2439	B4N01_MUC318	B4N01_MUC318	Diplopeltula	14.70633	diplopeltula	HumanObservation	4504.075	4504.075	4504.075	52770d88-37f4-4faf-b490-f942acb71a87	Chromadorea	Araeolaimida	Diplopeltidae	-125.4513	Animalia	Nematoda	Global Sea Mineral Resources NV	Global Sea Mineral Resources NV	NA	Event	70886_1686586	Multicorer	GSRNOD15A_1_MUC318	genus	00:00:00	Uncertain	4504.075-4504.075 m	B4N01_GSRPMN1X_B4	Subject to Term and Conditions of Use of the International Seabed Authority Website https://www.isa.org.jm/authority/term-and-conditions-use-international-seabed-authority-website	flat nodule area	Ellen Pape, ellen.pape@ugent.be	Ellen Pape
88447	genus		genus	Multicorer	01_pmn_exploration_areas			yes		Diplopeltula	DD ISA records	2015	2015	Diplopeltula	NA	Gerlach, 1950	2439	B6S02_MUC64	B6S02_MUC64	Diplopeltula	13.85414	diplopeltula	HumanObservation	4525.398	4525.398	4525.398	b402ab35-9d2e-434d-9ec6-61011c18a5f7	Chromadorea	Araeolaimida	Diplopeltidae	-123.246	Animalia	Nematoda	Global Sea Mineral Resources NV	Global Sea Mineral Resources NV	NA	Event	70886_1686332	Multicorer	GSRNOD15A_1_MUC64	genus	00:00:00	Uncertain	4525.398-4525.398 m	B6S02_GSRPMN1X_B6	Subject to Term and Conditions of Use of the International Seabed Authority Website https://www.isa.org.jm/authority/term-and-conditions-use-international-seabed-authority-website	flat nodule area	Ellen Pape, ellen.pape@ugent.be	Ellen Pape
90689	genus		genus	Multicorer	01_pmn_exploration_areas			yes		Leptolaimus	DD ISA records	2015	2015	Leptolaimus	NA	de Man, 1876	2407	B6S02_MUC71	B6S02_MUC71	Leptolaimus	13.85414	leptolaimus	HumanObservation	4525.398	4525.398	4525.398	b88ce53f-bf2e-449d-9a6d-fa4e785d650d	Chromadorea	Plectida	Leptolaimidae	-123.246	Animalia	Nematoda	Global Sea Mineral Resources NV	Global Sea Mineral Resources NV	NA	Event	70886_1686339	Multicorer	GSRNOD15A_1_MUC71	genus	00:00:00	Uncertain	4525.398-4525.398 m	B6S02_GSRPMN1X_B6	Subject to Term and Conditions of Use of the International Seabed Authority Website https://www.isa.org.jm/authority/term-and-conditions-use-international-seabed-authority-website	flat nodule area	Ellen Pape, ellen.pape@ugent.be	Ellen Pape
61460	genus		genus	Multicorer	01_pmn_exploration_areas			yes		Prototricoma	DD ISA records	2015	2015	Prototricoma	NA	Timm, 1970	227253	B6S02_MUC78	B6S02_MUC78	Prototricoma	13.85414	prototricoma	HumanObservation	4525.398	4525.398	4525.398	7d234f23-cb4d-4fea-9105-cfd3ddf63a3d	Chromadorea	Desmoscolecida	Desmoscolecidae	-123.246	Animalia	Nematoda	Global Sea Mineral Resources NV	Global Sea Mineral Resources NV	NA	Event	70886_1686346	Multicorer	GSRNOD15A_1_MUC78	genus	00:00:00	Uncertain	4525.398-4525.398 m	B6S02_GSRPMN1X_B6	Subject to Term and Conditions of Use of the International Seabed Authority Website https://www.isa.org.jm/authority/term-and-conditions-use-international-seabed-authority-website	flat nodule area	Ellen Pape, ellen.pape@ugent.be	Ellen Pape
107115	genus		genus	Multicorer	01_pmn_exploration_areas			yes		Prototricoma	DD ISA records	2015	2015	Prototricoma	NA	Timm, 1970	227253	B6S02_MUC30	B6S02_MUC30	Prototricoma	13.85385	prototricoma	HumanObservation	4525.964	4525.964	4525.964	d9873ab2-5f7d-4bf8-9f77-860b8896c3b5	Chromadorea	Desmoscolecida	Desmoscolecidae	-123.2551	Animalia	Nematoda	Global Sea Mineral Resources NV	Global Sea Mineral Resources NV	NA	Event	70886_1686298	Multicorer	GSRNOD15A_1_MUC30	genus	00:00:00	Uncertain	4525.964-4525.964 m	B6S02_GSRPMN1X_B6	Subject to Term and Conditions of Use of the International Seabed Authority Website https://www.isa.org.jm/authority/term-and-conditions-use-international-seabed-authority-website	flat nodule area	Ellen Pape, ellen.pape@ugent.be	Ellen Pape
65069	genus		genus	Multicorer	01_pmn_exploration_areas			yes		Syringolaimus	DD ISA records	2015	2015	Syringolaimus	NA	de Man, 1888	2526	B4S03_MUC181	B4S03_MUC181	Syringolaimus	14.1178	syringolaimus	HumanObservation	4490.345	4490.345	4490.345	847b19a7-ac82-437b-9711-b177d5611d66	Enoplea	Enoplida	Rhabdolaimidae	-125.8791	Animalia	Nematoda	Global Sea Mineral Resources NV	Global Sea Mineral Resources NV	NA	Event	70886_1686449	Multicorer	GSRNOD15A_1_MUC181	genus	00:00:00	Uncertain	4490.345-4490.345 m	B4S03_GSRPMN1X_B4	Subject to Term and Conditions of Use of the International Seabed Authority Website https://www.isa.org.jm/authority/term-and-conditions-use-international-seabed-authority-website	flat nodule area	Ellen Pape, ellen.pape@ugent.be	Ellen Pape
107837	genus		genus	Multicorer	01_pmn_exploration_areas			yes		Tricoma	DD ISA records	2015	2015	Tricoma	NA	Cobb, 1894	2379	B4N01_MUC379	B4N01_MUC379	Tricoma	14.70649	tricoma	HumanObservation	4500.936	4500.936	4500.936	daf6c8ec-86d4-43ee-92eb-02199e788db7	Chromadorea	Desmoscolecida	Desmoscolecidae	-125.442	Animalia	Nematoda	Global Sea Mineral Resources NV	Global Sea Mineral Resources NV	NA	Event	70886_1686647	Multicorer	GSRNOD15A_1_MUC379	genus	00:00:00	Uncertain	4500.936-4500.936 m	B4N01_GSRPMN1X_B4	Subject to Term and Conditions of Use of the International Seabed Authority Website https://www.isa.org.jm/authority/term-and-conditions-use-international-seabed-authority-website	flat nodule area	Ellen Pape, ellen.pape@ugent.be	Ellen Pape
4493	genus		genus	Multicorer	01_pmn_exploration_areas			yes		Xyalidae	DD ISA records	2015	2015	Xyalidae	NA	Chitwood, 1951	2190	B4S03_MUC243	B4S03_MUC243	Xyalidae	14.10422	daptonema/paramonhystera	HumanObservation	4470.305	4470.305	4470.305	09297217-0bba-4da1-87e5-3d54abf2b14e	Chromadorea	Monhysterida	Xyalidae	-125.8783	Animalia	Nematoda	Global Sea Mineral Resources NV	Global Sea Mineral Resources NV	NA	Event	70886_1686511	Multicorer	GSRNOD15A_1_MUC243	genus	00:00:00	Uncertain	4470.305-4470.305 m	B4S03_GSRPMN1X_B4	Subject to Term and Conditions of Use of the International Seabed Authority Website https://www.isa.org.jm/authority/term-and-conditions-use-international-seabed-authority-website	flat nodule area	Ellen Pape, ellen.pape@ugent.be	Ellen Pape
48283	genus		genus	Multicorer	01_pmn_exploration_areas			yes		Xyalidae	DD ISA records	2015	2015	Xyalidae	NA	Chitwood, 1951	2190	B6S02_MUC7	B6S02_MUC7	Xyalidae	13.85385	daptonema/paramonhystera	HumanObservation	4525.964	4525.964	4525.964	62432483-f57b-4d2f-bc9f-839c7ccb3727	Chromadorea	Monhysterida	Xyalidae	-123.2551	Animalia	Nematoda	Global Sea Mineral Resources NV	Global Sea Mineral Resources NV	NA	Event	70886_1686275	Multicorer	GSRNOD15A_1_MUC7	genus	00:00:00	Uncertain	4525.964-4525.964 m	B6S02_GSRPMN1X_B6	Subject to Term and Conditions of Use of the International Seabed Authority Website https://www.isa.org.jm/authority/term-and-conditions-use-international-seabed-authority-website	flat nodule area	Ellen Pape, ellen.pape@ugent.be	Ellen Pape
24967	order		order	Multicorer	01_pmn_exploration_areas			yes		Copepoda	DD ISA records	2015	2015	Copepoda	NA	Milne Edwards, 1840	1080	B4S03_MUC235	B4S03_MUC235	Copepoda	14.11254	copepoda	HumanObservation	4498.152	4498.152	4498.152	32db7880-f9d2-4a10-9ff6-8972f8cf219c	Hexanauplia	NA	NA	-125.8716	Animalia	Arthropoda	Global Sea Mineral Resources NV	Global Sea Mineral Resources NV	NA	Event	70886_1686503	Multicorer	GSRNOD15A_1_MUC235	order	00:00:00	Uncertain	4498.152-4498.152 m	B4S03_GSRPMN1X_B4	Subject to Term and Conditions of Use of the International Seabed Authority Website https://www.isa.org.jm/authority/term-and-conditions-use-international-seabed-authority-website	flat nodule area	Hendrik Gheerardyn, hendrik.gheerardyn@gmail.com	Hendrik Gheerardyn
111735	order		order	Multicorer	01_pmn_exploration_areas			yes		Copepoda	DD ISA records	2015	2015	Copepoda	NA	Milne Edwards, 1840	1080	B4N01_MUC306	B4N01_MUC306	Copepoda	14.7063	copepoda	HumanObservation	4509.029	4509.029	4509.029	e2bfac39-0397-4006-aab3-1fe52d353bba	Hexanauplia	NA	NA	-125.4609	Animalia	Arthropoda	Global Sea Mineral Resources NV	Global Sea Mineral Resources NV	NA	Event	70886_1686574	Multicorer	GSRNOD15A_1_MUC306	order	00:00:00	Uncertain	4509.029-4509.029 m	B4N01_GSRPMN1X_B4	Subject to Term and Conditions of Use of the International Seabed Authority Website https://www.isa.org.jm/authority/term-and-conditions-use-international-seabed-authority-website	flat nodule area	Hendrik Gheerardyn, hendrik.gheerardyn@gmail.com	Hendrik Gheerardyn
44205	genus		genus	Multicorer	01_pmn_exploration_areas			yes		Chromadoridae	DD ISA records	2015	2015	Chromadoridae	NA	Filipjev, 1917	2162	B4N01_MUC282	B4N01_MUC282	Chromadoridae	14.7063	chromadoridae_no_lat_diff	HumanObservation	4509.029	4509.029	4509.029	5a1a0cd1-85b1-4a34-8d7e-253d138c3eea	Chromadorea	Chromadorida	Chromadoridae	-125.4609	Animalia	Nematoda	Global Sea Mineral Resources NV	Global Sea Mineral Resources NV	NA	Event	70886_1686550	Multicorer	GSRNOD15A_1_MUC282	genus	00:00:00	Uncertain	4509.029-4509.029 m	B4N01_GSRPMN1X_B4	Subject to Term and Conditions of Use of the International Seabed Authority Website https://www.isa.org.jm/authority/term-and-conditions-use-international-seabed-authority-website	flat nodule area	Ellen Pape, ellen.pape@ugent.be	Ellen Pape
62196	genus		genus	Multicorer	01_pmn_exploration_areas			yes		Chromadoridae	DD ISA records	2015	2015	Chromadoridae	NA	Filipjev, 1917	2162	B4S03_MUC240	B4S03_MUC240	Chromadoridae	14.10422	chromadoridae_no_lat_diff	HumanObservation	4470.305	4470.305	4470.305	7e9a2a84-0bf4-4766-8082-49cf09138ad3	Chromadorea	Chromadorida	Chromadoridae	-125.8783	Animalia	Nematoda	Global Sea Mineral Resources NV	Global Sea Mineral Resources NV	NA	Event	70886_1686508	Multicorer	GSRNOD15A_1_MUC240	genus	00:00:00	Uncertain	4470.305-4470.305 m	B4S03_GSRPMN1X_B4	Subject to Term and Conditions of Use of the International Seabed Authority Website https://www.isa.org.jm/authority/term-and-conditions-use-international-seabed-authority-website	flat nodule area	Ellen Pape, ellen.pape@ugent.be	Ellen Pape
32416	genus		genus	Multicorer	01_pmn_exploration_areas			yes		Deontolaimus	DD ISA records	2015	2015	Deontolaimus	NA	de Man, 1880	2394	B6S02_MUC8	B6S02_MUC8	Deontolaimus	13.85385	deontolaimus	HumanObservation	4525.964	4525.964	4525.964	4248abad-f9fb-4e0c-890a-51ca904282e8	Chromadorea	Plectida	Camacolaimidae	-123.2551	Animalia	Nematoda	Global Sea Mineral Resources NV	Global Sea Mineral Resources NV	NA	Event	70886_1686276	Multicorer	GSRNOD15A_1_MUC8	genus	00:00:00	Uncertain	4525.964-4525.964 m	B6S02_GSRPMN1X_B6	Subject to Term and Conditions of Use of the International Seabed Authority Website https://www.isa.org.jm/authority/term-and-conditions-use-international-seabed-authority-website	flat nodule area	Ellen Pape, ellen.pape@ugent.be	Ellen Pape
70407	genus		genus	Multicorer	01_pmn_exploration_areas			yes		Deontolaimus	DD ISA records	2015	2015	Deontolaimus	NA	de Man, 1880	2394	B4N01_MUC316	B4N01_MUC316	Deontolaimus	14.70633	deontolaimus	HumanObservation	4504.075	4504.075	4504.075	8f3c505f-f970-4762-a603-b9f3c6a22388	Chromadorea	Plectida	Camacolaimidae	-125.4513	Animalia	Nematoda	Global Sea Mineral Resources NV	Global Sea Mineral Resources NV	NA	Event	70886_1686584	Multicorer	GSRNOD15A_1_MUC316	genus	00:00:00	Uncertain	4504.075-4504.075 m	B4N01_GSRPMN1X_B4	Subject to Term and Conditions of Use of the International Seabed Authority Website https://www.isa.org.jm/authority/term-and-conditions-use-international-seabed-authority-website	flat nodule area	Ellen Pape, ellen.pape@ugent.be	Ellen Pape
77213	genus		genus	Multicorer	01_pmn_exploration_areas			yes		Desmoscolex	DD ISA records	2015	2015	Desmoscolex	NA	Clapar�de, 1863	2369	B4N01_MUC317	B4N01_MUC317	Desmoscolex	14.70633	desmoscolex	HumanObservation	4504.075	4504.075	4504.075	9d316bf3-7d23-4a0e-975e-19e7666b65c6	Chromadorea	Desmoscolecida	Desmoscolecidae	-125.4513	Animalia	Nematoda	Global Sea Mineral Resources NV	Global Sea Mineral Resources NV	NA	Event	70886_1686585	Multicorer	GSRNOD15A_1_MUC317	genus	00:00:00	Uncertain	4504.075-4504.075 m	B4N01_GSRPMN1X_B4	Subject to Term and Conditions of Use of the International Seabed Authority Website https://www.isa.org.jm/authority/term-and-conditions-use-international-seabed-authority-website	flat nodule area	Ellen Pape, ellen.pape@ugent.be	Ellen Pape
4683	genus		genus	Multicorer	01_pmn_exploration_areas			yes		Manganonema	DD ISA records	2015	2015	Manganonema	NA	Bussau, 1993	233963	B4N01_MUC294	B4N01_MUC294	Manganonema	14.7063	manganonema	HumanObservation	4509.029	4509.029	4509.029	09911373-7509-4a4a-868c-2dd10c88546b	Chromadorea	Monhysterida	Xyalidae	-125.4609	Animalia	Nematoda	Global Sea Mineral Resources NV	Global Sea Mineral Resources NV	NA	Event	70886_1686562	Multicorer	GSRNOD15A_1_MUC294	genus	00:00:00	Uncertain	4509.029-4509.029 m	B4N01_GSRPMN1X_B4	Subject to Term and Conditions of Use of the International Seabed Authority Website https://www.isa.org.jm/authority/term-and-conditions-use-international-seabed-authority-website	flat nodule area	Ellen Pape, ellen.pape@ugent.be	Ellen Pape
22048	genus		genus	Multicorer	01_pmn_exploration_areas			yes		Microlaimidae	DD ISA records	2015	2015	Microlaimidae	NA	Micoletzky, 1922	2171	B4S03_MUC206	B4S03_MUC206	Microlaimidae	14.11254	microlaimus/aponema	HumanObservation	4498.152	4498.152	4498.152	2cb88357-ca4c-4a06-badc-a1b9155e5bee	Chromadorea	Desmodorida	Microlaimidae	-125.8716	Animalia	Nematoda	Global Sea Mineral Resources NV	Global Sea Mineral Resources NV	NA	Event	70886_1686474	Multicorer	GSRNOD15A_1_MUC206	genus	00:00:00	Uncertain	4498.152-4498.152 m	B4S03_GSRPMN1X_B4	Subject to Term and Conditions of Use of the International Seabed Authority Website https://www.isa.org.jm/authority/term-and-conditions-use-international-seabed-authority-website	flat nodule area	Ellen Pape, ellen.pape@ugent.be	Ellen Pape
68730	genus		genus	Multicorer	01_pmn_exploration_areas			yes		Tricoma	DD ISA records	2015	2015	Tricoma	NA	Cobb, 1894	2379	B4N01_MUC302	B4N01_MUC302	Tricoma	14.7063	tricoma	HumanObservation	4509.029	4509.029	4509.029	8bb4895f-9fc9-4fc7-a393-162be430cfb1	Chromadorea	Desmoscolecida	Desmoscolecidae	-125.4609	Animalia	Nematoda	Global Sea Mineral Resources NV	Global Sea Mineral Resources NV	NA	Event	70886_1686570	Multicorer	GSRNOD15A_1_MUC302	genus	00:00:00	Uncertain	4509.029-4509.029 m	B4N01_GSRPMN1X_B4	Subject to Term and Conditions of Use of the International Seabed Authority Website https://www.isa.org.jm/authority/term-and-conditions-use-international-seabed-authority-website	flat nodule area	Ellen Pape, ellen.pape@ugent.be	Ellen Pape
101431	genus		genus	Multicorer	01_pmn_exploration_areas			yes		Tricoma	DD ISA records	2015	2015	Tricoma	NA	Cobb, 1894	2379	B4S03_MUC183	B4S03_MUC183	Tricoma	14.1178	tricoma	HumanObservation	4490.345	4490.345	4490.345	ce2dd163-55e3-4476-b81f-65cbe2be26d1	Chromadorea	Desmoscolecida	Desmoscolecidae	-125.8791	Animalia	Nematoda	Global Sea Mineral Resources NV	Global Sea Mineral Resources NV	NA	Event	70886_1686451	Multicorer	GSRNOD15A_1_MUC183	genus	00:00:00	Uncertain	4490.345-4490.345 m	B4S03_GSRPMN1X_B4	Subject to Term and Conditions of Use of the International Seabed Authority Website https://www.isa.org.jm/authority/term-and-conditions-use-international-seabed-authority-website	flat nodule area	Ellen Pape, ellen.pape@ugent.be	Ellen Pape
95259	genus		genus	Multicorer	01_pmn_exploration_areas			yes		Xyalidae	DD ISA records	2015	2015	Xyalidae	NA	Chitwood, 1951	2190	B6S02_MUC61	B6S02_MUC61	Xyalidae	13.85414	daptonema/paramonhystera	HumanObservation	4525.398	4525.398	4525.398	c1b674b5-a2e5-47fe-bc92-c328b8936697	Chromadorea	Monhysterida	Xyalidae	-123.246	Animalia	Nematoda	Global Sea Mineral Resources NV	Global Sea Mineral Resources NV	NA	Event	70886_1686329	Multicorer	GSRNOD15A_1_MUC61	genus	00:00:00	Uncertain	4525.398-4525.398 m	B6S02_GSRPMN1X_B6	Subject to Term and Conditions of Use of the International Seabed Authority Website https://www.isa.org.jm/authority/term-and-conditions-use-international-seabed-authority-website	flat nodule area	Ellen Pape, ellen.pape@ugent.be	Ellen Pape
97097	genus		genus	Multicorer	01_pmn_exploration_areas			yes		Xyalidae	DD ISA records	2015	2015	Xyalidae	NA	Chitwood, 1951	2190	B4N01_MUC285	B4N01_MUC285	Xyalidae	14.7063	daptonema/paramonhystera	HumanObservation	4509.029	4509.029	4509.029	c5800436-04ea-4c8c-855a-cf084ed9cf81	Chromadorea	Monhysterida	Xyalidae	-125.4609	Animalia	Nematoda	Global Sea Mineral Resources NV	Global Sea Mineral Resources NV	NA	Event	70886_1686553	Multicorer	GSRNOD15A_1_MUC285	genus	00:00:00	Uncertain	4509.029-4509.029 m	B4N01_GSRPMN1X_B4	Subject to Term and Conditions of Use of the International Seabed Authority Website https://www.isa.org.jm/authority/term-and-conditions-use-international-seabed-authority-website	flat nodule area	Ellen Pape, ellen.pape@ugent.be	Ellen Pape
13907	order		order	Multicorer	01_pmn_exploration_areas			yes		Copepoda	DD ISA records	2015	2015	Copepoda	NA	Milne Edwards, 1840	1080	B6S02_MUC156	B6S02_MUC156	Copepoda	13.84559	copepoda	HumanObservation	4521.974	4521.974	4521.974	1c486a83-4e52-41fa-82ef-55dc9c9d22a3	Hexanauplia	NA	NA	-123.2526	Animalia	Arthropoda	Global Sea Mineral Resources NV	Global Sea Mineral Resources NV	NA	Event	70886_1686424	Multicorer	GSRNOD15A_1_MUC156	order	00:00:00	Uncertain	4521.974-4521.974 m	B6S02_GSRPMN1X_B6	Subject to Term and Conditions of Use of the International Seabed Authority Website https://www.isa.org.jm/authority/term-and-conditions-use-international-seabed-authority-website	flat nodule area	Hendrik Gheerardyn, hendrik.gheerardyn@gmail.com	Hendrik Gheerardyn
69795	order		order	Multicorer	01_pmn_exploration_areas			yes		Copepoda	DD ISA records	2015	2015	Copepoda	NA	Milne Edwards, 1840	1080	B4S03_MUC278	B4S03_MUC278	Copepoda	14.10422	copepoda	HumanObservation	4470.305	4470.305	4470.305	8debaa31-2f4f-4c9e-9091-6487bf6b2470	Hexanauplia	NA	NA	-125.8783	Animalia	Arthropoda	Global Sea Mineral Resources NV	Global Sea Mineral Resources NV	NA	Event	70886_1686546	Multicorer	GSRNOD15A_1_MUC278	order	00:00:00	Uncertain	4470.305-4470.305 m	B4S03_GSRPMN1X_B4	Subject to Term and Conditions of Use of the International Seabed Authority Website https://www.isa.org.jm/authority/term-and-conditions-use-international-seabed-authority-website	flat nodule area	Hendrik Gheerardyn, hendrik.gheerardyn@gmail.com	Hendrik Gheerardyn
12046	genus		genus	Multicorer	01_pmn_exploration_areas			yes		Chromadoridae	DD ISA records	2015	2015	Chromadoridae	NA	Filipjev, 1917	2162	B6S02_MUC110	B6S02_MUC110	Chromadoridae	13.84559	chromadoridae_no_lat_diff	HumanObservation	4521.974	4521.974	4521.974	18691e44-2f31-4887-97be-e4fa8b2cb1e3	Chromadorea	Chromadorida	Chromadoridae	-123.2526	Animalia	Nematoda	Global Sea Mineral Resources NV	Global Sea Mineral Resources NV	NA	Event	70886_1686378	Multicorer	GSRNOD15A_1_MUC110	genus	00:00:00	Uncertain	4521.974-4521.974 m	B6S02_GSRPMN1X_B6	Subject to Term and Conditions of Use of the International Seabed Authority Website https://www.isa.org.jm/authority/term-and-conditions-use-international-seabed-authority-website	flat nodule area	Ellen Pape, ellen.pape@ugent.be	Ellen Pape
60870	genus		genus	Multicorer	01_pmn_exploration_areas			yes		Chromadoridae	DD ISA records	2015	2015	Chromadoridae	NA	Filipjev, 1917	2162	B6S02_MUC5	B6S02_MUC5	Chromadoridae	13.85385	chromadoridae_no_lat_diff	HumanObservation	4525.964	4525.964	4525.964	7bf8dee1-4132-4e1c-8e6b-1dc6e9a1aa13	Chromadorea	Chromadorida	Chromadoridae	-123.2551	Animalia	Nematoda	Global Sea Mineral Resources NV	Global Sea Mineral Resources NV	NA	Event	70886_1686273	Multicorer	GSRNOD15A_1_MUC5	genus	00:00:00	Uncertain	4525.964-4525.964 m	B6S02_GSRPMN1X_B6	Subject to Term and Conditions of Use of the International Seabed Authority Website https://www.isa.org.jm/authority/term-and-conditions-use-international-seabed-authority-website	flat nodule area	Ellen Pape, ellen.pape@ugent.be	Ellen Pape
37539	genus		genus	Multicorer	01_pmn_exploration_areas			yes		Desmoscolex	DD ISA records	2015	2015	Desmoscolex	NA	Clapar�de, 1863	2369	B4S03_MUC166	B4S03_MUC166	Desmoscolex	14.1178	desmoscolex	HumanObservation	4490.345	4490.345	4490.345	4c9c8516-539f-42e1-a97d-27e24419eb81	Chromadorea	Desmoscolecida	Desmoscolecidae	-125.8791	Animalia	Nematoda	Global Sea Mineral Resources NV	Global Sea Mineral Resources NV	NA	Event	70886_1686434	Multicorer	GSRNOD15A_1_MUC166	genus	00:00:00	Uncertain	4490.345-4490.345 m	B4S03_GSRPMN1X_B4	Subject to Term and Conditions of Use of the International Seabed Authority Website https://www.isa.org.jm/authority/term-and-conditions-use-international-seabed-authority-website	flat nodule area	Ellen Pape, ellen.pape@ugent.be	Ellen Pape
55061	genus		genus	Multicorer	01_pmn_exploration_areas			yes		Diplopeltula	DD ISA records	2015	2015	Diplopeltula	NA	Gerlach, 1950	2439	B4N01_MUC360	B4N01_MUC360	Diplopeltula	14.70649	diplopeltula	HumanObservation	4500.936	4500.936	4500.936	7022c480-1596-4848-ac6c-700eec71da3c	Chromadorea	Araeolaimida	Diplopeltidae	-125.442	Animalia	Nematoda	Global Sea Mineral Resources NV	Global Sea Mineral Resources NV	NA	Event	70886_1686628	Multicorer	GSRNOD15A_1_MUC360	genus	00:00:00	Uncertain	4500.936-4500.936 m	B4N01_GSRPMN1X_B4	Subject to Term and Conditions of Use of the International Seabed Authority Website https://www.isa.org.jm/authority/term-and-conditions-use-international-seabed-authority-website	flat nodule area	Ellen Pape, ellen.pape@ugent.be	Ellen Pape
23283	genus		genus	Multicorer	01_pmn_exploration_areas			yes		Microlaimidae	DD ISA records	2015	2015	Microlaimidae	NA	Micoletzky, 1922	2171	B4N01_MUC331	B4N01_MUC331	Microlaimidae	14.70633	microlaimus/aponema	HumanObservation	4504.075	4504.075	4504.075	2f5463b6-64ea-4977-bc9f-da709bce4be9	Chromadorea	Desmodorida	Microlaimidae	-125.4513	Animalia	Nematoda	Global Sea Mineral Resources NV	Global Sea Mineral Resources NV	NA	Event	70886_1686599	Multicorer	GSRNOD15A_1_MUC331	genus	00:00:00	Uncertain	4504.075-4504.075 m	B4N01_GSRPMN1X_B4	Subject to Term and Conditions of Use of the International Seabed Authority Website https://www.isa.org.jm/authority/term-and-conditions-use-international-seabed-authority-website	flat nodule area	Ellen Pape, ellen.pape@ugent.be	Ellen Pape
27736	genus		genus	Multicorer	01_pmn_exploration_areas			yes		Prototricoma	DD ISA records	2015	2015	Prototricoma	NA	Timm, 1970	227253	B6S02_MUC133	B6S02_MUC133	Prototricoma	13.84559	prototricoma	HumanObservation	4521.974	4521.974	4521.974	388eb579-4bf3-47fd-8588-a9e29b52c487	Chromadorea	Desmoscolecida	Desmoscolecidae	-123.2526	Animalia	Nematoda	Global Sea Mineral Resources NV	Global Sea Mineral Resources NV	NA	Event	70886_1686401	Multicorer	GSRNOD15A_1_MUC133	genus	00:00:00	Uncertain	4521.974-4521.974 m	B6S02_GSRPMN1X_B6	Subject to Term and Conditions of Use of the International Seabed Authority Website https://www.isa.org.jm/authority/term-and-conditions-use-international-seabed-authority-website	flat nodule area	Ellen Pape, ellen.pape@ugent.be	Ellen Pape
55951	genus		genus	Multicorer	01_pmn_exploration_areas			yes		Desmoscolex	DD ISA records	2015	2015	Desmoscolex	NA	Clapar�de, 1863	2369	B4N01_MUC359	B4N01_MUC359	Desmoscolex	14.70649	desmoscolex	HumanObservation	4500.936	4500.936	4500.936	72034a60-bba9-4eaa-9aac-33189af38978	Chromadorea	Desmoscolecida	Desmoscolecidae	-125.442	Animalia	Nematoda	Global Sea Mineral Resources NV	Global Sea Mineral Resources NV	NA	Event	70886_1686627	Multicorer	GSRNOD15A_1_MUC359	genus	00:00:00	Uncertain	4500.936-4500.936 m	B4N01_GSRPMN1X_B4	Subject to Term and Conditions of Use of the International Seabed Authority Website https://www.isa.org.jm/authority/term-and-conditions-use-international-seabed-authority-website	flat nodule area	Ellen Pape, ellen.pape@ugent.be	Ellen Pape
122984	genus		genus	Multicorer	01_pmn_exploration_areas			yes		Manganonema	DD ISA records	2015	2015	Manganonema	NA	Bussau, 1993	233963	B6S02_MUC124	B6S02_MUC124	Manganonema	13.84559	manganonema	HumanObservation	4521.974	4521.974	4521.974	f948d9d6-25ca-4559-86e2-70744d74ed0f	Chromadorea	Monhysterida	Xyalidae	-123.2526	Animalia	Nematoda	Global Sea Mineral Resources NV	Global Sea Mineral Resources NV	NA	Event	70886_1686392	Multicorer	GSRNOD15A_1_MUC124	genus	00:00:00	Uncertain	4521.974-4521.974 m	B6S02_GSRPMN1X_B6	Subject to Term and Conditions of Use of the International Seabed Authority Website https://www.isa.org.jm/authority/term-and-conditions-use-international-seabed-authority-website	flat nodule area	Ellen Pape, ellen.pape@ugent.be	Ellen Pape
12278	genus		genus	Multicorer	01_pmn_exploration_areas			yes		Microlaimidae	DD ISA records	2015	2015	Microlaimidae	NA	Micoletzky, 1922	2171	B4N01_MUC296	B4N01_MUC296	Microlaimidae	14.7063	microlaimus/aponema	HumanObservation	4509.029	4509.029	4509.029	18d845c0-2612-4f01-b64a-644f8e79d082	Chromadorea	Desmodorida	Microlaimidae	-125.4609	Animalia	Nematoda	Global Sea Mineral Resources NV	Global Sea Mineral Resources NV	NA	Event	70886_1686564	Multicorer	GSRNOD15A_1_MUC296	genus	00:00:00	Uncertain	4509.029-4509.029 m	B4N01_GSRPMN1X_B4	Subject to Term and Conditions of Use of the International Seabed Authority Website https://www.isa.org.jm/authority/term-and-conditions-use-international-seabed-authority-website	flat nodule area	Ellen Pape, ellen.pape@ugent.be	Ellen Pape
5392	genus		genus	Multicorer	01_pmn_exploration_areas			yes		Microlaimidae	DD ISA records	2015	2015	Microlaimidae	NA	Micoletzky, 1922	2171	B6S02_MUC25	B6S02_MUC25	Microlaimidae	13.85385	microlaimus/aponema	HumanObservation	4525.964	4525.964	4525.964	0ae4c43e-60b8-42c3-a3da-8cc351c57ab2	Chromadorea	Desmodorida	Microlaimidae	-123.2551	Animalia	Nematoda	Global Sea Mineral Resources NV	Global Sea Mineral Resources NV	NA	Event	70886_1686293	Multicorer	GSRNOD15A_1_MUC25	genus	00:00:00	Uncertain	4525.964-4525.964 m	B6S02_GSRPMN1X_B6	Subject to Term and Conditions of Use of the International Seabed Authority Website https://www.isa.org.jm/authority/term-and-conditions-use-international-seabed-authority-website	flat nodule area	Ellen Pape, ellen.pape@ugent.be	Ellen Pape
33866	genus		genus	Multicorer	01_pmn_exploration_areas			yes		Tricoma	DD ISA records	2015	2015	Tricoma	NA	Cobb, 1894	2379	B6S02_MUC137	B6S02_MUC137	Tricoma	13.84559	tricoma	HumanObservation	4521.974	4521.974	4521.974	4518ec21-9b60-4ad5-bc97-2789c2853005	Chromadorea	Desmoscolecida	Desmoscolecidae	-123.2526	Animalia	Nematoda	Global Sea Mineral Resources NV	Global Sea Mineral Resources NV	NA	Event	70886_1686405	Multicorer	GSRNOD15A_1_MUC137	genus	00:00:00	Uncertain	4521.974-4521.974 m	B6S02_GSRPMN1X_B6	Subject to Term and Conditions of Use of the International Seabed Authority Website https://www.isa.org.jm/authority/term-and-conditions-use-international-seabed-authority-website	flat nodule area	Ellen Pape, ellen.pape@ugent.be	Ellen Pape
26751	genus		genus	Multicorer	01_pmn_exploration_areas			yes		Manganonema	DD ISA records	2015	2015	Manganonema	NA	Bussau, 1993	233963	B6S02_MUC72	B6S02_MUC72	Manganonema	13.85414	manganonema	HumanObservation	4525.398	4525.398	4525.398	367952a0-d1f9-45e2-b634-fb002bc60b78	Chromadorea	Monhysterida	Xyalidae	-123.246	Animalia	Nematoda	Global Sea Mineral Resources NV	Global Sea Mineral Resources NV	NA	Event	70886_1686340	Multicorer	GSRNOD15A_1_MUC72	genus	00:00:00	Uncertain	4525.398-4525.398 m	B6S02_GSRPMN1X_B6	Subject to Term and Conditions of Use of the International Seabed Authority Website https://www.isa.org.jm/authority/term-and-conditions-use-international-seabed-authority-website	flat nodule area	Ellen Pape, ellen.pape@ugent.be	Ellen Pape
113741	genus		genus	Multicorer	01_pmn_exploration_areas			yes		Leptolaimus	DD ISA records	2015	2015	Leptolaimus	NA	de Man, 1876	2407	B6S02_MUC122	B6S02_MUC122	Leptolaimus	13.84559	leptolaimus	HumanObservation	4521.974	4521.974	4521.974	e6e8d288-9480-4b02-acfc-a7f757e5e981	Chromadorea	Plectida	Leptolaimidae	-123.2526	Animalia	Nematoda	Global Sea Mineral Resources NV	Global Sea Mineral Resources NV	NA	Event	70886_1686390	Multicorer	GSRNOD15A_1_MUC122	genus	00:00:00	Uncertain	4521.974-4521.974 m	B6S02_GSRPMN1X_B6	Subject to Term and Conditions of Use of the International Seabed Authority Website https://www.isa.org.jm/authority/term-and-conditions-use-international-seabed-authority-website	flat nodule area	Ellen Pape, ellen.pape@ugent.be	Ellen Pape
125040	genus		genus	Multicorer	01_pmn_exploration_areas			yes		Microlaimidae	DD ISA records	2015	2015	Microlaimidae	NA	Micoletzky, 1922	2171	B6S02_MUC129	B6S02_MUC129	Microlaimidae	13.84559	microlaimus/aponema	HumanObservation	4521.974	4521.974	4521.974	fd67662a-27b5-4cdc-b46e-3d97e7fd0882	Chromadorea	Desmodorida	Microlaimidae	-123.2526	Animalia	Nematoda	Global Sea Mineral Resources NV	Global Sea Mineral Resources NV	NA	Event	70886_1686397	Multicorer	GSRNOD15A_1_MUC129	genus	00:00:00	Uncertain	4521.974-4521.974 m	B6S02_GSRPMN1X_B6	Subject to Term and Conditions of Use of the International Seabed Authority Website https://www.isa.org.jm/authority/term-and-conditions-use-international-seabed-authority-website	flat nodule area	Ellen Pape, ellen.pape@ugent.be	Ellen Pape
89415	genus		genus	Multicorer	01_pmn_exploration_areas			yes		Prototricoma	DD ISA records	2015	2015	Prototricoma	NA	Timm, 1970	227253	B4N01_MUC300	B4N01_MUC300	Prototricoma	14.7063	prototricoma	HumanObservation	4509.029	4509.029	4509.029	b5e8f768-cd92-4bfb-a84d-e04f3254a7a9	Chromadorea	Desmoscolecida	Desmoscolecidae	-125.4609	Animalia	Nematoda	Global Sea Mineral Resources NV	Global Sea Mineral Resources NV	NA	Event	70886_1686568	Multicorer	GSRNOD15A_1_MUC300	genus	00:00:00	Uncertain	4509.029-4509.029 m	B4N01_GSRPMN1X_B4	Subject to Term and Conditions of Use of the International Seabed Authority Website https://www.isa.org.jm/authority/term-and-conditions-use-international-seabed-authority-website	flat nodule area	Ellen Pape, ellen.pape@ugent.be	Ellen Pape
18353	genus		genus	Multicorer	01_pmn_exploration_areas			yes		Acantholaimus	DD ISA records	2015	2015	Acantholaimus	NA	Allg�n, 1933	2303	B6S02_MUC1	B6S02_MUC1	Acantholaimus	13.85385	acantholaimus	HumanObservation	4525.964	4525.964	4525.964	25777aba-99b0-4262-9ab1-599578c1f6bc	Chromadorea	Chromadorida	Chromadoridae	-123.2551	Animalia	Nematoda	Global Sea Mineral Resources NV	Global Sea Mineral Resources NV	NA	Event	70886_1686269	Multicorer	GSRNOD15A_1_MUC1	genus	00:00:00	Uncertain	4525.964-4525.964 m	B6S02_GSRPMN1X_B6	Subject to Term and Conditions of Use of the International Seabed Authority Website https://www.isa.org.jm/authority/term-and-conditions-use-international-seabed-authority-website	flat nodule area	Ellen Pape, ellen.pape@ugent.be	Ellen Pape
56463	genus		genus	Multicorer	01_pmn_exploration_areas			yes		Acantholaimus	DD ISA records	2015	2015	Acantholaimus	NA	Allg�n, 1933	2303	B6S02_MUC106	B6S02_MUC106	Acantholaimus	13.84559	acantholaimus	HumanObservation	4521.974	4521.974	4521.974	730ba038-683f-4528-8ef1-2759667f74f6	Chromadorea	Chromadorida	Chromadoridae	-123.2526	Animalia	Nematoda	Global Sea Mineral Resources NV	Global Sea Mineral Resources NV	NA	Event	70886_1686374	Multicorer	GSRNOD15A_1_MUC106	genus	00:00:00	Uncertain	4521.974-4521.974 m	B6S02_GSRPMN1X_B6	Subject to Term and Conditions of Use of the International Seabed Authority Website https://www.isa.org.jm/authority/term-and-conditions-use-international-seabed-authority-website	flat nodule area	Ellen Pape, ellen.pape@ugent.be	Ellen Pape
24041	genus		genus	Multicorer	01_pmn_exploration_areas			yes		Acantholaimus	DD ISA records	2015	2015	Acantholaimus	NA	Allg�n, 1933	2303	B4S03_MUC236	B4S03_MUC236	Acantholaimus	14.10422	acantholaimus	HumanObservation	4470.305	4470.305	4470.305	30dd4de2-ab2c-40c7-9417-0ed2652fa81e	Chromadorea	Chromadorida	Chromadoridae	-125.8783	Animalia	Nematoda	Global Sea Mineral Resources NV	Global Sea Mineral Resources NV	NA	Event	70886_1686504	Multicorer	GSRNOD15A_1_MUC236	genus	00:00:00	Uncertain	4470.305-4470.305 m	B4S03_GSRPMN1X_B4	Subject to Term and Conditions of Use of the International Seabed Authority Website https://www.isa.org.jm/authority/term-and-conditions-use-international-seabed-authority-website	flat nodule area	Ellen Pape, ellen.pape@ugent.be	Ellen Pape
115145	genus		genus	Multicorer	01_pmn_exploration_areas			yes		Acantholaimus	DD ISA records	2015	2015	Acantholaimus	NA	Allg�n, 1933	2303	B4S03_MUC185	B4S03_MUC185	Acantholaimus	14.11254	acantholaimus	HumanObservation	4498.152	4498.152	4498.152	e9afe5da-c65f-4e04-96d8-8ecb1f5d5ffb	Chromadorea	Chromadorida	Chromadoridae	-125.8716	Animalia	Nematoda	Global Sea Mineral Resources NV	Global Sea Mineral Resources NV	NA	Event	70886_1686453	Multicorer	GSRNOD15A_1_MUC185	genus	00:00:00	Uncertain	4498.152-4498.152 m	B4S03_GSRPMN1X_B4	Subject to Term and Conditions of Use of the International Seabed Authority Website https://www.isa.org.jm/authority/term-and-conditions-use-international-seabed-authority-website	flat nodule area	Ellen Pape, ellen.pape@ugent.be	Ellen Pape
118362	genus		genus	Multicorer	01_pmn_exploration_areas			yes		Desmoscolex	DD ISA records	2015	2015	Desmoscolex	NA	Clapar�de, 1863	2369	B4S03_MUC246	B4S03_MUC246	Desmoscolex	14.10422	desmoscolex	HumanObservation	4470.305	4470.305	4470.305	f025c98d-d906-41c7-8d93-262ae421f9e3	Chromadorea	Desmoscolecida	Desmoscolecidae	-125.8783	Animalia	Nematoda	Global Sea Mineral Resources NV	Global Sea Mineral Resources NV	NA	Event	70886_1686514	Multicorer	GSRNOD15A_1_MUC246	genus	00:00:00	Uncertain	4470.305-4470.305 m	B4S03_GSRPMN1X_B4	Subject to Term and Conditions of Use of the International Seabed Authority Website https://www.isa.org.jm/authority/term-and-conditions-use-international-seabed-authority-website	flat nodule area	Ellen Pape, ellen.pape@ugent.be	Ellen Pape
2658	genus		genus	Multicorer	01_pmn_exploration_areas			yes		Prototricoma	DD ISA records	2015	2015	Prototricoma	NA	Timm, 1970	227253	B4S03_MUC211	B4S03_MUC211	Prototricoma	14.11254	prototricoma	HumanObservation	4498.152	4498.152	4498.152	056404b5-d491-4fc0-a794-e1c4f0c62a6c	Chromadorea	Desmoscolecida	Desmoscolecidae	-125.87157	Animalia	Nematoda	Global Sea Mineral Resources NV	Global Sea Mineral Resources NV	NA	Event	70886_1686479	Multicorer	GSRNOD15A_1_MUC211	genus	00:00:00	Uncertain	4498.152-4498.152 m	B4S03_GSRPMN1X_B4	Subject to Term and Conditions of Use of the International Seabed Authority Website https://www.isa.org.jm/authority/term-and-conditions-use-international-seabed-authority-website	flat nodule area	Ellen Pape, ellen.pape@ugent.be	Ellen Pape
99799	order		order	Multicorer	01_pmn_exploration_areas			yes		Copepoda	DD ISA records	2015	2015	Copepoda	NA	Milne Edwards, 1840	1080	B4N01_MUC345	B4N01_MUC345	Copepoda	14.70633	copepoda	HumanObservation	4504.075	4504.075	4504.075	cae6e4b9-7af8-48ab-bb7d-4f231a6576bd	Hexanauplia	NA	NA	-125.4513	Animalia	Arthropoda	Global Sea Mineral Resources NV	Global Sea Mineral Resources NV	NA	Event	70886_1686613	Multicorer	GSRNOD15A_1_MUC345	order	00:00:00	Uncertain	4504.075-4504.075 m	B4N01_GSRPMN1X_B4	Subject to Term and Conditions of Use of the International Seabed Authority Website https://www.isa.org.jm/authority/term-and-conditions-use-international-seabed-authority-website	flat nodule area	Hendrik Gheerardyn, hendrik.gheerardyn@gmail.com	Hendrik Gheerardyn
116481	genus		genus	Multicorer	01_pmn_exploration_areas			yes		Acantholaimus	DD ISA records	2015	2015	Acantholaimus	NA	Allg�n, 1933	2303	B4N01_MUC307	B4N01_MUC307	Acantholaimus	14.70633	acantholaimus	HumanObservation	4504.075	4504.075	4504.075	ec5e4c81-8260-4883-8fbf-ee7788382e4a	Chromadorea	Chromadorida	Chromadoridae	-125.4513	Animalia	Nematoda	Global Sea Mineral Resources NV	Global Sea Mineral Resources NV	NA	Event	70886_1686575	Multicorer	GSRNOD15A_1_MUC307	genus	00:00:00	Uncertain	4504.075-4504.075 m	B4N01_GSRPMN1X_B4	Subject to Term and Conditions of Use of the International Seabed Authority Website https://www.isa.org.jm/authority/term-and-conditions-use-international-seabed-authority-website	flat nodule area	Ellen Pape, ellen.pape@ugent.be	Ellen Pape
77350	genus		genus	Multicorer	01_pmn_exploration_areas			yes		Monhysteridae	DD ISA records	2015	2015	Monhysteridae	NA	de Man, 1876	2188	B6S02_MUC131	B6S02_MUC131	Monhysteridae	13.84559	monhystrella/thalassomonhystera	HumanObservation	4521.974	4521.974	4521.974	9d7f4ff4-f7a3-46a8-8751-57b24a8022d2	Chromadorea	Monhysterida	Monhysteridae	-123.2526	Animalia	Nematoda	Global Sea Mineral Resources NV	Global Sea Mineral Resources NV	NA	Event	70886_1686399	Multicorer	GSRNOD15A_1_MUC131	genus	00:00:00	Uncertain	4521.974-4521.974 m	B6S02_GSRPMN1X_B6	Subject to Term and Conditions of Use of the International Seabed Authority Website https://www.isa.org.jm/authority/term-and-conditions-use-international-seabed-authority-website	flat nodule area	Ellen Pape, ellen.pape@ugent.be	Ellen Pape
73405	genus		genus	Multicorer	01_pmn_exploration_areas			yes		Acantholaimus	DD ISA records	2015	2015	Acantholaimus	NA	Allg�n, 1933	2303	B4N01_MUC347	B4N01_MUC347	Acantholaimus	14.70649	acantholaimus	HumanObservation	4500.936	4500.936	4500.936	95414b7c-83b7-4bc1-b816-76d3b7ffb104	Chromadorea	Chromadorida	Chromadoridae	-125.442	Animalia	Nematoda	Global Sea Mineral Resources NV	Global Sea Mineral Resources NV	NA	Event	70886_1686615	Multicorer	GSRNOD15A_1_MUC347	genus	00:00:00	Uncertain	4500.936-4500.936 m	B4N01_GSRPMN1X_B4	Subject to Term and Conditions of Use of the International Seabed Authority Website https://www.isa.org.jm/authority/term-and-conditions-use-international-seabed-authority-website	flat nodule area	Ellen Pape, ellen.pape@ugent.be	Ellen Pape
45711	order		order	Multicorer	01_pmn_exploration_areas			yes		Copepoda	DD ISA records	2015	2015	Copepoda	NA	Milne Edwards, 1840	1080	B6S02_MUC55	B6S02_MUC55	Copepoda	13.85385	copepoda	HumanObservation	4525.964	4525.964	4525.964	5d32e534-977b-4d36-8bd3-3c36d6d116ba	Hexanauplia	NA	NA	-123.2551	Animalia	Arthropoda	Global Sea Mineral Resources NV	Global Sea Mineral Resources NV	NA	Event	70886_1686323	Multicorer	GSRNOD15A_1_MUC55	order	00:00:00	Uncertain	4525.964-4525.964 m	B6S02_GSRPMN1X_B6	Subject to Term and Conditions of Use of the International Seabed Authority Website https://www.isa.org.jm/authority/term-and-conditions-use-international-seabed-authority-website	flat nodule area	Hendrik Gheerardyn, hendrik.gheerardyn@gmail.com	Hendrik Gheerardyn
14262	genus		genus	Multicorer	01_pmn_exploration_areas			yes		Acantholaimus	DD ISA records	2015	2015	Acantholaimus	NA	Allg�n, 1933	2303	B6S02_MUC57	B6S02_MUC57	Acantholaimus	13.85414	acantholaimus	HumanObservation	4525.398	4525.398	4525.398	1cfef37e-96be-4392-aeea-5d4643e1c562	Chromadorea	Chromadorida	Chromadoridae	-123.246	Animalia	Nematoda	Global Sea Mineral Resources NV	Global Sea Mineral Resources NV	NA	Event	70886_1686325	Multicorer	GSRNOD15A_1_MUC57	genus	00:00:00	Uncertain	4525.398-4525.398 m	B6S02_GSRPMN1X_B6	Subject to Term and Conditions of Use of the International Seabed Authority Website https://www.isa.org.jm/authority/term-and-conditions-use-international-seabed-authority-website	flat nodule area	Ellen Pape, ellen.pape@ugent.be	Ellen Pape
27339	order		order	Multicorer	01_pmn_exploration_areas			yes		Copepoda	DD ISA records	2015	2015	Copepoda	NA	Milne Edwards, 1840	1080	B4N01_MUC389	B4N01_MUC389	Copepoda	14.70649	copepoda	HumanObservation	4500.936	4500.936	4500.936	37a85e55-973e-4064-a810-f1390916e5f3	Hexanauplia	NA	NA	-125.442	Animalia	Arthropoda	Global Sea Mineral Resources NV	Global Sea Mineral Resources NV	NA	Event	70886_1686657	Multicorer	GSRNOD15A_1_MUC389	order	00:00:00	Uncertain	4500.936-4500.936 m	B4N01_GSRPMN1X_B4	Subject to Term and Conditions of Use of the International Seabed Authority Website https://www.isa.org.jm/authority/term-and-conditions-use-international-seabed-authority-website	flat nodule area	Hendrik Gheerardyn, hendrik.gheerardyn@gmail.com	Hendrik Gheerardyn
11107	genus		genus	Multicorer	01_pmn_exploration_areas			yes		Acantholaimus	DD ISA records	2015	2015	Acantholaimus	NA	Allg�n, 1933	2303	B4N01_MUC280	B4N01_MUC280	Acantholaimus	14.7063	acantholaimus	HumanObservation	4509.029	4509.029	4509.029	167a2682-8be6-4d03-8ce1-82525515b4a6	Chromadorea	Chromadorida	Chromadoridae	-125.4609	Animalia	Nematoda	Global Sea Mineral Resources NV	Global Sea Mineral Resources NV	NA	Event	70886_1686548	Multicorer	GSRNOD15A_1_MUC280	genus	00:00:00	Uncertain	4509.029-4509.029 m	B4N01_GSRPMN1X_B4	Subject to Term and Conditions of Use of the International Seabed Authority Website https://www.isa.org.jm/authority/term-and-conditions-use-international-seabed-authority-website	flat nodule area	Ellen Pape, ellen.pape@ugent.be	Ellen Pape
16033	genus		genus	Multicorer	01_pmn_exploration_areas			yes		Monhysteridae	DD ISA records	2015	2015	Monhysteridae	NA	de Man, 1876	2188	B6S02_MUC75	B6S02_MUC75	Monhysteridae	13.85414	monhystrella/thalassomonhystera	HumanObservation	4525.398	4525.398	4525.398	20c4683e-6ef9-419c-90a8-49e1be133139	Chromadorea	Monhysterida	Monhysteridae	-123.246	Animalia	Nematoda	Global Sea Mineral Resources NV	Global Sea Mineral Resources NV	NA	Event	70886_1686343	Multicorer	GSRNOD15A_1_MUC75	genus	00:00:00	Uncertain	4525.398-4525.398 m	B6S02_GSRPMN1X_B6	Subject to Term and Conditions of Use of the International Seabed Authority Website https://www.isa.org.jm/authority/term-and-conditions-use-international-seabed-authority-website	flat nodule area	Ellen Pape, ellen.pape@ugent.be	Ellen Pape
75721	genus		genus	Multicorer	01_pmn_exploration_areas			yes		Acantholaimus	DD ISA records	2015	2015	Acantholaimus	NA	Allg�n, 1933	2303	B4S03_MUC157	B4S03_MUC157	Acantholaimus	14.1178	acantholaimus	HumanObservation	4490.345	4490.345	4490.345	9a0a772f-d188-471c-b364-74276df9aea1	Chromadorea	Chromadorida	Chromadoridae	-125.8791	Animalia	Nematoda	Global Sea Mineral Resources NV	Global Sea Mineral Resources NV	NA	Event	70886_1686425	Multicorer	GSRNOD15A_1_MUC157	genus	00:00:00	Uncertain	4490.345-4490.345 m	B4S03_GSRPMN1X_B4	Subject to Term and Conditions of Use of the International Seabed Authority Website https://www.isa.org.jm/authority/term-and-conditions-use-international-seabed-authority-website	flat nodule area	Ellen Pape, ellen.pape@ugent.be	Ellen Pape
4524	genus		genus	Multicorer	01_pmn_exploration_areas			yes		Monhysteridae	DD ISA records	2015	2015	Monhysteridae	NA	de Man, 1876	2188	B4S03_MUC208	B4S03_MUC208	Monhysteridae	14.11254	monhystrella/thalassomonhystera	HumanObservation	4498.152	4498.152	4498.152	093c2d99-a866-45f9-8228-178a896bddd8	Chromadorea	Monhysterida	Monhysteridae	-125.8716	Animalia	Nematoda	Global Sea Mineral Resources NV	Global Sea Mineral Resources NV	NA	Event	70886_1686476	Multicorer	GSRNOD15A_1_MUC208	genus	00:00:00	Uncertain	4498.152-4498.152 m	B4S03_GSRPMN1X_B4	Subject to Term and Conditions of Use of the International Seabed Authority Website https://www.isa.org.jm/authority/term-and-conditions-use-international-seabed-authority-website	flat nodule area	Ellen Pape, ellen.pape@ugent.be	Ellen Pape
84895	genus		genus	Multicorer	01_pmn_exploration_areas			yes		Monhysteridae	DD ISA records	2015	2015	Monhysteridae	NA	de Man, 1876	2188	B4N01_MUC298	B4N01_MUC298	Monhysteridae	14.7063	monhystrella/thalassomonhystera	HumanObservation	4509.029	4509.029	4509.029	acd8edf9-6866-466c-82b5-cebbada574f5	Chromadorea	Monhysterida	Monhysteridae	-125.4609	Animalia	Nematoda	Global Sea Mineral Resources NV	Global Sea Mineral Resources NV	NA	Event	70886_1686566	Multicorer	GSRNOD15A_1_MUC298	genus	00:00:00	Uncertain	4509.029-4509.029 m	B4N01_GSRPMN1X_B4	Subject to Term and Conditions of Use of the International Seabed Authority Website https://www.isa.org.jm/authority/term-and-conditions-use-international-seabed-authority-website	flat nodule area	Ellen Pape, ellen.pape@ugent.be	Ellen Pape
28619	order		order	Multicorer	01_pmn_exploration_areas			yes		Copepoda	DD ISA records	2015	2015	Copepoda	NA	Milne Edwards, 1840	1080	B6S02_MUC104	B6S02_MUC104	Copepoda	13.85414	copepoda	HumanObservation	4525.398	4525.398	4525.398	3a569dfd-36e7-4c5a-b1b6-44fa90946bd1	Hexanauplia	NA	NA	-123.246	Animalia	Arthropoda	Global Sea Mineral Resources NV	Global Sea Mineral Resources NV	NA	Event	70886_1686372	Multicorer	GSRNOD15A_1_MUC104	order	00:00:00	Uncertain	4525.398-4525.398 m	B6S02_GSRPMN1X_B6	Subject to Term and Conditions of Use of the International Seabed Authority Website https://www.isa.org.jm/authority/term-and-conditions-use-international-seabed-authority-website	flat nodule area	Hendrik Gheerardyn, hendrik.gheerardyn@gmail.com	Hendrik Gheerardyn
6453	order		order	Multicorer	01_pmn_exploration_areas			yes		Copepoda	DD ISA records	2015	2015	Copepoda	NA	Milne Edwards, 1840	1080	B4S03_MUC234	B4S03_MUC234	Copepoda	14.11254	copepoda	HumanObservation	4498.152	4498.152	4498.152	0d2a7f95-f637-4af6-9373-615026fc34dd	Hexanauplia	NA	NA	-125.8716	Animalia	Arthropoda	Global Sea Mineral Resources NV	Global Sea Mineral Resources NV	NA	Event	70886_1686502	Multicorer	GSRNOD15A_1_MUC234	order	00:00:00	Uncertain	4498.152-4498.152 m	B4S03_GSRPMN1X_B4	Subject to Term and Conditions of Use of the International Seabed Authority Website https://www.isa.org.jm/authority/term-and-conditions-use-international-seabed-authority-website	flat nodule area	Hendrik Gheerardyn, hendrik.gheerardyn@gmail.com	Hendrik Gheerardyn
50411	genus		genus	Multicorer	01_pmn_exploration_areas			yes		Monhysteridae	DD ISA records	2015	2015	Monhysteridae	NA	de Man, 1876	2188	B4N01_MUC371	B4N01_MUC371	Monhysteridae	14.70649	monhystrella/thalassomonhystera	HumanObservation	4500.936	4500.936	4500.936	66889e20-5c48-4f68-99fb-e96e688d4fa1	Chromadorea	Monhysterida	Monhysteridae	-125.442	Animalia	Nematoda	Global Sea Mineral Resources NV	Global Sea Mineral Resources NV	NA	Event	70886_1686639	Multicorer	GSRNOD15A_1_MUC371	genus	00:00:00	Uncertain	4500.936-4500.936 m	B4N01_GSRPMN1X_B4	Subject to Term and Conditions of Use of the International Seabed Authority Website https://www.isa.org.jm/authority/term-and-conditions-use-international-seabed-authority-website	flat nodule area	Ellen Pape, ellen.pape@ugent.be	Ellen Pape
104675	genus		genus	Multicorer	01_pmn_exploration_areas			yes		Monhysteridae	DD ISA records	2015	2015	Monhysteridae	NA	de Man, 1876	2188	B4N01_MUC332	B4N01_MUC332	Monhysteridae	14.70633	monhystrella/thalassomonhystera	HumanObservation	4504.075	4504.075	4504.075	d4a9807e-f6b4-48bc-ae6f-669cf845d475	Chromadorea	Monhysterida	Monhysteridae	-125.4513	Animalia	Nematoda	Global Sea Mineral Resources NV	Global Sea Mineral Resources NV	NA	Event	70886_1686600	Multicorer	GSRNOD15A_1_MUC332	genus	00:00:00	Uncertain	4504.075-4504.075 m	B4N01_GSRPMN1X_B4	Subject to Term and Conditions of Use of the International Seabed Authority Website https://www.isa.org.jm/authority/term-and-conditions-use-international-seabed-authority-website	flat nodule area	Ellen Pape, ellen.pape@ugent.be	Ellen Pape
109218	genus		genus	Multicorer	01_pmn_exploration_areas			yes		Monhysteridae	DD ISA records	2015	2015	Monhysteridae	NA	de Man, 1876	2188	B4S03_MUC256	B4S03_MUC256	Monhysteridae	14.10422	monhystrella/thalassomonhystera	HumanObservation	4470.305	4470.305	4470.305	ddb5f0d9-4df7-4957-be2f-c815099b5774	Chromadorea	Monhysterida	Monhysteridae	-125.8783	Animalia	Nematoda	Global Sea Mineral Resources NV	Global Sea Mineral Resources NV	NA	Event	70886_1686524	Multicorer	GSRNOD15A_1_MUC256	genus	00:00:00	Uncertain	4470.305-4470.305 m	B4S03_GSRPMN1X_B4	Subject to Term and Conditions of Use of the International Seabed Authority Website https://www.isa.org.jm/authority/term-and-conditions-use-international-seabed-authority-website	flat nodule area	Ellen Pape, ellen.pape@ugent.be	Ellen Pape
45180	genus		genus	Multicorer	01_pmn_exploration_areas			yes		Monhysteridae	DD ISA records	2015	2015	Monhysteridae	NA	de Man, 1876	2188	B6S02_MUC27	B6S02_MUC27	Monhysteridae	13.85385	monhystrella/thalassomonhystera	HumanObservation	4525.964	4525.964	4525.964	5c19df1e-2c6f-40ad-b25a-9c231d02420a	Chromadorea	Monhysterida	Monhysteridae	-123.2551	Animalia	Nematoda	Global Sea Mineral Resources NV	Global Sea Mineral Resources NV	NA	Event	70886_1686295	Multicorer	GSRNOD15A_1_MUC27	genus	00:00:00	Uncertain	4525.964-4525.964 m	B6S02_GSRPMN1X_B6	Subject to Term and Conditions of Use of the International Seabed Authority Website https://www.isa.org.jm/authority/term-and-conditions-use-international-seabed-authority-website	flat nodule area	Ellen Pape, ellen.pape@ugent.be	Ellen Pape
125745	order		order	Multicorer	01_pmn_exploration_areas			yes		Copepoda	DD ISA records	2015	2015	Copepoda	NA	Milne Edwards, 1840	1080	B6S02_MUC155	B6S02_MUC155	Copepoda	13.84559	copepoda	HumanObservation	4521.974	4521.974	4521.974	fed84876-dab6-40cb-826e-1cadfbdd8a93	Hexanauplia	NA	NA	-123.2526	Animalia	Arthropoda	Global Sea Mineral Resources NV	Global Sea Mineral Resources NV	NA	Event	70886_1686423	Multicorer	GSRNOD15A_1_MUC155	order	00:00:00	Uncertain	4521.974-4521.974 m	B6S02_GSRPMN1X_B6	Subject to Term and Conditions of Use of the International Seabed Authority Website https://www.isa.org.jm/authority/term-and-conditions-use-international-seabed-authority-website	flat nodule area	Hendrik Gheerardyn, hendrik.gheerardyn@gmail.com	Hendrik Gheerardyn
125839	genus		genus	Multicorer	01_pmn_exploration_areas			yes		Monhysteridae	DD ISA records	2015	2015	Monhysteridae	NA	de Man, 1876	2188	B4S03_MUC178	B4S03_MUC178	Monhysteridae	14.1178	monhystrella/thalassomonhystera	HumanObservation	4490.345	4490.345	4490.345	ff0806b9-1a48-4b29-b047-f22c0167db33	Chromadorea	Monhysterida	Monhysteridae	-125.8791	Animalia	Nematoda	Global Sea Mineral Resources NV	Global Sea Mineral Resources NV	NA	Event	70886_1686446	Multicorer	GSRNOD15A_1_MUC178	genus	00:00:00	Uncertain	4490.345-4490.345 m	B4S03_GSRPMN1X_B4	Subject to Term and Conditions of Use of the International Seabed Authority Website https://www.isa.org.jm/authority/term-and-conditions-use-international-seabed-authority-website	flat nodule area	Ellen Pape, ellen.pape@ugent.be	Ellen Pape
52568	temp name		family	EBS	01_pmn_exploration_areas			yes		Calanoida	DD ISA records	2013	2013	Calanoida	NA	Sars G. O., 1903	1100	UK1-A-EB05_AB1-COP7	UK1-A-EB05_AB1-COP7	Calanoida	13.93305	clausocalanoidea	HumanObservation	4181	4181	4181	6b001fd5-3746-4da0-b1fc-a679948d0253	Hexanauplia	Calanoida	NA	-116.6754	Animalia	Arthropoda	UK Seabed Resources Ltd.	UK Seabed Resources Ltd.	1	Event	70750_1637180	Benthic sled	ABYSSLINE 01 (AB01)_13_AB1-COP7	family	23:18:00	NA	4181.000-4181.000 m	UK1-A-EB05_UKSRLPMN1X	Subject to Term and Conditions of Use of the International Seabed Authority Website https://www.isa.org.jm/authority/term-and-conditions-use-international-seabed-authority-website	deep sea sediment, flat	Elenena L. Markhaseva, Jasmin Renz, markhaseva@yahoo.com, jrenz@senckenberg.de	Elenena L. Markhaseva, Jasmin Renz
84033	temp name		family	EBS	01_pmn_exploration_areas			yes		Calanoida	DD ISA records	2013	2013	Calanoida	NA	Sars G. O., 1903	1100	UK1-A-EB05_AB1-COP7	UK1-A-EB05_AB1-COP7	Calanoida	13.93305	clausocalanoidea	HumanObservation	4181	4181	4181	aaed0241-7197-459d-8c93-eea9b3d72397	Hexanauplia	Calanoida	NA	-116.6754	Animalia	Arthropoda	UK Seabed Resources Ltd.	UK Seabed Resources Ltd.	1	Event	70750_1637180	Benthic sled	ABYSSLINE 01 (AB01)_13_AB1-COP7	family	23:18:00	NA	4181.000-4181.000 m	UK1-A-EB05_UKSRLPMN1X	Subject to Term and Conditions of Use of the International Seabed Authority Website https://www.isa.org.jm/authority/term-and-conditions-use-international-seabed-authority-website	deep sea sediment, flat	Elenena L. Markhaseva, Jasmin Renz, markhaseva@yahoo.com, jrenz@senckenberg.de	Elenena L. Markhaseva, Jasmin Renz
37763	temp name		family	EBS	01_pmn_exploration_areas			yes		Calanoida	DD ISA records	2013	2013	Calanoida	NA	Sars G. O., 1903	1100	UK1-A-EB04_AB1-COP47	UK1-A-EB04_AB1-COP47	Calanoida	13.80333	clausocalanidae?	HumanObservation	4155	4155	4155	4cfc01e9-4871-4d86-85f7-3c6bbf663677	Hexanauplia	Calanoida	NA	-116.4708	Animalia	Arthropoda	UK Seabed Resources Ltd.	UK Seabed Resources Ltd.	1	Event	70750_1637220	Benthic sled	ABYSSLINE 01 (AB01)_13_AB1-COP47	family	12:48:00	NA	4155.000-4155.000 m	UK1-A-EB04_UKSRLPMN1X	Subject to Term and Conditions of Use of the International Seabed Authority Website https://www.isa.org.jm/authority/term-and-conditions-use-international-seabed-authority-website	deep sea sediment, flat	Elenena L. Markhaseva, Jasmin Renz, markhaseva@yahoo.com, jrenz@senckenberg.de	Elenena L. Markhaseva, Jasmin Renz
58699	temp name		family	EBS	01_pmn_exploration_areas			yes		Calanoida	DD ISA records	2013	2013	Calanoida	NA	Sars G. O., 1903	1100	UK1-A-EB04_AB1-COP47	UK1-A-EB04_AB1-COP47	Calanoida	13.80333	clausocalanidae?	HumanObservation	4155	4155	4155	77948e63-78d3-41d2-954d-b3a688a0d3c2	Hexanauplia	Calanoida	NA	-116.4708	Animalia	Arthropoda	UK Seabed Resources Ltd.	UK Seabed Resources Ltd.	1	Event	70750_1637220	Benthic sled	ABYSSLINE 01 (AB01)_13_AB1-COP47	family	12:48:00	NA	4155.000-4155.000 m	UK1-A-EB04_UKSRLPMN1X	Subject to Term and Conditions of Use of the International Seabed Authority Website https://www.isa.org.jm/authority/term-and-conditions-use-international-seabed-authority-website	deep sea sediment, flat	Elenena L. Markhaseva, Jasmin Renz, markhaseva@yahoo.com, jrenz@senckenberg.de	Elenena L. Markhaseva, Jasmin Renz
54334	temp name		family	ROV	01_pmn_exploration_areas			yes		Isididae	DD ISA records	2013	2013	Isididae	NA	Lamouroux, 1812	125276	UK1-A-G_AB01-RV05-CS07	UK1-A-G_AB01-RV05-CS07	Isididae	13.76038	isididae	HumanObservation	4043	4043	4043	6eba75ab-e01b-4bc9-9625-76e3efebbfb8	Anthozoa	Alcyonacea	Isididae	-116.4679	Animalia	Cnidaria	UK Seabed Resources Ltd.	UK Seabed Resources Ltd.	1	Event	70753_1637809	ROV	ABYSSLINE 01 (AB01)_13_AB01-RV05-CS07	family	19:46:00	NA	4043.000-4043.000 m	UK1-A-G_UKSRLPMN1X	Subject to Term and Conditions of Use of the International Seabed Authority Website https://www.isa.org.jm/authority/term-and-conditions-use-international-seabed-authority-website	Flat abyssal polymetallic-nodule field	Les Watling, watling@hawaii.edu	Les Watling
125793	temp name		family	ROV	01_pmn_exploration_areas			yes		Isididae	DD ISA records	2013	2013	Isididae	NA	Lamouroux, 1812	125276	UK1-A-G_AB01-RV05-CS07	UK1-A-G_AB01-RV05-CS07	Isididae	13.76038	isididae	HumanObservation	4043	4043	4043	feef9e24-13aa-4067-a615-8158419ed937	Anthozoa	Alcyonacea	Isididae	-116.4679	Animalia	Cnidaria	UK Seabed Resources Ltd.	UK Seabed Resources Ltd.	1	Event	70753_1637809	ROV	ABYSSLINE 01 (AB01)_13_AB01-RV05-CS07	family	19:46:00	NA	4043.000-4043.000 m	UK1-A-G_UKSRLPMN1X	Subject to Term and Conditions of Use of the International Seabed Authority Website https://www.isa.org.jm/authority/term-and-conditions-use-international-seabed-authority-website	Flat abyssal polymetallic-nodule field	Les Watling, watling@hawaii.edu	Les Watling
53036	species	Y	species	Box corer	01_pmn_exploration_areas			yes		Prionospio branchilucida	DD ISA records	2019	2019	Prionospio branchilucida	NA	Altamira, Glover & Paterson in Paterson et al., 2016	871993	MNBC1909_RC233	MNBC1909_RC233	Prionospio branchilucida	9.867233	prionospio branchilucida	HumanObservation	5050	5050	5050	6c089ce1-ee02-440d-bd85-dc9fa4b5208c	Polychaeta	Spionida	Spionidae	-131.7603	Animalia	Annelida	Government of the Republic of Korea	Government of the Republic of Korea	1	Event	70863_1685699	Box corer	KODOS2019_1_RC233	species	03:54:00	Uncertain	5050.000-5050.000 m	MNBC1909_KOREAPMN1X_05	Subject to Term and Conditions of Use of the International Seabed Authority Website https://www.isa.org.jm/authority/term-and-conditions-use-international-seabed-authority-website	NA	NA	NA
54966	species	Y	species	Box corer	01_pmn_exploration_areas			yes		Prionospio branchilucida	DD ISA records	2019	2019	Prionospio branchilucida	NA	Altamira, Glover & Paterson in Paterson et al., 2016	871993	MNBC1906_RC251	MNBC1906_RC251	Prionospio branchilucida	9.828333	prionospio branchilucida	HumanObservation	5014	5014	5014	6ff7c9eb-aebc-40dc-8747-951fa5c3ce91	Polychaeta	Spionida	Spionidae	-131.7254	Animalia	Annelida	Government of the Republic of Korea	Government of the Republic of Korea	1	Event	70863_1685717	Box corer	KODOS2019_1_RC251	species	22:43:00	Uncertain	5014.000-5014.000 m	MNBC1906_KOREAPMN1X_05	Subject to Term and Conditions of Use of the International Seabed Authority Website https://www.isa.org.jm/authority/term-and-conditions-use-international-seabed-authority-website	NA	NA	NA
64273	species	Y	species	Box corer	01_pmn_exploration_areas			yes		Prionospio branchilucida	DD ISA records	2019	2019	Prionospio branchilucida	NA	Altamira, Glover & Paterson in Paterson et al., 2016	871993	MNBC1906_RC251	MNBC1906_RC251	Prionospio branchilucida	9.828333	prionospio branchilucida	HumanObservation	5014	5014	5014	82df200d-16f9-4663-b857-775ea90e204b	Polychaeta	Spionida	Spionidae	-131.7254	Animalia	Annelida	Government of the Republic of Korea	Government of the Republic of Korea	1	Event	70863_1685717	Box corer	KODOS2019_1_RC251	species	22:43:00	Uncertain	5014.000-5014.000 m	MNBC1906_KOREAPMN1X_05	Subject to Term and Conditions of Use of the International Seabed Authority Website https://www.isa.org.jm/authority/term-and-conditions-use-international-seabed-authority-website	NA	NA	NA
78141	species	Y	species	Box corer	01_pmn_exploration_areas			yes		Prionospio branchilucida	DD ISA records	2019	2019	Prionospio branchilucida	NA	Altamira, Glover & Paterson in Paterson et al., 2016	871993	MNBC1909_RC233	MNBC1909_RC233	Prionospio branchilucida	9.867233	prionospio branchilucida	HumanObservation	5050	5050	5050	9f1cb94b-3bc4-4839-b3c5-0b2e2a5d591b	Polychaeta	Spionida	Spionidae	-131.7603	Animalia	Annelida	Government of the Republic of Korea	Government of the Republic of Korea	1	Event	70863_1685699	Box corer	KODOS2019_1_RC233	species	03:54:00	Uncertain	5050.000-5050.000 m	MNBC1909_KOREAPMN1X_05	Subject to Term and Conditions of Use of the International Seabed Authority Website https://www.isa.org.jm/authority/term-and-conditions-use-international-seabed-authority-website	NA	NA	NA
16706	class		class		01_pmn_exploration_areas			yes		Ostracoda	DD ISA records	2018	2018	Ostracoda	NA	Latreille, 1802	1078	19_KD113	19_KD113	Ostracoda	9.85035	ostracoda	HumanObservation	5064	5064	5064	2204d53d-0652-466b-92e5-cf820ec918ad	Ostracoda	NA	NA	-131.7214	Animalia	Arthropoda	Government of the Republic of Korea	Government of the Republic of Korea	1	Event	70836_1662884	NA	KDODS1801_1_KD113	class	13:09:00	Uncertain	5064.000-5064.000 m	19_KOREAPMN1X_05	Subject to Term and Conditions of Use of the International Seabed Authority Website https://www.isa.org.jm/authority/term-and-conditions-use-international-seabed-authority-website	NA	NA	NA
35966	class		class		01_pmn_exploration_areas			yes		Ostracoda	DD ISA records	2018	2018	Ostracoda	NA	Latreille, 1802	1078	19_KD113	19_KD113	Ostracoda	9.85035	ostracoda	HumanObservation	5064	5064	5064	49546f07-4a63-4577-bec8-348a1adbc115	Ostracoda	NA	NA	-131.7214	Animalia	Arthropoda	Government of the Republic of Korea	Government of the Republic of Korea	1	Event	70836_1662884	NA	KDODS1801_1_KD113	class	13:09:00	Uncertain	5064.000-5064.000 m	19_KOREAPMN1X_05	Subject to Term and Conditions of Use of the International Seabed Authority Website https://www.isa.org.jm/authority/term-and-conditions-use-international-seabed-authority-website	NA	NA	NA
7415	phylum		phylum		01_pmn_exploration_areas			yes		Arthropoda	DD ISA records	2018	2018	Arthropoda	NA	von Siebold, 1848	1065	14_KD63	14_KD63	Arthropoda	9.981633	arthropoda	HumanObservation	5043	5043	5043	0f1c2818-52ea-431f-9861-e2f1e277f90a	NA	NA	NA	-131.6104	Animalia	Arthropoda	Government of the Republic of Korea	Government of the Republic of Korea	1	Event	70836_1662834	NA	KDODS1801_1_KD63	phylum	06:01:00	Uncertain	5043.000-5043.000 m	14_KOREAPMN1X_05	Subject to Term and Conditions of Use of the International Seabed Authority Website https://www.isa.org.jm/authority/term-and-conditions-use-international-seabed-authority-website	NA	NA	NA
21924	phylum		phylum		01_pmn_exploration_areas			yes		Arthropoda	DD ISA records	2018	2018	Arthropoda	NA	von Siebold, 1848	1065	14_KD63	14_KD63	Arthropoda	9.981633	arthropoda	HumanObservation	5043	5043	5043	2c7c5079-9866-4ef5-918b-1d822e5c2fde	NA	NA	NA	-131.6104	Animalia	Arthropoda	Government of the Republic of Korea	Government of the Republic of Korea	1	Event	70836_1662834	NA	KDODS1801_1_KD63	phylum	06:01:00	Uncertain	5043.000-5043.000 m	14_KOREAPMN1X_05	Subject to Term and Conditions of Use of the International Seabed Authority Website https://www.isa.org.jm/authority/term-and-conditions-use-international-seabed-authority-website	NA	NA	NA
52963	phylum		phylum		01_pmn_exploration_areas			yes		Arthropoda	DD ISA records	2018	2018	Arthropoda	NA	von Siebold, 1848	1065	20_KD124	20_KD124	Arthropoda	9.8508	arthropoda	HumanObservation	5079	5079	5079	6bd9b973-6b2e-41f5-8541-99a856bcd6c0	NA	NA	NA	-131.7147	Animalia	Arthropoda	Government of the Republic of Korea	Government of the Republic of Korea	1	Event	70836_1662895	NA	KDODS1801_1_KD124	phylum	08:19:00	Uncertain	5079.000-5079.000 m	20_KOREAPMN1X_05	Subject to Term and Conditions of Use of the International Seabed Authority Website https://www.isa.org.jm/authority/term-and-conditions-use-international-seabed-authority-website	NA	NA	NA
57218	phylum		phylum		01_pmn_exploration_areas			yes		Arthropoda	DD ISA records	2018	2018	Arthropoda	NA	von Siebold, 1848	1065	20_KD124	20_KD124	Arthropoda	9.8508	arthropoda	HumanObservation	5079	5079	5079	749a0023-c183-4f27-87bd-b9b2f8dc4d97	NA	NA	NA	-131.7147	Animalia	Arthropoda	Government of the Republic of Korea	Government of the Republic of Korea	1	Event	70836_1662895	NA	KDODS1801_1_KD124	phylum	08:19:00	Uncertain	5079.000-5079.000 m	20_KOREAPMN1X_05	Subject to Term and Conditions of Use of the International Seabed Authority Website https://www.isa.org.jm/authority/term-and-conditions-use-international-seabed-authority-website	NA	NA	NA
76435	genus		genus	EBS	01_pmn_exploration_areas			yes		Clausocalanidae	DD ISA records	2013	2013	Clausocalanidae	NA	Giesbrecht, 1893	104082	UK1-A-EB03_AB1-COP214	UK1-A-EB03_AB1-COP214	Clausocalanidae	13.95505	?clausocalanus	HumanObservation	4152	4152	4152	9b7d1cbc-ed54-4105-984a-01db7822539e	Hexanauplia	Calanoida	Clausocalanidae	-116.5141	Animalia	Arthropoda	UK Seabed Resources Ltd.	UK Seabed Resources Ltd.	1	Event	70750_1637387	Benthic sled	ABYSSLINE 01 (AB01)_13_AB1-COP214	genus	07:19:00	NA	4152.000-4152.000 m	UK1-A-EB03_UKSRLPMN1X	Subject to Term and Conditions of Use of the International Seabed Authority Website https://www.isa.org.jm/authority/term-and-conditions-use-international-seabed-authority-website	deep sea sediment, flat	Elenena L. Markhaseva, Jasmin Renz, markhaseva@yahoo.com, jrenz@senckenberg.de	Elenena L. Markhaseva, Jasmin Renz
109647	genus		genus	EBS	01_pmn_exploration_areas			yes		Clausocalanidae	DD ISA records	2013	2013	Clausocalanidae	NA	Giesbrecht, 1893	104082	UK1-A-EB03_AB1-COP214	UK1-A-EB03_AB1-COP214	Clausocalanidae	13.95505	?clausocalanus	HumanObservation	4152	4152	4152	de898b1a-4ee9-480e-8989-903e8a758aaa	Hexanauplia	Calanoida	Clausocalanidae	-116.5141	Animalia	Arthropoda	UK Seabed Resources Ltd.	UK Seabed Resources Ltd.	1	Event	70750_1637387	Benthic sled	ABYSSLINE 01 (AB01)_13_AB1-COP214	genus	07:19:00	NA	4152.000-4152.000 m	UK1-A-EB03_UKSRLPMN1X	Subject to Term and Conditions of Use of the International Seabed Authority Website https://www.isa.org.jm/authority/term-and-conditions-use-international-seabed-authority-website	deep sea sediment, flat	Elenena L. Markhaseva, Jasmin Renz, markhaseva@yahoo.com, jrenz@senckenberg.de	Elenena L. Markhaseva, Jasmin Renz
5947	genus		genus	EBS	01_pmn_exploration_areas			yes		Aetideidae	DD ISA records	2013	2013	Aetideidae	NA	Giesbrecht, 1892	104075	UK1-A-EB01_AB1-COP72	UK1-A-EB01_AB1-COP72	Aetideidae	13.83138	?pseudeuchaeta	HumanObservation	4100	4100	4100	0c0fa9d2-acbf-42f1-bfb5-6bbbd64d69d9	Hexanauplia	Calanoida	Aetideidae	-116.5749	Animalia	Arthropoda	UK Seabed Resources Ltd.	UK Seabed Resources Ltd.	1	Event	70750_1637245	Benthic sled	ABYSSLINE 01 (AB01)_13_AB1-COP72	genus	16:30:00	NA	4100.000-4100.000 m	UK1-A-EB01_UKSRLPMN1X	Subject to Term and Conditions of Use of the International Seabed Authority Website https://www.isa.org.jm/authority/term-and-conditions-use-international-seabed-authority-website	deep sea sediment, flat	Elenena L. Markhaseva, Jasmin Renz, markhaseva@yahoo.com, jrenz@senckenberg.de	Elenena L. Markhaseva, Jasmin Renz
45468	genus		genus	EBS	01_pmn_exploration_areas			yes		Aetideidae	DD ISA records	2013	2013	Aetideidae	NA	Giesbrecht, 1892	104075	UK1-A-EB01_AB1-COP72	UK1-A-EB01_AB1-COP72	Aetideidae	13.83138	?pseudeuchaeta	HumanObservation	4100	4100	4100	5cb1457f-1bb1-4f58-9bbc-5b1c168f58fb	Hexanauplia	Calanoida	Aetideidae	-116.5749	Animalia	Arthropoda	UK Seabed Resources Ltd.	UK Seabed Resources Ltd.	1	Event	70750_1637245	Benthic sled	ABYSSLINE 01 (AB01)_13_AB1-COP72	genus	16:30:00	NA	4100.000-4100.000 m	UK1-A-EB01_UKSRLPMN1X	Subject to Term and Conditions of Use of the International Seabed Authority Website https://www.isa.org.jm/authority/term-and-conditions-use-international-seabed-authority-website	deep sea sediment, flat	Elenena L. Markhaseva, Jasmin Renz, markhaseva@yahoo.com, jrenz@senckenberg.de	Elenena L. Markhaseva, Jasmin Renz
75874	genus		genus	EBS	01_pmn_exploration_areas			yes		Calanidae	DD ISA records	2013	2013	Calanidae	NA	Dana, 1849	104079	UK1-A-EB03_AB1-COP163	UK1-A-EB03_AB1-COP163	Calanidae	13.95505	?undinula	HumanObservation	4152	4152	4152	9a508071-5f9a-43ee-be07-8ebbedb143da	Hexanauplia	Calanoida	Calanidae	-116.5141	Animalia	Arthropoda	UK Seabed Resources Ltd.	UK Seabed Resources Ltd.	1	Event	70750_1637336	Benthic sled	ABYSSLINE 01 (AB01)_13_AB1-COP163	genus	07:19:00	NA	4152.000-4152.000 m	UK1-A-EB03_UKSRLPMN1X	Subject to Term and Conditions of Use of the International Seabed Authority Website https://www.isa.org.jm/authority/term-and-conditions-use-international-seabed-authority-website	deep sea sediment, flat	Elenena L. Markhaseva, Jasmin Renz, markhaseva@yahoo.com, jrenz@senckenberg.de	Elenena L. Markhaseva, Jasmin Renz
119260	genus		genus	EBS	01_pmn_exploration_areas			yes		Calanidae	DD ISA records	2013	2013	Calanidae	NA	Dana, 1849	104079	UK1-A-EB03_AB1-COP163	UK1-A-EB03_AB1-COP163	Calanidae	13.95505	?undinula	HumanObservation	4152	4152	4152	f1d13d03-0702-4a49-bf49-e556713d52e3	Hexanauplia	Calanoida	Calanidae	-116.5141	Animalia	Arthropoda	UK Seabed Resources Ltd.	UK Seabed Resources Ltd.	1	Event	70750_1637336	Benthic sled	ABYSSLINE 01 (AB01)_13_AB1-COP163	genus	07:19:00	NA	4152.000-4152.000 m	UK1-A-EB03_UKSRLPMN1X	Subject to Term and Conditions of Use of the International Seabed Authority Website https://www.isa.org.jm/authority/term-and-conditions-use-international-seabed-authority-website	deep sea sediment, flat	Elenena L. Markhaseva, Jasmin Renz, markhaseva@yahoo.com, jrenz@senckenberg.de	Elenena L. Markhaseva, Jasmin Renz
10246	genus		genus	EBS	01_pmn_exploration_areas			yes		Calanoida	DD ISA records	2013	2013	Calanoida	NA	Sars G. O., 1903	1100	UK1-A-EB02_AB1-COP21	UK1-A-EB02_AB1-COP21	Calanoida	13.75892	?xanthocalanus	HumanObservation	4158	4158	4158	14c84c9a-4960-4508-abb4-f0f6ce6784aa	Hexanauplia	Calanoida	NA	-116.6606	Animalia	Arthropoda	UK Seabed Resources Ltd.	UK Seabed Resources Ltd.	1	Event	70750_1637194	Benthic sled	ABYSSLINE 01 (AB01)_13_AB1-COP21	genus	07:58:00	NA	4158.000-4158.000 m	UK1-A-EB02_UKSRLPMN1X	Subject to Term and Conditions of Use of the International Seabed Authority Website https://www.isa.org.jm/authority/term-and-conditions-use-international-seabed-authority-website	deep sea sediment, flat	Elenena L. Markhaseva, Jasmin Renz, markhaseva@yahoo.com, jrenz@senckenberg.de	Elenena L. Markhaseva, Jasmin Renz
78668	genus		genus	EBS	01_pmn_exploration_areas			yes		Calanoida	DD ISA records	2013	2013	Calanoida	NA	Sars G. O., 1903	1100	UK1-A-EB02_AB1-COP21	UK1-A-EB02_AB1-COP21	Calanoida	13.75892	?xanthocalanus	HumanObservation	4158	4158	4158	a01f21c8-2c47-43c9-bee5-d552dc584ba5	Hexanauplia	Calanoida	NA	-116.6606	Animalia	Arthropoda	UK Seabed Resources Ltd.	UK Seabed Resources Ltd.	1	Event	70750_1637194	Benthic sled	ABYSSLINE 01 (AB01)_13_AB1-COP21	genus	07:58:00	NA	4158.000-4158.000 m	UK1-A-EB02_UKSRLPMN1X	Subject to Term and Conditions of Use of the International Seabed Authority Website https://www.isa.org.jm/authority/term-and-conditions-use-international-seabed-authority-website	deep sea sediment, flat	Elenena L. Markhaseva, Jasmin Renz, markhaseva@yahoo.com, jrenz@senckenberg.de	Elenena L. Markhaseva, Jasmin Renz
69073	genus		genus	EBS	01_pmn_exploration_areas			yes		Phaennidae	DD ISA records	2013	2013	Phaennidae	NA	Sars G.O., 1902	104095	UK1-A-EB04_AB1-COP53	UK1-A-EB04_AB1-COP53	Phaennidae	13.80333	?xanthocalanus	HumanObservation	4155	4155	4155	8c741d03-f4f3-41a8-a5c4-48408ce33ef3	Hexanauplia	Calanoida	Phaennidae	-116.4708	Animalia	Arthropoda	UK Seabed Resources Ltd.	UK Seabed Resources Ltd.	1	Event	70750_1637226	Benthic sled	ABYSSLINE 01 (AB01)_13_AB1-COP53	genus	12:48:00	NA	4155.000-4155.000 m	UK1-A-EB04_UKSRLPMN1X	Subject to Term and Conditions of Use of the International Seabed Authority Website https://www.isa.org.jm/authority/term-and-conditions-use-international-seabed-authority-website	deep sea sediment, flat	Elenena L. Markhaseva, Jasmin Renz, markhaseva@yahoo.com, jrenz@senckenberg.de	Elenena L. Markhaseva, Jasmin Renz
80207	genus		genus	EBS	01_pmn_exploration_areas			yes		Phaennidae	DD ISA records	2013	2013	Phaennidae	NA	Sars G.O., 1902	104095	UK1-A-EB04_AB1-COP53	UK1-A-EB04_AB1-COP53	Phaennidae	13.80333	?xanthocalanus	HumanObservation	4155	4155	4155	a34d137f-e720-43c0-8257-7c628d209346	Hexanauplia	Calanoida	Phaennidae	-116.4708	Animalia	Arthropoda	UK Seabed Resources Ltd.	UK Seabed Resources Ltd.	1	Event	70750_1637226	Benthic sled	ABYSSLINE 01 (AB01)_13_AB1-COP53	genus	12:48:00	NA	4155.000-4155.000 m	UK1-A-EB04_UKSRLPMN1X	Subject to Term and Conditions of Use of the International Seabed Authority Website https://www.isa.org.jm/authority/term-and-conditions-use-international-seabed-authority-website	deep sea sediment, flat	Elenena L. Markhaseva, Jasmin Renz, markhaseva@yahoo.com, jrenz@senckenberg.de	Elenena L. Markhaseva, Jasmin Renz
23535	class		class		01_pmn_exploration_areas			yes		Ostracoda	DD ISA records	2018	2018	Ostracoda	NA	Latreille, 1802	1078	15_KD73	15_KD73	Ostracoda	9.9817	ostracoda	HumanObservation	5001	5001	5001	2fc91f55-563c-4179-8029-c12012101839	Ostracoda	NA	NA	-131.6022	Animalia	Arthropoda	Government of the Republic of Korea	Government of the Republic of Korea	1	Event	70836_1662844	NA	KDODS1801_1_KD73	class	01:53:00	Uncertain	5001.000-5001.000 m	15_KOREAPMN1X_05	Subject to Term and Conditions of Use of the International Seabed Authority Website https://www.isa.org.jm/authority/term-and-conditions-use-international-seabed-authority-website	NA	NA	NA
24375	class		class		01_pmn_exploration_areas			yes		Ostracoda	DD ISA records	2018	2018	Ostracoda	NA	Latreille, 1802	1078	6_KD20	6_KD20	Ostracoda	10.51673	ostracoda	HumanObservation	5042	5042	5042	319359f3-a1c0-473f-a49a-22b5a406ca4b	Ostracoda	NA	NA	-131.3392	Animalia	Arthropoda	Government of the Republic of Korea	Government of the Republic of Korea	1	Event	70836_1662791	NA	KDODS1801_1_KD20	class	19:46:00	Uncertain	5042.000-5042.000 m	6_KOREAPMN1X_05	Subject to Term and Conditions of Use of the International Seabed Authority Website https://www.isa.org.jm/authority/term-and-conditions-use-international-seabed-authority-website	NA	NA	NA
29280	class		class		01_pmn_exploration_areas			yes		Ostracoda	DD ISA records	2018	2018	Ostracoda	NA	Latreille, 1802	1078	6_KD20	6_KD20	Ostracoda	10.51673	ostracoda	HumanObservation	5042	5042	5042	3bb26614-0852-4c7f-87f7-061ea54a0f59	Ostracoda	NA	NA	-131.3392	Animalia	Arthropoda	Government of the Republic of Korea	Government of the Republic of Korea	1	Event	70836_1662791	NA	KDODS1801_1_KD20	class	19:46:00	Uncertain	5042.000-5042.000 m	6_KOREAPMN1X_05	Subject to Term and Conditions of Use of the International Seabed Authority Website https://www.isa.org.jm/authority/term-and-conditions-use-international-seabed-authority-website	NA	NA	NA
99342	class		class		01_pmn_exploration_areas			yes		Ostracoda	DD ISA records	2018	2018	Ostracoda	NA	Latreille, 1802	1078	15_KD73	15_KD73	Ostracoda	9.9817	ostracoda	HumanObservation	5001	5001	5001	c9ef151c-2065-4575-b2c7-ea07a49f7356	Ostracoda	NA	NA	-131.6022	Animalia	Arthropoda	Government of the Republic of Korea	Government of the Republic of Korea	1	Event	70836_1662844	NA	KDODS1801_1_KD73	class	01:53:00	Uncertain	5001.000-5001.000 m	15_KOREAPMN1X_05	Subject to Term and Conditions of Use of the International Seabed Authority Website https://www.isa.org.jm/authority/term-and-conditions-use-international-seabed-authority-website	NA	NA	NA
71661	order		order		01_pmn_exploration_areas			yes		Decapoda	DD ISA records	2018	2018	Decapoda	NA	Latreille, 1802	1130	14_KD65	14_KD65	Decapoda	9.981633	decapoda	HumanObservation	5043	5043	5043	91a919bf-38b9-4603-ba95-aa074659fd02	Malacostraca	Decapoda	NA	-131.6104	Animalia	Arthropoda	Government of the Republic of Korea	Government of the Republic of Korea	1	Event	70836_1662836	NA	KDODS1801_1_KD65	order	06:01:00	Uncertain	5043.000-5043.000 m	14_KOREAPMN1X_05	Subject to Term and Conditions of Use of the International Seabed Authority Website https://www.isa.org.jm/authority/term-and-conditions-use-international-seabed-authority-website	NA	NA	NA
120780	order		order		01_pmn_exploration_areas			yes		Decapoda	DD ISA records	2018	2018	Decapoda	NA	Latreille, 1802	1130	14_KD65	14_KD65	Decapoda	9.981633	decapoda	HumanObservation	5043	5043	5043	f4d41881-25ca-4c60-bbdf-49c3a9f12b21	Malacostraca	Decapoda	NA	-131.6104	Animalia	Arthropoda	Government of the Republic of Korea	Government of the Republic of Korea	1	Event	70836_1662836	NA	KDODS1801_1_KD65	order	06:01:00	Uncertain	5043.000-5043.000 m	14_KOREAPMN1X_05	Subject to Term and Conditions of Use of the International Seabed Authority Website https://www.isa.org.jm/authority/term-and-conditions-use-international-seabed-authority-website	NA	NA	NA
20656	genus		genus		01_pmn_exploration_areas			yes		Caprella	DD ISA records	2018	2018	Caprella	NA	Lamarck, 1801	101430	15_KD76	15_KD76	Caprella	9.9817	caprella	HumanObservation	5001	5001	5001	29fc8ea0-aee8-44ae-8fd4-98dcb43c70b5	Malacostraca	Amphipoda	Caprellidae	-131.6022	Animalia	Arthropoda	Government of the Republic of Korea	Government of the Republic of Korea	2	Event	70836_1662847	NA	KDODS1801_1_KD76	genus	01:53:00	Uncertain	5001.000-5001.000 m	15_KOREAPMN1X_05	Subject to Term and Conditions of Use of the International Seabed Authority Website https://www.isa.org.jm/authority/term-and-conditions-use-international-seabed-authority-website	NA	NA	NA
53505	genus		genus		01_pmn_exploration_areas			yes		Caprella	DD ISA records	2018	2018	Caprella	NA	Lamarck, 1801	101430	15_KD76	15_KD76	Caprella	9.9817	caprella	HumanObservation	5001	5001	5001	6d00afdf-5100-484d-8e0d-c7d740baf1d3	Malacostraca	Amphipoda	Caprellidae	-131.6022	Animalia	Arthropoda	Government of the Republic of Korea	Government of the Republic of Korea	2	Event	70836_1662847	NA	KDODS1801_1_KD76	genus	01:53:00	Uncertain	5001.000-5001.000 m	15_KOREAPMN1X_05	Subject to Term and Conditions of Use of the International Seabed Authority Website https://www.isa.org.jm/authority/term-and-conditions-use-international-seabed-authority-website	NA	NA	NA
34017	order		order		01_pmn_exploration_areas			yes		Isopoda	DD ISA records	2018	2018	Isopoda	NA	Latreille, 1817	1131	8_KD41	8_KD41	Isopoda	10.03947	isopoda	HumanObservation	5069	5069	5069	456498eb-bf0f-472f-905c-e32bd77e4fae	Malacostraca	Isopoda	NA	-131.7912	Animalia	Arthropoda	Government of the Republic of Korea	Government of the Republic of Korea	2	Event	70836_1662812	NA	KDODS1801_1_KD41	order	06:37:00	Uncertain	5069.000-5069.000 m	8_KOREAPMN1X_05	Subject to Term and Conditions of Use of the International Seabed Authority Website https://www.isa.org.jm/authority/term-and-conditions-use-international-seabed-authority-website	NA	NA	NA
47099	order		order		01_pmn_exploration_areas			yes		Isopoda	DD ISA records	2018	2018	Isopoda	NA	Latreille, 1817	1131	8_KD41	8_KD41	Isopoda	10.03947	isopoda	HumanObservation	5069	5069	5069	5febe1d0-e3e7-4df7-b886-1dee8157a5c5	Malacostraca	Isopoda	NA	-131.7912	Animalia	Arthropoda	Government of the Republic of Korea	Government of the Republic of Korea	2	Event	70836_1662812	NA	KDODS1801_1_KD41	order	06:37:00	Uncertain	5069.000-5069.000 m	8_KOREAPMN1X_05	Subject to Term and Conditions of Use of the International Seabed Authority Website https://www.isa.org.jm/authority/term-and-conditions-use-international-seabed-authority-website	NA	NA	NA
70006	order		order		NA	not in CCZ shapefile but nearby		yes		Decapoda	DD ISA records	2018	2018	Decapoda	NA	Latreille, 1802	1130	30_KD202	30_KD202	Decapoda	16.44373	decapoda	HumanObservation	4232	4232	4232	8e629575-c988-4b33-b25c-5dd1f2fd36ef	Malacostraca	Decapoda	NA	-123.1544	Animalia	Arthropoda	Government of the Republic of Korea	Government of the Republic of Korea	1	Event	70836_1662973	NA	KDODS1801_1_KD202	order	06:24:00	Uncertain	4232.000-4232.000 m	30_KOREAPMN1_OA	Subject to Term and Conditions of Use of the International Seabed Authority Website https://www.isa.org.jm/authority/term-and-conditions-use-international-seabed-authority-website	NA	NA	NA
98097	order		order		NA	not in CCZ shapefile but nearby		yes		Decapoda	DD ISA records	2018	2018	Decapoda	NA	Latreille, 1802	1130	30_KD202	30_KD202	Decapoda	16.44373	decapoda	HumanObservation	4232	4232	4232	c77efddb-6875-4225-b608-de6bf82dc731	Malacostraca	Decapoda	NA	-123.1544	Animalia	Arthropoda	Government of the Republic of Korea	Government of the Republic of Korea	1	Event	70836_1662973	NA	KDODS1801_1_KD202	order	06:24:00	Uncertain	4232.000-4232.000 m	30_KOREAPMN1_OA	Subject to Term and Conditions of Use of the International Seabed Authority Website https://www.isa.org.jm/authority/term-and-conditions-use-international-seabed-authority-website	NA	NA	NA
12690	family		family	EBS	01_pmn_exploration_areas			yes		Munnopsidae	DD ISA records	2012	2012	Munnopsidae	NA	Lilljeborg, 1864	118264	#73EBS_MU1213	73EBS_MU1213	Munnopsidae	14.05125	munnopsidae	HumanObservation	5026.64	5026.64	5026.64	19b8042b-a3fb-49c3-a8f9-7a0c2f207c4d	Malacostraca	Isopoda	Munnopsidae	-130.0943	Animalia	Arthropoda	Federal Institute for Geosciences and Natural Resources of Germany	Federal Institute for Geosciences and Natural Resources of Germany	1	Event	70726_1623103	EBS	Bionod2012_1_MU1213	family	09:42:00	Uncertain	5026.640-5026.640 m	#73EBS_BGRPMN1_OA	Subject to Term and Conditions of Use of the International Seabed Authority Website https://www.isa.org.jm/authority/term-and-conditions-use-international-seabed-authority-website	NA	Annika Janssen, ajanssen@senckenberg.de	Annika Janssen
30331	family		family	EBS	01_pmn_exploration_areas			yes		Munnopsidae	DD ISA records	2012	2012	Munnopsidae	NA	Lilljeborg, 1864	118264	#73EBS_BD1213	73EBS_BD1213	Munnopsidae	14.05125	munnopsidae	HumanObservation	5026.64	5026.64	5026.64	3df69d33-8986-490f-9a05-73e068898537	Malacostraca	Isopoda	Munnopsidae	-130.0943	Animalia	Arthropoda	Federal Institute for Geosciences and Natural Resources of Germany	Federal Institute for Geosciences and Natural Resources of Germany	1	Event	70766_1641959	EBS	Bionod2012_1_BD1213	family	09:42:00	Uncertain	5026.640-5026.640 m	#73EBS_BGRPMN1_OA	Subject to Term and Conditions of Use of the International Seabed Authority Website https://www.isa.org.jm/authority/term-and-conditions-use-international-seabed-authority-website	NA	Annika Janssen, ajanssen@senckenberg.de	Annika Janssen
49176	family		family	EBS	01_pmn_exploration_areas			yes		Munnopsidae	DD ISA records	2012	2012	Munnopsidae	NA	Lilljeborg, 1864	118264	#73EBS_BD1214	73EBS_BD1214	Munnopsidae	14.05125	munnopsidae	HumanObservation	5026.64	5026.64	5026.64	640719f8-1369-46c4-8dfc-add93935a409	Malacostraca	Isopoda	Munnopsidae	-130.0943	Animalia	Arthropoda	Federal Institute for Geosciences and Natural Resources of Germany	Federal Institute for Geosciences and Natural Resources of Germany	1	Event	70766_1641960	EBS	Bionod2012_1_BD1214	family	09:42:00	Uncertain	5026.640-5026.640 m	#73EBS_BGRPMN1_OA	Subject to Term and Conditions of Use of the International Seabed Authority Website https://www.isa.org.jm/authority/term-and-conditions-use-international-seabed-authority-website	NA	Annika Janssen, ajanssen@senckenberg.de	Annika Janssen
84016	family		family	EBS	01_pmn_exploration_areas			yes		Munnopsidae	DD ISA records	2012	2012	Munnopsidae	NA	Lilljeborg, 1864	118264	#73EBS_MU1214	73EBS_MU1214	Munnopsidae	14.05125	munnopsidae	HumanObservation	5026.64	5026.64	5026.64	aae2df56-29d4-4b99-9b34-525f5bf90053	Malacostraca	Isopoda	Munnopsidae	-130.0943	Animalia	Arthropoda	Federal Institute for Geosciences and Natural Resources of Germany	Federal Institute for Geosciences and Natural Resources of Germany	1	Event	70726_1623104	EBS	Bionod2012_1_MU1214	family	09:42:00	Uncertain	5026.640-5026.640 m	#73EBS_BGRPMN1_OA	Subject to Term and Conditions of Use of the International Seabed Authority Website https://www.isa.org.jm/authority/term-and-conditions-use-international-seabed-authority-website	NA	Annika Janssen, ajanssen@senckenberg.de	Annika Janssen
88207	family		family	EBS	01_pmn_exploration_areas			yes		Munnopsidae	DD ISA records	2012	2012	Munnopsidae	NA	Lilljeborg, 1864	118264	#101EBS_MU762	101EBS_MU762	Munnopsidae	14.08084	munnopsidae	HumanObservation	5045.01	5045.01	5045.01	b38a2371-839a-4684-beba-d68b5942dfdf	Malacostraca	Isopoda	Munnopsidae	-130.1045	Animalia	Arthropoda	Federal Institute for Geosciences and Natural Resources of Germany	Federal Institute for Geosciences and Natural Resources of Germany	1	Event	70726_1622652	EBS	Bionod2012_1_MU762	family	05:12:00	Uncertain	5045.010-5045.010 m	#101EBS_BGRPMN1_OA	Subject to Term and Conditions of Use of the International Seabed Authority Website https://www.isa.org.jm/authority/term-and-conditions-use-international-seabed-authority-website	NA	Annika Janssen, ajanssen@senckenberg.de	Annika Janssen
90373	family		family	EBS	01_pmn_exploration_areas			yes		Munnopsidae	DD ISA records	2012	2012	Munnopsidae	NA	Lilljeborg, 1864	118264	#101EBS_MUC762	101EBS_MUC762	Munnopsidae	14.08084	munnopsidae	HumanObservation	5045.01	5045.01	5045.01	b7e1c805-9a2e-40d0-8368-50abf986b1af	Malacostraca	Isopoda	Munnopsidae	-130.1045	Animalia	Arthropoda	Federal Institute for Geosciences and Natural Resources of Germany	Federal Institute for Geosciences and Natural Resources of Germany	1	Event	70764_1638601	EBS	Bionod2012_So205_MUC762	family	05:12:00	Uncertain	5045.010-5045.010 m	#101EBS_BGRPMN1_OA	Subject to Term and Conditions of Use of the International Seabed Authority Website https://www.isa.org.jm/authority/term-and-conditions-use-international-seabed-authority-website	NA	Annika Janssen, ajanssen@senckenberg.de	Annika Janssen
94727	family		family	EBS	01_pmn_exploration_areas			yes		Munnopsidae	DD ISA records	2012	2012	Munnopsidae	NA	Lilljeborg, 1864	118264	#73EBS_MUC1214	73EBS_MUC1214	Munnopsidae	14.05125	munnopsidae	HumanObservation	5026.64	5026.64	5026.64	c0a89a67-5102-4289-b113-a664a0a5be8b	Malacostraca	Isopoda	Munnopsidae	-130.0943	Animalia	Arthropoda	Federal Institute for Geosciences and Natural Resources of Germany	Federal Institute for Geosciences and Natural Resources of Germany	1	Event	70764_1639053	EBS	Bionod2012_So205_MUC1214	family	09:42:00	Uncertain	5026.640-5026.640 m	#73EBS_BGRPMN1_OA	Subject to Term and Conditions of Use of the International Seabed Authority Website https://www.isa.org.jm/authority/term-and-conditions-use-international-seabed-authority-website	NA	Annika Janssen, ajanssen@senckenberg.de	Annika Janssen
104727	family		family	EBS	01_pmn_exploration_areas			yes		Munnopsidae	DD ISA records	2012	2012	Munnopsidae	NA	Lilljeborg, 1864	118264	#73EBS_MUC1213	73EBS_MUC1213	Munnopsidae	14.05125	munnopsidae	HumanObservation	5026.64	5026.64	5026.64	d4c25d7a-cb1a-4d2f-8984-d0a4ea58968c	Malacostraca	Isopoda	Munnopsidae	-130.0943	Animalia	Arthropoda	Federal Institute for Geosciences and Natural Resources of Germany	Federal Institute for Geosciences and Natural Resources of Germany	1	Event	70764_1639052	EBS	Bionod2012_So205_MUC1213	family	09:42:00	Uncertain	5026.640-5026.640 m	#73EBS_BGRPMN1_OA	Subject to Term and Conditions of Use of the International Seabed Authority Website https://www.isa.org.jm/authority/term-and-conditions-use-international-seabed-authority-website	NA	Annika Janssen, ajanssen@senckenberg.de	Annika Janssen
111157	family		family	EBS	01_pmn_exploration_areas			yes		Munnopsidae	DD ISA records	2012	2012	Munnopsidae	NA	Lilljeborg, 1864	118264	#101EBS_BD762	101EBS_BD762	Munnopsidae	14.08084	munnopsidae	HumanObservation	5045.01	5045.01	5045.01	e18b583c-1bff-4c9f-bb56-b01ae0e6b8b5	Malacostraca	Isopoda	Munnopsidae	-130.1045	Animalia	Arthropoda	Federal Institute for Geosciences and Natural Resources of Germany	Federal Institute for Geosciences and Natural Resources of Germany	1	Event	70766_1641508	EBS	Bionod2012_1_BD762	family	05:12:00	Uncertain	5045.010-5045.010 m	#101EBS_BGRPMN1_OA	Subject to Term and Conditions of Use of the International Seabed Authority Website https://www.isa.org.jm/authority/term-and-conditions-use-international-seabed-authority-website	NA	Annika Janssen, ajanssen@senckenberg.de	Annika Janssen
27924	family		family	Box corer	01_pmn_exploration_areas			yes		Abylidae	DD ISA records	2015	2015	Abylidae	NA	L. Agassiz, 1862	135336	UK1_AB01_BC14_BC477	UK1_AB01_BC14_BC477	Abylidae	13.72662	abylidae	HumanObservation	4160	4160	4160	38e17c64-9ca7-49f9-adb9-89352ca4cf0b	Hydrozoa	Siphonophorae	Abylidae	-116.67	Animalia	Cnidaria	UK Seabed Resources Ltd.	UK Seabed Resources Ltd.	1	Event	70890_1688173	Box corer	ABYSSLINE AB01_MV1313_BC477	family	03:18:00	Uncertain	4160.000-4160.000 m	UK1_AB01_BC14_UKSRLPMN1X	Subject to Term and Conditions of Use of the International Seabed Authority Website https://www.isa.org.jm/authority/term-and-conditions-use-international-seabed-authority-website	Abyssal plain	Adrian Glover, Helena Wiklund, Thomas Dahlgren, a.glover@nhm.ac.uk, thda@mac.com, h.wiklund@nhm.ac.uk	Adrian Glover, Helena Wiklund, Thomas Dahlgren
102425	family		family	Box corer	01_pmn_exploration_areas			yes		Abylidae	DD ISA records	2013	2013	Abylidae	NA	L. Agassiz, 1862	135336	UK1-AB01-L_NHM_0477	UK1-AB01-L_NHM_0477	Abylidae	13.72662	abylidae	HumanObservation	4160	4160	4160	d01b7cc5-d894-46fc-bb50-5e8f9024086f	Hydrozoa	Siphonophorae	Abylidae	-116.67	Animalia	Cnidaria	UK Seabed Resources Ltd.	UK Seabed Resources Ltd.	1	Event	70812_1656207	Box corer	ABYSSLINE 01 (AB01)_MV1313_NHM_0477	family	05:00:00	Uncertain	4160.000-4160.000 m	UK1-AB01-L_UKSRLPMN1X	Subject to Term and Conditions of Use of the International Seabed Authority Website https://www.isa.org.jm/authority/term-and-conditions-use-international-seabed-authority-website	Abyssal plain	Adrian Glover, Helena Wiklund, Thomas Dahlgren, a.glover@nhm.ac.uk, thda@mac.com, h.wiklund@nhm.ac.uk	Adrian Glover, Helena Wiklund, Thomas Dahlgren
41647	species	Y	species	Baited Camera	01_pmn_exploration_areas			yes		Abyssopathes lyra	DD ISA records	2015	2015	Abyssopathes lyra	NA	(Brook, 1889)	289303	OMS-A-S02_AB02_5_147_2439	OMS-A-S02_AB02_5_147_2439	Abyssopathes lyra	12.06519	abyssopathes lyra	HumanObservation	4078	4078	4078	54dd6f1d-7a59-40e7-bb6f-521be1bd176d	Anthozoa	Antipatharia	Schizopathidae	-117.1779	Animalia	Cnidaria	UK Seabed Resources Ltd.	UK Seabed Resources Ltd.	1	Event	70747_1629016	Baited Camera	ABYSSLINE 02 (AB02)_13_AB02_5_147_2439	species	07:05:00	NA	4078.000-4078.000 m	OMS-A-S02_UKSRLPMN1_OA	Subject to Term and Conditions of Use of the International Seabed Authority Website https://www.isa.org.jm/authority/term-and-conditions-use-international-seabed-authority-website	Abyssal Ridge	Astrid Leitner, aleitner@hawaii.edu	Astrid Leitner
43416	species	Y	species	Baited Camera	01_pmn_exploration_areas			yes		Abyssopathes lyra	DD ISA records	2015	2015	Abyssopathes lyra	NA	(Brook, 1889)	289303	UK1-B-U10_AB02_11_343_4534	UK1-B-U10_AB02_11_343_4534	Abyssopathes lyra	12.55323	abyssopathes lyra	HumanObservation	4244	4244	4244	586597e0-dc5b-4cc3-942c-553f42b17cfa	Anthozoa	Antipatharia	Schizopathidae	-116.5386	Animalia	Cnidaria	UK Seabed Resources Ltd.	UK Seabed Resources Ltd.	1	Event	70747_1631111	Baited Camera	ABYSSLINE 02 (AB02)_13_AB02_11_343_4534	species	14:13:00	NA	4244.000-4244.000 m	UK1-B-U10_UKSRLPMN1X	Subject to Term and Conditions of Use of the International Seabed Authority Website https://www.isa.org.jm/authority/term-and-conditions-use-international-seabed-authority-website	in front of Channel	Astrid Leitner, aleitner@hawaii.edu	Astrid Leitner
47515	species	Y	species	Baited Camera	01_pmn_exploration_areas			yes		Abyssopathes lyra	DD ISA records	2015	2015	Abyssopathes lyra	NA	(Brook, 1889)	289303	UK1-B-U02_AB02_36_3097_85	UK1-B-U02_AB02_36_3097_85	Abyssopathes lyra	12.3836	abyssopathes lyra	HumanObservation	4137	4137	4137	60b6f7a4-77bf-4981-87c4-a637f757e416	Anthozoa	Antipatharia	Schizopathidae	-116.4907	Animalia	Cnidaria	UK Seabed Resources Ltd.	UK Seabed Resources Ltd.	1	Event	70747_1626662	Baited Camera	ABYSSLINE 02 (AB02)_13_AB02_36_3097_85	species	13:04:00	NA	4137.000-4137.000 m	UK1-B-U02_UKSRLPMN1X	Subject to Term and Conditions of Use of the International Seabed Authority Website https://www.isa.org.jm/authority/term-and-conditions-use-international-seabed-authority-website	Abyssal Rise	Astrid Leitner, aleitner@hawaii.edu	Astrid Leitner
66197	species	Y	species	Baited Camera	01_pmn_exploration_areas			yes		Abyssopathes lyra	DD ISA records	2015	2015	Abyssopathes lyra	NA	(Brook, 1889)	289303	UK1-B-U02_AB02_36_3097_85	UK1-B-U02_AB02_36_3097_85	Abyssopathes lyra	12.3836	abyssopathes lyra	HumanObservation	4137	4137	4137	86beafb2-d3f1-4e0b-83e1-e6e0266d1a2c	Anthozoa	Antipatharia	Schizopathidae	-116.4907	Animalia	Cnidaria	UK Seabed Resources Ltd.	UK Seabed Resources Ltd.	1	Event	70747_1626662	Baited Camera	ABYSSLINE 02 (AB02)_13_AB02_36_3097_85	species	13:04:00	NA	4137.000-4137.000 m	UK1-B-U02_UKSRLPMN1X	Subject to Term and Conditions of Use of the International Seabed Authority Website https://www.isa.org.jm/authority/term-and-conditions-use-international-seabed-authority-website	Abyssal Rise	Astrid Leitner, aleitner@hawaii.edu	Astrid Leitner
67192	species	Y	species	Baited Camera	01_pmn_exploration_areas			yes		Abyssopathes lyra	DD ISA records	2015	2015	Abyssopathes lyra	NA	(Brook, 1889)	289303	UK1-B-U10_AB02_11_343_4534	UK1-B-U10_AB02_11_343_4534	Abyssopathes lyra	12.55323	abyssopathes lyra	HumanObservation	4244	4244	4244	88c574ce-5b08-474b-8a69-37a85ab170d3	Anthozoa	Antipatharia	Schizopathidae	-116.5386	Animalia	Cnidaria	UK Seabed Resources Ltd.	UK Seabed Resources Ltd.	1	Event	70747_1631111	Baited Camera	ABYSSLINE 02 (AB02)_13_AB02_11_343_4534	species	14:13:00	NA	4244.000-4244.000 m	UK1-B-U10_UKSRLPMN1X	Subject to Term and Conditions of Use of the International Seabed Authority Website https://www.isa.org.jm/authority/term-and-conditions-use-international-seabed-authority-website	in front of Channel	Astrid Leitner, aleitner@hawaii.edu	Astrid Leitner
87490	species	Y	species	Baited Camera	01_pmn_exploration_areas			yes		Abyssopathes lyra	DD ISA records	2015	2015	Abyssopathes lyra	NA	(Brook, 1889)	289303	OMS-A-S05_AB02_3_1993_3462	OMS-A-S05_AB02_3_1993_3462	Abyssopathes lyra	12.19217	abyssopathes lyra	HumanObservation	4063	4063	4063	b2323ac6-7b42-4ba1-a803-62908edf2421	Anthozoa	Antipatharia	Schizopathidae	-117.3255	Animalia	Cnidaria	UK Seabed Resources Ltd.	UK Seabed Resources Ltd.	1	Event	70747_1630039	Baited Camera	ABYSSLINE 02 (AB02)_13_AB02_3_1993_3462	species	08:25:00	NA	4063.000-4063.000 m	OMS-A-S05_UKSRLPMN1_OA	Subject to Term and Conditions of Use of the International Seabed Authority Website https://www.isa.org.jm/authority/term-and-conditions-use-international-seabed-authority-website	Abyssal Ridge	Astrid Leitner, aleitner@hawaii.edu	Astrid Leitner
99683	species	Y	species	Baited Camera	01_pmn_exploration_areas			yes		Abyssopathes lyra	DD ISA records	2015	2015	Abyssopathes lyra	NA	(Brook, 1889)	289303	OMS-A-S02_AB02_5_147_2439	OMS-A-S02_AB02_5_147_2439	Abyssopathes lyra	12.06519	abyssopathes lyra	HumanObservation	4078	4078	4078	caa032b2-2100-41bc-bed9-1513e38522de	Anthozoa	Antipatharia	Schizopathidae	-117.1779	Animalia	Cnidaria	UK Seabed Resources Ltd.	UK Seabed Resources Ltd.	1	Event	70747_1629016	Baited Camera	ABYSSLINE 02 (AB02)_13_AB02_5_147_2439	species	07:05:00	NA	4078.000-4078.000 m	OMS-A-S02_UKSRLPMN1_OA	Subject to Term and Conditions of Use of the International Seabed Authority Website https://www.isa.org.jm/authority/term-and-conditions-use-international-seabed-authority-website	Abyssal Ridge	Astrid Leitner, aleitner@hawaii.edu	Astrid Leitner
106162	species	Y	species	Baited Camera	01_pmn_exploration_areas			yes		Abyssopathes lyra	DD ISA records	2015	2015	Abyssopathes lyra	NA	(Brook, 1889)	289303	OMS-A-S05_AB02_3_1993_3462	OMS-A-S05_AB02_3_1993_3462	Abyssopathes lyra	12.19217	abyssopathes lyra	HumanObservation	4063	4063	4063	d79fade3-f70b-45d5-ba3a-76de48cb058e	Anthozoa	Antipatharia	Schizopathidae	-117.3255	Animalia	Cnidaria	UK Seabed Resources Ltd.	UK Seabed Resources Ltd.	1	Event	70747_1630039	Baited Camera	ABYSSLINE 02 (AB02)_13_AB02_3_1993_3462	species	08:25:00	NA	4063.000-4063.000 m	OMS-A-S05_UKSRLPMN1_OA	Subject to Term and Conditions of Use of the International Seabed Authority Website https://www.isa.org.jm/authority/term-and-conditions-use-international-seabed-authority-website	Abyssal Ridge	Astrid Leitner, aleitner@hawaii.edu	Astrid Leitner
16182	family		family	Megacorer	01_pmn_exploration_areas			yes		Primnoidae	DD ISA records	2015	2015	Primnoidae	NA	Milne Edwards, 1857	125278	UK1_AB01_MC08_BC341	UK1_AB01_MC08_BC341	Primnoidae	13.76165	primnoidae	HumanObservation	4111	4111	4111	210a3990-1b7c-4457-94d5-47fa6d111147	Anthozoa	Alcyonacea	Primnoidae	-116.46	Animalia	Cnidaria	UK Seabed Resources Ltd.	UK Seabed Resources Ltd.	1	Event	70890_1688037	Megacore	ABYSSLINE AB01_MV1313_BC341	family	03:15:00	Uncertain	4111.000-4111.000 m	UK1_AB01_MC08_UKSRLPMN1X	Subject to Term and Conditions of Use of the International Seabed Authority Website https://www.isa.org.jm/authority/term-and-conditions-use-international-seabed-authority-website	Abyssal plain	Adrian Glover, Helena Wiklund, Thomas Dahlgren, a.glover@nhm.ac.uk, thda@mac.com, h.wiklund@nhm.ac.uk	Adrian Glover, Helena Wiklund, Thomas Dahlgren
105623	family		family	Megacorer	01_pmn_exploration_areas			yes		Primnoidae	DD ISA records	2013	2013	Primnoidae	NA	Milne Edwards, 1857	125278	UK1-AB01-G_NHM_0341	UK1-AB01-G_NHM_0341	Primnoidae	13.76165	primnoidae	HumanObservation	4111	4111	4111	d690f4f8-a7e5-448c-8b6b-1b4b55ee6bd5	Anthozoa	Alcyonacea	Primnoidae	-116.46	Animalia	Cnidaria	UK Seabed Resources Ltd.	UK Seabed Resources Ltd.	1	Event	70812_1656071	Megacore (MC)	ABYSSLINE 01 (AB01)_MV1313_NHM_0341	family	14:04:00	Uncertain	4111.000-4111.000 m	UK1-AB01-G_UKSRLPMN1X	Subject to Term and Conditions of Use of the International Seabed Authority Website https://www.isa.org.jm/authority/term-and-conditions-use-international-seabed-authority-website	Abyssal plain	Adrian Glover, Helena Wiklund, Thomas Dahlgren, a.glover@nhm.ac.uk, thda@mac.com, h.wiklund@nhm.ac.uk	Adrian Glover, Helena Wiklund, Thomas Dahlgren
81345	species	Y	species	Megacorer	01_pmn_exploration_areas			yes		Abyssoprimnoa gemina	DD ISA records	2013	2013	Abyssoprimnoa gemina	NA	Cairns, 2015	872590	UK1-A-I_AB01-MC08-CS09	UK1-A-I_AB01-MC08-CS09	Abyssoprimnoa gemina	13.76167	abyssoprimnoa gemina	HumanObservation	4111	4111	4111	a594d56a-1f68-44ed-83fd-3dd54e0ec130	Anthozoa	Alcyonacea	Primnoidae	-116.4603	Animalia	Cnidaria	UK Seabed Resources Ltd.	UK Seabed Resources Ltd.	1	Event	70753_1637811	Megacore	ABYSSLINE 01 (AB01)_13_AB01-MC08-CS09	species	15:54:00	NA	4111.000-4111.000 m	UK1-A-I_UKSRLPMN1X	Subject to Term and Conditions of Use of the International Seabed Authority Website https://www.isa.org.jm/authority/term-and-conditions-use-international-seabed-authority-website	Flat abyssal polymetallic-nodule field	Stephen Cairns, CAIRNSS@si.edu	Stephen Cairns
111844	species	Y	species	Megacorer	01_pmn_exploration_areas			yes		Abyssoprimnoa gemina	DD ISA records	2013	2013	Abyssoprimnoa gemina	NA	Cairns, 2015	872590	UK1-A-I_AB01-MC08-CS09	UK1-A-I_AB01-MC08-CS09	Abyssoprimnoa gemina	13.76167	abyssoprimnoa gemina	HumanObservation	4111	4111	4111	e2ffa3bc-0a76-4fad-b58b-e51e3b22fc88	Anthozoa	Alcyonacea	Primnoidae	-116.4603	Animalia	Cnidaria	UK Seabed Resources Ltd.	UK Seabed Resources Ltd.	1	Event	70753_1637811	Megacore	ABYSSLINE 01 (AB01)_13_AB01-MC08-CS09	species	15:54:00	NA	4111.000-4111.000 m	UK1-A-I_UKSRLPMN1X	Subject to Term and Conditions of Use of the International Seabed Authority Website https://www.isa.org.jm/authority/term-and-conditions-use-international-seabed-authority-website	Flat abyssal polymetallic-nodule field	Stephen Cairns, CAIRNSS@si.edu	Stephen Cairns
4472	temp name		genus	Baited trap	01_pmn_exploration_areas			yes		Abyssorchomene	DD ISA records	2013	2013	Abyssorchomene	NA	De Broyer, 1984	101585	UK1-A-B_AB1-AMP111	UK1-A-B_AB1-AMP111	Abyssorchomene	13.84995	abyssorchomene	HumanObservation	4082	4082	4082	091f46e4-5d0a-4e09-8ab4-a321d6b611ec	Malacostraca	Amphipoda	Uristidae	-116.6234	Animalia	Arthropoda	UK Seabed Resources Ltd.	UK Seabed Resources Ltd.	1	Event	70750_1636434	Baited Trap (TR)	ABYSSLINE 01 (AB01)_13_AB1-AMP111	genus	23:44:00	NA	4082.000-4082.000 m	UK1-A-B_UKSRLPMN1X	Subject to Term and Conditions of Use of the International Seabed Authority Website https://www.isa.org.jm/authority/term-and-conditions-use-international-seabed-authority-website	deep sea sediment, flat	Tammy Horton, tammy.horton@noc.ac.uk	Tammy Horton
24074	temp name		genus	Baited trap	01_pmn_exploration_areas			yes		Abyssorchomene	DD ISA records	2013	2013	Abyssorchomene	NA	De Broyer, 1984	101585	UK1-A-A_AB1-AMP10	UK1-A-A_AB1-AMP10	Abyssorchomene	13.88222	abyssorchomene	HumanObservation	4203	4203	4203	30f25a71-ca83-418c-9a0d-69835048334e	Malacostraca	Amphipoda	Uristidae	-116.4488	Animalia	Arthropoda	UK Seabed Resources Ltd.	UK Seabed Resources Ltd.	1	Event	70750_1636333	Baited Trap (TR)	ABYSSLINE 01 (AB01)_13_AB1-AMP10	genus	04:30:00	NA	4203.000-4203.000 m	UK1-A-A_UKSRLPMN1X	Subject to Term and Conditions of Use of the International Seabed Authority Website https://www.isa.org.jm/authority/term-and-conditions-use-international-seabed-authority-website	deep sea sediment, flat	Tammy Horton, tammy.horton@noc.ac.uk	Tammy Horton
24426	temp name		genus	Baited trap	01_pmn_exploration_areas			yes		Abyssorchomene	DD ISA records	2013	2013	Abyssorchomene	NA	De Broyer, 1984	101585	UK1-A-A_AB1-AMP10	UK1-A-A_AB1-AMP10	Abyssorchomene	13.88222	abyssorchomene	HumanObservation	4203	4203	4203	31b32e81-82cb-4440-9db7-9d9e1f2f3d27	Malacostraca	Amphipoda	Uristidae	-116.4488	Animalia	Arthropoda	UK Seabed Resources Ltd.	UK Seabed Resources Ltd.	1	Event	70750_1636333	Baited Trap (TR)	ABYSSLINE 01 (AB01)_13_AB1-AMP10	genus	04:30:00	NA	4203.000-4203.000 m	UK1-A-A_UKSRLPMN1X	Subject to Term and Conditions of Use of the International Seabed Authority Website https://www.isa.org.jm/authority/term-and-conditions-use-international-seabed-authority-website	deep sea sediment, flat	Tammy Horton, tammy.horton@noc.ac.uk	Tammy Horton
69502	temp name		genus	Baited trap	01_pmn_exploration_areas			yes		Abyssorchomene	DD ISA records	2013	2013	Abyssorchomene	NA	De Broyer, 1984	101585	UK1-A-B_AB1-AMP123	UK1-A-B_AB1-AMP123	Abyssorchomene	13.84995	abyssorchomene	HumanObservation	4082	4082	4082	8d56ad0d-5040-4170-9519-2ad8172b1f78	Malacostraca	Amphipoda	Uristidae	-116.6234	Animalia	Arthropoda	UK Seabed Resources Ltd.	UK Seabed Resources Ltd.	1	Event	70750_1636446	Baited Trap (TR)	ABYSSLINE 01 (AB01)_13_AB1-AMP123	genus	23:44:00	NA	4082.000-4082.000 m	UK1-A-B_UKSRLPMN1X	Subject to Term and Conditions of Use of the International Seabed Authority Website https://www.isa.org.jm/authority/term-and-conditions-use-international-seabed-authority-website	deep sea sediment, flat	Tammy Horton, tammy.horton@noc.ac.uk	Tammy Horton
77119	temp name		genus	Baited trap	01_pmn_exploration_areas			yes		Abyssorchomene	DD ISA records	2013	2013	Abyssorchomene	NA	De Broyer, 1984	101585	UK1-A-A_AB1-AMP8	UK1-A-A_AB1-AMP8	Abyssorchomene	13.88222	abyssorchomene	HumanObservation	4203	4203	4203	9cfdc4ea-cd22-49ac-a7b5-0615828b49c4	Malacostraca	Amphipoda	Uristidae	-116.4488	Animalia	Arthropoda	UK Seabed Resources Ltd.	UK Seabed Resources Ltd.	1	Event	70750_1636331	Baited Trap (TR)	ABYSSLINE 01 (AB01)_13_AB1-AMP8	genus	04:30:00	NA	4203.000-4203.000 m	UK1-A-A_UKSRLPMN1X	Subject to Term and Conditions of Use of the International Seabed Authority Website https://www.isa.org.jm/authority/term-and-conditions-use-international-seabed-authority-website	deep sea sediment, flat	Tammy Horton, tammy.horton@noc.ac.uk	Tammy Horton
85403	temp name		genus	Baited trap	01_pmn_exploration_areas			yes		Abyssorchomene	DD ISA records	2013	2013	Abyssorchomene	NA	De Broyer, 1984	101585	UK1-A-B_AB1-AMP111	UK1-A-B_AB1-AMP111	Abyssorchomene	13.84995	abyssorchomene	HumanObservation	4082	4082	4082	ade6c8ca-7747-4aa2-8e24-f2a86a1969b1	Malacostraca	Amphipoda	Uristidae	-116.6234	Animalia	Arthropoda	UK Seabed Resources Ltd.	UK Seabed Resources Ltd.	1	Event	70750_1636434	Baited Trap (TR)	ABYSSLINE 01 (AB01)_13_AB1-AMP111	genus	23:44:00	NA	4082.000-4082.000 m	UK1-A-B_UKSRLPMN1X	Subject to Term and Conditions of Use of the International Seabed Authority Website https://www.isa.org.jm/authority/term-and-conditions-use-international-seabed-authority-website	deep sea sediment, flat	Tammy Horton, tammy.horton@noc.ac.uk	Tammy Horton
87657	temp name		genus	Baited trap	01_pmn_exploration_areas			yes		Abyssorchomene	DD ISA records	2013	2013	Abyssorchomene	NA	De Broyer, 1984	101585	UK1-A-A_AB1-AMP61	UK1-A-A_AB1-AMP61	Abyssorchomene	13.88222	abyssorchomene	HumanObservation	4203	4203	4203	b278cc78-10b3-4e87-9738-fb2d68ab829e	Malacostraca	Amphipoda	Uristidae	-116.4488	Animalia	Arthropoda	UK Seabed Resources Ltd.	UK Seabed Resources Ltd.	1	Event	70750_1636384	Baited Trap (TR)	ABYSSLINE 01 (AB01)_13_AB1-AMP61	genus	04:30:00	NA	4203.000-4203.000 m	UK1-A-A_UKSRLPMN1X	Subject to Term and Conditions of Use of the International Seabed Authority Website https://www.isa.org.jm/authority/term-and-conditions-use-international-seabed-authority-website	deep sea sediment, flat	Tammy Horton, tammy.horton@noc.ac.uk	Tammy Horton
95350	temp name		genus	Baited trap	01_pmn_exploration_areas			yes		Abyssorchomene	DD ISA records	2013	2013	Abyssorchomene	NA	De Broyer, 1984	101585	UK1-A-A_AB1-AMP72	UK1-A-A_AB1-AMP72	Abyssorchomene	13.88222	abyssorchomene	HumanObservation	4203	4203	4203	c1e5b649-7f9d-4407-ab75-52c9ae406516	Malacostraca	Amphipoda	Uristidae	-116.4488	Animalia	Arthropoda	UK Seabed Resources Ltd.	UK Seabed Resources Ltd.	1	Event	70750_1636395	Baited Trap (TR)	ABYSSLINE 01 (AB01)_13_AB1-AMP72	genus	04:30:00	NA	4203.000-4203.000 m	UK1-A-A_UKSRLPMN1X	Subject to Term and Conditions of Use of the International Seabed Authority Website https://www.isa.org.jm/authority/term-and-conditions-use-international-seabed-authority-website	deep sea sediment, flat	Tammy Horton, tammy.horton@noc.ac.uk	Tammy Horton
107287	temp name		genus	Baited trap	01_pmn_exploration_areas			yes		Abyssorchomene	DD ISA records	2013	2013	Abyssorchomene	NA	De Broyer, 1984	101585	UK1-A-A_AB1-AMP8	UK1-A-A_AB1-AMP8	Abyssorchomene	13.88222	abyssorchomene	HumanObservation	4203	4203	4203	d9e394b2-030d-47b4-aef4-3f1ad26b5b05	Malacostraca	Amphipoda	Uristidae	-116.4488	Animalia	Arthropoda	UK Seabed Resources Ltd.	UK Seabed Resources Ltd.	1	Event	70750_1636331	Baited Trap (TR)	ABYSSLINE 01 (AB01)_13_AB1-AMP8	genus	04:30:00	NA	4203.000-4203.000 m	UK1-A-A_UKSRLPMN1X	Subject to Term and Conditions of Use of the International Seabed Authority Website https://www.isa.org.jm/authority/term-and-conditions-use-international-seabed-authority-website	deep sea sediment, flat	Tammy Horton, tammy.horton@noc.ac.uk	Tammy Horton
113783	temp name		genus	Baited trap	01_pmn_exploration_areas			yes		Abyssorchomene	DD ISA records	2013	2013	Abyssorchomene	NA	De Broyer, 1984	101585	UK1-A-A_AB1-AMP72	UK1-A-A_AB1-AMP72	Abyssorchomene	13.88222	abyssorchomene	HumanObservation	4203	4203	4203	e6fe75db-3f84-4c4d-9059-e996e71b927c	Malacostraca	Amphipoda	Uristidae	-116.4488	Animalia	Arthropoda	UK Seabed Resources Ltd.	UK Seabed Resources Ltd.	1	Event	70750_1636395	Baited Trap (TR)	ABYSSLINE 01 (AB01)_13_AB1-AMP72	genus	04:30:00	NA	4203.000-4203.000 m	UK1-A-A_UKSRLPMN1X	Subject to Term and Conditions of Use of the International Seabed Authority Website https://www.isa.org.jm/authority/term-and-conditions-use-international-seabed-authority-website	deep sea sediment, flat	Tammy Horton, tammy.horton@noc.ac.uk	Tammy Horton
123139	temp name		genus	Baited trap	01_pmn_exploration_areas			yes		Abyssorchomene	DD ISA records	2013	2013	Abyssorchomene	NA	De Broyer, 1984	101585	UK1-A-A_AB1-AMP61	UK1-A-A_AB1-AMP61	Abyssorchomene	13.88222	abyssorchomene	HumanObservation	4203	4203	4203	f9965cad-cca5-450e-a290-8f3037d3ef40	Malacostraca	Amphipoda	Uristidae	-116.4488	Animalia	Arthropoda	UK Seabed Resources Ltd.	UK Seabed Resources Ltd.	1	Event	70750_1636384	Baited Trap (TR)	ABYSSLINE 01 (AB01)_13_AB1-AMP61	genus	04:30:00	NA	4203.000-4203.000 m	UK1-A-A_UKSRLPMN1X	Subject to Term and Conditions of Use of the International Seabed Authority Website https://www.isa.org.jm/authority/term-and-conditions-use-international-seabed-authority-website	deep sea sediment, flat	Tammy Horton, tammy.horton@noc.ac.uk	Tammy Horton
125918	temp name		genus	Baited trap	01_pmn_exploration_areas			yes		Abyssorchomene	DD ISA records	2013	2013	Abyssorchomene	NA	De Broyer, 1984	101585	UK1-A-B_AB1-AMP123	UK1-A-B_AB1-AMP123	Abyssorchomene	13.84995	abyssorchomene	HumanObservation	4082	4082	4082	ff2f406b-31ea-4ca5-a87a-7936c07a3fff	Malacostraca	Amphipoda	Uristidae	-116.6234	Animalia	Arthropoda	UK Seabed Resources Ltd.	UK Seabed Resources Ltd.	1	Event	70750_1636446	Baited Trap (TR)	ABYSSLINE 01 (AB01)_13_AB1-AMP123	genus	23:44:00	NA	4082.000-4082.000 m	UK1-A-B_UKSRLPMN1X	Subject to Term and Conditions of Use of the International Seabed Authority Website https://www.isa.org.jm/authority/term-and-conditions-use-international-seabed-authority-website	deep sea sediment, flat	Tammy Horton, tammy.horton@noc.ac.uk	Tammy Horton
5813	temp name		genus	Baited trap	01_pmn_exploration_areas			yes		Abyssorchomene	DD ISA records	2013	2013	Abyssorchomene	NA	De Broyer, 1984	101585	UK1-A-A_AB1-AMP56	UK1-A-A_AB1-AMP56	Abyssorchomene	13.88222	abyssorchomene	HumanObservation	4203	4203	4203	0bc71687-5804-4fec-b9d8-07c5f2830682	Malacostraca	Amphipoda	Uristidae	-116.4488	Animalia	Arthropoda	UK Seabed Resources Ltd.	UK Seabed Resources Ltd.	1	Event	70750_1636379	Baited Trap (TR)	ABYSSLINE 01 (AB01)_13_AB1-AMP56	genus	04:30:00	NA	4203.000-4203.000 m	UK1-A-A_UKSRLPMN1X	Subject to Term and Conditions of Use of the International Seabed Authority Website https://www.isa.org.jm/authority/term-and-conditions-use-international-seabed-authority-website	deep sea sediment, flat	Tammy Horton, tammy.horton@noc.ac.uk	Tammy Horton
35563	temp name		genus	Baited trap	01_pmn_exploration_areas			yes		Abyssorchomene	DD ISA records	2013	2013	Abyssorchomene	NA	De Broyer, 1984	101585	UK1-A-A_AB1-AMP40	UK1-A-A_AB1-AMP40	Abyssorchomene	13.88222	abyssorchomene	HumanObservation	4203	4203	4203	48935362-c1e7-4520-a8be-05f1f6b550e1	Malacostraca	Amphipoda	Uristidae	-116.4488	Animalia	Arthropoda	UK Seabed Resources Ltd.	UK Seabed Resources Ltd.	1	Event	70750_1636363	Baited Trap (TR)	ABYSSLINE 01 (AB01)_13_AB1-AMP40	genus	04:30:00	NA	4203.000-4203.000 m	UK1-A-A_UKSRLPMN1X	Subject to Term and Conditions of Use of the International Seabed Authority Website https://www.isa.org.jm/authority/term-and-conditions-use-international-seabed-authority-website	deep sea sediment, flat	Tammy Horton, tammy.horton@noc.ac.uk	Tammy Horton
68644	temp name		genus	Baited trap	01_pmn_exploration_areas			yes		Abyssorchomene	DD ISA records	2013	2013	Abyssorchomene	NA	De Broyer, 1984	101585	UK1-A-A_AB1-AMP56	UK1-A-A_AB1-AMP56	Abyssorchomene	13.88222	abyssorchomene	HumanObservation	4203	4203	4203	8b8c2881-b7f8-487e-8ebe-28e2686d5f4f	Malacostraca	Amphipoda	Uristidae	-116.4488	Animalia	Arthropoda	UK Seabed Resources Ltd.	UK Seabed Resources Ltd.	1	Event	70750_1636379	Baited Trap (TR)	ABYSSLINE 01 (AB01)_13_AB1-AMP56	genus	04:30:00	NA	4203.000-4203.000 m	UK1-A-A_UKSRLPMN1X	Subject to Term and Conditions of Use of the International Seabed Authority Website https://www.isa.org.jm/authority/term-and-conditions-use-international-seabed-authority-website	deep sea sediment, flat	Tammy Horton, tammy.horton@noc.ac.uk	Tammy Horton
92292	temp name		genus	Baited trap	01_pmn_exploration_areas			yes		Abyssorchomene	DD ISA records	2013	2013	Abyssorchomene	NA	De Broyer, 1984	101585	UK1-A-A_AB1-AMP40	UK1-A-A_AB1-AMP40	Abyssorchomene	13.88222	abyssorchomene	HumanObservation	4203	4203	4203	bbc0169a-1e45-40fa-8a37-6bf722102a86	Malacostraca	Amphipoda	Uristidae	-116.4488	Animalia	Arthropoda	UK Seabed Resources Ltd.	UK Seabed Resources Ltd.	1	Event	70750_1636363	Baited Trap (TR)	ABYSSLINE 01 (AB01)_13_AB1-AMP40	genus	04:30:00	NA	4203.000-4203.000 m	UK1-A-A_UKSRLPMN1X	Subject to Term and Conditions of Use of the International Seabed Authority Website https://www.isa.org.jm/authority/term-and-conditions-use-international-seabed-authority-website	deep sea sediment, flat	Tammy Horton, tammy.horton@noc.ac.uk	Tammy Horton
4056	temp name		genus	Multicorer	01_pmn_exploration_areas			yes		Acantholaimus	DD ISA records	2004	2004	Acantholaimus	NA	Allg�n, 1933	2303	East Zone_MTB-1-718	East Zone_MTB-1-718	Acantholaimus	14.04252	acantholaimus	HumanObservation	5035	5035	5035	0843d308-d302-4b79-a190-2c359aa3fb7b	Chromadorea	Chromadorida	Chromadoridae	-130.0892	Animalia	Nematoda	Institut fran�ais de recherche pour l'exploitation de la mer	Institut fran�ais de recherche pour l'exploitation de la mer	1	Event	70785_1648725	Multicorer	NODINAUT_1_MTB-1-718	genus	09:35:00	Uncertain	5035.000-5035.000 m	East Zone_IFREMERPMN1X_02	Subject to Term and Conditions of Use of the International Seabed Authority Website https://www.isa.org.jm/authority/term-and-conditions-use-international-seabed-authority-website	No Nodules - Facies 0	Miljutin D. and Miljutina M.	Miljutin D. and Miljutina M.
11299	temp name		genus	Multicorer	01_pmn_exploration_areas			yes		Acantholaimus	DD ISA records	2004	2004	Acantholaimus	NA	Allg�n, 1933	2303	East Zone_MTB-1-718	East Zone_MTB-1-718	Acantholaimus	14.04252	acantholaimus	HumanObservation	5035	5035	5035	16e091e2-c665-46d2-8eef-05383f41cf7c	Chromadorea	Chromadorida	Chromadoridae	-130.0892	Animalia	Nematoda	Institut fran�ais de recherche pour l'exploitation de la mer	Institut fran�ais de recherche pour l'exploitation de la mer	1	Event	70785_1648725	Multicorer	NODINAUT_1_MTB-1-718	genus	09:35:00	Uncertain	5035.000-5035.000 m	East Zone_IFREMERPMN1X_02	Subject to Term and Conditions of Use of the International Seabed Authority Website https://www.isa.org.jm/authority/term-and-conditions-use-international-seabed-authority-website	No Nodules - Facies 0	Miljutin D. and Miljutina M.	Miljutin D. and Miljutina M.
15652	temp name		genus	Multicorer	01_pmn_exploration_areas			yes		Acantholaimus	DD ISA records	2004	2004	Acantholaimus	NA	Allg�n, 1933	2303	East Zone_MTB-1-141	East Zone_MTB-1-141	Acantholaimus	14.0445	acantholaimus	HumanObservation	5046	5046	5046	1ff33465-5e05-4d70-b2dc-c7cde7327b66	Chromadorea	Chromadorida	Chromadoridae	-130.084	Animalia	Nematoda	Institut fran�ais de recherche pour l'exploitation de la mer	Institut fran�ais de recherche pour l'exploitation de la mer	1	Event	70785_1648148	Multicorer	NODINAUT_1_MTB-1-141	genus	08:32:00	Uncertain	5046.000-5046.000 m	East Zone_IFREMERPMN1X_02	Subject to Term and Conditions of Use of the International Seabed Authority Website https://www.isa.org.jm/authority/term-and-conditions-use-international-seabed-authority-website	No Nodules - Facies 0	Miljutin D. and Miljutina M.	Miljutin D. and Miljutina M.
23214	temp name		genus	Multicorer	01_pmn_exploration_areas			yes		Acantholaimus	DD ISA records	2004	2004	Acantholaimus	NA	Allg�n, 1933	2303	East Zone_MTB-1-205	East Zone_MTB-1-205	Acantholaimus	14.04835	acantholaimus	HumanObservation	5029	5029	5029	2f330878-a471-4f6a-8f3b-cf1c5ac53e13	Chromadorea	Chromadorida	Chromadoridae	-130.0796	Animalia	Nematoda	Institut fran�ais de recherche pour l'exploitation de la mer	Institut fran�ais de recherche pour l'exploitation de la mer	1	Event	70785_1648212	Multicorer	NODINAUT_1_MTB-1-205	genus	12:59:00	Uncertain	5029.000-5029.000 m	East Zone_IFREMERPMN1X_02	Subject to Term and Conditions of Use of the International Seabed Authority Website https://www.isa.org.jm/authority/term-and-conditions-use-international-seabed-authority-website	No Nodules - Facies 0	Miljutin D. and Miljutina M.	Miljutin D. and Miljutina M.
25366	temp name		genus	Nautile Blad Corer	01_pmn_exploration_areas			yes		Acantholaimus	DD ISA records	2004	2004	Acantholaimus	NA	Allg�n, 1933	2303	East Zone_MTB-1-2381	East Zone_MTB-1-2381	Acantholaimus	14.03263	acantholaimus	HumanObservation	4979	4979	4979	33a991c6-984b-4625-a5c3-3185f1b33132	Chromadorea	Chromadorida	Chromadoridae	-130.1211	Animalia	Nematoda	Institut fran�ais de recherche pour l'exploitation de la mer	Institut fran�ais de recherche pour l'exploitation de la mer	1	Event	70785_1650388	Nautile Blad Corer	NODINAUT_1_MTB-1-2381	genus	15:35:00	Uncertain	4979.000-4979.000 m	East Zone_IFREMERPMN1X_02	Subject to Term and Conditions of Use of the International Seabed Authority Website https://www.isa.org.jm/authority/term-and-conditions-use-international-seabed-authority-website	OMCO Dregde track	Miljutin D. and Miljutina M.	Miljutin D. and Miljutina M.
27688	temp name		genus	Multicorer	01_pmn_exploration_areas			yes		Acantholaimus	DD ISA records	2004	2004	Acantholaimus	NA	Allg�n, 1933	2303	East Zone_MTB-1-141	East Zone_MTB-1-141	Acantholaimus	14.0445	acantholaimus	HumanObservation	5046	5046	5046	387867f2-b683-49c3-884d-f1fa518f4a88	Chromadorea	Chromadorida	Chromadoridae	-130.084	Animalia	Nematoda	Institut fran�ais de recherche pour l'exploitation de la mer	Institut fran�ais de recherche pour l'exploitation de la mer	1	Event	70785_1648148	Multicorer	NODINAUT_1_MTB-1-141	genus	08:32:00	Uncertain	5046.000-5046.000 m	East Zone_IFREMERPMN1X_02	Subject to Term and Conditions of Use of the International Seabed Authority Website https://www.isa.org.jm/authority/term-and-conditions-use-international-seabed-authority-website	No Nodules - Facies 0	Miljutin D. and Miljutina M.	Miljutin D. and Miljutina M.
41031	temp name		genus	Multicorer	01_pmn_exploration_areas			yes		Acantholaimus	DD ISA records	2004	2004	Acantholaimus	NA	Allg�n, 1933	2303	East Zone_MTB-1-205	East Zone_MTB-1-205	Acantholaimus	14.04835	acantholaimus	HumanObservation	5029	5029	5029	53ab2d6b-65bf-4398-86b9-3a89516dece2	Chromadorea	Chromadorida	Chromadoridae	-130.0796	Animalia	Nematoda	Institut fran�ais de recherche pour l'exploitation de la mer	Institut fran�ais de recherche pour l'exploitation de la mer	1	Event	70785_1648212	Multicorer	NODINAUT_1_MTB-1-205	genus	12:59:00	Uncertain	5029.000-5029.000 m	East Zone_IFREMERPMN1X_02	Subject to Term and Conditions of Use of the International Seabed Authority Website https://www.isa.org.jm/authority/term-and-conditions-use-international-seabed-authority-website	No Nodules - Facies 0	Miljutin D. and Miljutina M.	Miljutin D. and Miljutina M.
49760	temp name		genus	Nautile Blad Corer	01_pmn_exploration_areas			yes		Acantholaimus	DD ISA records	2004	2004	Acantholaimus	NA	Allg�n, 1933	2303	East Zone_MTB-1-2381	East Zone_MTB-1-2381	Acantholaimus	14.03263	acantholaimus	HumanObservation	4979	4979	4979	653306a5-68bf-44d4-ab17-4eab076ecb18	Chromadorea	Chromadorida	Chromadoridae	-130.1211	Animalia	Nematoda	Institut fran�ais de recherche pour l'exploitation de la mer	Institut fran�ais de recherche pour l'exploitation de la mer	1	Event	70785_1650388	Nautile Blad Corer	NODINAUT_1_MTB-1-2381	genus	15:35:00	Uncertain	4979.000-4979.000 m	East Zone_IFREMERPMN1X_02	Subject to Term and Conditions of Use of the International Seabed Authority Website https://www.isa.org.jm/authority/term-and-conditions-use-international-seabed-authority-website	OMCO Dregde track	Miljutin D. and Miljutina M.	Miljutin D. and Miljutina M.
76699	temp name		genus	Multicorer	01_pmn_exploration_areas			yes		Acantholaimus	DD ISA records	2004	2004	Acantholaimus	NA	Allg�n, 1933	2303	East Zone_MTB-1-269	East Zone_MTB-1-269	Acantholaimus	14.0477	acantholaimus	HumanObservation	5040	5040	5040	9c0f0165-0021-47df-a025-03454c03b617	Chromadorea	Chromadorida	Chromadoridae	-130.0891	Animalia	Nematoda	Institut fran�ais de recherche pour l'exploitation de la mer	Institut fran�ais de recherche pour l'exploitation de la mer	2	Event	70785_1648276	Multicorer	NODINAUT_1_MTB-1-269	genus	13:11:00	Uncertain	5040.000-5040.000 m	East Zone_IFREMERPMN1X_02	Subject to Term and Conditions of Use of the International Seabed Authority Website https://www.isa.org.jm/authority/term-and-conditions-use-international-seabed-authority-website	No Nodules - Facies 0	Miljutin D. and Miljutina M.	Miljutin D. and Miljutina M.
98683	temp name		genus	Multicorer	01_pmn_exploration_areas			yes		Acantholaimus	DD ISA records	2004	2004	Acantholaimus	NA	Allg�n, 1933	2303	East Zone_MTB-1-269	East Zone_MTB-1-269	Acantholaimus	14.0477	acantholaimus	HumanObservation	5040	5040	5040	c8aa8b2b-a4fd-4bfa-af1b-63ce9aefa5e3	Chromadorea	Chromadorida	Chromadoridae	-130.0891	Animalia	Nematoda	Institut fran�ais de recherche pour l'exploitation de la mer	Institut fran�ais de recherche pour l'exploitation de la mer	2	Event	70785_1648276	Multicorer	NODINAUT_1_MTB-1-269	genus	13:11:00	Uncertain	5040.000-5040.000 m	East Zone_IFREMERPMN1X_02	Subject to Term and Conditions of Use of the International Seabed Authority Website https://www.isa.org.jm/authority/term-and-conditions-use-international-seabed-authority-website	No Nodules - Facies 0	Miljutin D. and Miljutina M.	Miljutin D. and Miljutina M.
101934	temp name		genus	Multicorer	01_pmn_exploration_areas			yes		Acantholaimus	DD ISA records	2004	2004	Acantholaimus	NA	Allg�n, 1933	2303	East Zone_MTB-1-1166	East Zone_MTB-1-1166	Acantholaimus	14.04475	acantholaimus	HumanObservation	4947	4947	4947	cf2fe440-4144-4b48-9389-afd0f27b0e0e	Chromadorea	Chromadorida	Chromadoridae	-130.1306	Animalia	Nematoda	Institut fran�ais de recherche pour l'exploitation de la mer	Institut fran�ais de recherche pour l'exploitation de la mer	1	Event	70785_1649173	Multicorer	NODINAUT_1_MTB-1-1166	genus	06:31:00	Uncertain	4947.000-4947.000 m	East Zone_IFREMERPMN1X_02	Subject to Term and Conditions of Use of the International Seabed Authority Website https://www.isa.org.jm/authority/term-and-conditions-use-international-seabed-authority-website	Nodules - Facies B	Miljutin D. and Miljutina M.	Miljutin D. and Miljutina M.
115346	temp name		genus	Multicorer	01_pmn_exploration_areas			yes		Acantholaimus	DD ISA records	2004	2004	Acantholaimus	NA	Allg�n, 1933	2303	East Zone_MTB-1-1166	East Zone_MTB-1-1166	Acantholaimus	14.04475	acantholaimus	HumanObservation	4947	4947	4947	ea1554fb-32aa-4ea6-8925-385e6f8e36ac	Chromadorea	Chromadorida	Chromadoridae	-130.1306	Animalia	Nematoda	Institut fran�ais de recherche pour l'exploitation de la mer	Institut fran�ais de recherche pour l'exploitation de la mer	1	Event	70785_1649173	Multicorer	NODINAUT_1_MTB-1-1166	genus	06:31:00	Uncertain	4947.000-4947.000 m	East Zone_IFREMERPMN1X_02	Subject to Term and Conditions of Use of the International Seabed Authority Website https://www.isa.org.jm/authority/term-and-conditions-use-international-seabed-authority-website	Nodules - Facies B	Miljutin D. and Miljutina M.	Miljutin D. and Miljutina M.
20120	temp name		genus	Multicorer	01_pmn_exploration_areas			yes		Acantholaimus	DD ISA records	2004	2004	Acantholaimus	NA	Allg�n, 1933	2303	East Zone_MTB-1-1263	East Zone_MTB-1-1263	Acantholaimus	14.04503	acantholaimus	HumanObservation	4950	4950	4950	28f5da58-a4fb-4489-a2bb-efea4633fafe	Chromadorea	Chromadorida	Chromadoridae	-130.1289	Animalia	Nematoda	Institut fran�ais de recherche pour l'exploitation de la mer	Institut fran�ais de recherche pour l'exploitation de la mer	2	Event	70785_1649270	Multicorer	NODINAUT_1_MTB-1-1263	genus	09:54:00	Uncertain	4950.000-4950.000 m	East Zone_IFREMERPMN1X_02	Subject to Term and Conditions of Use of the International Seabed Authority Website https://www.isa.org.jm/authority/term-and-conditions-use-international-seabed-authority-website	Nodules - Facies B	Miljutin D. and Miljutina M.	Miljutin D. and Miljutina M.
32942	temp name		genus	Multicorer	01_pmn_exploration_areas			yes		Acantholaimus	DD ISA records	2004	2004	Acantholaimus	NA	Allg�n, 1933	2303	East Zone_MTB-1-1471	East Zone_MTB-1-1471	Acantholaimus	14.04193	acantholaimus	HumanObservation	4950	4950	4950	435bd2bc-b161-40f1-b7ac-cee992b1ed6c	Chromadorea	Chromadorida	Chromadoridae	-130.1331	Animalia	Nematoda	Institut fran�ais de recherche pour l'exploitation de la mer	Institut fran�ais de recherche pour l'exploitation de la mer	2	Event	70785_1649478	Multicorer	NODINAUT_1_MTB-1-1471	genus	07:46:00	Uncertain	4950.000-4950.000 m	East Zone_IFREMERPMN1X_02	Subject to Term and Conditions of Use of the International Seabed Authority Website https://www.isa.org.jm/authority/term-and-conditions-use-international-seabed-authority-website	Nodules - Facies B	Miljutin D. and Miljutina M.	Miljutin D. and Miljutina M.
110497	temp name		genus	Multicorer	01_pmn_exploration_areas			yes		Acantholaimus	DD ISA records	2004	2004	Acantholaimus	NA	Allg�n, 1933	2303	East Zone_MTB-1-1471	East Zone_MTB-1-1471	Acantholaimus	14.04193	acantholaimus	HumanObservation	4950	4950	4950	e0349be3-1e18-4eb0-bd17-0349600ab8a3	Chromadorea	Chromadorida	Chromadoridae	-130.1331	Animalia	Nematoda	Institut fran�ais de recherche pour l'exploitation de la mer	Institut fran�ais de recherche pour l'exploitation de la mer	2	Event	70785_1649478	Multicorer	NODINAUT_1_MTB-1-1471	genus	07:46:00	Uncertain	4950.000-4950.000 m	East Zone_IFREMERPMN1X_02	Subject to Term and Conditions of Use of the International Seabed Authority Website https://www.isa.org.jm/authority/term-and-conditions-use-international-seabed-authority-website	Nodules - Facies B	Miljutin D. and Miljutina M.	Miljutin D. and Miljutina M.
118649	temp name		genus	Multicorer	01_pmn_exploration_areas			yes		Acantholaimus	DD ISA records	2004	2004	Acantholaimus	NA	Allg�n, 1933	2303	East Zone_MTB-1-1263	East Zone_MTB-1-1263	Acantholaimus	14.04503	acantholaimus	HumanObservation	4950	4950	4950	f0ac2e9a-fec5-4c80-9e43-3cab0aa4d4df	Chromadorea	Chromadorida	Chromadoridae	-130.1289	Animalia	Nematoda	Institut fran�ais de recherche pour l'exploitation de la mer	Institut fran�ais de recherche pour l'exploitation de la mer	2	Event	70785_1649270	Multicorer	NODINAUT_1_MTB-1-1263	genus	09:54:00	Uncertain	4950.000-4950.000 m	East Zone_IFREMERPMN1X_02	Subject to Term and Conditions of Use of the International Seabed Authority Website https://www.isa.org.jm/authority/term-and-conditions-use-international-seabed-authority-website	Nodules - Facies B	Miljutin D. and Miljutina M.	Miljutin D. and Miljutina M.
121076	temp name		genus	Multicorer	01_pmn_exploration_areas			yes		Acantholaimus	DD ISA records	2004	2004	Acantholaimus	NA	Allg�n, 1933	2303	East Zone_MTB-1-17	East Zone_MTB-1-17	Acantholaimus	14.06682	acantholaimus	HumanObservation	4983	4983	4983	f579ccb7-d71e-415b-bd6f-4297dfd081b5	Chromadorea	Chromadorida	Chromadoridae	-130.1106	Animalia	Nematoda	Institut fran�ais de recherche pour l'exploitation de la mer	Institut fran�ais de recherche pour l'exploitation de la mer	1	Event	70785_1648024	Multicorer	NODINAUT_1_MTB-1-17	genus	09:50:00	Uncertain	4983.000-4983.000 m	East Zone_IFREMERPMN1X_02	Subject to Term and Conditions of Use of the International Seabed Authority Website https://www.isa.org.jm/authority/term-and-conditions-use-international-seabed-authority-website	Nodules - Facies C	Miljutin D. and Miljutina M.	Miljutin D. and Miljutina M.
126245	temp name		genus	Multicorer	01_pmn_exploration_areas			yes		Acantholaimus	DD ISA records	2004	2004	Acantholaimus	NA	Allg�n, 1933	2303	East Zone_MTB-1-17	East Zone_MTB-1-17	Acantholaimus	14.06682	acantholaimus	HumanObservation	4983	4983	4983	ffd856e3-33f4-468e-97b2-676ada8d7000	Chromadorea	Chromadorida	Chromadoridae	-130.1106	Animalia	Nematoda	Institut fran�ais de recherche pour l'exploitation de la mer	Institut fran�ais de recherche pour l'exploitation de la mer	1	Event	70785_1648024	Multicorer	NODINAUT_1_MTB-1-17	genus	09:50:00	Uncertain	4983.000-4983.000 m	East Zone_IFREMERPMN1X_02	Subject to Term and Conditions of Use of the International Seabed Authority Website https://www.isa.org.jm/authority/term-and-conditions-use-international-seabed-authority-website	Nodules - Facies C	Miljutin D. and Miljutina M.	Miljutin D. and Miljutina M.
16435	temp name		genus	Multicorer	01_pmn_exploration_areas			yes		Acantholaimus	DD ISA records	2004	2004	Acantholaimus	NA	Allg�n, 1933	2303	East Zone_MTB-1-281	East Zone_MTB-1-281	Acantholaimus	14.0477	acantholaimus	HumanObservation	5040	5040	5040	217ec4c1-7200-4f4c-8042-c4fbf136135c	Chromadorea	Chromadorida	Chromadoridae	-130.0891	Animalia	Nematoda	Institut fran�ais de recherche pour l'exploitation de la mer	Institut fran�ais de recherche pour l'exploitation de la mer	1	Event	70785_1648288	Multicorer	NODINAUT_1_MTB-1-281	genus	13:11:00	Uncertain	5040.000-5040.000 m	East Zone_IFREMERPMN1X_02	Subject to Term and Conditions of Use of the International Seabed Authority Website https://www.isa.org.jm/authority/term-and-conditions-use-international-seabed-authority-website	No Nodules - Facies 0	Miljutin D. and Miljutina M.	Miljutin D. and Miljutina M.
27840	temp name		genus	Multicorer	01_pmn_exploration_areas			yes		Acantholaimus	DD ISA records	2004	2004	Acantholaimus	NA	Allg�n, 1933	2303	East Zone_MTB-1-1167	East Zone_MTB-1-1167	Acantholaimus	14.04475	acantholaimus	HumanObservation	4947	4947	4947	38bbbb79-86d8-4aad-bad7-01d23d75665f	Chromadorea	Chromadorida	Chromadoridae	-130.1306	Animalia	Nematoda	Institut fran�ais de recherche pour l'exploitation de la mer	Institut fran�ais de recherche pour l'exploitation de la mer	1	Event	70785_1649174	Multicorer	NODINAUT_1_MTB-1-1167	genus	06:31:00	Uncertain	4947.000-4947.000 m	East Zone_IFREMERPMN1X_02	Subject to Term and Conditions of Use of the International Seabed Authority Website https://www.isa.org.jm/authority/term-and-conditions-use-international-seabed-authority-website	Nodules - Facies B	Miljutin D. and Miljutina M.	Miljutin D. and Miljutina M.
47249	temp name		genus	Multicorer	01_pmn_exploration_areas			yes		Acantholaimus	DD ISA records	2004	2004	Acantholaimus	NA	Allg�n, 1933	2303	East Zone_MTB-1-281	East Zone_MTB-1-281	Acantholaimus	14.0477	acantholaimus	HumanObservation	5040	5040	5040	6033b07c-9aba-4b75-b57a-2a56717ee21b	Chromadorea	Chromadorida	Chromadoridae	-130.0891	Animalia	Nematoda	Institut fran�ais de recherche pour l'exploitation de la mer	Institut fran�ais de recherche pour l'exploitation de la mer	1	Event	70785_1648288	Multicorer	NODINAUT_1_MTB-1-281	genus	13:11:00	Uncertain	5040.000-5040.000 m	East Zone_IFREMERPMN1X_02	Subject to Term and Conditions of Use of the International Seabed Authority Website https://www.isa.org.jm/authority/term-and-conditions-use-international-seabed-authority-website	No Nodules - Facies 0	Miljutin D. and Miljutina M.	Miljutin D. and Miljutina M.
57525	temp name		genus	Multicorer	01_pmn_exploration_areas			yes		Acantholaimus	DD ISA records	2004	2004	Acantholaimus	NA	Allg�n, 1933	2303	East Zone_MTB-1-1167	East Zone_MTB-1-1167	Acantholaimus	14.04475	acantholaimus	HumanObservation	4947	4947	4947	753b35f2-e31e-4b6e-82b0-1a423f316b06	Chromadorea	Chromadorida	Chromadoridae	-130.1306	Animalia	Nematoda	Institut fran�ais de recherche pour l'exploitation de la mer	Institut fran�ais de recherche pour l'exploitation de la mer	1	Event	70785_1649174	Multicorer	NODINAUT_1_MTB-1-1167	genus	06:31:00	Uncertain	4947.000-4947.000 m	East Zone_IFREMERPMN1X_02	Subject to Term and Conditions of Use of the International Seabed Authority Website https://www.isa.org.jm/authority/term-and-conditions-use-international-seabed-authority-website	Nodules - Facies B	Miljutin D. and Miljutina M.	Miljutin D. and Miljutina M.
845	temp name		genus	Nautile Blad Corer	01_pmn_exploration_areas			yes		Acantholaimus	DD ISA records	2004	2004	Acantholaimus	NA	Allg�n, 1933	2303	East Zone_MTB-1-2292	East Zone_MTB-1-2292	Acantholaimus	14.03262667	acantholaimus	HumanObservation	4979	4979	4979	01b0522d-f059-444e-82f0-975c04033b3d	Chromadorea	Chromadorida	Chromadoridae	-130.1210683	Animalia	Nematoda	Institut fran�ais de recherche pour l'exploitation de la mer	Institut fran�ais de recherche pour l'exploitation de la mer	1	Event	70785_1650299	Nautile Blad Corer	NODINAUT_1_MTB-1-2292	genus	15:35:00	Uncertain	4979.000-4979.000 m	East Zone_IFREMERPMN1X_02	Subject to Term and Conditions of Use of the International Seabed Authority Website https://www.isa.org.jm/authority/term-and-conditions-use-international-seabed-authority-website	OMCO Dregde track	Miljutin D. and Miljutina M.	Miljutin D. and Miljutina M.
12436	temp name		genus	Nautile Blad Corer	01_pmn_exploration_areas			yes		Acantholaimus	DD ISA records	2004	2004	Acantholaimus	NA	Allg�n, 1933	2303	East Zone_MTB-1-2382	East Zone_MTB-1-2382	Acantholaimus	14.03263	acantholaimus	HumanObservation	4979	4979	4979	193ae0b8-e926-4097-950a-4f5c068437b0	Chromadorea	Chromadorida	Chromadoridae	-130.1211	Animalia	Nematoda	Institut fran�ais de recherche pour l'exploitation de la mer	Institut fran�ais de recherche pour l'exploitation de la mer	1	Event	70785_1650389	Nautile Blad Corer	NODINAUT_1_MTB-1-2382	genus	15:35:00	Uncertain	4979.000-4979.000 m	East Zone_IFREMERPMN1X_02	Subject to Term and Conditions of Use of the International Seabed Authority Website https://www.isa.org.jm/authority/term-and-conditions-use-international-seabed-authority-website	OMCO Dregde track	Miljutin D. and Miljutina M.	Miljutin D. and Miljutina M.
22559	temp name		genus	Multicorer	01_pmn_exploration_areas			yes		Acantholaimus	DD ISA records	2004	2004	Acantholaimus	NA	Allg�n, 1933	2303	East Zone_MTB-1-1470	East Zone_MTB-1-1470	Acantholaimus	14.04193	acantholaimus	HumanObservation	4950	4950	4950	2dcc346f-3fef-45b8-9256-b624a3c3b5fc	Chromadorea	Chromadorida	Chromadoridae	-130.1331	Animalia	Nematoda	Institut fran�ais de recherche pour l'exploitation de la mer	Institut fran�ais de recherche pour l'exploitation de la mer	2	Event	70785_1649477	Multicorer	NODINAUT_1_MTB-1-1470	genus	07:46:00	Uncertain	4950.000-4950.000 m	East Zone_IFREMERPMN1X_02	Subject to Term and Conditions of Use of the International Seabed Authority Website https://www.isa.org.jm/authority/term-and-conditions-use-international-seabed-authority-website	Nodules - Facies B	Miljutin D. and Miljutina M.	Miljutin D. and Miljutina M.
29496	temp name		genus	Nautile Blad Corer	01_pmn_exploration_areas			yes		Acantholaimus	DD ISA records	2004	2004	Acantholaimus	NA	Allg�n, 1933	2303	East Zone_MTB-1-2010	East Zone_MTB-1-2010	Acantholaimus	14.03263	acantholaimus	HumanObservation	4979	4979	4979	3c25b589-ff66-44c0-bfb4-dde250c00574	Chromadorea	Chromadorida	Chromadoridae	-130.1211	Animalia	Nematoda	Institut fran�ais de recherche pour l'exploitation de la mer	Institut fran�ais de recherche pour l'exploitation de la mer	2	Event	70785_1650017	Nautile Blad Corer	NODINAUT_1_MTB-1-2010	genus	15:35:00	Uncertain	4979.000-4979.000 m	East Zone_IFREMERPMN1X_02	Subject to Term and Conditions of Use of the International Seabed Authority Website https://www.isa.org.jm/authority/term-and-conditions-use-international-seabed-authority-website	OMCO Dregde track	Miljutin D. and Miljutina M.	Miljutin D. and Miljutina M.
46552	temp name		genus	Nautile Blad Corer	01_pmn_exploration_areas			yes		Acantholaimus	DD ISA records	2004	2004	Acantholaimus	NA	Allg�n, 1933	2303	East Zone_MTB-1-2292	East Zone_MTB-1-2292	Acantholaimus	14.03263	acantholaimus	HumanObservation	4979	4979	4979	5ed0409c-537e-4a95-b8e6-d4c420e30b29	Chromadorea	Chromadorida	Chromadoridae	-130.1211	Animalia	Nematoda	Institut fran�ais de recherche pour l'exploitation de la mer	Institut fran�ais de recherche pour l'exploitation de la mer	1	Event	70785_1650299	Nautile Blad Corer	NODINAUT_1_MTB-1-2292	genus	15:35:00	Uncertain	4979.000-4979.000 m	East Zone_IFREMERPMN1X_02	Subject to Term and Conditions of Use of the International Seabed Authority Website https://www.isa.org.jm/authority/term-and-conditions-use-international-seabed-authority-website	OMCO Dregde track	Miljutin D. and Miljutina M.	Miljutin D. and Miljutina M.
55226	temp name		genus	Multicorer	01_pmn_exploration_areas			yes		Acantholaimus	DD ISA records	2004	2004	Acantholaimus	NA	Allg�n, 1933	2303	East Zone_MTB-1-719	East Zone_MTB-1-719	Acantholaimus	14.04252	acantholaimus	HumanObservation	5035	5035	5035	707e5cdb-39ea-4884-9b80-c1953c0d2a3e	Chromadorea	Chromadorida	Chromadoridae	-130.0892	Animalia	Nematoda	Institut fran�ais de recherche pour l'exploitation de la mer	Institut fran�ais de recherche pour l'exploitation de la mer	1	Event	70785_1648726	Multicorer	NODINAUT_1_MTB-1-719	genus	09:35:00	Uncertain	5035.000-5035.000 m	East Zone_IFREMERPMN1X_02	Subject to Term and Conditions of Use of the International Seabed Authority Website https://www.isa.org.jm/authority/term-and-conditions-use-international-seabed-authority-website	No Nodules - Facies 0	Miljutin D. and Miljutina M.	Miljutin D. and Miljutina M.
58266	temp name		genus	Multicorer	01_pmn_exploration_areas			yes		Acantholaimus	DD ISA records	2004	2004	Acantholaimus	NA	Allg�n, 1933	2303	East Zone_MTB-1-719	East Zone_MTB-1-719	Acantholaimus	14.04252	acantholaimus	HumanObservation	5035	5035	5035	76acfa78-4638-431e-a7d3-d3b4183089d1	Chromadorea	Chromadorida	Chromadoridae	-130.0892	Animalia	Nematoda	Institut fran�ais de recherche pour l'exploitation de la mer	Institut fran�ais de recherche pour l'exploitation de la mer	1	Event	70785_1648726	Multicorer	NODINAUT_1_MTB-1-719	genus	09:35:00	Uncertain	5035.000-5035.000 m	East Zone_IFREMERPMN1X_02	Subject to Term and Conditions of Use of the International Seabed Authority Website https://www.isa.org.jm/authority/term-and-conditions-use-international-seabed-authority-website	No Nodules - Facies 0	Miljutin D. and Miljutina M.	Miljutin D. and Miljutina M.
68887	temp name		genus	Multicorer	01_pmn_exploration_areas			yes		Acantholaimus	DD ISA records	2004	2004	Acantholaimus	NA	Allg�n, 1933	2303	East Zone_MTB-1-1470	East Zone_MTB-1-1470	Acantholaimus	14.04193	acantholaimus	HumanObservation	4950	4950	4950	8c09a689-3daf-46b9-a042-284dee365ec1	Chromadorea	Chromadorida	Chromadoridae	-130.1331	Animalia	Nematoda	Institut fran�ais de recherche pour l'exploitation de la mer	Institut fran�ais de recherche pour l'exploitation de la mer	2	Event	70785_1649477	Multicorer	NODINAUT_1_MTB-1-1470	genus	07:46:00	Uncertain	4950.000-4950.000 m	East Zone_IFREMERPMN1X_02	Subject to Term and Conditions of Use of the International Seabed Authority Website https://www.isa.org.jm/authority/term-and-conditions-use-international-seabed-authority-website	Nodules - Facies B	Miljutin D. and Miljutina M.	Miljutin D. and Miljutina M.
79861	temp name		genus	Nautile Blad Corer	01_pmn_exploration_areas			yes		Acantholaimus	DD ISA records	2004	2004	Acantholaimus	NA	Allg�n, 1933	2303	East Zone_MTB-1-2010	East Zone_MTB-1-2010	Acantholaimus	14.03263	acantholaimus	HumanObservation	4979	4979	4979	a293d91b-5fbe-4800-9c97-d0294dde70fd	Chromadorea	Chromadorida	Chromadoridae	-130.1211	Animalia	Nematoda	Institut fran�ais de recherche pour l'exploitation de la mer	Institut fran�ais de recherche pour l'exploitation de la mer	2	Event	70785_1650017	Nautile Blad Corer	NODINAUT_1_MTB-1-2010	genus	15:35:00	Uncertain	4979.000-4979.000 m	East Zone_IFREMERPMN1X_02	Subject to Term and Conditions of Use of the International Seabed Authority Website https://www.isa.org.jm/authority/term-and-conditions-use-international-seabed-authority-website	OMCO Dregde track	Miljutin D. and Miljutina M.	Miljutin D. and Miljutina M.
82612	temp name		genus	Multicorer	01_pmn_exploration_areas			yes		Acantholaimus	DD ISA records	2004	2004	Acantholaimus	NA	Allg�n, 1933	2303	East Zone_MTB-1-8	East Zone_MTB-1-8	Acantholaimus	14.06682	acantholaimus	HumanObservation	4983	4983	4983	a8115976-f149-4fd1-91c7-59eddbdc30da	Chromadorea	Chromadorida	Chromadoridae	-130.1106	Animalia	Nematoda	Institut fran�ais de recherche pour l'exploitation de la mer	Institut fran�ais de recherche pour l'exploitation de la mer	1	Event	70785_1648015	Multicorer	NODINAUT_1_MTB-1-8	genus	09:50:00	Uncertain	4983.000-4983.000 m	East Zone_IFREMERPMN1X_02	Subject to Term and Conditions of Use of the International Seabed Authority Website https://www.isa.org.jm/authority/term-and-conditions-use-international-seabed-authority-website	Nodules - Facies C	Miljutin D. and Miljutina M.	Miljutin D. and Miljutina M.
91695	temp name		genus	Nautile Blad Corer	01_pmn_exploration_areas			yes		Acantholaimus	DD ISA records	2004	2004	Acantholaimus	NA	Allg�n, 1933	2303	East Zone_MTB-1-2003	East Zone_MTB-1-2003	Acantholaimus	14.03263	acantholaimus	HumanObservation	4979	4979	4979	ba8dc682-d7af-4541-95dd-5b3d937e27d0	Chromadorea	Chromadorida	Chromadoridae	-130.1211	Animalia	Nematoda	Institut fran�ais de recherche pour l'exploitation de la mer	Institut fran�ais de recherche pour l'exploitation de la mer	2	Event	70785_1650010	Nautile Blad Corer	NODINAUT_1_MTB-1-2003	genus	15:35:00	Uncertain	4979.000-4979.000 m	East Zone_IFREMERPMN1X_02	Subject to Term and Conditions of Use of the International Seabed Authority Website https://www.isa.org.jm/authority/term-and-conditions-use-international-seabed-authority-website	OMCO Dregde track	Miljutin D. and Miljutina M.	Miljutin D. and Miljutina M.
93181	temp name		genus	Multicorer	01_pmn_exploration_areas			yes		Acantholaimus	DD ISA records	2004	2004	Acantholaimus	NA	Allg�n, 1933	2303	East Zone_MTB-1-8	East Zone_MTB-1-8	Acantholaimus	14.06682	acantholaimus	HumanObservation	4983	4983	4983	bd87b0c4-2c66-448d-ac30-4c97bc7066ac	Chromadorea	Chromadorida	Chromadoridae	-130.1106	Animalia	Nematoda	Institut fran�ais de recherche pour l'exploitation de la mer	Institut fran�ais de recherche pour l'exploitation de la mer	1	Event	70785_1648015	Multicorer	NODINAUT_1_MTB-1-8	genus	09:50:00	Uncertain	4983.000-4983.000 m	East Zone_IFREMERPMN1X_02	Subject to Term and Conditions of Use of the International Seabed Authority Website https://www.isa.org.jm/authority/term-and-conditions-use-international-seabed-authority-website	Nodules - Facies C	Miljutin D. and Miljutina M.	Miljutin D. and Miljutina M.
106362	temp name		genus	Nautile Blad Corer	01_pmn_exploration_areas			yes		Acantholaimus	DD ISA records	2004	2004	Acantholaimus	NA	Allg�n, 1933	2303	East Zone_MTB-1-2003	East Zone_MTB-1-2003	Acantholaimus	14.03263	acantholaimus	HumanObservation	4979	4979	4979	d8026682-dc0c-4435-aa95-72c8083a0233	Chromadorea	Chromadorida	Chromadoridae	-130.1211	Animalia	Nematoda	Institut fran�ais de recherche pour l'exploitation de la mer	Institut fran�ais de recherche pour l'exploitation de la mer	2	Event	70785_1650010	Nautile Blad Corer	NODINAUT_1_MTB-1-2003	genus	15:35:00	Uncertain	4979.000-4979.000 m	East Zone_IFREMERPMN1X_02	Subject to Term and Conditions of Use of the International Seabed Authority Website https://www.isa.org.jm/authority/term-and-conditions-use-international-seabed-authority-website	OMCO Dregde track	Miljutin D. and Miljutina M.	Miljutin D. and Miljutina M.
112900	temp name		genus	Nautile Blad Corer	01_pmn_exploration_areas			yes		Acantholaimus	DD ISA records	2004	2004	Acantholaimus	NA	Allg�n, 1933	2303	East Zone_MTB-1-2382	East Zone_MTB-1-2382	Acantholaimus	14.03263	acantholaimus	HumanObservation	4979	4979	4979	e52cfc0a-6e8b-4674-bbc5-54122f39cb75	Chromadorea	Chromadorida	Chromadoridae	-130.1211	Animalia	Nematoda	Institut fran�ais de recherche pour l'exploitation de la mer	Institut fran�ais de recherche pour l'exploitation de la mer	1	Event	70785_1650389	Nautile Blad Corer	NODINAUT_1_MTB-1-2382	genus	15:35:00	Uncertain	4979.000-4979.000 m	East Zone_IFREMERPMN1X_02	Subject to Term and Conditions of Use of the International Seabed Authority Website https://www.isa.org.jm/authority/term-and-conditions-use-international-seabed-authority-website	OMCO Dregde track	Miljutin D. and Miljutina M.	Miljutin D. and Miljutina M.
76758	temp name		genus	Multicorer	01_pmn_exploration_areas			yes		Acantholaimus	DD ISA records	2004	2004	Acantholaimus	NA	Allg�n, 1933	2303	East Zone_MTB-1-1626	East Zone_MTB-1-1626	Acantholaimus	14.04193	acantholaimus	HumanObservation	4950	4950	4950	9c2ff449-6a13-4069-b45b-2bca9c8bfc81	Chromadorea	Chromadorida	Chromadoridae	-130.1331	Animalia	Nematoda	Institut fran�ais de recherche pour l'exploitation de la mer	Institut fran�ais de recherche pour l'exploitation de la mer	1	Event	70785_1649633	Multicorer	NODINAUT_1_MTB-1-1626	genus	07:46:00	Uncertain	4950.000-4950.000 m	East Zone_IFREMERPMN1X_02	Subject to Term and Conditions of Use of the International Seabed Authority Website https://www.isa.org.jm/authority/term-and-conditions-use-international-seabed-authority-website	Nodules - Facies B	Miljutin D. and Miljutina M.	Miljutin D. and Miljutina M.
82730	temp name		genus	Multicorer	01_pmn_exploration_areas			yes		Acantholaimus	DD ISA records	2004	2004	Acantholaimus	NA	Allg�n, 1933	2303	East Zone_MTB-1-275	East Zone_MTB-1-275	Acantholaimus	14.0477	acantholaimus	HumanObservation	5040	5040	5040	a84d3d46-f9f7-4bfa-b837-fe757a133ec5	Chromadorea	Chromadorida	Chromadoridae	-130.0891	Animalia	Nematoda	Institut fran�ais de recherche pour l'exploitation de la mer	Institut fran�ais de recherche pour l'exploitation de la mer	1	Event	70785_1648282	Multicorer	NODINAUT_1_MTB-1-275	genus	13:11:00	Uncertain	5040.000-5040.000 m	East Zone_IFREMERPMN1X_02	Subject to Term and Conditions of Use of the International Seabed Authority Website https://www.isa.org.jm/authority/term-and-conditions-use-international-seabed-authority-website	No Nodules - Facies 0	Miljutin D. and Miljutina M.	Miljutin D. and Miljutina M.
83233	temp name		genus	Multicorer	01_pmn_exploration_areas			yes		Acantholaimus	DD ISA records	2004	2004	Acantholaimus	NA	Allg�n, 1933	2303	East Zone_MTB-1-275	East Zone_MTB-1-275	Acantholaimus	14.0477	acantholaimus	HumanObservation	5040	5040	5040	a950a69b-d3a2-4752-9679-280dfbb5a687	Chromadorea	Chromadorida	Chromadoridae	-130.0891	Animalia	Nematoda	Institut fran�ais de recherche pour l'exploitation de la mer	Institut fran�ais de recherche pour l'exploitation de la mer	1	Event	70785_1648282	Multicorer	NODINAUT_1_MTB-1-275	genus	13:11:00	Uncertain	5040.000-5040.000 m	East Zone_IFREMERPMN1X_02	Subject to Term and Conditions of Use of the International Seabed Authority Website https://www.isa.org.jm/authority/term-and-conditions-use-international-seabed-authority-website	No Nodules - Facies 0	Miljutin D. and Miljutina M.	Miljutin D. and Miljutina M.
90786	temp name		genus	Multicorer	01_pmn_exploration_areas			yes		Acantholaimus	DD ISA records	2004	2004	Acantholaimus	NA	Allg�n, 1933	2303	East Zone_MTB-1-1626	East Zone_MTB-1-1626	Acantholaimus	14.04193	acantholaimus	HumanObservation	4950	4950	4950	b8bb3bbd-c285-45bd-b5dd-8f853ed6f47c	Chromadorea	Chromadorida	Chromadoridae	-130.1331	Animalia	Nematoda	Institut fran�ais de recherche pour l'exploitation de la mer	Institut fran�ais de recherche pour l'exploitation de la mer	1	Event	70785_1649633	Multicorer	NODINAUT_1_MTB-1-1626	genus	07:46:00	Uncertain	4950.000-4950.000 m	East Zone_IFREMERPMN1X_02	Subject to Term and Conditions of Use of the International Seabed Authority Website https://www.isa.org.jm/authority/term-and-conditions-use-international-seabed-authority-website	Nodules - Facies B	Miljutin D. and Miljutina M.	Miljutin D. and Miljutina M.
99965	temp name		genus	Multicorer	01_pmn_exploration_areas			yes		Acantholaimus	DD ISA records	2004	2004	Acantholaimus	NA	Allg�n, 1933	2303	East Zone_MTB-1-1252	East Zone_MTB-1-1252	Acantholaimus	14.04503	acantholaimus	HumanObservation	4950	4950	4950	cb33ade9-2d6a-4241-b833-3b0a96a002ca	Chromadorea	Chromadorida	Chromadoridae	-130.1289	Animalia	Nematoda	Institut fran�ais de recherche pour l'exploitation de la mer	Institut fran�ais de recherche pour l'exploitation de la mer	1	Event	70785_1649259	Multicorer	NODINAUT_1_MTB-1-1252	genus	09:54:00	Uncertain	4950.000-4950.000 m	East Zone_IFREMERPMN1X_02	Subject to Term and Conditions of Use of the International Seabed Authority Website https://www.isa.org.jm/authority/term-and-conditions-use-international-seabed-authority-website	Nodules - Facies B	Miljutin D. and Miljutina M.	Miljutin D. and Miljutina M.
104519	temp name		genus	Multicorer	01_pmn_exploration_areas			yes		Acantholaimus	DD ISA records	2004	2004	Acantholaimus	NA	Allg�n, 1933	2303	East Zone_MTB-1-1168	East Zone_MTB-1-1168	Acantholaimus	14.04475	acantholaimus	HumanObservation	4947	4947	4947	d456134b-10b9-442f-9075-359494a9d86d	Chromadorea	Chromadorida	Chromadoridae	-130.1306	Animalia	Nematoda	Institut fran�ais de recherche pour l'exploitation de la mer	Institut fran�ais de recherche pour l'exploitation de la mer	1	Event	70785_1649175	Multicorer	NODINAUT_1_MTB-1-1168	genus	06:31:00	Uncertain	4947.000-4947.000 m	East Zone_IFREMERPMN1X_02	Subject to Term and Conditions of Use of the International Seabed Authority Website https://www.isa.org.jm/authority/term-and-conditions-use-international-seabed-authority-website	Nodules - Facies B	Miljutin D. and Miljutina M.	Miljutin D. and Miljutina M.
118038	temp name		genus	Multicorer	01_pmn_exploration_areas			yes		Acantholaimus	DD ISA records	2004	2004	Acantholaimus	NA	Allg�n, 1933	2303	East Zone_MTB-1-1168	East Zone_MTB-1-1168	Acantholaimus	14.04475	acantholaimus	HumanObservation	4947	4947	4947	ef7a025d-6590-41de-a95e-94544bf38c1a	Chromadorea	Chromadorida	Chromadoridae	-130.1306	Animalia	Nematoda	Institut fran�ais de recherche pour l'exploitation de la mer	Institut fran�ais de recherche pour l'exploitation de la mer	1	Event	70785_1649175	Multicorer	NODINAUT_1_MTB-1-1168	genus	06:31:00	Uncertain	4947.000-4947.000 m	East Zone_IFREMERPMN1X_02	Subject to Term and Conditions of Use of the International Seabed Authority Website https://www.isa.org.jm/authority/term-and-conditions-use-international-seabed-authority-website	Nodules - Facies B	Miljutin D. and Miljutina M.	Miljutin D. and Miljutina M.
119632	temp name		genus	Multicorer	01_pmn_exploration_areas			yes		Acantholaimus	DD ISA records	2004	2004	Acantholaimus	NA	Allg�n, 1933	2303	East Zone_MTB-1-1252	East Zone_MTB-1-1252	Acantholaimus	14.04503	acantholaimus	HumanObservation	4950	4950	4950	f2928661-93a4-40f4-bffa-820d2848a47c	Chromadorea	Chromadorida	Chromadoridae	-130.1289	Animalia	Nematoda	Institut fran�ais de recherche pour l'exploitation de la mer	Institut fran�ais de recherche pour l'exploitation de la mer	1	Event	70785_1649259	Multicorer	NODINAUT_1_MTB-1-1252	genus	09:54:00	Uncertain	4950.000-4950.000 m	East Zone_IFREMERPMN1X_02	Subject to Term and Conditions of Use of the International Seabed Authority Website https://www.isa.org.jm/authority/term-and-conditions-use-international-seabed-authority-website	Nodules - Facies B	Miljutin D. and Miljutina M.	Miljutin D. and Miljutina M.
2322	temp name		genus	Multicorer	01_pmn_exploration_areas			yes		Acantholaimus	DD ISA records	2004	2004	Acantholaimus	NA	Allg�n, 1933	2303	East Zone_MTB-1-349	East Zone_MTB-1-349	Acantholaimus	14.0477	acantholaimus	HumanObservation	5040	5040	5040	04ad802b-2442-4911-a1be-ade3fa1eb259	Chromadorea	Chromadorida	Chromadoridae	-130.0891167	Animalia	Nematoda	Institut fran�ais de recherche pour l'exploitation de la mer	Institut fran�ais de recherche pour l'exploitation de la mer	3	Event	70785_1648356	Multicorer	NODINAUT_1_MTB-1-349	genus	13:11:00	Uncertain	5040.000-5040.000 m	East Zone_IFREMERPMN1X_02	Subject to Term and Conditions of Use of the International Seabed Authority Website https://www.isa.org.jm/authority/term-and-conditions-use-international-seabed-authority-website	No Nodules - Facies 0	Miljutin D. and Miljutina M.	Miljutin D. and Miljutina M.
27663	temp name		genus	Multicorer	01_pmn_exploration_areas			yes		Acantholaimus	DD ISA records	2004	2004	Acantholaimus	NA	Allg�n, 1933	2303	East Zone_MTB-1-1087	East Zone_MTB-1-1087	Acantholaimus	14.04475	acantholaimus	HumanObservation	4947	4947	4947	386af741-909f-48ba-8864-5f8fe17909f4	Chromadorea	Chromadorida	Chromadoridae	-130.1306	Animalia	Nematoda	Institut fran�ais de recherche pour l'exploitation de la mer	Institut fran�ais de recherche pour l'exploitation de la mer	1	Event	70785_1649094	Multicorer	NODINAUT_1_MTB-1-1087	genus	06:31:00	Uncertain	4947.000-4947.000 m	East Zone_IFREMERPMN1X_02	Subject to Term and Conditions of Use of the International Seabed Authority Website https://www.isa.org.jm/authority/term-and-conditions-use-international-seabed-authority-website	Nodules - Facies B	Miljutin D. and Miljutina M.	Miljutin D. and Miljutina M.
34328	temp name		genus	Multicorer	01_pmn_exploration_areas			yes		Acantholaimus	DD ISA records	2004	2004	Acantholaimus	NA	Allg�n, 1933	2303	East Zone_MTB-1-1258	East Zone_MTB-1-1258	Acantholaimus	14.04503	acantholaimus	HumanObservation	4950	4950	4950	46028f3a-8a8e-41f7-837b-19cc5410b28a	Chromadorea	Chromadorida	Chromadoridae	-130.1289	Animalia	Nematoda	Institut fran�ais de recherche pour l'exploitation de la mer	Institut fran�ais de recherche pour l'exploitation de la mer	1	Event	70785_1649265	Multicorer	NODINAUT_1_MTB-1-1258	genus	09:54:00	Uncertain	4950.000-4950.000 m	East Zone_IFREMERPMN1X_02	Subject to Term and Conditions of Use of the International Seabed Authority Website https://www.isa.org.jm/authority/term-and-conditions-use-international-seabed-authority-website	Nodules - Facies B	Miljutin D. and Miljutina M.	Miljutin D. and Miljutina M.
46676	temp name		genus	Multicorer	01_pmn_exploration_areas			yes		Acantholaimus	DD ISA records	2004	2004	Acantholaimus	NA	Allg�n, 1933	2303	East Zone_MTB-1-1258	East Zone_MTB-1-1258	Acantholaimus	14.04503	acantholaimus	HumanObservation	4950	4950	4950	5f1711c8-dd8e-4842-9624-5c10fcf98c6b	Chromadorea	Chromadorida	Chromadoridae	-130.1289	Animalia	Nematoda	Institut fran�ais de recherche pour l'exploitation de la mer	Institut fran�ais de recherche pour l'exploitation de la mer	1	Event	70785_1649265	Multicorer	NODINAUT_1_MTB-1-1258	genus	09:54:00	Uncertain	4950.000-4950.000 m	East Zone_IFREMERPMN1X_02	Subject to Term and Conditions of Use of the International Seabed Authority Website https://www.isa.org.jm/authority/term-and-conditions-use-international-seabed-authority-website	Nodules - Facies B	Miljutin D. and Miljutina M.	Miljutin D. and Miljutina M.
56541	temp name		genus	Multicorer	01_pmn_exploration_areas			yes		Acantholaimus	DD ISA records	2004	2004	Acantholaimus	NA	Allg�n, 1933	2303	East Zone_MTB-1-140	East Zone_MTB-1-140	Acantholaimus	14.0445	acantholaimus	HumanObservation	5046	5046	5046	732b8685-8eab-4ff8-8b0d-5131fbe1058d	Chromadorea	Chromadorida	Chromadoridae	-130.084	Animalia	Nematoda	Institut fran�ais de recherche pour l'exploitation de la mer	Institut fran�ais de recherche pour l'exploitation de la mer	1	Event	70785_1648147	Multicorer	NODINAUT_1_MTB-1-140	genus	08:32:00	Uncertain	5046.000-5046.000 m	East Zone_IFREMERPMN1X_02	Subject to Term and Conditions of Use of the International Seabed Authority Website https://www.isa.org.jm/authority/term-and-conditions-use-international-seabed-authority-website	No Nodules - Facies 0	Miljutin D. and Miljutina M.	Miljutin D. and Miljutina M.
66945	temp name		genus	Multicorer	01_pmn_exploration_areas			yes		Acantholaimus	DD ISA records	2004	2004	Acantholaimus	NA	Allg�n, 1933	2303	East Zone_MTB-1-140	East Zone_MTB-1-140	Acantholaimus	14.0445	acantholaimus	HumanObservation	5046	5046	5046	884f4f5e-0107-45ec-887d-c2cafb3b1071	Chromadorea	Chromadorida	Chromadoridae	-130.084	Animalia	Nematoda	Institut fran�ais de recherche pour l'exploitation de la mer	Institut fran�ais de recherche pour l'exploitation de la mer	1	Event	70785_1648147	Multicorer	NODINAUT_1_MTB-1-140	genus	08:32:00	Uncertain	5046.000-5046.000 m	East Zone_IFREMERPMN1X_02	Subject to Term and Conditions of Use of the International Seabed Authority Website https://www.isa.org.jm/authority/term-and-conditions-use-international-seabed-authority-website	No Nodules - Facies 0	Miljutin D. and Miljutina M.	Miljutin D. and Miljutina M.
79252	temp name		genus	Multicorer	01_pmn_exploration_areas			yes		Acantholaimus	DD ISA records	2004	2004	Acantholaimus	NA	Allg�n, 1933	2303	East Zone_MTB-1-450	East Zone_MTB-1-450	Acantholaimus	14.04806	acantholaimus	HumanObservation	5042	5042	5042	a15ceea7-966b-4334-af1e-1f30c5a46ffd	Chromadorea	Chromadorida	Chromadoridae	-130.0828	Animalia	Nematoda	Institut fran�ais de recherche pour l'exploitation de la mer	Institut fran�ais de recherche pour l'exploitation de la mer	3	Event	70785_1648457	Multicorer	NODINAUT_1_MTB-1-450	genus	20:39:00	Uncertain	5042.000-5042.000 m	East Zone_IFREMERPMN1X_02	Subject to Term and Conditions of Use of the International Seabed Authority Website https://www.isa.org.jm/authority/term-and-conditions-use-international-seabed-authority-website	No Nodules - Facies 0	Miljutin D. and Miljutina M.	Miljutin D. and Miljutina M.
85740	temp name		genus	Multicorer	01_pmn_exploration_areas			yes		Acantholaimus	DD ISA records	2004	2004	Acantholaimus	NA	Allg�n, 1933	2303	East Zone_MTB-1-450	East Zone_MTB-1-450	Acantholaimus	14.04806	acantholaimus	HumanObservation	5042	5042	5042	ae8cbdd6-cd96-4c8f-b5f5-3736460332bd	Chromadorea	Chromadorida	Chromadoridae	-130.0828	Animalia	Nematoda	Institut fran�ais de recherche pour l'exploitation de la mer	Institut fran�ais de recherche pour l'exploitation de la mer	3	Event	70785_1648457	Multicorer	NODINAUT_1_MTB-1-450	genus	20:39:00	Uncertain	5042.000-5042.000 m	East Zone_IFREMERPMN1X_02	Subject to Term and Conditions of Use of the International Seabed Authority Website https://www.isa.org.jm/authority/term-and-conditions-use-international-seabed-authority-website	No Nodules - Facies 0	Miljutin D. and Miljutina M.	Miljutin D. and Miljutina M.
86100	temp name		genus	Multicorer	01_pmn_exploration_areas			yes		Acantholaimus	DD ISA records	2004	2004	Acantholaimus	NA	Allg�n, 1933	2303	East Zone_MTB-1-349	East Zone_MTB-1-349	Acantholaimus	14.0477	acantholaimus	HumanObservation	5040	5040	5040	af53ee8f-0740-47ef-9936-5c48b15272ce	Chromadorea	Chromadorida	Chromadoridae	-130.0891	Animalia	Nematoda	Institut fran�ais de recherche pour l'exploitation de la mer	Institut fran�ais de recherche pour l'exploitation de la mer	3	Event	70785_1648356	Multicorer	NODINAUT_1_MTB-1-349	genus	13:11:00	Uncertain	5040.000-5040.000 m	East Zone_IFREMERPMN1X_02	Subject to Term and Conditions of Use of the International Seabed Authority Website https://www.isa.org.jm/authority/term-and-conditions-use-international-seabed-authority-website	No Nodules - Facies 0	Miljutin D. and Miljutina M.	Miljutin D. and Miljutina M.
109728	temp name		genus	Nautile Blad Corer	01_pmn_exploration_areas			yes		Acantholaimus	DD ISA records	2004	2004	Acantholaimus	NA	Allg�n, 1933	2303	East Zone_MTB-1-2144	East Zone_MTB-1-2144	Acantholaimus	14.03263	acantholaimus	HumanObservation	4979	4979	4979	deb2cd01-76c7-4753-9ef9-ace713203ff4	Chromadorea	Chromadorida	Chromadoridae	-130.1211	Animalia	Nematoda	Institut fran�ais de recherche pour l'exploitation de la mer	Institut fran�ais de recherche pour l'exploitation de la mer	1	Event	70785_1650151	Nautile Blad Corer	NODINAUT_1_MTB-1-2144	genus	15:35:00	Uncertain	4979.000-4979.000 m	East Zone_IFREMERPMN1X_02	Subject to Term and Conditions of Use of the International Seabed Authority Website https://www.isa.org.jm/authority/term-and-conditions-use-international-seabed-authority-website	OMCO Dregde track	Miljutin D. and Miljutina M.	Miljutin D. and Miljutina M.
113698	temp name		genus	Nautile Blad Corer	01_pmn_exploration_areas			yes		Acantholaimus	DD ISA records	2004	2004	Acantholaimus	NA	Allg�n, 1933	2303	East Zone_MTB-1-2144	East Zone_MTB-1-2144	Acantholaimus	14.03263	acantholaimus	HumanObservation	4979	4979	4979	e6d2ee5a-7b48-4624-804b-df9f50511074	Chromadorea	Chromadorida	Chromadoridae	-130.1211	Animalia	Nematoda	Institut fran�ais de recherche pour l'exploitation de la mer	Institut fran�ais de recherche pour l'exploitation de la mer	1	Event	70785_1650151	Nautile Blad Corer	NODINAUT_1_MTB-1-2144	genus	15:35:00	Uncertain	4979.000-4979.000 m	East Zone_IFREMERPMN1X_02	Subject to Term and Conditions of Use of the International Seabed Authority Website https://www.isa.org.jm/authority/term-and-conditions-use-international-seabed-authority-website	OMCO Dregde track	Miljutin D. and Miljutina M.	Miljutin D. and Miljutina M.
115106	temp name		genus	Multicorer	01_pmn_exploration_areas			yes		Acantholaimus	DD ISA records	2004	2004	Acantholaimus	NA	Allg�n, 1933	2303	East Zone_MTB-1-1087	East Zone_MTB-1-1087	Acantholaimus	14.04475	acantholaimus	HumanObservation	4947	4947	4947	e99cce6e-5fed-460f-9bfe-2f5984c2b038	Chromadorea	Chromadorida	Chromadoridae	-130.1306	Animalia	Nematoda	Institut fran�ais de recherche pour l'exploitation de la mer	Institut fran�ais de recherche pour l'exploitation de la mer	1	Event	70785_1649094	Multicorer	NODINAUT_1_MTB-1-1087	genus	06:31:00	Uncertain	4947.000-4947.000 m	East Zone_IFREMERPMN1X_02	Subject to Term and Conditions of Use of the International Seabed Authority Website https://www.isa.org.jm/authority/term-and-conditions-use-international-seabed-authority-website	Nodules - Facies B	Miljutin D. and Miljutina M.	Miljutin D. and Miljutina M.
4460	temp name		genus	Multicorer	01_pmn_exploration_areas			yes		Acantholaimus	DD ISA records	2004	2004	Acantholaimus	NA	Allg�n, 1933	2303	East Zone_MTB-1-542	East Zone_MTB-1-542	Acantholaimus	14.04806	acantholaimus	HumanObservation	5042	5042	5042	091a314b-7a7c-49fd-b08f-a18106f278e7	Chromadorea	Chromadorida	Chromadoridae	-130.0828	Animalia	Nematoda	Institut fran�ais de recherche pour l'exploitation de la mer	Institut fran�ais de recherche pour l'exploitation de la mer	1	Event	70785_1648549	Multicorer	NODINAUT_1_MTB-1-542	genus	20:39:00	Uncertain	5042.000-5042.000 m	East Zone_IFREMERPMN1X_02	Subject to Term and Conditions of Use of the International Seabed Authority Website https://www.isa.org.jm/authority/term-and-conditions-use-international-seabed-authority-website	No Nodules - Facies 0	Miljutin D. and Miljutina M.	Miljutin D. and Miljutina M.
7119	temp name		genus	Nautile Blad Corer	01_pmn_exploration_areas			yes		Acantholaimus	DD ISA records	2004	2004	Acantholaimus	NA	Allg�n, 1933	2303	East Zone_MTB-1-2141	East Zone_MTB-1-2141	Acantholaimus	14.03263	acantholaimus	HumanObservation	4979	4979	4979	0e7de70e-8878-482f-b41c-f522ebbdf9dc	Chromadorea	Chromadorida	Chromadoridae	-130.1211	Animalia	Nematoda	Institut fran�ais de recherche pour l'exploitation de la mer	Institut fran�ais de recherche pour l'exploitation de la mer	1	Event	70785_1650148	Nautile Blad Corer	NODINAUT_1_MTB-1-2141	genus	15:35:00	Uncertain	4979.000-4979.000 m	East Zone_IFREMERPMN1X_02	Subject to Term and Conditions of Use of the International Seabed Authority Website https://www.isa.org.jm/authority/term-and-conditions-use-international-seabed-authority-website	OMCO Dregde track	Miljutin D. and Miljutina M.	Miljutin D. and Miljutina M.
27867	temp name		genus	Multicorer	01_pmn_exploration_areas			yes		Acantholaimus	DD ISA records	2004	2004	Acantholaimus	NA	Allg�n, 1933	2303	East Zone_MTB-1-542	East Zone_MTB-1-542	Acantholaimus	14.04806	acantholaimus	HumanObservation	5042	5042	5042	38c78bff-6119-4ff8-9452-7455b72ec317	Chromadorea	Chromadorida	Chromadoridae	-130.0828	Animalia	Nematoda	Institut fran�ais de recherche pour l'exploitation de la mer	Institut fran�ais de recherche pour l'exploitation de la mer	1	Event	70785_1648549	Multicorer	NODINAUT_1_MTB-1-542	genus	20:39:00	Uncertain	5042.000-5042.000 m	East Zone_IFREMERPMN1X_02	Subject to Term and Conditions of Use of the International Seabed Authority Website https://www.isa.org.jm/authority/term-and-conditions-use-international-seabed-authority-website	No Nodules - Facies 0	Miljutin D. and Miljutina M.	Miljutin D. and Miljutina M.
61890	temp name		genus	Multicorer	01_pmn_exploration_areas			yes		Acantholaimus	DD ISA records	2004	2004	Acantholaimus	NA	Allg�n, 1933	2303	East Zone_MTB-1-1545	East Zone_MTB-1-1545	Acantholaimus	14.04193	acantholaimus	HumanObservation	4950	4950	4950	7df6f984-64af-49fe-8ff8-eecf0cf40fb9	Chromadorea	Chromadorida	Chromadoridae	-130.1331	Animalia	Nematoda	Institut fran�ais de recherche pour l'exploitation de la mer	Institut fran�ais de recherche pour l'exploitation de la mer	1	Event	70785_1649552	Multicorer	NODINAUT_1_MTB-1-1545	genus	07:46:00	Uncertain	4950.000-4950.000 m	East Zone_IFREMERPMN1X_02	Subject to Term and Conditions of Use of the International Seabed Authority Website https://www.isa.org.jm/authority/term-and-conditions-use-international-seabed-authority-website	Nodules - Facies B	Miljutin D. and Miljutina M.	Miljutin D. and Miljutina M.
84601	temp name		genus	Multicorer	01_pmn_exploration_areas			yes		Acantholaimus	DD ISA records	2004	2004	Acantholaimus	NA	Allg�n, 1933	2303	East Zone_MTB-1-909	East Zone_MTB-1-909	Acantholaimus	14.04892	acantholaimus	HumanObservation	5035	5035	5035	ac3a39d2-4587-4e3e-ae7b-0e9abb8ba886	Chromadorea	Chromadorida	Chromadoridae	-130.0788	Animalia	Nematoda	Institut fran�ais de recherche pour l'exploitation de la mer	Institut fran�ais de recherche pour l'exploitation de la mer	1	Event	70785_1648916	Multicorer	NODINAUT_1_MTB-1-909	genus	10:17:00	Uncertain	5035.000-5035.000 m	East Zone_IFREMERPMN1X_02	Subject to Term and Conditions of Use of the International Seabed Authority Website https://www.isa.org.jm/authority/term-and-conditions-use-international-seabed-authority-website	No Nodules - Facies 0	Miljutin D. and Miljutina M.	Miljutin D. and Miljutina M.
93218	temp name		genus	Multicorer	01_pmn_exploration_areas			yes		Acantholaimus	DD ISA records	2004	2004	Acantholaimus	NA	Allg�n, 1933	2303	East Zone_MTB-1-1545	East Zone_MTB-1-1545	Acantholaimus	14.04193	acantholaimus	HumanObservation	4950	4950	4950	bd9ab10f-0bb5-4b01-bbb7-743d03925fb6	Chromadorea	Chromadorida	Chromadoridae	-130.1331	Animalia	Nematoda	Institut fran�ais de recherche pour l'exploitation de la mer	Institut fran�ais de recherche pour l'exploitation de la mer	1	Event	70785_1649552	Multicorer	NODINAUT_1_MTB-1-1545	genus	07:46:00	Uncertain	4950.000-4950.000 m	East Zone_IFREMERPMN1X_02	Subject to Term and Conditions of Use of the International Seabed Authority Website https://www.isa.org.jm/authority/term-and-conditions-use-international-seabed-authority-website	Nodules - Facies B	Miljutin D. and Miljutina M.	Miljutin D. and Miljutina M.
93573	temp name		genus	Nautile Blad Corer	01_pmn_exploration_areas			yes		Acantholaimus	DD ISA records	2004	2004	Acantholaimus	NA	Allg�n, 1933	2303	East Zone_MTB-1-2141	East Zone_MTB-1-2141	Acantholaimus	14.03263	acantholaimus	HumanObservation	4979	4979	4979	be613a0a-af2c-49ea-9783-6b19f196d887	Chromadorea	Chromadorida	Chromadoridae	-130.1211	Animalia	Nematoda	Institut fran�ais de recherche pour l'exploitation de la mer	Institut fran�ais de recherche pour l'exploitation de la mer	1	Event	70785_1650148	Nautile Blad Corer	NODINAUT_1_MTB-1-2141	genus	15:35:00	Uncertain	4979.000-4979.000 m	East Zone_IFREMERPMN1X_02	Subject to Term and Conditions of Use of the International Seabed Authority Website https://www.isa.org.jm/authority/term-and-conditions-use-international-seabed-authority-website	OMCO Dregde track	Miljutin D. and Miljutina M.	Miljutin D. and Miljutina M.
101364	temp name		genus	Multicorer	01_pmn_exploration_areas			yes		Acantholaimus	DD ISA records	2004	2004	Acantholaimus	NA	Allg�n, 1933	2303	East Zone_MTB-1-909	East Zone_MTB-1-909	Acantholaimus	14.04892	acantholaimus	HumanObservation	5035	5035	5035	ce0e0104-0777-45fa-803e-8ec42adae740	Chromadorea	Chromadorida	Chromadoridae	-130.0788	Animalia	Nematoda	Institut fran�ais de recherche pour l'exploitation de la mer	Institut fran�ais de recherche pour l'exploitation de la mer	1	Event	70785_1648916	Multicorer	NODINAUT_1_MTB-1-909	genus	10:17:00	Uncertain	5035.000-5035.000 m	East Zone_IFREMERPMN1X_02	Subject to Term and Conditions of Use of the International Seabed Authority Website https://www.isa.org.jm/authority/term-and-conditions-use-international-seabed-authority-website	No Nodules - Facies 0	Miljutin D. and Miljutina M.	Miljutin D. and Miljutina M.
34368	temp name		genus	Multicorer	01_pmn_exploration_areas			yes		Acantholaimus	DD ISA records	2004	2004	Acantholaimus	NA	Allg�n, 1933	2303	East Zone_MTB-1-1093	East Zone_MTB-1-1093	Acantholaimus	14.04475	acantholaimus	HumanObservation	4947	4947	4947	4616f7a9-e23a-4877-90c8-1420b6d61959	Chromadorea	Chromadorida	Chromadoridae	-130.1306	Animalia	Nematoda	Institut fran�ais de recherche pour l'exploitation de la mer	Institut fran�ais de recherche pour l'exploitation de la mer	1	Event	70785_1649100	Multicorer	NODINAUT_1_MTB-1-1093	genus	06:31:00	Uncertain	4947.000-4947.000 m	East Zone_IFREMERPMN1X_02	Subject to Term and Conditions of Use of the International Seabed Authority Website https://www.isa.org.jm/authority/term-and-conditions-use-international-seabed-authority-website	Nodules - Facies B	Miljutin D. and Miljutina M.	Miljutin D. and Miljutina M.
116453	temp name		genus	Multicorer	01_pmn_exploration_areas			yes		Acantholaimus	DD ISA records	2004	2004	Acantholaimus	NA	Allg�n, 1933	2303	East Zone_MTB-1-1093	East Zone_MTB-1-1093	Acantholaimus	14.04475	acantholaimus	HumanObservation	4947	4947	4947	ec4f4f13-4b81-4928-b7fd-5a4e38b60904	Chromadorea	Chromadorida	Chromadoridae	-130.1306	Animalia	Nematoda	Institut fran�ais de recherche pour l'exploitation de la mer	Institut fran�ais de recherche pour l'exploitation de la mer	1	Event	70785_1649100	Multicorer	NODINAUT_1_MTB-1-1093	genus	06:31:00	Uncertain	4947.000-4947.000 m	East Zone_IFREMERPMN1X_02	Subject to Term and Conditions of Use of the International Seabed Authority Website https://www.isa.org.jm/authority/term-and-conditions-use-international-seabed-authority-website	Nodules - Facies B	Miljutin D. and Miljutina M.	Miljutin D. and Miljutina M.
19847	temp name		genus	Multicorer	01_pmn_exploration_areas			yes		Acantholaimus	DD ISA records	2004	2004	Acantholaimus	NA	Allg�n, 1933	2303	East Zone_MTB-1-1003	East Zone_MTB-1-1003	Acantholaimus	14.0514	acantholaimus	HumanObservation	4877	4877	4877	286a65fc-98cb-4b69-98e5-b2c16beddf3d	Chromadorea	Chromadorida	Chromadoridae	-130.1425	Animalia	Nematoda	Institut fran�ais de recherche pour l'exploitation de la mer	Institut fran�ais de recherche pour l'exploitation de la mer	1	Event	70785_1649010	Multicorer	NODINAUT_1_MTB-1-1003	genus	03:07:00	Uncertain	4877.000-4877.000 m	East Zone_IFREMERPMN1X_02	Subject to Term and Conditions of Use of the International Seabed Authority Website https://www.isa.org.jm/authority/term-and-conditions-use-international-seabed-authority-website	Nodules - Facies B	Miljutin D. and Miljutina M.	Miljutin D. and Miljutina M.
91783	temp name		genus	Multicorer	01_pmn_exploration_areas			yes		Acantholaimus	DD ISA records	2004	2004	Acantholaimus	NA	Allg�n, 1933	2303	East Zone_MTB-1-1003	East Zone_MTB-1-1003	Acantholaimus	14.0514	acantholaimus	HumanObservation	4877	4877	4877	babbe226-1673-4eb8-96b3-6cf25a889e06	Chromadorea	Chromadorida	Chromadoridae	-130.1425	Animalia	Nematoda	Institut fran�ais de recherche pour l'exploitation de la mer	Institut fran�ais de recherche pour l'exploitation de la mer	1	Event	70785_1649010	Multicorer	NODINAUT_1_MTB-1-1003	genus	03:07:00	Uncertain	4877.000-4877.000 m	East Zone_IFREMERPMN1X_02	Subject to Term and Conditions of Use of the International Seabed Authority Website https://www.isa.org.jm/authority/term-and-conditions-use-international-seabed-authority-website	Nodules - Facies B	Miljutin D. and Miljutina M.	Miljutin D. and Miljutina M.
3312	temp name		genus	Multicorer	01_pmn_exploration_areas			yes		Acantholaimus	DD ISA records	2004	2004	Acantholaimus	NA	Allg�n, 1933	2303	East Zone_MTB-1-1169	East Zone_MTB-1-1169	Acantholaimus	14.04475	acantholaimus	HumanObservation	4947	4947	4947	06bb202a-b70c-454e-9560-e8a642a54d1e	Chromadorea	Chromadorida	Chromadoridae	-130.1306	Animalia	Nematoda	Institut fran�ais de recherche pour l'exploitation de la mer	Institut fran�ais de recherche pour l'exploitation de la mer	1	Event	70785_1649176	Multicorer	NODINAUT_1_MTB-1-1169	genus	06:31:00	Uncertain	4947.000-4947.000 m	East Zone_IFREMERPMN1X_02	Subject to Term and Conditions of Use of the International Seabed Authority Website https://www.isa.org.jm/authority/term-and-conditions-use-international-seabed-authority-website	Nodules - Facies B	Miljutin D. and Miljutina M.	Miljutin D. and Miljutina M.
25151	temp name		genus	Nautile Blad Corer	01_pmn_exploration_areas			yes		Acantholaimus	DD ISA records	2004	2004	Acantholaimus	NA	Allg�n, 1933	2303	East Zone_MTB-1-1703	East Zone_MTB-1-1703	Acantholaimus	14.03953	acantholaimus	HumanObservation	4978	4978	4978	3340311d-b97f-4541-aa7a-e26d723a65ab	Chromadorea	Chromadorida	Chromadoridae	-130.1156	Animalia	Nematoda	Institut fran�ais de recherche pour l'exploitation de la mer	Institut fran�ais de recherche pour l'exploitation de la mer	1	Event	70785_1649710	Nautile Blad Corer	NODINAUT_1_MTB-1-1703	genus	15:55:00	Uncertain	4978.000-4978.000 m	East Zone_IFREMERPMN1X_02	Subject to Term and Conditions of Use of the International Seabed Authority Website https://www.isa.org.jm/authority/term-and-conditions-use-international-seabed-authority-website	Nodules - Facies C	Miljutin D. and Miljutina M.	Miljutin D. and Miljutina M.
88004	temp name		genus	Nautile Blad Corer	01_pmn_exploration_areas			yes		Acantholaimus	DD ISA records	2004	2004	Acantholaimus	NA	Allg�n, 1933	2303	East Zone_MTB-1-1703	East Zone_MTB-1-1703	Acantholaimus	14.03953	acantholaimus	HumanObservation	4978	4978	4978	b31d0ae7-d5a8-4dc8-b940-2b202606d0c1	Chromadorea	Chromadorida	Chromadoridae	-130.1156	Animalia	Nematoda	Institut fran�ais de recherche pour l'exploitation de la mer	Institut fran�ais de recherche pour l'exploitation de la mer	1	Event	70785_1649710	Nautile Blad Corer	NODINAUT_1_MTB-1-1703	genus	15:55:00	Uncertain	4978.000-4978.000 m	East Zone_IFREMERPMN1X_02	Subject to Term and Conditions of Use of the International Seabed Authority Website https://www.isa.org.jm/authority/term-and-conditions-use-international-seabed-authority-website	Nodules - Facies C	Miljutin D. and Miljutina M.	Miljutin D. and Miljutina M.
109141	temp name		genus	Multicorer	01_pmn_exploration_areas			yes		Acantholaimus	DD ISA records	2004	2004	Acantholaimus	NA	Allg�n, 1933	2303	East Zone_MTB-1-1169	East Zone_MTB-1-1169	Acantholaimus	14.04475	acantholaimus	HumanObservation	4947	4947	4947	dd93332b-6141-485a-9b96-cff5dc4843b8	Chromadorea	Chromadorida	Chromadoridae	-130.1306	Animalia	Nematoda	Institut fran�ais de recherche pour l'exploitation de la mer	Institut fran�ais de recherche pour l'exploitation de la mer	1	Event	70785_1649176	Multicorer	NODINAUT_1_MTB-1-1169	genus	06:31:00	Uncertain	4947.000-4947.000 m	East Zone_IFREMERPMN1X_02	Subject to Term and Conditions of Use of the International Seabed Authority Website https://www.isa.org.jm/authority/term-and-conditions-use-international-seabed-authority-website	Nodules - Facies B	Miljutin D. and Miljutina M.	Miljutin D. and Miljutina M.
40937	temp name		genus	Multicorer	01_pmn_exploration_areas			yes		Acantholaimus	DD ISA records	2004	2004	Acantholaimus	NA	Allg�n, 1933	2303	East Zone_MTB-1-1473	East Zone_MTB-1-1473	Acantholaimus	14.04193	acantholaimus	HumanObservation	4950	4950	4950	53814fb4-cf9c-45a7-bf50-926ae9ec26e8	Chromadorea	Chromadorida	Chromadoridae	-130.1331	Animalia	Nematoda	Institut fran�ais de recherche pour l'exploitation de la mer	Institut fran�ais de recherche pour l'exploitation de la mer	1	Event	70785_1649480	Multicorer	NODINAUT_1_MTB-1-1473	genus	07:46:00	Uncertain	4950.000-4950.000 m	East Zone_IFREMERPMN1X_02	Subject to Term and Conditions of Use of the International Seabed Authority Website https://www.isa.org.jm/authority/term-and-conditions-use-international-seabed-authority-website	Nodules - Facies B	Miljutin D. and Miljutina M.	Miljutin D. and Miljutina M.
42649	temp name		genus	Multicorer	01_pmn_exploration_areas			yes		Acantholaimus	DD ISA records	2004	2004	Acantholaimus	NA	Allg�n, 1933	2303	East Zone_MTB-1-908	East Zone_MTB-1-908	Acantholaimus	14.04892	acantholaimus	HumanObservation	5035	5035	5035	56eab7b4-18fc-4214-8e7d-34a8e202656a	Chromadorea	Chromadorida	Chromadoridae	-130.0788	Animalia	Nematoda	Institut fran�ais de recherche pour l'exploitation de la mer	Institut fran�ais de recherche pour l'exploitation de la mer	1	Event	70785_1648915	Multicorer	NODINAUT_1_MTB-1-908	genus	10:17:00	Uncertain	5035.000-5035.000 m	East Zone_IFREMERPMN1X_02	Subject to Term and Conditions of Use of the International Seabed Authority Website https://www.isa.org.jm/authority/term-and-conditions-use-international-seabed-authority-website	No Nodules - Facies 0	Miljutin D. and Miljutina M.	Miljutin D. and Miljutina M.
50229	temp name		genus	Multicorer	01_pmn_exploration_areas			yes		Acantholaimus	DD ISA records	2004	2004	Acantholaimus	NA	Allg�n, 1933	2303	East Zone_MTB-1-908	East Zone_MTB-1-908	Acantholaimus	14.04892	acantholaimus	HumanObservation	5035	5035	5035	6630c416-2fd7-4931-9103-128af0475c52	Chromadorea	Chromadorida	Chromadoridae	-130.0788	Animalia	Nematoda	Institut fran�ais de recherche pour l'exploitation de la mer	Institut fran�ais de recherche pour l'exploitation de la mer	1	Event	70785_1648915	Multicorer	NODINAUT_1_MTB-1-908	genus	10:17:00	Uncertain	5035.000-5035.000 m	East Zone_IFREMERPMN1X_02	Subject to Term and Conditions of Use of the International Seabed Authority Website https://www.isa.org.jm/authority/term-and-conditions-use-international-seabed-authority-website	No Nodules - Facies 0	Miljutin D. and Miljutina M.	Miljutin D. and Miljutina M.
52946	temp name		genus	Multicorer	01_pmn_exploration_areas			yes		Acantholaimus	DD ISA records	2004	2004	Acantholaimus	NA	Allg�n, 1933	2303	East Zone_MTB-1-1088	East Zone_MTB-1-1088	Acantholaimus	14.04475	acantholaimus	HumanObservation	4947	4947	4947	6bcfbc8e-21b5-49ce-b955-8d8dea9fbf89	Chromadorea	Chromadorida	Chromadoridae	-130.1306	Animalia	Nematoda	Institut fran�ais de recherche pour l'exploitation de la mer	Institut fran�ais de recherche pour l'exploitation de la mer	1	Event	70785_1649095	Multicorer	NODINAUT_1_MTB-1-1088	genus	06:31:00	Uncertain	4947.000-4947.000 m	East Zone_IFREMERPMN1X_02	Subject to Term and Conditions of Use of the International Seabed Authority Website https://www.isa.org.jm/authority/term-and-conditions-use-international-seabed-authority-website	Nodules - Facies B	Miljutin D. and Miljutina M.	Miljutin D. and Miljutina M.
53402	temp name		genus	Nautile Blad Corer	01_pmn_exploration_areas			yes		Acantholaimus	DD ISA records	2004	2004	Acantholaimus	NA	Allg�n, 1933	2303	East Zone_MTB-1-1881	East Zone_MTB-1-1881	Acantholaimus	14.03263	acantholaimus	HumanObservation	4979	4979	4979	6cc9d8ec-8ee7-43ac-916a-d56752045dc7	Chromadorea	Chromadorida	Chromadoridae	-130.1211	Animalia	Nematoda	Institut fran�ais de recherche pour l'exploitation de la mer	Institut fran�ais de recherche pour l'exploitation de la mer	1	Event	70785_1649888	Nautile Blad Corer	NODINAUT_1_MTB-1-1881	genus	15:35:00	Uncertain	4979.000-4979.000 m	East Zone_IFREMERPMN1X_02	Subject to Term and Conditions of Use of the International Seabed Authority Website https://www.isa.org.jm/authority/term-and-conditions-use-international-seabed-authority-website	OMCO Dregde track	Miljutin D. and Miljutina M.	Miljutin D. and Miljutina M.
56966	temp name		genus	Nautile Blad Corer	01_pmn_exploration_areas			yes		Acantholaimus	DD ISA records	2004	2004	Acantholaimus	NA	Allg�n, 1933	2303	East Zone_MTB-1-1881	East Zone_MTB-1-1881	Acantholaimus	14.03263	acantholaimus	HumanObservation	4979	4979	4979	740d1a94-c7d9-4898-ba6a-f9f5019965e6	Chromadorea	Chromadorida	Chromadoridae	-130.1211	Animalia	Nematoda	Institut fran�ais de recherche pour l'exploitation de la mer	Institut fran�ais de recherche pour l'exploitation de la mer	1	Event	70785_1649888	Nautile Blad Corer	NODINAUT_1_MTB-1-1881	genus	15:35:00	Uncertain	4979.000-4979.000 m	East Zone_IFREMERPMN1X_02	Subject to Term and Conditions of Use of the International Seabed Authority Website https://www.isa.org.jm/authority/term-and-conditions-use-international-seabed-authority-website	OMCO Dregde track	Miljutin D. and Miljutina M.	Miljutin D. and Miljutina M.
98071	temp name		genus	Multicorer	01_pmn_exploration_areas			yes		Acantholaimus	DD ISA records	2004	2004	Acantholaimus	NA	Allg�n, 1933	2303	East Zone_MTB-1-1473	East Zone_MTB-1-1473	Acantholaimus	14.04193	acantholaimus	HumanObservation	4950	4950	4950	c7720db7-2783-4c5a-ab62-96b64250e3ec	Chromadorea	Chromadorida	Chromadoridae	-130.1331	Animalia	Nematoda	Institut fran�ais de recherche pour l'exploitation de la mer	Institut fran�ais de recherche pour l'exploitation de la mer	1	Event	70785_1649480	Multicorer	NODINAUT_1_MTB-1-1473	genus	07:46:00	Uncertain	4950.000-4950.000 m	East Zone_IFREMERPMN1X_02	Subject to Term and Conditions of Use of the International Seabed Authority Website https://www.isa.org.jm/authority/term-and-conditions-use-international-seabed-authority-website	Nodules - Facies B	Miljutin D. and Miljutina M.	Miljutin D. and Miljutina M.
103959	temp name		genus	Multicorer	01_pmn_exploration_areas			yes		Acantholaimus	DD ISA records	2004	2004	Acantholaimus	NA	Allg�n, 1933	2303	East Zone_MTB-1-1622	East Zone_MTB-1-1622	Acantholaimus	14.04193	acantholaimus	HumanObservation	4950	4950	4950	d3458c64-5cf2-40fb-9eaf-6717adf8dddc	Chromadorea	Chromadorida	Chromadoridae	-130.1331	Animalia	Nematoda	Institut fran�ais de recherche pour l'exploitation de la mer	Institut fran�ais de recherche pour l'exploitation de la mer	2	Event	70785_1649629	Multicorer	NODINAUT_1_MTB-1-1622	genus	07:46:00	Uncertain	4950.000-4950.000 m	East Zone_IFREMERPMN1X_02	Subject to Term and Conditions of Use of the International Seabed Authority Website https://www.isa.org.jm/authority/term-and-conditions-use-international-seabed-authority-website	Nodules - Facies B	Miljutin D. and Miljutina M.	Miljutin D. and Miljutina M.
108771	temp name		genus	Multicorer	01_pmn_exploration_areas			yes		Acantholaimus	DD ISA records	2004	2004	Acantholaimus	NA	Allg�n, 1933	2303	East Zone_MTB-1-1088	East Zone_MTB-1-1088	Acantholaimus	14.04475	acantholaimus	HumanObservation	4947	4947	4947	dcd5e450-a18b-4521-a191-6f4ef8738abe	Chromadorea	Chromadorida	Chromadoridae	-130.1306	Animalia	Nematoda	Institut fran�ais de recherche pour l'exploitation de la mer	Institut fran�ais de recherche pour l'exploitation de la mer	1	Event	70785_1649095	Multicorer	NODINAUT_1_MTB-1-1088	genus	06:31:00	Uncertain	4947.000-4947.000 m	East Zone_IFREMERPMN1X_02	Subject to Term and Conditions of Use of the International Seabed Authority Website https://www.isa.org.jm/authority/term-and-conditions-use-international-seabed-authority-website	Nodules - Facies B	Miljutin D. and Miljutina M.	Miljutin D. and Miljutina M.
109631	temp name		genus	Multicorer	01_pmn_exploration_areas			yes		Acantholaimus	DD ISA records	2004	2004	Acantholaimus	NA	Allg�n, 1933	2303	East Zone_MTB-1-1622	East Zone_MTB-1-1622	Acantholaimus	14.04193	acantholaimus	HumanObservation	4950	4950	4950	de7febcb-b06d-4abe-85c5-f002d2c914e7	Chromadorea	Chromadorida	Chromadoridae	-130.1331	Animalia	Nematoda	Institut fran�ais de recherche pour l'exploitation de la mer	Institut fran�ais de recherche pour l'exploitation de la mer	2	Event	70785_1649629	Multicorer	NODINAUT_1_MTB-1-1622	genus	07:46:00	Uncertain	4950.000-4950.000 m	East Zone_IFREMERPMN1X_02	Subject to Term and Conditions of Use of the International Seabed Authority Website https://www.isa.org.jm/authority/term-and-conditions-use-international-seabed-authority-website	Nodules - Facies B	Miljutin D. and Miljutina M.	Miljutin D. and Miljutina M.
26642	temp name		genus	Multicorer	01_pmn_exploration_areas			yes		Acantholaimus	DD ISA records	2004	2004	Acantholaimus	NA	Allg�n, 1933	2303	East Zone_MTB-1-1170	East Zone_MTB-1-1170	Acantholaimus	14.04475	acantholaimus	HumanObservation	4947	4947	4947	363f1cf0-9906-409a-a5be-ce2849c9757c	Chromadorea	Chromadorida	Chromadoridae	-130.1306	Animalia	Nematoda	Institut fran�ais de recherche pour l'exploitation de la mer	Institut fran�ais de recherche pour l'exploitation de la mer	1	Event	70785_1649177	Multicorer	NODINAUT_1_MTB-1-1170	genus	06:31:00	Uncertain	4947.000-4947.000 m	East Zone_IFREMERPMN1X_02	Subject to Term and Conditions of Use of the International Seabed Authority Website https://www.isa.org.jm/authority/term-and-conditions-use-international-seabed-authority-website	Nodules - Facies B	Miljutin D. and Miljutina M.	Miljutin D. and Miljutina M.
43671	temp name		genus	Multicorer	01_pmn_exploration_areas			yes		Acantholaimus	DD ISA records	2004	2004	Acantholaimus	NA	Allg�n, 1933	2303	East Zone_MTB-1-1170	East Zone_MTB-1-1170	Acantholaimus	14.04475	acantholaimus	HumanObservation	4947	4947	4947	5903ab10-6c55-4ce1-bbea-03745b3ac6db	Chromadorea	Chromadorida	Chromadoridae	-130.1306	Animalia	Nematoda	Institut fran�ais de recherche pour l'exploitation de la mer	Institut fran�ais de recherche pour l'exploitation de la mer	1	Event	70785_1649177	Multicorer	NODINAUT_1_MTB-1-1170	genus	06:31:00	Uncertain	4947.000-4947.000 m	East Zone_IFREMERPMN1X_02	Subject to Term and Conditions of Use of the International Seabed Authority Website https://www.isa.org.jm/authority/term-and-conditions-use-international-seabed-authority-website	Nodules - Facies B	Miljutin D. and Miljutina M.	Miljutin D. and Miljutina M.
45881	temp name		genus	Multicorer	01_pmn_exploration_areas			yes		Acantholaimus	DD ISA records	2004	2004	Acantholaimus	NA	Allg�n, 1933	2303	East Zone_MTB-1-1268	East Zone_MTB-1-1268	Acantholaimus	14.04503	acantholaimus	HumanObservation	4950	4950	4950	5d8065a7-d2bb-41f6-a644-2724765b10d7	Chromadorea	Chromadorida	Chromadoridae	-130.1289	Animalia	Nematoda	Institut fran�ais de recherche pour l'exploitation de la mer	Institut fran�ais de recherche pour l'exploitation de la mer	1	Event	70785_1649275	Multicorer	NODINAUT_1_MTB-1-1268	genus	09:54:00	Uncertain	4950.000-4950.000 m	East Zone_IFREMERPMN1X_02	Subject to Term and Conditions of Use of the International Seabed Authority Website https://www.isa.org.jm/authority/term-and-conditions-use-international-seabed-authority-website	Nodules - Facies B	Miljutin D. and Miljutina M.	Miljutin D. and Miljutina M.
113066	temp name		genus	Multicorer	01_pmn_exploration_areas			yes		Acantholaimus	DD ISA records	2004	2004	Acantholaimus	NA	Allg�n, 1933	2303	East Zone_MTB-1-1268	East Zone_MTB-1-1268	Acantholaimus	14.04503	acantholaimus	HumanObservation	4950	4950	4950	e587cdbf-4355-4fe2-b15b-54bba246a243	Chromadorea	Chromadorida	Chromadoridae	-130.1289	Animalia	Nematoda	Institut fran�ais de recherche pour l'exploitation de la mer	Institut fran�ais de recherche pour l'exploitation de la mer	1	Event	70785_1649275	Multicorer	NODINAUT_1_MTB-1-1268	genus	09:54:00	Uncertain	4950.000-4950.000 m	East Zone_IFREMERPMN1X_02	Subject to Term and Conditions of Use of the International Seabed Authority Website https://www.isa.org.jm/authority/term-and-conditions-use-international-seabed-authority-website	Nodules - Facies B	Miljutin D. and Miljutina M.	Miljutin D. and Miljutina M.
6556	temp name		genus	Multicorer	01_pmn_exploration_areas			yes		Acantholaimus	DD ISA records	2004	2004	Acantholaimus	NA	Allg�n, 1933	2303	East Zone_MTB-1-722	East Zone_MTB-1-722	Acantholaimus	14.04252	acantholaimus	HumanObservation	5035	5035	5035	0d5a825c-516f-4c46-bc85-b6bfe4ff75d2	Chromadorea	Chromadorida	Chromadoridae	-130.0892	Animalia	Nematoda	Institut fran�ais de recherche pour l'exploitation de la mer	Institut fran�ais de recherche pour l'exploitation de la mer	1	Event	70785_1648729	Multicorer	NODINAUT_1_MTB-1-722	genus	09:35:00	Uncertain	5035.000-5035.000 m	East Zone_IFREMERPMN1X_02	Subject to Term and Conditions of Use of the International Seabed Authority Website https://www.isa.org.jm/authority/term-and-conditions-use-international-seabed-authority-website	No Nodules - Facies 0	Miljutin D. and Miljutina M.	Miljutin D. and Miljutina M.
28281	temp name		genus	Multicorer	01_pmn_exploration_areas			yes		Acantholaimus	DD ISA records	2004	2004	Acantholaimus	NA	Allg�n, 1933	2303	East Zone_MTB-1-913	East Zone_MTB-1-913	Acantholaimus	14.04892	acantholaimus	HumanObservation	5035	5035	5035	39a3262f-ff41-4a13-b3e9-b12a3fd26029	Chromadorea	Chromadorida	Chromadoridae	-130.0788	Animalia	Nematoda	Institut fran�ais de recherche pour l'exploitation de la mer	Institut fran�ais de recherche pour l'exploitation de la mer	1	Event	70785_1648920	Multicorer	NODINAUT_1_MTB-1-913	genus	10:17:00	Uncertain	5035.000-5035.000 m	East Zone_IFREMERPMN1X_02	Subject to Term and Conditions of Use of the International Seabed Authority Website https://www.isa.org.jm/authority/term-and-conditions-use-international-seabed-authority-website	No Nodules - Facies 0	Miljutin D. and Miljutina M.	Miljutin D. and Miljutina M.
63653	temp name		genus	Multicorer	01_pmn_exploration_areas			yes		Acantholaimus	DD ISA records	2004	2004	Acantholaimus	NA	Allg�n, 1933	2303	East Zone_MTB-1-640	East Zone_MTB-1-640	Acantholaimus	14.04252	acantholaimus	HumanObservation	5035	5035	5035	8197af76-3339-4ff9-93af-e90ca6c531ad	Chromadorea	Chromadorida	Chromadoridae	-130.0892	Animalia	Nematoda	Institut fran�ais de recherche pour l'exploitation de la mer	Institut fran�ais de recherche pour l'exploitation de la mer	1	Event	70785_1648647	Multicorer	NODINAUT_1_MTB-1-640	genus	09:35:00	Uncertain	5035.000-5035.000 m	East Zone_IFREMERPMN1X_02	Subject to Term and Conditions of Use of the International Seabed Authority Website https://www.isa.org.jm/authority/term-and-conditions-use-international-seabed-authority-website	No Nodules - Facies 0	Miljutin D. and Miljutina M.	Miljutin D. and Miljutina M.
69347	temp name		genus	Multicorer	01_pmn_exploration_areas			yes		Acantholaimus	DD ISA records	2004	2004	Acantholaimus	NA	Allg�n, 1933	2303	East Zone_MTB-1-239	East Zone_MTB-1-239	Acantholaimus	14.04835	acantholaimus	HumanObservation	5029	5029	5029	8d06fcc3-8c13-4fd5-b555-d049c4fdab3c	Chromadorea	Chromadorida	Chromadoridae	-130.0796	Animalia	Nematoda	Institut fran�ais de recherche pour l'exploitation de la mer	Institut fran�ais de recherche pour l'exploitation de la mer	1	Event	70785_1648246	Multicorer	NODINAUT_1_MTB-1-239	genus	12:59:00	Uncertain	5029.000-5029.000 m	East Zone_IFREMERPMN1X_02	Subject to Term and Conditions of Use of the International Seabed Authority Website https://www.isa.org.jm/authority/term-and-conditions-use-international-seabed-authority-website	No Nodules - Facies 0	Miljutin D. and Miljutina M.	Miljutin D. and Miljutina M.
85583	temp name		genus	Multicorer	01_pmn_exploration_areas			yes		Acantholaimus	DD ISA records	2004	2004	Acantholaimus	NA	Allg�n, 1933	2303	East Zone_MTB-1-913	East Zone_MTB-1-913	Acantholaimus	14.04892	acantholaimus	HumanObservation	5035	5035	5035	ae3cd085-1846-4e33-81de-dc2beb83148d	Chromadorea	Chromadorida	Chromadoridae	-130.0788	Animalia	Nematoda	Institut fran�ais de recherche pour l'exploitation de la mer	Institut fran�ais de recherche pour l'exploitation de la mer	1	Event	70785_1648920	Multicorer	NODINAUT_1_MTB-1-913	genus	10:17:00	Uncertain	5035.000-5035.000 m	East Zone_IFREMERPMN1X_02	Subject to Term and Conditions of Use of the International Seabed Authority Website https://www.isa.org.jm/authority/term-and-conditions-use-international-seabed-authority-website	No Nodules - Facies 0	Miljutin D. and Miljutina M.	Miljutin D. and Miljutina M.
97894	temp name		genus	Multicorer	01_pmn_exploration_areas			yes		Acantholaimus	DD ISA records	2004	2004	Acantholaimus	NA	Allg�n, 1933	2303	East Zone_MTB-1-640	East Zone_MTB-1-640	Acantholaimus	14.04252	acantholaimus	HumanObservation	5035	5035	5035	c72186d5-d215-4a02-89e6-d13c5c1dc3d1	Chromadorea	Chromadorida	Chromadoridae	-130.0892	Animalia	Nematoda	Institut fran�ais de recherche pour l'exploitation de la mer	Institut fran�ais de recherche pour l'exploitation de la mer	1	Event	70785_1648647	Multicorer	NODINAUT_1_MTB-1-640	genus	09:35:00	Uncertain	5035.000-5035.000 m	East Zone_IFREMERPMN1X_02	Subject to Term and Conditions of Use of the International Seabed Authority Website https://www.isa.org.jm/authority/term-and-conditions-use-international-seabed-authority-website	No Nodules - Facies 0	Miljutin D. and Miljutina M.	Miljutin D. and Miljutina M.
110107	temp name		genus	Multicorer	01_pmn_exploration_areas			yes		Acantholaimus	DD ISA records	2004	2004	Acantholaimus	NA	Allg�n, 1933	2303	East Zone_MTB-1-722	East Zone_MTB-1-722	Acantholaimus	14.04252	acantholaimus	HumanObservation	5035	5035	5035	df7b9549-511c-46a3-b44f-258726b30d8d	Chromadorea	Chromadorida	Chromadoridae	-130.0892	Animalia	Nematoda	Institut fran�ais de recherche pour l'exploitation de la mer	Institut fran�ais de recherche pour l'exploitation de la mer	1	Event	70785_1648729	Multicorer	NODINAUT_1_MTB-1-722	genus	09:35:00	Uncertain	5035.000-5035.000 m	East Zone_IFREMERPMN1X_02	Subject to Term and Conditions of Use of the International Seabed Authority Website https://www.isa.org.jm/authority/term-and-conditions-use-international-seabed-authority-website	No Nodules - Facies 0	Miljutin D. and Miljutina M.	Miljutin D. and Miljutina M.
112956	temp name		genus	Multicorer	01_pmn_exploration_areas			yes		Acantholaimus	DD ISA records	2004	2004	Acantholaimus	NA	Allg�n, 1933	2303	East Zone_MTB-1-239	East Zone_MTB-1-239	Acantholaimus	14.04835	acantholaimus	HumanObservation	5029	5029	5029	e54dde62-f850-4d8c-bd5c-6d66cd3a371a	Chromadorea	Chromadorida	Chromadoridae	-130.0796	Animalia	Nematoda	Institut fran�ais de recherche pour l'exploitation de la mer	Institut fran�ais de recherche pour l'exploitation de la mer	1	Event	70785_1648246	Multicorer	NODINAUT_1_MTB-1-239	genus	12:59:00	Uncertain	5029.000-5029.000 m	East Zone_IFREMERPMN1X_02	Subject to Term and Conditions of Use of the International Seabed Authority Website https://www.isa.org.jm/authority/term-and-conditions-use-international-seabed-authority-website	No Nodules - Facies 0	Miljutin D. and Miljutina M.	Miljutin D. and Miljutina M.
26412	temp name		genus	Multicorer	01_pmn_exploration_areas			yes		Acantholaimus	DD ISA records	2004	2004	Acantholaimus	NA	Allg�n, 1933	2303	East Zone_MTB-1-539	East Zone_MTB-1-539	Acantholaimus	14.04806	acantholaimus	HumanObservation	5042	5042	5042	35c8b2ad-bcfd-46bf-ace6-6d46d0ab33b0	Chromadorea	Chromadorida	Chromadoridae	-130.0828	Animalia	Nematoda	Institut fran�ais de recherche pour l'exploitation de la mer	Institut fran�ais de recherche pour l'exploitation de la mer	2	Event	70785_1648546	Multicorer	NODINAUT_1_MTB-1-539	genus	20:39:00	Uncertain	5042.000-5042.000 m	East Zone_IFREMERPMN1X_02	Subject to Term and Conditions of Use of the International Seabed Authority Website https://www.isa.org.jm/authority/term-and-conditions-use-international-seabed-authority-website	No Nodules - Facies 0	Miljutin D. and Miljutina M.	Miljutin D. and Miljutina M.
67297	temp name		genus	Multicorer	01_pmn_exploration_areas			yes		Acantholaimus	DD ISA records	2004	2004	Acantholaimus	NA	Allg�n, 1933	2303	East Zone_MTB-1-454	East Zone_MTB-1-454	Acantholaimus	14.04806	acantholaimus	HumanObservation	5042	5042	5042	88f4f526-a903-47d4-be12-0877996e5c47	Chromadorea	Chromadorida	Chromadoridae	-130.0828	Animalia	Nematoda	Institut fran�ais de recherche pour l'exploitation de la mer	Institut fran�ais de recherche pour l'exploitation de la mer	1	Event	70785_1648461	Multicorer	NODINAUT_1_MTB-1-454	genus	20:39:00	Uncertain	5042.000-5042.000 m	East Zone_IFREMERPMN1X_02	Subject to Term and Conditions of Use of the International Seabed Authority Website https://www.isa.org.jm/authority/term-and-conditions-use-international-seabed-authority-website	No Nodules - Facies 0	Miljutin D. and Miljutina M.	Miljutin D. and Miljutina M.
78942	temp name		genus	Multicorer	01_pmn_exploration_areas			yes		Acantholaimus	DD ISA records	2004	2004	Acantholaimus	NA	Allg�n, 1933	2303	East Zone_MTB-1-454	East Zone_MTB-1-454	Acantholaimus	14.04806	acantholaimus	HumanObservation	5042	5042	5042	a0b68aac-1ac5-40c2-9b6f-4bda880c59c4	Chromadorea	Chromadorida	Chromadoridae	-130.0828	Animalia	Nematoda	Institut fran�ais de recherche pour l'exploitation de la mer	Institut fran�ais de recherche pour l'exploitation de la mer	1	Event	70785_1648461	Multicorer	NODINAUT_1_MTB-1-454	genus	20:39:00	Uncertain	5042.000-5042.000 m	East Zone_IFREMERPMN1X_02	Subject to Term and Conditions of Use of the International Seabed Authority Website https://www.isa.org.jm/authority/term-and-conditions-use-international-seabed-authority-website	No Nodules - Facies 0	Miljutin D. and Miljutina M.	Miljutin D. and Miljutina M.
80782	temp name		genus	Multicorer	01_pmn_exploration_areas			yes		Acantholaimus	DD ISA records	2004	2004	Acantholaimus	NA	Allg�n, 1933	2303	East Zone_MTB-1-539	East Zone_MTB-1-539	Acantholaimus	14.04806	acantholaimus	HumanObservation	5042	5042	5042	a48570d8-d20c-4dd4-ac10-da8dfca83a93	Chromadorea	Chromadorida	Chromadoridae	-130.0828	Animalia	Nematoda	Institut fran�ais de recherche pour l'exploitation de la mer	Institut fran�ais de recherche pour l'exploitation de la mer	2	Event	70785_1648546	Multicorer	NODINAUT_1_MTB-1-539	genus	20:39:00	Uncertain	5042.000-5042.000 m	East Zone_IFREMERPMN1X_02	Subject to Term and Conditions of Use of the International Seabed Authority Website https://www.isa.org.jm/authority/term-and-conditions-use-international-seabed-authority-website	No Nodules - Facies 0	Miljutin D. and Miljutina M.	Miljutin D. and Miljutina M.
6334	temp name		genus	Multicorer	01_pmn_exploration_areas			yes		Acantholaimus	DD ISA records	2004	2004	Acantholaimus	NA	Allg�n, 1933	2303	East Zone_MTB-1-1173	East Zone_MTB-1-1173	Acantholaimus	14.04475	acantholaimus	HumanObservation	4947	4947	4947	0ced371b-d9d8-451d-ba73-92333d89907b	Chromadorea	Chromadorida	Chromadoridae	-130.1306	Animalia	Nematoda	Institut fran�ais de recherche pour l'exploitation de la mer	Institut fran�ais de recherche pour l'exploitation de la mer	1	Event	70785_1649180	Multicorer	NODINAUT_1_MTB-1-1173	genus	06:31:00	Uncertain	4947.000-4947.000 m	East Zone_IFREMERPMN1X_02	Subject to Term and Conditions of Use of the International Seabed Authority Website https://www.isa.org.jm/authority/term-and-conditions-use-international-seabed-authority-website	Nodules - Facies B	Miljutin D. and Miljutina M.	Miljutin D. and Miljutina M.
48370	temp name		genus	Multicorer	01_pmn_exploration_areas			yes		Acantholaimus	DD ISA records	2004	2004	Acantholaimus	NA	Allg�n, 1933	2303	East Zone_MTB-1-1173	East Zone_MTB-1-1173	Acantholaimus	14.04475	acantholaimus	HumanObservation	4947	4947	4947	6273796f-d4ed-4e2a-bc90-10210544a90f	Chromadorea	Chromadorida	Chromadoridae	-130.1306	Animalia	Nematoda	Institut fran�ais de recherche pour l'exploitation de la mer	Institut fran�ais de recherche pour l'exploitation de la mer	1	Event	70785_1649180	Multicorer	NODINAUT_1_MTB-1-1173	genus	06:31:00	Uncertain	4947.000-4947.000 m	East Zone_IFREMERPMN1X_02	Subject to Term and Conditions of Use of the International Seabed Authority Website https://www.isa.org.jm/authority/term-and-conditions-use-international-seabed-authority-website	Nodules - Facies B	Miljutin D. and Miljutina M.	Miljutin D. and Miljutina M.
25129	temp name		genus	Multicorer	01_pmn_exploration_areas			yes		Acantholaimus	DD ISA records	2004	2004	Acantholaimus	NA	Allg�n, 1933	2303	East Zone_MTB-1-76	East Zone_MTB-1-76	Acantholaimus	14.05537	acantholaimus	HumanObservation	5013	5013	5013	3330dbb5-5a90-4dae-a4eb-6e2e08526623	Chromadorea	Chromadorida	Chromadoridae	-130.0955	Animalia	Nematoda	Institut fran�ais de recherche pour l'exploitation de la mer	Institut fran�ais de recherche pour l'exploitation de la mer	1	Event	70785_1648083	Multicorer	NODINAUT_1_MTB-1-76	genus	11:28:00	Uncertain	5013.000-5013.000 m	East Zone_IFREMERPMN1X_02	Subject to Term and Conditions of Use of the International Seabed Authority Website https://www.isa.org.jm/authority/term-and-conditions-use-international-seabed-authority-website	No Nodules - Facies 0	Miljutin D. and Miljutina M.	Miljutin D. and Miljutina M.
27649	temp name		genus	Multicorer	01_pmn_exploration_areas			yes		Acantholaimus	DD ISA records	2004	2004	Acantholaimus	NA	Allg�n, 1933	2303	East Zone_MTB-1-715	East Zone_MTB-1-715	Acantholaimus	14.04252	acantholaimus	HumanObservation	5035	5035	5035	38614570-0ef4-475b-9bac-a3f2f764cedc	Chromadorea	Chromadorida	Chromadoridae	-130.0892	Animalia	Nematoda	Institut fran�ais de recherche pour l'exploitation de la mer	Institut fran�ais de recherche pour l'exploitation de la mer	3	Event	70785_1648722	Multicorer	NODINAUT_1_MTB-1-715	genus	09:35:00	Uncertain	5035.000-5035.000 m	East Zone_IFREMERPMN1X_02	Subject to Term and Conditions of Use of the International Seabed Authority Website https://www.isa.org.jm/authority/term-and-conditions-use-international-seabed-authority-website	No Nodules - Facies 0	Miljutin D. and Miljutina M.	Miljutin D. and Miljutina M.
48098	temp name		genus	Nautile Blad Corer	01_pmn_exploration_areas			yes		Acantholaimus	DD ISA records	2004	2004	Acantholaimus	NA	Allg�n, 1933	2303	East Zone_MTB-1-1874	East Zone_MTB-1-1874	Acantholaimus	14.03263	acantholaimus	HumanObservation	4979	4979	4979	61ec010b-3fad-4bf2-a9b7-f9fab3c6bfd1	Chromadorea	Chromadorida	Chromadoridae	-130.1211	Animalia	Nematoda	Institut fran�ais de recherche pour l'exploitation de la mer	Institut fran�ais de recherche pour l'exploitation de la mer	4	Event	70785_1649881	Nautile Blad Corer	NODINAUT_1_MTB-1-1874	genus	15:35:00	Uncertain	4979.000-4979.000 m	East Zone_IFREMERPMN1X_02	Subject to Term and Conditions of Use of the International Seabed Authority Website https://www.isa.org.jm/authority/term-and-conditions-use-international-seabed-authority-website	OMCO Dregde track	Miljutin D. and Miljutina M.	Miljutin D. and Miljutina M.
77953	temp name		genus	Multicorer	01_pmn_exploration_areas			yes		Acantholaimus	DD ISA records	2004	2004	Acantholaimus	NA	Allg�n, 1933	2303	East Zone_MTB-1-715	East Zone_MTB-1-715	Acantholaimus	14.04252	acantholaimus	HumanObservation	5035	5035	5035	9ebbceff-6e67-43af-91b8-e7423707f8b1	Chromadorea	Chromadorida	Chromadoridae	-130.0892	Animalia	Nematoda	Institut fran�ais de recherche pour l'exploitation de la mer	Institut fran�ais de recherche pour l'exploitation de la mer	3	Event	70785_1648722	Multicorer	NODINAUT_1_MTB-1-715	genus	09:35:00	Uncertain	5035.000-5035.000 m	East Zone_IFREMERPMN1X_02	Subject to Term and Conditions of Use of the International Seabed Authority Website https://www.isa.org.jm/authority/term-and-conditions-use-international-seabed-authority-website	No Nodules - Facies 0	Miljutin D. and Miljutina M.	Miljutin D. and Miljutina M.
80526	temp name		genus	Nautile Blad Corer	01_pmn_exploration_areas			yes		Acantholaimus	DD ISA records	2004	2004	Acantholaimus	NA	Allg�n, 1933	2303	East Zone_MTB-1-2383	East Zone_MTB-1-2383	Acantholaimus	14.03263	acantholaimus	HumanObservation	4979	4979	4979	a3fb96aa-554e-41b3-a360-eafb82cdceb8	Chromadorea	Chromadorida	Chromadoridae	-130.1211	Animalia	Nematoda	Institut fran�ais de recherche pour l'exploitation de la mer	Institut fran�ais de recherche pour l'exploitation de la mer	1	Event	70785_1650390	Nautile Blad Corer	NODINAUT_1_MTB-1-2383	genus	15:35:00	Uncertain	4979.000-4979.000 m	East Zone_IFREMERPMN1X_02	Subject to Term and Conditions of Use of the International Seabed Authority Website https://www.isa.org.jm/authority/term-and-conditions-use-international-seabed-authority-website	OMCO Dregde track	Miljutin D. and Miljutina M.	Miljutin D. and Miljutina M.
83866	temp name		genus	Nautile Blad Corer	01_pmn_exploration_areas			yes		Acantholaimus	DD ISA records	2004	2004	Acantholaimus	NA	Allg�n, 1933	2303	East Zone_MTB-1-1874	East Zone_MTB-1-1874	Acantholaimus	14.03263	acantholaimus	HumanObservation	4979	4979	4979	aa94984e-965a-4b4a-beb3-285edd49b320	Chromadorea	Chromadorida	Chromadoridae	-130.1211	Animalia	Nematoda	Institut fran�ais de recherche pour l'exploitation de la mer	Institut fran�ais de recherche pour l'exploitation de la mer	4	Event	70785_1649881	Nautile Blad Corer	NODINAUT_1_MTB-1-1874	genus	15:35:00	Uncertain	4979.000-4979.000 m	East Zone_IFREMERPMN1X_02	Subject to Term and Conditions of Use of the International Seabed Authority Website https://www.isa.org.jm/authority/term-and-conditions-use-international-seabed-authority-website	OMCO Dregde track	Miljutin D. and Miljutina M.	Miljutin D. and Miljutina M.
109171	temp name		genus	Nautile Blad Corer	01_pmn_exploration_areas			yes		Acantholaimus	DD ISA records	2004	2004	Acantholaimus	NA	Allg�n, 1933	2303	East Zone_MTB-1-2383	East Zone_MTB-1-2383	Acantholaimus	14.03263	acantholaimus	HumanObservation	4979	4979	4979	dda159cf-859e-4333-8921-fb6a6668a314	Chromadorea	Chromadorida	Chromadoridae	-130.1211	Animalia	Nematoda	Institut fran�ais de recherche pour l'exploitation de la mer	Institut fran�ais de recherche pour l'exploitation de la mer	1	Event	70785_1650390	Nautile Blad Corer	NODINAUT_1_MTB-1-2383	genus	15:35:00	Uncertain	4979.000-4979.000 m	East Zone_IFREMERPMN1X_02	Subject to Term and Conditions of Use of the International Seabed Authority Website https://www.isa.org.jm/authority/term-and-conditions-use-international-seabed-authority-website	OMCO Dregde track	Miljutin D. and Miljutina M.	Miljutin D. and Miljutina M.
116237	temp name		genus	Multicorer	01_pmn_exploration_areas			yes		Acantholaimus	DD ISA records	2004	2004	Acantholaimus	NA	Allg�n, 1933	2303	East Zone_MTB-1-76	East Zone_MTB-1-76	Acantholaimus	14.05537	acantholaimus	HumanObservation	5013	5013	5013	ebd81775-063e-458e-ada6-6e663de0cf2e	Chromadorea	Chromadorida	Chromadoridae	-130.0955	Animalia	Nematoda	Institut fran�ais de recherche pour l'exploitation de la mer	Institut fran�ais de recherche pour l'exploitation de la mer	1	Event	70785_1648083	Multicorer	NODINAUT_1_MTB-1-76	genus	11:28:00	Uncertain	5013.000-5013.000 m	East Zone_IFREMERPMN1X_02	Subject to Term and Conditions of Use of the International Seabed Authority Website https://www.isa.org.jm/authority/term-and-conditions-use-international-seabed-authority-website	No Nodules - Facies 0	Miljutin D. and Miljutina M.	Miljutin D. and Miljutina M.
1758	temp name		genus	Multicorer	01_pmn_exploration_areas			yes		Acantholaimus	DD ISA records	2004	2004	Acantholaimus	NA	Allg�n, 1933	2303	East Zone_MTB-1-1546	East Zone_MTB-1-1546	Acantholaimus	14.04192833	acantholaimus	HumanObservation	4950	4950	4950	0390139e-3ba0-428f-b1f1-d0d97c6cace6	Chromadorea	Chromadorida	Chromadoridae	-130.1330567	Animalia	Nematoda	Institut fran�ais de recherche pour l'exploitation de la mer	Institut fran�ais de recherche pour l'exploitation de la mer	1	Event	70785_1649553	Multicorer	NODINAUT_1_MTB-1-1546	genus	07:46:00	Uncertain	4950.000-4950.000 m	East Zone_IFREMERPMN1X_02	Subject to Term and Conditions of Use of the International Seabed Authority Website https://www.isa.org.jm/authority/term-and-conditions-use-international-seabed-authority-website	Nodules - Facies B	Miljutin D. and Miljutina M.	Miljutin D. and Miljutina M.
4076	temp name		genus	Multicorer	01_pmn_exploration_areas			yes		Acantholaimus	DD ISA records	2004	2004	Acantholaimus	NA	Allg�n, 1933	2303	East Zone_MTB-1-812	East Zone_MTB-1-812	Acantholaimus	14.04667	acantholaimus	HumanObservation	5035	5035	5035	084ed46c-eeea-45e7-9ad6-6faac26b7f96	Chromadorea	Chromadorida	Chromadoridae	-130.0833	Animalia	Nematoda	Institut fran�ais de recherche pour l'exploitation de la mer	Institut fran�ais de recherche pour l'exploitation de la mer	1	Event	70785_1648819	Multicorer	NODINAUT_1_MTB-1-812	genus	06:38:00	Uncertain	5035.000-5035.000 m	East Zone_IFREMERPMN1X_02	Subject to Term and Conditions of Use of the International Seabed Authority Website https://www.isa.org.jm/authority/term-and-conditions-use-international-seabed-authority-website	No Nodules - Facies 0	Miljutin D. and Miljutina M.	Miljutin D. and Miljutina M.
28734	temp name		genus	Multicorer	01_pmn_exploration_areas			yes		Acantholaimus	DD ISA records	2004	2004	Acantholaimus	NA	Allg�n, 1933	2303	East Zone_MTB-1-1086	East Zone_MTB-1-1086	Acantholaimus	14.04475	acantholaimus	HumanObservation	4947	4947	4947	3a8f89f9-ec6e-41d2-852c-86bc77ff19f0	Chromadorea	Chromadorida	Chromadoridae	-130.1306	Animalia	Nematoda	Institut fran�ais de recherche pour l'exploitation de la mer	Institut fran�ais de recherche pour l'exploitation de la mer	1	Event	70785_1649093	Multicorer	NODINAUT_1_MTB-1-1086	genus	06:31:00	Uncertain	4947.000-4947.000 m	East Zone_IFREMERPMN1X_02	Subject to Term and Conditions of Use of the International Seabed Authority Website https://www.isa.org.jm/authority/term-and-conditions-use-international-seabed-authority-website	Nodules - Facies B	Miljutin D. and Miljutina M.	Miljutin D. and Miljutina M.
38007	temp name		genus	Multicorer	01_pmn_exploration_areas			yes		Acantholaimus	DD ISA records	2004	2004	Acantholaimus	NA	Allg�n, 1933	2303	East Zone_MTB-1-451	East Zone_MTB-1-451	Acantholaimus	14.04806	acantholaimus	HumanObservation	5042	5042	5042	4d73c7f1-3986-4714-8b19-9fee13ebd8e4	Chromadorea	Chromadorida	Chromadoridae	-130.0828	Animalia	Nematoda	Institut fran�ais de recherche pour l'exploitation de la mer	Institut fran�ais de recherche pour l'exploitation de la mer	2	Event	70785_1648458	Multicorer	NODINAUT_1_MTB-1-451	genus	20:39:00	Uncertain	5042.000-5042.000 m	East Zone_IFREMERPMN1X_02	Subject to Term and Conditions of Use of the International Seabed Authority Website https://www.isa.org.jm/authority/term-and-conditions-use-international-seabed-authority-website	No Nodules - Facies 0	Miljutin D. and Miljutina M.	Miljutin D. and Miljutina M.
38561	temp name		genus	Multicorer	01_pmn_exploration_areas			yes		Acantholaimus	DD ISA records	2004	2004	Acantholaimus	NA	Allg�n, 1933	2303	East Zone_MTB-1-1086	East Zone_MTB-1-1086	Acantholaimus	14.04475	acantholaimus	HumanObservation	4947	4947	4947	4e9ebc7d-476d-4290-ba78-51e2684b157f	Chromadorea	Chromadorida	Chromadoridae	-130.1306	Animalia	Nematoda	Institut fran�ais de recherche pour l'exploitation de la mer	Institut fran�ais de recherche pour l'exploitation de la mer	1	Event	70785_1649093	Multicorer	NODINAUT_1_MTB-1-1086	genus	06:31:00	Uncertain	4947.000-4947.000 m	East Zone_IFREMERPMN1X_02	Subject to Term and Conditions of Use of the International Seabed Authority Website https://www.isa.org.jm/authority/term-and-conditions-use-international-seabed-authority-website	Nodules - Facies B	Miljutin D. and Miljutina M.	Miljutin D. and Miljutina M.
50779	temp name		genus	Multicorer	01_pmn_exploration_areas			yes		Acantholaimus	DD ISA records	2004	2004	Acantholaimus	NA	Allg�n, 1933	2303	East Zone_MTB-1-203	East Zone_MTB-1-203	Acantholaimus	14.04835	acantholaimus	HumanObservation	5029	5029	5029	674a40b9-931d-423d-a67c-892dc011f868	Chromadorea	Chromadorida	Chromadoridae	-130.0796	Animalia	Nematoda	Institut fran�ais de recherche pour l'exploitation de la mer	Institut fran�ais de recherche pour l'exploitation de la mer	3	Event	70785_1648210	Multicorer	NODINAUT_1_MTB-1-203	genus	12:59:00	Uncertain	5029.000-5029.000 m	East Zone_IFREMERPMN1X_02	Subject to Term and Conditions of Use of the International Seabed Authority Website https://www.isa.org.jm/authority/term-and-conditions-use-international-seabed-authority-website	No Nodules - Facies 0	Miljutin D. and Miljutina M.	Miljutin D. and Miljutina M.
51967	temp name		genus	Multicorer	01_pmn_exploration_areas			yes		Acantholaimus	DD ISA records	2004	2004	Acantholaimus	NA	Allg�n, 1933	2303	East Zone_MTB-1-7	East Zone_MTB-1-7	Acantholaimus	14.06682	acantholaimus	HumanObservation	4983	4983	4983	69bb1797-26f7-4705-8d0c-61ff4e62ae8c	Chromadorea	Chromadorida	Chromadoridae	-130.1106	Animalia	Nematoda	Institut fran�ais de recherche pour l'exploitation de la mer	Institut fran�ais de recherche pour l'exploitation de la mer	2	Event	70785_1648014	Multicorer	NODINAUT_1_MTB-1-7	genus	09:50:00	Uncertain	4983.000-4983.000 m	East Zone_IFREMERPMN1X_02	Subject to Term and Conditions of Use of the International Seabed Authority Website https://www.isa.org.jm/authority/term-and-conditions-use-international-seabed-authority-website	Nodules - Facies C	Miljutin D. and Miljutina M.	Miljutin D. and Miljutina M.
67442	temp name		genus	Multicorer	01_pmn_exploration_areas			yes		Acantholaimus	DD ISA records	2004	2004	Acantholaimus	NA	Allg�n, 1933	2303	East Zone_MTB-1-901	East Zone_MTB-1-901	Acantholaimus	14.04892	acantholaimus	HumanObservation	5035	5035	5035	893a63e0-fd08-4942-a518-5fd878be91f9	Chromadorea	Chromadorida	Chromadoridae	-130.0788	Animalia	Nematoda	Institut fran�ais de recherche pour l'exploitation de la mer	Institut fran�ais de recherche pour l'exploitation de la mer	3	Event	70785_1648908	Multicorer	NODINAUT_1_MTB-1-901	genus	10:17:00	Uncertain	5035.000-5035.000 m	East Zone_IFREMERPMN1X_02	Subject to Term and Conditions of Use of the International Seabed Authority Website https://www.isa.org.jm/authority/term-and-conditions-use-international-seabed-authority-website	No Nodules - Facies 0	Miljutin D. and Miljutina M.	Miljutin D. and Miljutina M.
71226	temp name		genus	Multicorer	01_pmn_exploration_areas			yes		Acantholaimus	DD ISA records	2004	2004	Acantholaimus	NA	Allg�n, 1933	2303	East Zone_MTB-1-1253	East Zone_MTB-1-1253	Acantholaimus	14.04503	acantholaimus	HumanObservation	4950	4950	4950	90dced80-ba78-429e-b14c-657154592b00	Chromadorea	Chromadorida	Chromadoridae	-130.1289	Animalia	Nematoda	Institut fran�ais de recherche pour l'exploitation de la mer	Institut fran�ais de recherche pour l'exploitation de la mer	1	Event	70785_1649260	Multicorer	NODINAUT_1_MTB-1-1253	genus	09:54:00	Uncertain	4950.000-4950.000 m	East Zone_IFREMERPMN1X_02	Subject to Term and Conditions of Use of the International Seabed Authority Website https://www.isa.org.jm/authority/term-and-conditions-use-international-seabed-authority-website	Nodules - Facies B	Miljutin D. and Miljutina M.	Miljutin D. and Miljutina M.
71816	temp name		genus	Multicorer	01_pmn_exploration_areas			yes		Acantholaimus	DD ISA records	2004	2004	Acantholaimus	NA	Allg�n, 1933	2303	East Zone_MTB-1-636	East Zone_MTB-1-636	Acantholaimus	14.04252	acantholaimus	HumanObservation	5035	5035	5035	91f82cf7-de1b-4ae0-8cd7-404bdf3988ca	Chromadorea	Chromadorida	Chromadoridae	-130.0892	Animalia	Nematoda	Institut fran�ais de recherche pour l'exploitation de la mer	Institut fran�ais de recherche pour l'exploitation de la mer	1	Event	70785_1648643	Multicorer	NODINAUT_1_MTB-1-636	genus	09:35:00	Uncertain	5035.000-5035.000 m	East Zone_IFREMERPMN1X_02	Subject to Term and Conditions of Use of the International Seabed Authority Website https://www.isa.org.jm/authority/term-and-conditions-use-international-seabed-authority-website	No Nodules - Facies 0	Miljutin D. and Miljutina M.	Miljutin D. and Miljutina M.
77092	temp name		genus	Multicorer	01_pmn_exploration_areas			yes		Acantholaimus	DD ISA records	2004	2004	Acantholaimus	NA	Allg�n, 1933	2303	East Zone_MTB-1-901	East Zone_MTB-1-901	Acantholaimus	14.04892	acantholaimus	HumanObservation	5035	5035	5035	9cef4024-aec9-4377-8d99-7292bd66834a	Chromadorea	Chromadorida	Chromadoridae	-130.0788	Animalia	Nematoda	Institut fran�ais de recherche pour l'exploitation de la mer	Institut fran�ais de recherche pour l'exploitation de la mer	3	Event	70785_1648908	Multicorer	NODINAUT_1_MTB-1-901	genus	10:17:00	Uncertain	5035.000-5035.000 m	East Zone_IFREMERPMN1X_02	Subject to Term and Conditions of Use of the International Seabed Authority Website https://www.isa.org.jm/authority/term-and-conditions-use-international-seabed-authority-website	No Nodules - Facies 0	Miljutin D. and Miljutina M.	Miljutin D. and Miljutina M.
79018	temp name		genus	Multicorer	01_pmn_exploration_areas			yes		Acantholaimus	DD ISA records	2004	2004	Acantholaimus	NA	Allg�n, 1933	2303	East Zone_MTB-1-451	East Zone_MTB-1-451	Acantholaimus	14.04806	acantholaimus	HumanObservation	5042	5042	5042	a0dcf6a8-6d18-499b-8724-f69cbc9b8ca1	Chromadorea	Chromadorida	Chromadoridae	-130.0828	Animalia	Nematoda	Institut fran�ais de recherche pour l'exploitation de la mer	Institut fran�ais de recherche pour l'exploitation de la mer	2	Event	70785_1648458	Multicorer	NODINAUT_1_MTB-1-451	genus	20:39:00	Uncertain	5042.000-5042.000 m	East Zone_IFREMERPMN1X_02	Subject to Term and Conditions of Use of the International Seabed Authority Website https://www.isa.org.jm/authority/term-and-conditions-use-international-seabed-authority-website	No Nodules - Facies 0	Miljutin D. and Miljutina M.	Miljutin D. and Miljutina M.
82555	temp name		genus	Multicorer	01_pmn_exploration_areas			yes		Acantholaimus	DD ISA records	2004	2004	Acantholaimus	NA	Allg�n, 1933	2303	East Zone_MTB-1-636	East Zone_MTB-1-636	Acantholaimus	14.04252	acantholaimus	HumanObservation	5035	5035	5035	a7f7955c-711e-47bb-9681-b05e09867440	Chromadorea	Chromadorida	Chromadoridae	-130.0892	Animalia	Nematoda	Institut fran�ais de recherche pour l'exploitation de la mer	Institut fran�ais de recherche pour l'exploitation de la mer	1	Event	70785_1648643	Multicorer	NODINAUT_1_MTB-1-636	genus	09:35:00	Uncertain	5035.000-5035.000 m	East Zone_IFREMERPMN1X_02	Subject to Term and Conditions of Use of the International Seabed Authority Website https://www.isa.org.jm/authority/term-and-conditions-use-international-seabed-authority-website	No Nodules - Facies 0	Miljutin D. and Miljutina M.	Miljutin D. and Miljutina M.
97669	temp name		genus	Multicorer	01_pmn_exploration_areas			yes		Acantholaimus	DD ISA records	2004	2004	Acantholaimus	NA	Allg�n, 1933	2303	East Zone_MTB-1-7	East Zone_MTB-1-7	Acantholaimus	14.06682	acantholaimus	HumanObservation	4983	4983	4983	c6a823b6-b818-4f76-a45d-7b74856c15a5	Chromadorea	Chromadorida	Chromadoridae	-130.1106	Animalia	Nematoda	Institut fran�ais de recherche pour l'exploitation de la mer	Institut fran�ais de recherche pour l'exploitation de la mer	2	Event	70785_1648014	Multicorer	NODINAUT_1_MTB-1-7	genus	09:50:00	Uncertain	4983.000-4983.000 m	East Zone_IFREMERPMN1X_02	Subject to Term and Conditions of Use of the International Seabed Authority Website https://www.isa.org.jm/authority/term-and-conditions-use-international-seabed-authority-website	Nodules - Facies C	Miljutin D. and Miljutina M.	Miljutin D. and Miljutina M.
111325	temp name		genus	Multicorer	01_pmn_exploration_areas			yes		Acantholaimus	DD ISA records	2004	2004	Acantholaimus	NA	Allg�n, 1933	2303	East Zone_MTB-1-812	East Zone_MTB-1-812	Acantholaimus	14.04667	acantholaimus	HumanObservation	5035	5035	5035	e1e57683-9e5d-4900-b73b-1dacb9c9b80b	Chromadorea	Chromadorida	Chromadoridae	-130.0833	Animalia	Nematoda	Institut fran�ais de recherche pour l'exploitation de la mer	Institut fran�ais de recherche pour l'exploitation de la mer	1	Event	70785_1648819	Multicorer	NODINAUT_1_MTB-1-812	genus	06:38:00	Uncertain	5035.000-5035.000 m	East Zone_IFREMERPMN1X_02	Subject to Term and Conditions of Use of the International Seabed Authority Website https://www.isa.org.jm/authority/term-and-conditions-use-international-seabed-authority-website	No Nodules - Facies 0	Miljutin D. and Miljutina M.	Miljutin D. and Miljutina M.
115262	temp name		genus	Multicorer	01_pmn_exploration_areas			yes		Acantholaimus	DD ISA records	2004	2004	Acantholaimus	NA	Allg�n, 1933	2303	East Zone_MTB-1-1546	East Zone_MTB-1-1546	Acantholaimus	14.04193	acantholaimus	HumanObservation	4950	4950	4950	e9e865e1-485b-48cc-b2eb-7f1fbecca22c	Chromadorea	Chromadorida	Chromadoridae	-130.1331	Animalia	Nematoda	Institut fran�ais de recherche pour l'exploitation de la mer	Institut fran�ais de recherche pour l'exploitation de la mer	1	Event	70785_1649553	Multicorer	NODINAUT_1_MTB-1-1546	genus	07:46:00	Uncertain	4950.000-4950.000 m	East Zone_IFREMERPMN1X_02	Subject to Term and Conditions of Use of the International Seabed Authority Website https://www.isa.org.jm/authority/term-and-conditions-use-international-seabed-authority-website	Nodules - Facies B	Miljutin D. and Miljutina M.	Miljutin D. and Miljutina M.
115652	temp name		genus	Multicorer	01_pmn_exploration_areas			yes		Acantholaimus	DD ISA records	2004	2004	Acantholaimus	NA	Allg�n, 1933	2303	East Zone_MTB-1-203	East Zone_MTB-1-203	Acantholaimus	14.04835	acantholaimus	HumanObservation	5029	5029	5029	eaad6989-3601-4d2f-8ed6-fb773d8d2d80	Chromadorea	Chromadorida	Chromadoridae	-130.0796	Animalia	Nematoda	Institut fran�ais de recherche pour l'exploitation de la mer	Institut fran�ais de recherche pour l'exploitation de la mer	3	Event	70785_1648210	Multicorer	NODINAUT_1_MTB-1-203	genus	12:59:00	Uncertain	5029.000-5029.000 m	East Zone_IFREMERPMN1X_02	Subject to Term and Conditions of Use of the International Seabed Authority Website https://www.isa.org.jm/authority/term-and-conditions-use-international-seabed-authority-website	No Nodules - Facies 0	Miljutin D. and Miljutina M.	Miljutin D. and Miljutina M.
120980	temp name		genus	Multicorer	01_pmn_exploration_areas			yes		Acantholaimus	DD ISA records	2004	2004	Acantholaimus	NA	Allg�n, 1933	2303	East Zone_MTB-1-1253	East Zone_MTB-1-1253	Acantholaimus	14.04503	acantholaimus	HumanObservation	4950	4950	4950	f5486554-92c8-4999-865b-7643f7758945	Chromadorea	Chromadorida	Chromadoridae	-130.1289	Animalia	Nematoda	Institut fran�ais de recherche pour l'exploitation de la mer	Institut fran�ais de recherche pour l'exploitation de la mer	1	Event	70785_1649260	Multicorer	NODINAUT_1_MTB-1-1253	genus	09:54:00	Uncertain	4950.000-4950.000 m	East Zone_IFREMERPMN1X_02	Subject to Term and Conditions of Use of the International Seabed Authority Website https://www.isa.org.jm/authority/term-and-conditions-use-international-seabed-authority-website	Nodules - Facies B	Miljutin D. and Miljutina M.	Miljutin D. and Miljutina M.
26723	temp name		genus	Multicorer	01_pmn_exploration_areas			yes		Acantholaimus	DD ISA records	2004	2004	Acantholaimus	NA	Allg�n, 1933	2303	East Zone_MTB-1-1157	East Zone_MTB-1-1157	Acantholaimus	14.04475	acantholaimus	HumanObservation	4947	4947	4947	366a1c03-ecb2-4f75-94ba-25d445495f2a	Chromadorea	Chromadorida	Chromadoridae	-130.1306	Animalia	Nematoda	Institut fran�ais de recherche pour l'exploitation de la mer	Institut fran�ais de recherche pour l'exploitation de la mer	4	Event	70785_1649164	Multicorer	NODINAUT_1_MTB-1-1157	genus	06:31:00	Uncertain	4947.000-4947.000 m	East Zone_IFREMERPMN1X_02	Subject to Term and Conditions of Use of the International Seabed Authority Website https://www.isa.org.jm/authority/term-and-conditions-use-international-seabed-authority-website	Nodules - Facies B	Miljutin D. and Miljutina M.	Miljutin D. and Miljutina M.
35882	temp name		genus	Multicorer	01_pmn_exploration_areas			yes		Acantholaimus	DD ISA records	2004	2004	Acantholaimus	NA	Allg�n, 1933	2303	East Zone_MTB-1-543	East Zone_MTB-1-543	Acantholaimus	14.04806	acantholaimus	HumanObservation	5042	5042	5042	4929ac57-86ea-4ed4-84a7-a9b7c6dd74e8	Chromadorea	Chromadorida	Chromadoridae	-130.0828	Animalia	Nematoda	Institut fran�ais de recherche pour l'exploitation de la mer	Institut fran�ais de recherche pour l'exploitation de la mer	1	Event	70785_1648550	Multicorer	NODINAUT_1_MTB-1-543	genus	20:39:00	Uncertain	5042.000-5042.000 m	East Zone_IFREMERPMN1X_02	Subject to Term and Conditions of Use of the International Seabed Authority Website https://www.isa.org.jm/authority/term-and-conditions-use-international-seabed-authority-website	No Nodules - Facies 0	Miljutin D. and Miljutina M.	Miljutin D. and Miljutina M.
60382	temp name		genus	Multicorer	01_pmn_exploration_areas			yes		Acantholaimus	DD ISA records	2004	2004	Acantholaimus	NA	Allg�n, 1933	2303	East Zone_MTB-1-1249	East Zone_MTB-1-1249	Acantholaimus	14.04503	acantholaimus	HumanObservation	4950	4950	4950	7b0aa1bd-4e30-433c-ad5c-8229d9427487	Chromadorea	Chromadorida	Chromadoridae	-130.1289	Animalia	Nematoda	Institut fran�ais de recherche pour l'exploitation de la mer	Institut fran�ais de recherche pour l'exploitation de la mer	1	Event	70785_1649256	Multicorer	NODINAUT_1_MTB-1-1249	genus	09:54:00	Uncertain	4950.000-4950.000 m	East Zone_IFREMERPMN1X_02	Subject to Term and Conditions of Use of the International Seabed Authority Website https://www.isa.org.jm/authority/term-and-conditions-use-international-seabed-authority-website	Nodules - Facies B	Miljutin D. and Miljutina M.	Miljutin D. and Miljutina M.
69800	temp name		genus	Multicorer	01_pmn_exploration_areas			yes		Acantholaimus	DD ISA records	2004	2004	Acantholaimus	NA	Allg�n, 1933	2303	East Zone_MTB-1-1249	East Zone_MTB-1-1249	Acantholaimus	14.04503	acantholaimus	HumanObservation	4950	4950	4950	8dee1e93-d63b-41c9-986b-5898a337aff8	Chromadorea	Chromadorida	Chromadoridae	-130.1289	Animalia	Nematoda	Institut fran�ais de recherche pour l'exploitation de la mer	Institut fran�ais de recherche pour l'exploitation de la mer	1	Event	70785_1649256	Multicorer	NODINAUT_1_MTB-1-1249	genus	09:54:00	Uncertain	4950.000-4950.000 m	East Zone_IFREMERPMN1X_02	Subject to Term and Conditions of Use of the International Seabed Authority Website https://www.isa.org.jm/authority/term-and-conditions-use-international-seabed-authority-website	Nodules - Facies B	Miljutin D. and Miljutina M.	Miljutin D. and Miljutina M.
78782	temp name		genus	Multicorer	01_pmn_exploration_areas			yes		Acantholaimus	DD ISA records	2004	2004	Acantholaimus	NA	Allg�n, 1933	2303	East Zone_MTB-1-998	East Zone_MTB-1-998	Acantholaimus	14.0514	acantholaimus	HumanObservation	4877	4877	4877	a05ccc08-deb7-4798-b001-90233e2561d3	Chromadorea	Chromadorida	Chromadoridae	-130.1425	Animalia	Nematoda	Institut fran�ais de recherche pour l'exploitation de la mer	Institut fran�ais de recherche pour l'exploitation de la mer	3	Event	70785_1649005	Multicorer	NODINAUT_1_MTB-1-998	genus	03:07:00	Uncertain	4877.000-4877.000 m	East Zone_IFREMERPMN1X_02	Subject to Term and Conditions of Use of the International Seabed Authority Website https://www.isa.org.jm/authority/term-and-conditions-use-international-seabed-authority-website	Nodules - Facies B	Miljutin D. and Miljutina M.	Miljutin D. and Miljutina M.
83818	temp name		genus	Multicorer	01_pmn_exploration_areas			yes		Acantholaimus	DD ISA records	2004	2004	Acantholaimus	NA	Allg�n, 1933	2303	East Zone_MTB-1-1157	East Zone_MTB-1-1157	Acantholaimus	14.04475	acantholaimus	HumanObservation	4947	4947	4947	aa7afdc6-27b7-47b4-8c11-6acc75c1d3e9	Chromadorea	Chromadorida	Chromadoridae	-130.1306	Animalia	Nematoda	Institut fran�ais de recherche pour l'exploitation de la mer	Institut fran�ais de recherche pour l'exploitation de la mer	4	Event	70785_1649164	Multicorer	NODINAUT_1_MTB-1-1157	genus	06:31:00	Uncertain	4947.000-4947.000 m	East Zone_IFREMERPMN1X_02	Subject to Term and Conditions of Use of the International Seabed Authority Website https://www.isa.org.jm/authority/term-and-conditions-use-international-seabed-authority-website	Nodules - Facies B	Miljutin D. and Miljutina M.	Miljutin D. and Miljutina M.
89926	temp name		genus	Multicorer	01_pmn_exploration_areas			yes		Acantholaimus	DD ISA records	2004	2004	Acantholaimus	NA	Allg�n, 1933	2303	East Zone_MTB-1-1474	East Zone_MTB-1-1474	Acantholaimus	14.04193	acantholaimus	HumanObservation	4950	4950	4950	b6f2d0aa-3d89-406c-aa5b-b7d27374b0fa	Chromadorea	Chromadorida	Chromadoridae	-130.1331	Animalia	Nematoda	Institut fran�ais de recherche pour l'exploitation de la mer	Institut fran�ais de recherche pour l'exploitation de la mer	1	Event	70785_1649481	Multicorer	NODINAUT_1_MTB-1-1474	genus	07:46:00	Uncertain	4950.000-4950.000 m	East Zone_IFREMERPMN1X_02	Subject to Term and Conditions of Use of the International Seabed Authority Website https://www.isa.org.jm/authority/term-and-conditions-use-international-seabed-authority-website	Nodules - Facies B	Miljutin D. and Miljutina M.	Miljutin D. and Miljutina M.
97551	temp name		genus	Multicorer	01_pmn_exploration_areas			yes		Acantholaimus	DD ISA records	2004	2004	Acantholaimus	NA	Allg�n, 1933	2303	East Zone_MTB-1-1474	East Zone_MTB-1-1474	Acantholaimus	14.04193	acantholaimus	HumanObservation	4950	4950	4950	c672e0c8-e91f-41a5-b762-5f472560f29e	Chromadorea	Chromadorida	Chromadoridae	-130.1331	Animalia	Nematoda	Institut fran�ais de recherche pour l'exploitation de la mer	Institut fran�ais de recherche pour l'exploitation de la mer	1	Event	70785_1649481	Multicorer	NODINAUT_1_MTB-1-1474	genus	07:46:00	Uncertain	4950.000-4950.000 m	East Zone_IFREMERPMN1X_02	Subject to Term and Conditions of Use of the International Seabed Authority Website https://www.isa.org.jm/authority/term-and-conditions-use-international-seabed-authority-website	Nodules - Facies B	Miljutin D. and Miljutina M.	Miljutin D. and Miljutina M.
105097	temp name		genus	Multicorer	01_pmn_exploration_areas			yes		Acantholaimus	DD ISA records	2004	2004	Acantholaimus	NA	Allg�n, 1933	2303	East Zone_MTB-1-998	East Zone_MTB-1-998	Acantholaimus	14.0514	acantholaimus	HumanObservation	4877	4877	4877	d584a355-0dcf-40ff-89c4-6fd3f4d929e1	Chromadorea	Chromadorida	Chromadoridae	-130.1425	Animalia	Nematoda	Institut fran�ais de recherche pour l'exploitation de la mer	Institut fran�ais de recherche pour l'exploitation de la mer	3	Event	70785_1649005	Multicorer	NODINAUT_1_MTB-1-998	genus	03:07:00	Uncertain	4877.000-4877.000 m	East Zone_IFREMERPMN1X_02	Subject to Term and Conditions of Use of the International Seabed Authority Website https://www.isa.org.jm/authority/term-and-conditions-use-international-seabed-authority-website	Nodules - Facies B	Miljutin D. and Miljutina M.	Miljutin D. and Miljutina M.
105194	temp name		genus	Multicorer	01_pmn_exploration_areas			yes		Acantholaimus	DD ISA records	2004	2004	Acantholaimus	NA	Allg�n, 1933	2303	East Zone_MTB-1-543	East Zone_MTB-1-543	Acantholaimus	14.04806	acantholaimus	HumanObservation	5042	5042	5042	d5b375f7-6401-48b4-8fdb-15eb1ca80c8c	Chromadorea	Chromadorida	Chromadoridae	-130.0828	Animalia	Nematoda	Institut fran�ais de recherche pour l'exploitation de la mer	Institut fran�ais de recherche pour l'exploitation de la mer	1	Event	70785_1648550	Multicorer	NODINAUT_1_MTB-1-543	genus	20:39:00	Uncertain	5042.000-5042.000 m	East Zone_IFREMERPMN1X_02	Subject to Term and Conditions of Use of the International Seabed Authority Website https://www.isa.org.jm/authority/term-and-conditions-use-international-seabed-authority-website	No Nodules - Facies 0	Miljutin D. and Miljutina M.	Miljutin D. and Miljutina M.
95420	temp name		genus	Multicorer	01_pmn_exploration_areas			yes		Acantholaimus	DD ISA records	2004	2004	Acantholaimus	NA	Allg�n, 1933	2303	East Zone_MTB-1-15	East Zone_MTB-1-15	Acantholaimus	14.06682	acantholaimus	HumanObservation	4983	4983	4983	c2072432-807d-4a55-bc60-7f5c04ce401a	Chromadorea	Chromadorida	Chromadoridae	-130.1106	Animalia	Nematoda	Institut fran�ais de recherche pour l'exploitation de la mer	Institut fran�ais de recherche pour l'exploitation de la mer	1	Event	70785_1648022	Multicorer	NODINAUT_1_MTB-1-15	genus	09:50:00	Uncertain	4983.000-4983.000 m	East Zone_IFREMERPMN1X_02	Subject to Term and Conditions of Use of the International Seabed Authority Website https://www.isa.org.jm/authority/term-and-conditions-use-international-seabed-authority-website	Nodules - Facies C	Miljutin D. and Miljutina M.	Miljutin D. and Miljutina M.
107991	temp name		genus	Multicorer	01_pmn_exploration_areas			yes		Acantholaimus	DD ISA records	2004	2004	Acantholaimus	NA	Allg�n, 1933	2303	East Zone_MTB-1-15	East Zone_MTB-1-15	Acantholaimus	14.06682	acantholaimus	HumanObservation	4983	4983	4983	db49dca0-0035-4ce3-9dc8-6a2cbac7f30c	Chromadorea	Chromadorida	Chromadoridae	-130.1106	Animalia	Nematoda	Institut fran�ais de recherche pour l'exploitation de la mer	Institut fran�ais de recherche pour l'exploitation de la mer	1	Event	70785_1648022	Multicorer	NODINAUT_1_MTB-1-15	genus	09:50:00	Uncertain	4983.000-4983.000 m	East Zone_IFREMERPMN1X_02	Subject to Term and Conditions of Use of the International Seabed Authority Website https://www.isa.org.jm/authority/term-and-conditions-use-international-seabed-authority-website	Nodules - Facies C	Miljutin D. and Miljutina M.	Miljutin D. and Miljutina M.
58980	temp name		genus	Multicorer	01_pmn_exploration_areas			yes		Acantholaimus	DD ISA records	2004	2004	Acantholaimus	NA	Allg�n, 1933	2303	East Zone_MTB-1-1269	East Zone_MTB-1-1269	Acantholaimus	14.04503	acantholaimus	HumanObservation	4950	4950	4950	7826ada4-9727-487a-9118-63235d95121b	Chromadorea	Chromadorida	Chromadoridae	-130.1289	Animalia	Nematoda	Institut fran�ais de recherche pour l'exploitation de la mer	Institut fran�ais de recherche pour l'exploitation de la mer	1	Event	70785_1649276	Multicorer	NODINAUT_1_MTB-1-1269	genus	09:54:00	Uncertain	4950.000-4950.000 m	East Zone_IFREMERPMN1X_02	Subject to Term and Conditions of Use of the International Seabed Authority Website https://www.isa.org.jm/authority/term-and-conditions-use-international-seabed-authority-website	Nodules - Facies B	Miljutin D. and Miljutina M.	Miljutin D. and Miljutina M.
74720	temp name		genus	Multicorer	01_pmn_exploration_areas			yes		Acantholaimus	DD ISA records	2004	2004	Acantholaimus	NA	Allg�n, 1933	2303	East Zone_MTB-1-1269	East Zone_MTB-1-1269	Acantholaimus	14.04503	acantholaimus	HumanObservation	4950	4950	4950	97f4de2a-d134-4515-a4f3-112dce27ebe7	Chromadorea	Chromadorida	Chromadoridae	-130.1289	Animalia	Nematoda	Institut fran�ais de recherche pour l'exploitation de la mer	Institut fran�ais de recherche pour l'exploitation de la mer	1	Event	70785_1649276	Multicorer	NODINAUT_1_MTB-1-1269	genus	09:54:00	Uncertain	4950.000-4950.000 m	East Zone_IFREMERPMN1X_02	Subject to Term and Conditions of Use of the International Seabed Authority Website https://www.isa.org.jm/authority/term-and-conditions-use-international-seabed-authority-website	Nodules - Facies B	Miljutin D. and Miljutina M.	Miljutin D. and Miljutina M.
105265	temp name		genus	Multicorer	01_pmn_exploration_areas			yes		Acantholaimus	DD ISA records	2004	2004	Acantholaimus	NA	Allg�n, 1933	2303	East Zone_MTB-1-1475	East Zone_MTB-1-1475	Acantholaimus	14.04193	acantholaimus	HumanObservation	4950	4950	4950	d5d5dc79-6315-4115-b9b6-75193c8e2c76	Chromadorea	Chromadorida	Chromadoridae	-130.1331	Animalia	Nematoda	Institut fran�ais de recherche pour l'exploitation de la mer	Institut fran�ais de recherche pour l'exploitation de la mer	1	Event	70785_1649482	Multicorer	NODINAUT_1_MTB-1-1475	genus	07:46:00	Uncertain	4950.000-4950.000 m	East Zone_IFREMERPMN1X_02	Subject to Term and Conditions of Use of the International Seabed Authority Website https://www.isa.org.jm/authority/term-and-conditions-use-international-seabed-authority-website	Nodules - Facies B	Miljutin D. and Miljutina M.	Miljutin D. and Miljutina M.
105711	temp name		genus	Multicorer	01_pmn_exploration_areas			yes		Acantholaimus	DD ISA records	2004	2004	Acantholaimus	NA	Allg�n, 1933	2303	East Zone_MTB-1-1475	East Zone_MTB-1-1475	Acantholaimus	14.04193	acantholaimus	HumanObservation	4950	4950	4950	d6b6267e-4455-4c6e-b415-b8c63e9822e6	Chromadorea	Chromadorida	Chromadoridae	-130.1331	Animalia	Nematoda	Institut fran�ais de recherche pour l'exploitation de la mer	Institut fran�ais de recherche pour l'exploitation de la mer	1	Event	70785_1649482	Multicorer	NODINAUT_1_MTB-1-1475	genus	07:46:00	Uncertain	4950.000-4950.000 m	East Zone_IFREMERPMN1X_02	Subject to Term and Conditions of Use of the International Seabed Authority Website https://www.isa.org.jm/authority/term-and-conditions-use-international-seabed-authority-website	Nodules - Facies B	Miljutin D. and Miljutina M.	Miljutin D. and Miljutina M.
21923	temp name		genus	Nautile Blad Corer	01_pmn_exploration_areas			yes		Acantholaimus	DD ISA records	2004	2004	Acantholaimus	NA	Allg�n, 1933	2303	East Zone_MTB-1-1880	East Zone_MTB-1-1880	Acantholaimus	14.03263	acantholaimus	HumanObservation	4979	4979	4979	2c7bf24e-7cf5-4927-adb4-5a0acf149d98	Chromadorea	Chromadorida	Chromadoridae	-130.1211	Animalia	Nematoda	Institut fran�ais de recherche pour l'exploitation de la mer	Institut fran�ais de recherche pour l'exploitation de la mer	1	Event	70785_1649887	Nautile Blad Corer	NODINAUT_1_MTB-1-1880	genus	15:35:00	Uncertain	4979.000-4979.000 m	East Zone_IFREMERPMN1X_02	Subject to Term and Conditions of Use of the International Seabed Authority Website https://www.isa.org.jm/authority/term-and-conditions-use-international-seabed-authority-website	OMCO Dregde track	Miljutin D. and Miljutina M.	Miljutin D. and Miljutina M.
67657	temp name		genus	Nautile Blad Corer	01_pmn_exploration_areas			yes		Acantholaimus	DD ISA records	2004	2004	Acantholaimus	NA	Allg�n, 1933	2303	East Zone_MTB-1-1880	East Zone_MTB-1-1880	Acantholaimus	14.03263	acantholaimus	HumanObservation	4979	4979	4979	89a2de6d-6b85-4ffa-96a2-53e6137e1fa1	Chromadorea	Chromadorida	Chromadoridae	-130.1211	Animalia	Nematoda	Institut fran�ais de recherche pour l'exploitation de la mer	Institut fran�ais de recherche pour l'exploitation de la mer	1	Event	70785_1649887	Nautile Blad Corer	NODINAUT_1_MTB-1-1880	genus	15:35:00	Uncertain	4979.000-4979.000 m	East Zone_IFREMERPMN1X_02	Subject to Term and Conditions of Use of the International Seabed Authority Website https://www.isa.org.jm/authority/term-and-conditions-use-international-seabed-authority-website	OMCO Dregde track	Miljutin D. and Miljutina M.	Miljutin D. and Miljutina M.
16436	temp name		genus	Nautile Blad Corer	01_pmn_exploration_areas			yes		Acantholaimus	DD ISA records	2004	2004	Acantholaimus	NA	Allg�n, 1933	2303	East Zone_MTB-1-2287	East Zone_MTB-1-2287	Acantholaimus	14.03263	acantholaimus	HumanObservation	4979	4979	4979	217f00f3-9e03-4e9b-9230-af105eebf051	Chromadorea	Chromadorida	Chromadoridae	-130.1211	Animalia	Nematoda	Institut fran�ais de recherche pour l'exploitation de la mer	Institut fran�ais de recherche pour l'exploitation de la mer	3	Event	70785_1650294	Nautile Blad Corer	NODINAUT_1_MTB-1-2287	genus	15:35:00	Uncertain	4979.000-4979.000 m	East Zone_IFREMERPMN1X_02	Subject to Term and Conditions of Use of the International Seabed Authority Website https://www.isa.org.jm/authority/term-and-conditions-use-international-seabed-authority-website	OMCO Dregde track	Miljutin D. and Miljutina M.	Miljutin D. and Miljutina M.
[truncated: 48,041 more rows]
[truncated: 11 more columns]
