# Supplementary material for: A review of the International Seabed Authority database DeepData from a biological perspective: challenges and opportunities in the UN Ocean Decade
Source: Database (Oxford). 2023 Mar 30;2023:baad013. doi: 10.1093/database/baad013 (PMC10064262; doi:10.1093/database/baad013)
Supplement: baad013_Supp [file baad013_supp.zip › SDF3_DD_Contractor_data_raw_files_2021-04-02.csv]

rec	dataset	contract_area	Cruise_name_ed	Research_Vessel_ed	Sampling_start_depth_ed	Sampling_end_depth_ed	Area_sector_ed	Sampling_Gear_(code)_ed	Date_ed	month	year	Sampling start time	Sampling_end_time	Sample_ID_ed	Station_name_or_code_ed	Sampling_start_latitude(W)_ed	Sampling_start_longitude(N)_Ed	Sampling_end_latitude	Sampling_end_longitude	Sample_ID	Area_or_Volume_sampled	Area_or_Volume_sampled_ed_cm2	Remarks/_Comments_ed	Remarks_ed	Location_of_samples	Habitat_brief_description_ed	Collection_Info_Metadata_Extended_Fields:_Habitat_ed	Collection_Info_Metadata_Extended_Fields:_Sampling_Protocol	Number_of_individuals	Nominal_size_Category	Collection Code	Institution Storing Code	Total Biomass collected (g)	Species density (benthos:ind/m2); pelagic (ind/m3)	Morphological_Taxonomist	Voucher_specimen_code	DNA:_Phylum	DNA:_Class	DNA:_Order	DNA:_Family	DNA:_Subfamily	DNA:_Genus	DNA:_Species	Genebank,_sequence_number_etc.	DNA_Taxonomist	DNA_genes_used	Identification:_Phylum	Identification:_Class	Identification:_Order
2858	BGR 2017	BGR	Bionod2012	L'Atalante	4986		French license area	Epibenthic Sled (EB)	21/04/2012	4	2012	17:40	19:55	BGR_6573	#80EBS	14.0939881	-130.0665744				3261m trawling distance		3261m trawling distance;		Senckenberg, DZMB				not counted	macro					Annika Janssen												Foraminifera	Xenophyphores
2857	BGR 2017	BGR	Bionod2012	L'Atalante	4986		French license area	Epibenthic Sled (EB)	21/04/2012	4	2012	17:40	19:55	BGR_6572	#80EBS	14.0939881	-130.0665744				3261m trawling distance		3261m trawling distance;		Senckenberg, DZMB				not counted	macro					Annika Janssen												Foraminifera	Komokiacea
2807	BGR 2017	BGR	Bionod2012	L'Atalante	5027		French license area	Epibenthic Sled (EB)	20/04/2012	4	2012	09:42	11:27	BGR_6401	#73EBS	14.0512453	-130.0942587				3459m trawling distance		3459m trawling distance;		Senckenberg, DZMB				not counted	macro					Annika Janssen												Foraminifera	Xenophyphores
2806	BGR 2017	BGR	Bionod2012	L'Atalante	5027		French license area	Epibenthic Sled (EB)	20/04/2012	4	2012	09:42	11:27	BGR_6400	#73EBS	14.0512453	-130.0942587				3459m trawling distance		3459m trawling distance;		Senckenberg, DZMB				not counted	macro					Annika Janssen												Foraminifera	Komokiacea
2755	BGR 2017	BGR	Bionod2012	L'Atalante	5017		French license area	Epibenthic Sled (EB)	19/04/2012	4	2012	08:20	10:00	BGR_6525	#67EBS	14.0512105	-130.076788				3009m trawling distance		3009m trawling distance		Senckenberg, DZMB				not counted	macro					Annika Janssen												Foraminifera	Komokiacea
2754	BGR 2017	BGR	Bionod2012	L'Atalante	5017		French license area	Epibenthic Sled (EB)	19/04/2012	4	2012	08:20	10:00	BGR_6524	#67EBS	14.0512105	-130.076788				3009m trawling distance		3009m trawling distance		Senckenberg, DZMB				not counted	macro					Annika Janssen												Foraminifera	Xenophyphores
2716	BGR 2017	BGR	Bionod2012	L'Atalante	4358		German license area	Epibenthic Sled (EB)	11/04/2012	4	2012	07:59	10:00	BGR_6734	#51EBS	11.8035882	-117.5343451				2307m trawling distance		2307m trawling distance		Senckenberg, DZMB				not counted	macro					Annika Janssen												Foraminifera	Xenophyphores
2715	BGR 2017	BGR	Bionod2012	L'Atalante	4358		German license area	Epibenthic Sled (EB)	11/04/2012	4	2012	07:59	10:00	BGR_6733	#51EBS	11.8035882	-117.5343451				2307m trawling distance		2307m trawling distance		Senckenberg, DZMB				not counted	macro					Annika Janssen												Foraminifera	Komokiacea
2657	BGR 2017	BGR	Bionod2012	L'Atalante	4358		German license area	Epibenthic Sled (EB)	09/04/2012	4	2012	10:44	12:26	BGR_6675	#43EBS	11.8035882	-117.5343451				2163m trawling distance		2163m trawling distance		Senckenberg, DZMB				not counted	macro					Annika Janssen												Foraminifera	Komokiacea
2656	BGR 2017	BGR	Bionod2012	L'Atalante	4358		German license area	Epibenthic Sled (EB)	09/04/2012	4	2012	10:44	12:26	BGR_6674	#43EBS	11.8035882	-117.5343451				2163m trawling distance		2163m trawling distance		Senckenberg, DZMB				not counted	macro					Annika Janssen												Foraminifera	Xenophyphores
2552	BGR 2017	BGR	Bionod2012	L'Atalante	4133		German license area	Epibenthic Sled (EB)	07/04/2012	4	2012	08:18	09:34	BGR_6971	#33EBS	11.862434	-117.0528928				1917m trawling distance		1917m trawling distance;		Senckenberg, DZMB				not counted	macro					Annika Janssen												Foraminifera	Komokiacea
2551	BGR 2017	BGR	Bionod2012	L'Atalante	4133		German license area	Epibenthic Sled (EB)	07/04/2012	4	2012	08:18	09:34	BGR_6970	#33EBS	11.862434	-117.0528928				1917m trawling distance		1917m trawling distance;		Senckenberg, DZMB				not counted	macro					Annika Janssen												Foraminifera	Xenophyphores
2437	BGR 2017	BGR	Bionod2012	L'Atalante	5022		French license area	Epibenthic Sled (EB)	26/04/2012	4	2012	08:00	10:09	BGR_6488	#107EBS	14.073819	-130.0998786				3879m trawling distance		3879m trawling distance		Senckenberg, DZMB				not counted	macro					Annika Janssen												Foraminifera	Xenophyphores
2436	BGR 2017	BGR	Bionod2012	L'Atalante	5022		French license area	Epibenthic Sled (EB)	26/04/2012	4	2012	08:00	10:09	BGR_6487	#107EBS	14.073819	-130.0998786				3879m trawling distance		3879m trawling distance		Senckenberg, DZMB				not counted	macro					Annika Janssen												Foraminifera	Komokiacea
2279	BGR 2017	BGR	Bionod2012	L'Atalante	4259		German license area	Epibenthic Sled (EB)	02/04/2012	4	2012	15:22	17:13	BGR_6851	#06EBS	11.7703459	-116.6855608				2271m trawling distance		2271m trawling distance		Senckenberg, DZMB				not counted	macro					Annika Janssen												Foraminifera	Komokiacea
2278	BGR 2017	BGR	Bionod2012	L'Atalante	4259		German license area	Epibenthic Sled (EB)	02/04/2012	4	2012	15:22	17:13	BGR_6850	#06EBS	11.7703459	-116.6855608				2271m trawling distance		2271m trawling distance		Senckenberg, DZMB				not counted	macro					Annika Janssen												Foraminifera	Xenophyophora
2877	BGR 2017	BGR	Bionod2012	L'Atalante	4986		French license area	Epibenthic Sled (EB)	21/04/2012	4	2012	17:40	19:55	BGR_6592	#80EBS	14.0939881	-130.0665744				3261m trawling distance		3261m trawling distance;		Senckenberg, DZMB				20	macro					Annika Janssen												Chateognatha
2876	BGR 2017	BGR	Bionod2012	L'Atalante	4986		French license area	Epibenthic Sled (EB)	21/04/2012	4	2012	17:40	19:55	BGR_6591	#80EBS	14.0939881	-130.0665744				3261m trawling distance		3261m trawling distance;		Senckenberg, DZMB				4	macro					Annika Janssen												Echinodermata	Ophiuroidea
2875	BGR 2017	BGR	Bionod2012	L'Atalante	4986		French license area	Epibenthic Sled (EB)	21/04/2012	4	2012	17:40	19:55	BGR_6590	#80EBS	14.0939881	-130.0665744				3261m trawling distance		3261m trawling distance;		Senckenberg, DZMB				1	macro					Annika Janssen												Echinodermata	Holothuroidea
2874	BGR 2017	BGR	Bionod2012	L'Atalante	4986		French license area	Epibenthic Sled (EB)	21/04/2012	4	2012	17:40	19:55	BGR_6589	#80EBS	14.0939881	-130.0665744				3261m trawling distance		3261m trawling distance;		Senckenberg, DZMB				1	macro					Annika Janssen												Chelicerata	Pantopoda
2873	BGR 2017	BGR	Bionod2012	L'Atalante	4986		French license area	Epibenthic Sled (EB)	21/04/2012	4	2012	17:40	19:55	BGR_6588	#80EBS	14.0939881	-130.0665744				3261m trawling distance		3261m trawling distance;		Senckenberg, DZMB				5	macro					Annika Janssen												Arthropoda	Malacostraca	Decapoda
2872	BGR 2017	BGR	Bionod2012	L'Atalante	4986		French license area	Epibenthic Sled (EB)	21/04/2012	4	2012	17:40	19:55	BGR_6587	#80EBS	14.0939881	-130.0665744				3261m trawling distance		3261m trawling distance;		Senckenberg, DZMB				48	macro					Annika Janssen												Arthropoda	Malacostraca	Cumacea
2871	BGR 2017	BGR	Bionod2012	L'Atalante	4986		French license area	Epibenthic Sled (EB)	21/04/2012	4	2012	17:40	19:55	BGR_6586	#80EBS	14.0939881	-130.0665744				3261m trawling distance		3261m trawling distance;		Senckenberg, DZMB				45	macro					Annika Janssen												Arthropoda	Malacostraca	Tanaidacea
2870	BGR 2017	BGR	Bionod2012	L'Atalante	4986		French license area	Epibenthic Sled (EB)	21/04/2012	4	2012	17:40	19:55	BGR_6585	#80EBS	14.0939881	-130.0665744				3261m trawling distance		3261m trawling distance;		Senckenberg, DZMB				289	macro					Annika Janssen												Arthropoda	Malacostraca	Isopoda
2869	BGR 2017	BGR	Bionod2012	L'Atalante	4986		French license area	Epibenthic Sled (EB)	21/04/2012	4	2012	17:40	19:55	BGR_6584	#80EBS	14.0939881	-130.0665744				3261m trawling distance		3261m trawling distance;		Senckenberg, DZMB				76	macro					Annika Janssen												Arthropoda	Malacostraca	Amphipoda
2868	BGR 2017	BGR	Bionod2012	L'Atalante	4986		French license area	Epibenthic Sled (EB)	21/04/2012	4	2012	17:40	19:55	BGR_6583	#80EBS	14.0939881	-130.0665744				3261m trawling distance		3261m trawling distance;		Senckenberg, DZMB				354	macro					Annika Janssen												Arthropoda	Copepoda
2867	BGR 2017	BGR	Bionod2012	L'Atalante	4986		French license area	Epibenthic Sled (EB)	21/04/2012	4	2012	17:40	19:55	BGR_6582	#80EBS	14.0939881	-130.0665744				3261m trawling distance		3261m trawling distance;		Senckenberg, DZMB				57	macro					Annika Janssen												Arthropoda	Ostracoda
2866	BGR 2017	BGR	Bionod2012	L'Atalante	4986		French license area	Epibenthic Sled (EB)	21/04/2012	4	2012	17:40	19:55	BGR_6581	#80EBS	14.0939881	-130.0665744				3261m trawling distance		3261m trawling distance;		Senckenberg, DZMB				1	macro					Annika Janssen												Sipunculida
2865	BGR 2017	BGR	Bionod2012	L'Atalante	4986		French license area	Epibenthic Sled (EB)	21/04/2012	4	2012	17:40	19:55	BGR_6580	#80EBS	14.0939881	-130.0665744				3261m trawling distance		3261m trawling distance;		Senckenberg, DZMB				152	macro					Annika Janssen												Annelida	Polychaeta
2864	BGR 2017	BGR	Bionod2012	L'Atalante	4986		French license area	Epibenthic Sled (EB)	21/04/2012	4	2012	17:40	19:55	BGR_6579	#80EBS	14.0939881	-130.0665744				3261m trawling distance		3261m trawling distance;		Senckenberg, DZMB				2	macro					Annika Janssen												Mollusca	Aplacophora
2863	BGR 2017	BGR	Bionod2012	L'Atalante	4986		French license area	Epibenthic Sled (EB)	21/04/2012	4	2012	17:40	19:55	BGR_6578	#80EBS	14.0939881	-130.0665744				3261m trawling distance		3261m trawling distance;		Senckenberg, DZMB				5	macro					Annika Janssen												Mollusca	Scaphopoda
2862	BGR 2017	BGR	Bionod2012	L'Atalante	4986		French license area	Epibenthic Sled (EB)	21/04/2012	4	2012	17:40	19:55	BGR_6577	#80EBS	14.0939881	-130.0665744				3261m trawling distance		3261m trawling distance;		Senckenberg, DZMB				8	macro					Annika Janssen												Mollusca	Gastropoda
2861	BGR 2017	BGR	Bionod2012	L'Atalante	4986		French license area	Epibenthic Sled (EB)	21/04/2012	4	2012	17:40	19:55	BGR_6576	#80EBS	14.0939881	-130.0665744				3261m trawling distance		3261m trawling distance;		Senckenberg, DZMB				35	macro					Annika Janssen												Mollusca	Bivalvia
2860	BGR 2017	BGR	Bionod2012	L'Atalante	4986		French license area	Epibenthic Sled (EB)	21/04/2012	4	2012	17:40	19:55	BGR_6575	#80EBS	14.0939881	-130.0665744				3261m trawling distance		3261m trawling distance;		Senckenberg, DZMB				8	macro					Annika Janssen												Nematoda
2859	BGR 2017	BGR	Bionod2012	L'Atalante	4986		French license area	Epibenthic Sled (EB)	21/04/2012	4	2012	17:40	19:55	BGR_6574	#80EBS	14.0939881	-130.0665744				3261m trawling distance		3261m trawling distance;		Senckenberg, DZMB				not counted	macro					Annika Janssen												Tentaculata	bryo
2856	BGR 2017	BGR	Bionod2012	L'Atalante	4986		French license area	Epibenthic Sled (EB)	21/04/2012	4	2012	17:40	19:55	BGR_6571	#80EBS	14.0939881	-130.0665744				3261m trawling distance		3261m trawling distance;		Senckenberg, DZMB				not counted	macro					Annika Janssen												Porifera
2855	BGR 2017	BGR	Bionod2012	L'Atalante	4986		French license area	Epibenthic Sled (EB)	21/04/2012	4	2012	17:40	19:55	BGR_6570	#80EBS	14.0939881	-130.0665744				3261m trawling distance		3261m trawling distance;		Senckenberg, DZMB				1	macro					Stefanie Kaiser, Nils Brenke	NB-Iso170								KJ736133	Annika Janssen	Cytochrom Oxidase Subunit 1	Arthropoda	Malacostraca	Isopoda
2854	BGR 2017	BGR	Bionod2012	L'Atalante	4986		French license area	Epibenthic Sled (EB)	21/04/2012	4	2012	17:40	19:55	BGR_6569	#80EBS	14.0939881	-130.0665744				3261m trawling distance		3261m trawling distance;		Senckenberg, DZMB				1	macro					Stefanie Kaiser, Nils Brenke	NB-Iso168								KJ736132	Annika Janssen	Cytochrom Oxidase Subunit 1	Arthropoda	Malacostraca	Isopoda
2853	BGR 2017	BGR	Bionod2012	L'Atalante	4986		French license area	Epibenthic Sled (EB)	21/04/2012	4	2012	17:40	19:55	BGR_6568	#80EBS	14.0939881	-130.0665744				3261m trawling distance		3261m trawling distance;		Senckenberg, DZMB				1	macro					Stefanie Kaiser, Nils Brenke	NB-Iso195								KJ736080	Annika Janssen	Cytochrom Oxidase Subunit 1	Arthropoda	Malacostraca	Isopoda
2852	BGR 2017	BGR	Bionod2012	L'Atalante	4986		French license area	Epibenthic Sled (EB)	21/04/2012	4	2012	17:40	19:55	BGR_6567	#80EBS	14.0939881	-130.0665744				3261m trawling distance		3261m trawling distance;		Senckenberg, DZMB				1	macro					Stefanie Kaiser, Nils Brenke	NB-Iso194								KJ736078	Annika Janssen	Cytochrom Oxidase Subunit 1	Arthropoda	Malacostraca	Isopoda
2851	BGR 2017	BGR	Bionod2012	L'Atalante	4986		French license area	Epibenthic Sled (EB)	21/04/2012	4	2012	17:40	19:55	BGR_6566	#80EBS	14.0939881	-130.0665744				3261m trawling distance		3261m trawling distance;		Senckenberg, DZMB				1	macro					Stefanie Kaiser, Nils Brenke	NB-Iso210								KJ736077	Annika Janssen	Cytochrom Oxidase Subunit 1	Arthropoda	Malacostraca	Isopoda
2850	BGR 2017	BGR	Bionod2012	L'Atalante	4986		French license area	Epibenthic Sled (EB)	21/04/2012	4	2012	17:40	19:55	BGR_6565	#80EBS	14.0939881	-130.0665744				3261m trawling distance		3261m trawling distance;		Senckenberg, DZMB				1	macro					Stefanie Kaiser, Nils Brenke	NB-Iso192								KJ736076	Annika Janssen	Cytochrom Oxidase Subunit 1	Arthropoda	Malacostraca	Isopoda
2849	BGR 2017	BGR	Bionod2012	L'Atalante	4986		French license area	Epibenthic Sled (EB)	21/04/2012	4	2012	17:40	19:55	BGR_6564	#80EBS	14.0939881	-130.0665744				3261m trawling distance		3261m trawling distance;		Senckenberg, DZMB				1	macro					Stefanie Kaiser, Nils Brenke	NB-Iso197								KJ736074	Annika Janssen	Cytochrom Oxidase Subunit 1	Arthropoda	Malacostraca	Isopoda
2848	BGR 2017	BGR	Bionod2012	L'Atalante	4986		French license area	Epibenthic Sled (EB)	21/04/2012	4	2012	17:40	19:55	BGR_6563	#80EBS	14.0939881	-130.0665744				3261m trawling distance		3261m trawling distance;		Senckenberg, DZMB				1	macro					Stefanie Kaiser, Nils Brenke	NB-Iso204								KJ736073	Annika Janssen	Cytochrom Oxidase Subunit 1	Arthropoda	Malacostraca	Isopoda
2847	BGR 2017	BGR	Bionod2012	L'Atalante	4986		French license area	Epibenthic Sled (EB)	21/04/2012	4	2012	17:40	19:55	BGR_6562	#80EBS	14.0939881	-130.0665744				3261m trawling distance		3261m trawling distance;		Senckenberg, DZMB				1	macro					Stefanie Kaiser, Nils Brenke	NB-Iso193								KJ736071	Annika Janssen	Cytochrom Oxidase Subunit 1	Arthropoda	Malacostraca	Isopoda
2846	BGR 2017	BGR	Bionod2012	L'Atalante	4986		French license area	Epibenthic Sled (EB)	21/04/2012	4	2012	17:40	19:55	BGR_6561	#80EBS	14.0939881	-130.0665744				3261m trawling distance		3261m trawling distance;		Senckenberg, DZMB				1	macro					Stefanie Kaiser, Nils Brenke	NB-Iso136								KJ736029	Annika Janssen	Cytochrom Oxidase Subunit 1	Arthropoda	Malacostraca	Isopoda
2845	BGR 2017	BGR	Bionod2012	L'Atalante	4986		French license area	Epibenthic Sled (EB)	21/04/2012	4	2012	17:40	19:55	BGR_6560	#80EBS	14.0939881	-130.0665744				3261m trawling distance		3261m trawling distance;		Senckenberg, DZMB				1	macro					Karin Meißner	NB-Po225								KJ736603	Annika Janssen	Cytochrom Oxidase Subunit 1	Annelida	Polychaeta	Phyllodocida
2844	BGR 2017	BGR	Bionod2012	L'Atalante	4986		French license area	Epibenthic Sled (EB)	21/04/2012	4	2012	17:40	19:55	BGR_6559	#80EBS	14.0939881	-130.0665744				3261m trawling distance		3261m trawling distance;		Senckenberg, DZMB				1	macro					Karin Meißner	NB-Po210								KJ736587	Annika Janssen	Cytochrom Oxidase Subunit 1	Annelida	Polychaeta	Opheliida
2843	BGR 2017	BGR	Bionod2012	L'Atalante	4986		French license area	Epibenthic Sled (EB)	21/04/2012	4	2012	17:40	19:55	BGR_6558	#80EBS	14.0939881	-130.0665744				3261m trawling distance		3261m trawling distance;		Senckenberg, DZMB				1	macro					Karin Meißner	NB-Po483								KJ736586	Annika Janssen	Cytochrom Oxidase Subunit 1	Annelida	Polychaeta	Opheliida
2842	BGR 2017	BGR	Bionod2012	L'Atalante	4986		French license area	Epibenthic Sled (EB)	21/04/2012	4	2012	17:40	19:55	BGR_6557	#80EBS	14.0939881	-130.0665744				3261m trawling distance		3261m trawling distance;		Senckenberg, DZMB				1	macro					Karin Meißner	NB-Po214								KJ736559	Annika Janssen	Cytochrom Oxidase Subunit 1	Annelida	Polychaeta	Spionida
2841	BGR 2017	BGR	Bionod2012	L'Atalante	4986		French license area	Epibenthic Sled (EB)	21/04/2012	4	2012	17:40	19:55	BGR_6556	#80EBS	14.0939881	-130.0665744				3261m trawling distance		3261m trawling distance;		Senckenberg, DZMB				1	macro					Karin Meißner	NB-Po231								KJ736549	Annika Janssen	Cytochrom Oxidase Subunit 1	Annelida	Polychaeta	indet
2840	BGR 2017	BGR	Bionod2012	L'Atalante	4986		French license area	Epibenthic Sled (EB)	21/04/2012	4	2012	17:40	19:55	BGR_6555	#80EBS	14.0939881	-130.0665744				3261m trawling distance		3261m trawling distance;		Senckenberg, DZMB				1	macro					Karin Meißner	NB-Po228								KJ736546	Annika Janssen	Cytochrom Oxidase Subunit 1	Annelida	Polychaeta
2839	BGR 2017	BGR	Bionod2012	L'Atalante	4986		French license area	Epibenthic Sled (EB)	21/04/2012	4	2012	17:40	19:55	BGR_6554	#80EBS	14.0939881	-130.0665744				3261m trawling distance		3261m trawling distance;		Senckenberg, DZMB				1	macro					Karin Meißner	NB-Po224								KJ736515	Annika Janssen	Cytochrom Oxidase Subunit 1	Annelida	Polychaeta
2838	BGR 2017	BGR	Bionod2012	L'Atalante	4986		French license area	Epibenthic Sled (EB)	21/04/2012	4	2012	17:40	19:55	BGR_6553	#80EBS	14.0939881	-130.0665744				3261m trawling distance		3261m trawling distance;		Senckenberg, DZMB				1	macro					Karin Meißner	NB-Po208								KJ736499	Annika Janssen	Cytochrom Oxidase Subunit 1	Annelida	Polychaeta	Spionida
2837	BGR 2017	BGR	Bionod2012	L'Atalante	4986		French license area	Epibenthic Sled (EB)	21/04/2012	4	2012	17:40	19:55	BGR_6552	#80EBS	14.0939881	-130.0665744				3261m trawling distance		3261m trawling distance;		Senckenberg, DZMB				1	macro					Karin Meißner	NB-Po207								KJ736496	Annika Janssen	Cytochrom Oxidase Subunit 1	Annelida	Polychaeta	Spionida
2836	BGR 2017	BGR	Bionod2012	L'Atalante	4986		French license area	Epibenthic Sled (EB)	21/04/2012	4	2012	17:40	19:55	BGR_6551	#80EBS	14.0939881	-130.0665744				3261m trawling distance		3261m trawling distance;		Senckenberg, DZMB				1	macro					Karin Meißner	NB-Po209								KJ736462	Annika Janssen	Cytochrom Oxidase Subunit 1	Annelida	Polychaeta
2835	BGR 2017	BGR	Bionod2012	L'Atalante	4986		French license area	Epibenthic Sled (EB)	21/04/2012	4	2012	17:40	19:55	BGR_6550	#80EBS	14.0939881	-130.0665744				3261m trawling distance		3261m trawling distance;		Senckenberg, DZMB				1	macro					Karin Meißner	NB-Po205								KJ736401	Annika Janssen	Cytochrom Oxidase Subunit 1	Annelida	Polychaeta	Opheliida
2834	BGR 2017	BGR	Bionod2012	L'Atalante	4986		French license area	Epibenthic Sled (EB)	21/04/2012	4	2012	17:40	19:55	BGR_6549	#80EBS	14.0939881	-130.0665744				3261m trawling distance		3261m trawling distance;		Senckenberg, DZMB				1	macro					Karin Meißner	NB-Po204								KJ736397	Annika Janssen	Cytochrom Oxidase Subunit 1	Annelida	Polychaeta
2833	BGR 2017	BGR	Bionod2012	L'Atalante	4986		French license area	Epibenthic Sled (EB)	21/04/2012	4	2012	17:40	19:55	BGR_6548	#80EBS	14.0939881	-130.0665744				3261m trawling distance		3261m trawling distance;		Senckenberg, DZMB				1	macro					Karin Meißner	NB-Po213								KJ736392	Annika Janssen	Cytochrom Oxidase Subunit 1	Annelida	Polychaeta
2832	BGR 2017	BGR	Bionod2012	L'Atalante	4986		French license area	Epibenthic Sled (EB)	21/04/2012	4	2012	17:40	19:55	BGR_6547	#80EBS	14.0939881	-130.0665744				3261m trawling distance		3261m trawling distance;		Senckenberg, DZMB				1	macro					Karin Meißner	NB-Po218								KJ736384	Annika Janssen	Cytochrom Oxidase Subunit 1	Annelida	Polychaeta	Opheliida
2831	BGR 2017	BGR	Bionod2012	L'Atalante	4986		French license area	Epibenthic Sled (EB)	21/04/2012	4	2012	17:40	19:55	BGR_6546	#80EBS	14.0939881	-130.0665744				3261m trawling distance		3261m trawling distance;		Senckenberg, DZMB				1	macro					Karin Meißner	NB-Po217								KJ736380	Annika Janssen	Cytochrom Oxidase Subunit 1	Annelida	Polychaeta
2830	BGR 2017	BGR	Bionod2012	L'Atalante	4986		French license area	Epibenthic Sled (EB)	21/04/2012	4	2012	17:40	19:55	BGR_6545	#80EBS	14.0939881	-130.0665744				3261m trawling distance		3261m trawling distance;		Senckenberg, DZMB				1	macro					Karin Meißner	NB-Po232								KJ736356	Annika Janssen	Cytochrom Oxidase Subunit 1	Annelida	Polychaeta
2829	BGR 2017	BGR	Bionod2012	L'Atalante	4986		French license area	Epibenthic Sled (EB)	21/04/2012	4	2012	17:40	19:55	BGR_6544	#80EBS	14.0939881	-130.0665744				3261m trawling distance		3261m trawling distance;		Senckenberg, DZMB				1	macro					Karin Meißner	NB-Po223								KJ736266	Annika Janssen	Cytochrom Oxidase Subunit 1	Annelida	Polychaeta	Spionida
2828	BGR 2017	BGR	Bionod2012	L'Atalante	4986		French license area	Epibenthic Sled (EB)	21/04/2012	4	2012	17:40	19:55	BGR_6543	#80EBS	14.0939881	-130.0665744				3261m trawling distance		3261m trawling distance;		Senckenberg, DZMB				1	macro					Karin Meißner	NB-Po230								KJ736190	Annika Janssen	Cytochrom Oxidase Subunit 1	Annelida	Polychaeta
2827	BGR 2017	BGR	Bionod2012	L'Atalante	4986		French license area	Epibenthic Sled (EB)	21/04/2012	4	2012	17:40	19:55	BGR_6542	#80EBS	14.0939881	-130.0665744				3261m trawling distance		3261m trawling distance;		Senckenberg, DZMB				1	macro					Karin Meißner	NB-Po220								KJ736186	Annika Janssen	Cytochrom Oxidase Subunit 1	Annelida	Polychaeta	Orbiniidae
2826	BGR 2017	BGR	Bionod2012	L'Atalante	5027		French license area	Epibenthic Sled (EB)	20/04/2012	4	2012	09:42	11:27	BGR_6420	#73EBS	14.0512453	-130.0942587				3459m trawling distance		3459m trawling distance;		Senckenberg, DZMB				20	macro					Annika Janssen												Chaetognatha
2825	BGR 2017	BGR	Bionod2012	L'Atalante	5027		French license area	Epibenthic Sled (EB)	20/04/2012	4	2012	09:42	11:27	BGR_6419	#73EBS	14.0512453	-130.0942587				3459m trawling distance		3459m trawling distance;		Senckenberg, DZMB				4	macro					Annika Janssen												Echinodermata	Ophiuroidea
2824	BGR 2017	BGR	Bionod2012	L'Atalante	5027		French license area	Epibenthic Sled (EB)	20/04/2012	4	2012	09:42	11:27	BGR_6418	#73EBS	14.0512453	-130.0942587				3459m trawling distance		3459m trawling distance;		Senckenberg, DZMB				1	macro					Annika Janssen												Echinodermata	Holothuroidea
2823	BGR 2017	BGR	Bionod2012	L'Atalante	5027		French license area	Epibenthic Sled (EB)	20/04/2012	4	2012	09:42	11:27	BGR_6417	#73EBS	14.0512453	-130.0942587				3459m trawling distance		3459m trawling distance;		Senckenberg, DZMB				1	macro					Annika Janssen												Chelicerata	Pantopoda
2822	BGR 2017	BGR	Bionod2012	L'Atalante	5027		French license area	Epibenthic Sled (EB)	20/04/2012	4	2012	09:42	11:27	BGR_6416	#73EBS	14.0512453	-130.0942587				3459m trawling distance		3459m trawling distance;		Senckenberg, DZMB				1	macro					Annika Janssen												Arthropoda	Malacostraca	Decapoda
2821	BGR 2017	BGR	Bionod2012	L'Atalante	5027		French license area	Epibenthic Sled (EB)	20/04/2012	4	2012	09:42	11:27	BGR_6415	#73EBS	14.0512453	-130.0942587				3459m trawling distance		3459m trawling distance;		Senckenberg, DZMB				34	macro					Annika Janssen												Arthropoda	Malacostraca	Cumacea
2820	BGR 2017	BGR	Bionod2012	L'Atalante	5027		French license area	Epibenthic Sled (EB)	20/04/2012	4	2012	09:42	11:27	BGR_6414	#73EBS	14.0512453	-130.0942587				3459m trawling distance		3459m trawling distance;		Senckenberg, DZMB				69	macro					Annika Janssen												Arthropoda	Malacostraca	Tanaidacea
2819	BGR 2017	BGR	Bionod2012	L'Atalante	5027		French license area	Epibenthic Sled (EB)	20/04/2012	4	2012	09:42	11:27	BGR_6413	#73EBS	14.0512453	-130.0942587				3459m trawling distance		3459m trawling distance;		Senckenberg, DZMB				201	macro					Annika Janssen												Arthropoda	Malacostraca	Isopoda
2818	BGR 2017	BGR	Bionod2012	L'Atalante	5027		French license area	Epibenthic Sled (EB)	20/04/2012	4	2012	09:42	11:27	BGR_6412	#73EBS	14.0512453	-130.0942587				3459m trawling distance		3459m trawling distance;		Senckenberg, DZMB				60	macro					Annika Janssen												Arthropoda	Malacostraca	Amphipoda
2817	BGR 2017	BGR	Bionod2012	L'Atalante	5027		French license area	Epibenthic Sled (EB)	20/04/2012	4	2012	09:42	11:27	BGR_6411	#73EBS	14.0512453	-130.0942587				3459m trawling distance		3459m trawling distance;		Senckenberg, DZMB				186	macro					Annika Janssen												Arthropoda	Copepoda
2816	BGR 2017	BGR	Bionod2012	L'Atalante	5027		French license area	Epibenthic Sled (EB)	20/04/2012	4	2012	09:42	11:27	BGR_6410	#73EBS	14.0512453	-130.0942587				3459m trawling distance		3459m trawling distance;		Senckenberg, DZMB				50	macro					Annika Janssen												Arthropoda	Ostracoda
2815	BGR 2017	BGR	Bionod2012	L'Atalante	5027		French license area	Epibenthic Sled (EB)	20/04/2012	4	2012	09:42	11:27	BGR_6409	#73EBS	14.0512453	-130.0942587				3459m trawling distance		3459m trawling distance;		Senckenberg, DZMB				1	macro					Annika Janssen												Echiura
2814	BGR 2017	BGR	Bionod2012	L'Atalante	5027		French license area	Epibenthic Sled (EB)	20/04/2012	4	2012	09:42	11:27	BGR_6408	#73EBS	14.0512453	-130.0942587				3459m trawling distance		3459m trawling distance;		Senckenberg, DZMB				2	macro					Annika Janssen												Priapulida
2813	BGR 2017	BGR	Bionod2012	L'Atalante	5027		French license area	Epibenthic Sled (EB)	20/04/2012	4	2012	09:42	11:27	BGR_6407	#73EBS	14.0512453	-130.0942587				3459m trawling distance		3459m trawling distance;		Senckenberg, DZMB				193	macro					Annika Janssen												Annelida	Polychaeta
2812	BGR 2017	BGR	Bionod2012	L'Atalante	5027		French license area	Epibenthic Sled (EB)	20/04/2012	4	2012	09:42	11:27	BGR_6406	#73EBS	14.0512453	-130.0942587				3459m trawling distance		3459m trawling distance;		Senckenberg, DZMB				2	macro					Annika Janssen												Mollusca	Aplacophora
2811	BGR 2017	BGR	Bionod2012	L'Atalante	5027		French license area	Epibenthic Sled (EB)	20/04/2012	4	2012	09:42	11:27	BGR_6405	#73EBS	14.0512453	-130.0942587				3459m trawling distance		3459m trawling distance;		Senckenberg, DZMB				2	macro					Annika Janssen												Mollusca	Gastropoda
2810	BGR 2017	BGR	Bionod2012	L'Atalante	5027		French license area	Epibenthic Sled (EB)	20/04/2012	4	2012	09:42	11:27	BGR_6404	#73EBS	14.0512453	-130.0942587				3459m trawling distance		3459m trawling distance;		Senckenberg, DZMB				24	macro					Annika Janssen												Mollusca	Bivalvia
2809	BGR 2017	BGR	Bionod2012	L'Atalante	5027		French license area	Epibenthic Sled (EB)	20/04/2012	4	2012	09:42	11:27	BGR_6403	#73EBS	14.0512453	-130.0942587				3459m trawling distance		3459m trawling distance;		Senckenberg, DZMB				4	macro					Annika Janssen												Nematoda
2808	BGR 2017	BGR	Bionod2012	L'Atalante	5027		French license area	Epibenthic Sled (EB)	20/04/2012	4	2012	09:42	11:27	BGR_6402	#73EBS	14.0512453	-130.0942587				3459m trawling distance		3459m trawling distance;		Senckenberg, DZMB				not counted	macro					Annika Janssen												Tentaculata	Bryouzoa
2805	BGR 2017	BGR	Bionod2012	L'Atalante	5027		French license area	Epibenthic Sled (EB)	20/04/2012	4	2012	09:42	11:27	BGR_6399	#73EBS	14.0512453	-130.0942587				3459m trawling distance		3459m trawling distance;		Senckenberg, DZMB				not counted	macro					Annika Janssen												Porifera
2804	BGR 2017	BGR	Bionod2012	L'Atalante	5027		French license area	Epibenthic Sled (EB)	20/04/2012	4	2012	09:42	11:27	BGR_6398	#73EBS	14.0512453	-130.0942587				3459m trawling distance		3459m trawling distance;		Senckenberg, DZMB				1	macro					Stefanie Kaiser, Nils Brenke	NB-Iso234								KJ736166	Annika Janssen	Cytochrom Oxidase Subunit 1	Arthropoda	Malacostraca	Isopoda
2803	BGR 2017	BGR	Bionod2012	L'Atalante	5027		French license area	Epibenthic Sled (EB)	20/04/2012	4	2012	09:42	11:27	BGR_6397	#73EBS	14.0512453	-130.0942587				3459m trawling distance		3459m trawling distance;		Senckenberg, DZMB				1	macro					Stefanie Kaiser, Nils Brenke	NB-Iso242								KJ736162	Annika Janssen	Cytochrom Oxidase Subunit 1	Arthropoda	Malacostraca	Isopoda
2802	BGR 2017	BGR	Bionod2012	L'Atalante	5027		French license area	Epibenthic Sled (EB)	20/04/2012	4	2012	09:42	11:27	BGR_6396	#73EBS	14.0512453	-130.0942587				3459m trawling distance		3459m trawling distance;		Senckenberg, DZMB				1	macro					Stefanie Kaiser, Nils Brenke	NB-Iso241								KJ736155	Annika Janssen	Cytochrom Oxidase Subunit 1	Arthropoda	Malacostraca	Isopoda
2801	BGR 2017	BGR	Bionod2012	L'Atalante	5027		French license area	Epibenthic Sled (EB)	20/04/2012	4	2012	09:42	11:27	BGR_6395	#73EBS	14.0512453	-130.0942587				3459m trawling distance		3459m trawling distance;		Senckenberg, DZMB				1	macro					Stefanie Kaiser, Nils Brenke	NB-Iso244								KJ736149	Annika Janssen	Cytochrom Oxidase Subunit 1	Arthropoda	Malacostraca	Isopoda
2800	BGR 2017	BGR	Bionod2012	L'Atalante	5027		French license area	Epibenthic Sled (EB)	20/04/2012	4	2012	09:42	11:27	BGR_6394	#73EBS	14.0512453	-130.0942587				3459m trawling distance		3459m trawling distance;		Senckenberg, DZMB				1	macro					Stefanie Kaiser, Nils Brenke	NB-Iso267								KJ736144	Annika Janssen	Cytochrom Oxidase Subunit 1	Arthropoda	Malacostraca	Isopoda
2799	BGR 2017	BGR	Bionod2012	L'Atalante	5027		French license area	Epibenthic Sled (EB)	20/04/2012	4	2012	09:42	11:27	BGR_6393	#73EBS	14.0512453	-130.0942587				3459m trawling distance		3459m trawling distance;		Senckenberg, DZMB				1	macro					Stefanie Kaiser, Nils Brenke	NB-Iso268								KJ736140	Annika Janssen	Cytochrom Oxidase Subunit 1	Arthropoda	Malacostraca	Isopoda
2798	BGR 2017	BGR	Bionod2012	L'Atalante	5027		French license area	Epibenthic Sled (EB)	20/04/2012	4	2012	09:42	11:27	BGR_6392	#73EBS	14.0512453	-130.0942587				3459m trawling distance		3459m trawling distance;		Senckenberg, DZMB				1	macro					Stefanie Kaiser, Nils Brenke	NB-Iso243								KJ736110	Annika Janssen	Cytochrom Oxidase Subunit 1	Arthropoda	Malacostraca	Isopoda
2797	BGR 2017	BGR	Bionod2012	L'Atalante	5027		French license area	Epibenthic Sled (EB)	20/04/2012	4	2012	09:42	11:27	BGR_6391	#73EBS	14.0512453	-130.0942587				3459m trawling distance		3459m trawling distance;		Senckenberg, DZMB				1	macro					Stefanie Kaiser, Nils Brenke	NB-Iso245								KJ736109	Annika Janssen	Cytochrom Oxidase Subunit 1	Arthropoda	Malacostraca	Isopoda
2796	BGR 2017	BGR	Bionod2012	L'Atalante	5027		French license area	Epibenthic Sled (EB)	20/04/2012	4	2012	09:42	11:27	BGR_6390	#73EBS	14.0512453	-130.0942587				3459m trawling distance		3459m trawling distance;		Senckenberg, DZMB				1	macro					Stefanie Kaiser, Nils Brenke	NB-Iso263								KJ736108	Annika Janssen	Cytochrom Oxidase Subunit 1	Arthropoda	Malacostraca	Isopoda
2795	BGR 2017	BGR	Bionod2012	L'Atalante	5027		French license area	Epibenthic Sled (EB)	20/04/2012	4	2012	09:42	11:27	BGR_6389	#73EBS	14.0512453	-130.0942587				3459m trawling distance		3459m trawling distance;		Senckenberg, DZMB				1	macro					Stefanie Kaiser, Nils Brenke	NB-Iso253								KJ736094	Annika Janssen	Cytochrom Oxidase Subunit 1	Arthropoda	Malacostraca	Isopoda
2794	BGR 2017	BGR	Bionod2012	L'Atalante	5027		French license area	Epibenthic Sled (EB)	20/04/2012	4	2012	09:42	11:27	BGR_6388	#73EBS	14.0512453	-130.0942587				3459m trawling distance		3459m trawling distance;		Senckenberg, DZMB				1	macro					Stefanie Kaiser, Nils Brenke	NB-Iso256								KJ736093	Annika Janssen	Cytochrom Oxidase Subunit 1	Arthropoda	Malacostraca	Isopoda
2793	BGR 2017	BGR	Bionod2012	L'Atalante	5027		French license area	Epibenthic Sled (EB)	20/04/2012	4	2012	09:42	11:27	BGR_6387	#73EBS	14.0512453	-130.0942587				3459m trawling distance		3459m trawling distance;		Senckenberg, DZMB				1	macro					Stefanie Kaiser, Nils Brenke	NB-Iso250								KJ736091	Annika Janssen	Cytochrom Oxidase Subunit 1	Arthropoda	Malacostraca	Isopoda
2792	BGR 2017	BGR	Bionod2012	L'Atalante	5027		French license area	Epibenthic Sled (EB)	20/04/2012	4	2012	09:42	11:27	BGR_6386	#73EBS	14.0512453	-130.0942587				3459m trawling distance		3459m trawling distance;		Senckenberg, DZMB				1	macro					Stefanie Kaiser, Nils Brenke	NB-Iso233								KJ736081	Annika Janssen	Cytochrom Oxidase Subunit 1	Arthropoda	Malacostraca	Isopoda
2791	BGR 2017	BGR	Bionod2012	L'Atalante	5027		French license area	Epibenthic Sled (EB)	20/04/2012	4	2012	09:42	11:27	BGR_6385	#73EBS	14.0512453	-130.0942587				3459m trawling distance		3459m trawling distance;		Senckenberg, DZMB				1	macro					Stefanie Kaiser, Nils Brenke	NB-Iso264								KJ736075	Annika Janssen	Cytochrom Oxidase Subunit 1	Arthropoda	Malacostraca	Isopoda
2790	BGR 2017	BGR	Bionod2012	L'Atalante	5027		French license area	Epibenthic Sled (EB)	20/04/2012	4	2012	09:42	11:27	BGR_6384	#73EBS	14.0512453	-130.0942587				3459m trawling distance		3459m trawling distance;		Senckenberg, DZMB				1	macro					Stefanie Kaiser, Nils Brenke	NB-Iso239								KJ736059	Annika Janssen	Cytochrom Oxidase Subunit 1	Arthropoda	Malacostraca	Isopoda
2789	BGR 2017	BGR	Bionod2012	L'Atalante	5027		French license area	Epibenthic Sled (EB)	20/04/2012	4	2012	09:42	11:27	BGR_6383	#73EBS	14.0512453	-130.0942587				3459m trawling distance		3459m trawling distance;		Senckenberg, DZMB				1	macro					Stefanie Kaiser, Nils Brenke	NB-Iso236b								KJ736043	Annika Janssen	Cytochrom Oxidase Subunit 1	Arthropoda	Malacostraca	Isopoda
2788	BGR 2017	BGR	Bionod2012	L'Atalante	5027		French license area	Epibenthic Sled (EB)	20/04/2012	4	2012	09:42	11:27	BGR_6382	#73EBS	14.0512453	-130.0942587				3459m trawling distance		3459m trawling distance;		Senckenberg, DZMB				1	macro					Stefanie Kaiser, Nils Brenke	NB-Iso230								KJ736042	Annika Janssen	Cytochrom Oxidase Subunit 1	Arthropoda	Malacostraca	Isopoda
2787	BGR 2017	BGR	Bionod2012	L'Atalante	5027		French license area	Epibenthic Sled (EB)	20/04/2012	4	2012	09:42	11:27	BGR_6381	#73EBS	14.0512453	-130.0942587				3459m trawling distance		3459m trawling distance;		Senckenberg, DZMB				1	macro					Stefanie Kaiser, Nils Brenke	NB-Iso228								KJ736031	Annika Janssen	Cytochrom Oxidase Subunit 1	Arthropoda	Malacostraca	Isopoda
2786	BGR 2017	BGR	Bionod2012	L'Atalante	5027		French license area	Epibenthic Sled (EB)	20/04/2012	4	2012	09:42	11:27	BGR_6380	#73EBS	14.0512453	-130.0942587				3459m trawling distance		3459m trawling distance;		Senckenberg, DZMB				1	macro					Stefanie Kaiser, Nils Brenke	NB-Iso216								KJ736030	Annika Janssen	Cytochrom Oxidase Subunit 1	Arthropoda	Malacostraca	Isopoda
2785	BGR 2017	BGR	Bionod2012	L'Atalante	5027		French license area	Epibenthic Sled (EB)	20/04/2012	4	2012	09:42	11:27	BGR_6379	#73EBS	14.0512453	-130.0942587				3459m trawling distance		3459m trawling distance;		Senckenberg, DZMB				1	macro					Stefanie Kaiser, Nils Brenke	NB-Iso221								KJ736024	Annika Janssen	Cytochrom Oxidase Subunit 1	Arthropoda	Malacostraca	Isopoda
2784	BGR 2017	BGR	Bionod2012	L'Atalante	5027		French license area	Epibenthic Sled (EB)	20/04/2012	4	2012	09:42	11:27	BGR_6378	#73EBS	14.0512453	-130.0942587				3459m trawling distance		3459m trawling distance;		Senckenberg, DZMB				1	macro					Stefanie Kaiser, Nils Brenke	NB-Iso236A								KJ736023	Annika Janssen	Cytochrom Oxidase Subunit 1	Arthropoda	Malacostraca	Isopoda
2783	BGR 2017	BGR	Bionod2012	L'Atalante	5027		French license area	Epibenthic Sled (EB)	20/04/2012	4	2012	09:42	11:27	BGR_6377	#73EBS	14.0512453	-130.0942587				3459m trawling distance		3459m trawling distance;		Senckenberg, DZMB				1	macro					Stefanie Kaiser, Nils Brenke	NB-Iso226								KJ736022	Annika Janssen	Cytochrom Oxidase Subunit 1	Arthropoda	Malacostraca	Isopoda
2782	BGR 2017	BGR	Bionod2012	L'Atalante	5027		French license area	Epibenthic Sled (EB)	20/04/2012	4	2012	09:42	11:27	BGR_6376	#73EBS	14.0512453	-130.0942587				3459m trawling distance		3459m trawling distance;		Senckenberg, DZMB				1	macro					Karin Meißner	NB-Po177								KJ736707	Annika Janssen	Cytochrom Oxidase Subunit 1	Annelida	Polychaeta
2781	BGR 2017	BGR	Bionod2012	L'Atalante	5027		French license area	Epibenthic Sled (EB)	20/04/2012	4	2012	09:42	11:27	BGR_6375	#73EBS	14.0512453	-130.0942587				3459m trawling distance		3459m trawling distance;		Senckenberg, DZMB				1	macro					Karin Meißner	NB-Po189								KJ736602	Annika Janssen	Cytochrom Oxidase Subunit 1	Annelida	Polychaeta	Phyllodocida
2780	BGR 2017	BGR	Bionod2012	L'Atalante	5027		French license area	Epibenthic Sled (EB)	20/04/2012	4	2012	09:42	11:27	BGR_6374	#73EBS	14.0512453	-130.0942587				3459m trawling distance		3459m trawling distance;		Senckenberg, DZMB				1	macro					Karin Meißner	NB-Po190								KJ736596	Annika Janssen	Cytochrom Oxidase Subunit 1	Annelida	Polychaeta	Phyllodocida
2779	BGR 2017	BGR	Bionod2012	L'Atalante	5027		French license area	Epibenthic Sled (EB)	20/04/2012	4	2012	09:42	11:27	BGR_6373	#73EBS	14.0512453	-130.0942587				3459m trawling distance		3459m trawling distance;		Senckenberg, DZMB				1	macro					Karin Meißner	NB-Po171								KJ736579	Annika Janssen	Cytochrom Oxidase Subunit 1	Annelida	Polychaeta
2778	BGR 2017	BGR	Bionod2012	L'Atalante	5027		French license area	Epibenthic Sled (EB)	20/04/2012	4	2012	09:42	11:27	BGR_6372	#73EBS	14.0512453	-130.0942587				3459m trawling distance		3459m trawling distance;		Senckenberg, DZMB				1	macro					Karin Meißner	NB-Po179								KJ736548	Annika Janssen	Cytochrom Oxidase Subunit 1	Annelida	Polychaeta
2777	BGR 2017	BGR	Bionod2012	L'Atalante	5027		French license area	Epibenthic Sled (EB)	20/04/2012	4	2012	09:42	11:27	BGR_6371	#73EBS	14.0512453	-130.0942587				3459m trawling distance		3459m trawling distance;		Senckenberg, DZMB				1	macro					Karin Meißner	NB-Po201								KJ736368	Annika Janssen	Cytochrom Oxidase Subunit 1	Annelida	Polychaeta
2776	BGR 2017	BGR	Bionod2012	L'Atalante	5027		French license area	Epibenthic Sled (EB)	20/04/2012	4	2012	09:42	11:27	BGR_6370	#73EBS	14.0512453	-130.0942587				3459m trawling distance		3459m trawling distance;		Senckenberg, DZMB				1	macro					Karin Meißner	NB-Po475								KJ736269	Annika Janssen	Cytochrom Oxidase Subunit 1	Annelida	Polychaeta	Spionida
2775	BGR 2017	BGR	Bionod2012	L'Atalante	5027		French license area	Epibenthic Sled (EB)	20/04/2012	4	2012	09:42	11:27	BGR_6369	#73EBS	14.0512453	-130.0942587				3459m trawling distance		3459m trawling distance;		Senckenberg, DZMB				1	macro					Karin Meißner	NB-Po203								KJ736260	Annika Janssen	Cytochrom Oxidase Subunit 1	Annelida	Polychaeta
2774	BGR 2017	BGR	Bionod2012	L'Atalante	5027		French license area	Epibenthic Sled (EB)	20/04/2012	4	2012	09:42	11:27	BGR_6368	#73EBS	14.0512453	-130.0942587				3459m trawling distance		3459m trawling distance;		Senckenberg, DZMB				1	macro					Karin Meißner	NB-Po180								KJ736199	Annika Janssen	Cytochrom Oxidase Subunit 1	Annelida	Polychaeta
2773	BGR 2017	BGR	Bionod2012	L'Atalante	5027		French license area	Epibenthic Sled (EB)	20/04/2012	4	2012	09:42	11:27	BGR_6367	#73EBS	14.0512453	-130.0942587				3459m trawling distance		3459m trawling distance;		Senckenberg, DZMB				1	macro					Karin Meißner	NB-Po181								KJ736198	Annika Janssen	Cytochrom Oxidase Subunit 1	Annelida	Polychaeta
2772	BGR 2017	BGR	Bionod2012	L'Atalante	5027		French license area	Epibenthic Sled (EB)	20/04/2012	4	2012	09:42	11:27	BGR_6366	#73EBS	14.0512453	-130.0942587				3459m trawling distance		3459m trawling distance;		Senckenberg, DZMB				1	macro					Karin Meißner	NB-Po169								KJ736179	Annika Janssen	Cytochrom Oxidase Subunit 1	Annelida	Polychaeta
2771	BGR 2017	BGR	Bionod2012	L'Atalante	5017		French license area	Epibenthic Sled (EB)	19/04/2012	4	2012	08:20	10:00	BGR_6541	#67EBS	14.0512105	-130.076788				3009m trawling distance		3009m trawling distance		Senckenberg, DZMB				8	macro					Annika Janssen												Chaetognatha
2770	BGR 2017	BGR	Bionod2012	L'Atalante	5017		French license area	Epibenthic Sled (EB)	19/04/2012	4	2012	08:20	10:00	BGR_6540	#67EBS	14.0512105	-130.076788				3009m trawling distance		3009m trawling distance		Senckenberg, DZMB				2	macro					Annika Janssen												Echinodermata	Ophiuroidea
2769	BGR 2017	BGR	Bionod2012	L'Atalante	5017		French license area	Epibenthic Sled (EB)	19/04/2012	4	2012	08:20	10:00	BGR_6539	#67EBS	14.0512105	-130.076788				3009m trawling distance		3009m trawling distance		Senckenberg, DZMB				17	macro					Annika Janssen												Brachiopoda
2768	BGR 2017	BGR	Bionod2012	L'Atalante	5017		French license area	Epibenthic Sled (EB)	19/04/2012	4	2012	08:20	10:00	BGR_6538	#67EBS	14.0512105	-130.076788				3009m trawling distance		3009m trawling distance		Senckenberg, DZMB				1	macro					Annika Janssen												Arthropoda	Malacostraca	Decapoda
2767	BGR 2017	BGR	Bionod2012	L'Atalante	5017		French license area	Epibenthic Sled (EB)	19/04/2012	4	2012	08:20	10:00	BGR_6537	#67EBS	14.0512105	-130.076788				3009m trawling distance		3009m trawling distance		Senckenberg, DZMB				36	macro					Annika Janssen												Arthropoda	Malacostraca	Cumacea
2766	BGR 2017	BGR	Bionod2012	L'Atalante	5017		French license area	Epibenthic Sled (EB)	19/04/2012	4	2012	08:20	10:00	BGR_6536	#67EBS	14.0512105	-130.076788				3009m trawling distance		3009m trawling distance		Senckenberg, DZMB				40	macro					Annika Janssen												Arthropoda	Malacostraca	Tanaidacea
2765	BGR 2017	BGR	Bionod2012	L'Atalante	5017		French license area	Epibenthic Sled (EB)	19/04/2012	4	2012	08:20	10:00	BGR_6535	#67EBS	14.0512105	-130.076788				3009m trawling distance		3009m trawling distance		Senckenberg, DZMB				222	macro					Annika Janssen												Arthropoda	Malacostraca	Isopoda
2764	BGR 2017	BGR	Bionod2012	L'Atalante	5017		French license area	Epibenthic Sled (EB)	19/04/2012	4	2012	08:20	10:00	BGR_6534	#67EBS	14.0512105	-130.076788				3009m trawling distance		3009m trawling distance		Senckenberg, DZMB				40	macro					Annika Janssen												Arthropoda	Malacostraca	Amphipoda
2763	BGR 2017	BGR	Bionod2012	L'Atalante	5017		French license area	Epibenthic Sled (EB)	19/04/2012	4	2012	08:20	10:00	BGR_6533	#67EBS	14.0512105	-130.076788				3009m trawling distance		3009m trawling distance		Senckenberg, DZMB				204	macro					Annika Janssen												Arthropoda	Copepoda
2762	BGR 2017	BGR	Bionod2012	L'Atalante	5017		French license area	Epibenthic Sled (EB)	19/04/2012	4	2012	08:20	10:00	BGR_6532	#67EBS	14.0512105	-130.076788				3009m trawling distance		3009m trawling distance		Senckenberg, DZMB				62	macro					Annika Janssen												Arthropoda	Ostracoda
2761	BGR 2017	BGR	Bionod2012	L'Atalante	5017		French license area	Epibenthic Sled (EB)	19/04/2012	4	2012	08:20	10:00	BGR_6531	#67EBS	14.0512105	-130.076788				3009m trawling distance		3009m trawling distance		Senckenberg, DZMB				48	macro					Annika Janssen												Annelida	Polychaeta
2760	BGR 2017	BGR	Bionod2012	L'Atalante	5017		French license area	Epibenthic Sled (EB)	19/04/2012	4	2012	08:20	10:00	BGR_6530	#67EBS	14.0512105	-130.076788				3009m trawling distance		3009m trawling distance		Senckenberg, DZMB				3	macro					Annika Janssen												Mollusca	Aplacophora
2759	BGR 2017	BGR	Bionod2012	L'Atalante	5017		French license area	Epibenthic Sled (EB)	19/04/2012	4	2012	08:20	10:00	BGR_6529	#67EBS	14.0512105	-130.076788				3009m trawling distance		3009m trawling distance		Senckenberg, DZMB				1	macro					Annika Janssen												Mollusca	Gastropoda
2758	BGR 2017	BGR	Bionod2012	L'Atalante	5017		French license area	Epibenthic Sled (EB)	19/04/2012	4	2012	08:20	10:00	BGR_6528	#67EBS	14.0512105	-130.076788				3009m trawling distance		3009m trawling distance		Senckenberg, DZMB				18	macro					Annika Janssen												Mollusca	Bivalvia
2757	BGR 2017	BGR	Bionod2012	L'Atalante	5017		French license area	Epibenthic Sled (EB)	19/04/2012	4	2012	08:20	10:00	BGR_6527	#67EBS	14.0512105	-130.076788				3009m trawling distance		3009m trawling distance		Senckenberg, DZMB				3	macro					Annika Janssen												Nematoda
2756	BGR 2017	BGR	Bionod2012	L'Atalante	5017		French license area	Epibenthic Sled (EB)	19/04/2012	4	2012	08:20	10:00	BGR_6526	#67EBS	14.0512105	-130.076788				3009m trawling distance		3009m trawling distance		Senckenberg, DZMB				not counted	macro					Annika Janssen												Tentaculata	Bryouoa
2753	BGR 2017	BGR	Bionod2012	L'Atalante	5017		French license area	Epibenthic Sled (EB)	19/04/2012	4	2012	08:20	10:00	BGR_6523	#67EBS	14.0512105	-130.076788				3009m trawling distance		3009m trawling distance		Senckenberg, DZMB				not counted	macro					Annika Janssen												Porifera
2752	BGR 2017	BGR	Bionod2012	L'Atalante	5017		French license area	Epibenthic Sled (EB)	19/04/2012	4	2012	08:20	10:00	BGR_6522	#67EBS	14.0512105	-130.076788				3009m trawling distance		3009m trawling distance		Senckenberg, DZMB				1	macro					Stefanie Kaiser, Nils Brenke	NB-Iso111								KJ736152	Annika Janssen	Cytochrom Oxidase Subunit 1	Arthropoda	Malacostraca	Isopoda
2751	BGR 2017	BGR	Bionod2012	L'Atalante	5017		French license area	Epibenthic Sled (EB)	19/04/2012	4	2012	08:20	10:00	BGR_6521	#67EBS	14.0512105	-130.076788				3009m trawling distance		3009m trawling distance		Senckenberg, DZMB				1	macro					Stefanie Kaiser, Nils Brenke	NB-Iso103								KJ736143	Annika Janssen	Cytochrom Oxidase Subunit 1	Arthropoda	Malacostraca	Isopoda
2750	BGR 2017	BGR	Bionod2012	L'Atalante	5017		French license area	Epibenthic Sled (EB)	19/04/2012	4	2012	08:20	10:00	BGR_6520	#67EBS	14.0512105	-130.076788				3009m trawling distance		3009m trawling distance		Senckenberg, DZMB				1	macro					Stefanie Kaiser, Nils Brenke	NB-Iso101								KJ736142	Annika Janssen	Cytochrom Oxidase Subunit 1	Arthropoda	Malacostraca	Isopoda
2749	BGR 2017	BGR	Bionod2012	L'Atalante	5017		French license area	Epibenthic Sled (EB)	19/04/2012	4	2012	08:20	10:00	BGR_6519	#67EBS	14.0512105	-130.076788				3009m trawling distance		3009m trawling distance		Senckenberg, DZMB				1	macro					Stefanie Kaiser, Nils Brenke	NB-Iso104								KJ736139	Annika Janssen	Cytochrom Oxidase Subunit 1	Arthropoda	Malacostraca	Isopoda
2748	BGR 2017	BGR	Bionod2012	L'Atalante	5017		French license area	Epibenthic Sled (EB)	19/04/2012	4	2012	08:20	10:00	BGR_6518	#67EBS	14.0512105	-130.076788				3009m trawling distance		3009m trawling distance		Senckenberg, DZMB				1	macro					Stefanie Kaiser, Nils Brenke	NB-Iso102								KJ736138	Annika Janssen	Cytochrom Oxidase Subunit 1	Arthropoda	Malacostraca	Isopoda
2747	BGR 2017	BGR	Bionod2012	L'Atalante	5017		French license area	Epibenthic Sled (EB)	19/04/2012	4	2012	08:20	10:00	BGR_6517	#67EBS	14.0512105	-130.076788				3009m trawling distance		3009m trawling distance		Senckenberg, DZMB				1	macro					Stefanie Kaiser, Nils Brenke	NB-Iso105								KJ736137	Annika Janssen	Cytochrom Oxidase Subunit 1	Arthropoda	Malacostraca	Isopoda
2746	BGR 2017	BGR	Bionod2012	L'Atalante	5017		French license area	Epibenthic Sled (EB)	19/04/2012	4	2012	08:20	10:00	BGR_6516	#67EBS	14.0512105	-130.076788				3009m trawling distance		3009m trawling distance		Senckenberg, DZMB				1	macro					Stefanie Kaiser, Nils Brenke	NB-Iso100								KJ736136	Annika Janssen	Cytochrom Oxidase Subunit 1	Arthropoda	Malacostraca	Isopoda
2745	BGR 2017	BGR	Bionod2012	L'Atalante	5017		French license area	Epibenthic Sled (EB)	19/04/2012	4	2012	08:20	10:00	BGR_6515	#67EBS	14.0512105	-130.076788				3009m trawling distance		3009m trawling distance		Senckenberg, DZMB				1	macro					Stefanie Kaiser, Nils Brenke	NB-Iso112								KJ736131	Annika Janssen	Cytochrom Oxidase Subunit 1	Arthropoda	Malacostraca	Isopoda
2744	BGR 2017	BGR	Bionod2012	L'Atalante	5017		French license area	Epibenthic Sled (EB)	19/04/2012	4	2012	08:20	10:00	BGR_6514	#67EBS	14.0512105	-130.076788				3009m trawling distance		3009m trawling distance		Senckenberg, DZMB				1	macro					Stefanie Kaiser, Nils Brenke	NB-Iso98								KJ736106	Annika Janssen	Cytochrom Oxidase Subunit 1	Arthropoda	Malacostraca	Isopoda
2743	BGR 2017	BGR	Bionod2012	L'Atalante	5017		French license area	Epibenthic Sled (EB)	19/04/2012	4	2012	08:20	10:00	BGR_6513	#67EBS	14.0512105	-130.076788				3009m trawling distance		3009m trawling distance		Senckenberg, DZMB				1	macro					Stefanie Kaiser, Nils Brenke	NB-Iso99								KJ736099	Annika Janssen	Cytochrom Oxidase Subunit 1	Arthropoda	Malacostraca	Isopoda
2742	BGR 2017	BGR	Bionod2012	L'Atalante	5017		French license area	Epibenthic Sled (EB)	19/04/2012	4	2012	08:20	10:00	BGR_6512	#67EBS	14.0512105	-130.076788				3009m trawling distance		3009m trawling distance		Senckenberg, DZMB				1	macro					Stefanie Kaiser, Nils Brenke	NB-Iso95								KJ736070	Annika Janssen	Cytochrom Oxidase Subunit 1	Arthropoda	Malacostraca	Isopoda
2741	BGR 2017	BGR	Bionod2012	L'Atalante	5017		French license area	Epibenthic Sled (EB)	19/04/2012	4	2012	08:20	10:00	BGR_6511	#67EBS	14.0512105	-130.076788				3009m trawling distance		3009m trawling distance		Senckenberg, DZMB				1	macro					Stefanie Kaiser, Nils Brenke	NB-Iso108								KJ736063	Annika Janssen	Cytochrom Oxidase Subunit 1	Arthropoda	Malacostraca	Isopoda
2740	BGR 2017	BGR	Bionod2012	L'Atalante	5017		French license area	Epibenthic Sled (EB)	19/04/2012	4	2012	08:20	10:00	BGR_6510	#67EBS	14.0512105	-130.076788				3009m trawling distance		3009m trawling distance		Senckenberg, DZMB				1	macro					Stefanie Kaiser, Nils Brenke	NB-Iso117								KJ736061	Annika Janssen	Cytochrom Oxidase Subunit 1	Arthropoda	Malacostraca	Isopoda
2739	BGR 2017	BGR	Bionod2012	L'Atalante	5017		French license area	Epibenthic Sled (EB)	19/04/2012	4	2012	08:20	10:00	BGR_6509	#67EBS	14.0512105	-130.076788				3009m trawling distance		3009m trawling distance		Senckenberg, DZMB				1	macro					Stefanie Kaiser, Nils Brenke	NB-Iso114								KJ736041	Annika Janssen	Cytochrom Oxidase Subunit 1	Arthropoda	Malacostraca	Isopoda
2738	BGR 2017	BGR	Bionod2012	L'Atalante	5017		French license area	Epibenthic Sled (EB)	19/04/2012	4	2012	08:20	10:00	BGR_6508	#67EBS	14.0512105	-130.076788				3009m trawling distance		3009m trawling distance		Senckenberg, DZMB				1	macro					Stefanie Kaiser, Nils Brenke	NB-Iso122								KJ736028	Annika Janssen	Cytochrom Oxidase Subunit 1	Arthropoda	Malacostraca	Isopoda
2737	BGR 2017	BGR	Bionod2012	L'Atalante	5017		French license area	Epibenthic Sled (EB)	19/04/2012	4	2012	08:20	10:00	BGR_6507	#67EBS	14.0512105	-130.076788				3009m trawling distance		3009m trawling distance		Senckenberg, DZMB				1	macro					Karin Meißner	NB-Po254								KJ736698	Annika Janssen	Cytochrom Oxidase Subunit 1	Annelida	Polychaeta	Phyllodocida
2736	BGR 2017	BGR	Bionod2012	L'Atalante	5017		French license area	Epibenthic Sled (EB)	19/04/2012	4	2012	08:20	10:00	BGR_6506	#67EBS	14.0512105	-130.076788				3009m trawling distance		3009m trawling distance		Senckenberg, DZMB				1	macro					Karin Meißner	NB-Po255								KJ736687	Annika Janssen	Cytochrom Oxidase Subunit 1	Annelida	Polychaeta	Phyllodocida
2735	BGR 2017	BGR	Bionod2012	L'Atalante	4358		German license area	Epibenthic Sled (EB)	11/04/2012	4	2012	07:59	10:00	BGR_6753	#51EBS	11.8035882	-117.5343451				2307m trawling distance		2307m trawling distance		Senckenberg, DZMB				3	macro					Annika Janssen												Chaetognatha	Chaetognatha
2734	BGR 2017	BGR	Bionod2012	L'Atalante	4358		German license area	Epibenthic Sled (EB)	11/04/2012	4	2012	07:59	10:00	BGR_6752	#51EBS	11.8035882	-117.5343451				2307m trawling distance		2307m trawling distance		Senckenberg, DZMB				21	macro					Annika Janssen												Echinodermata	Ophiuroidea
2733	BGR 2017	BGR	Bionod2012	L'Atalante	4358		German license area	Epibenthic Sled (EB)	11/04/2012	4	2012	07:59	10:00	BGR_6751	#51EBS	11.8035882	-117.5343451				2307m trawling distance		2307m trawling distance		Senckenberg, DZMB				2	macro					Annika Janssen												Echinodermata	Holothuroidea
2732	BGR 2017	BGR	Bionod2012	L'Atalante	4358		German license area	Epibenthic Sled (EB)	11/04/2012	4	2012	07:59	10:00	BGR_6750	#51EBS	11.8035882	-117.5343451				2307m trawling distance		2307m trawling distance		Senckenberg, DZMB				1	macro					Annika Janssen												Echinodermata	Echinoidea
2731	BGR 2017	BGR	Bionod2012	L'Atalante	4358		German license area	Epibenthic Sled (EB)	11/04/2012	4	2012	07:59	10:00	BGR_6749	#51EBS	11.8035882	-117.5343451				2307m trawling distance		2307m trawling distance		Senckenberg, DZMB				5	macro					Annika Janssen												Arthropoda	Malacostraca	Decapoda
2730	BGR 2017	BGR	Bionod2012	L'Atalante	4358		German license area	Epibenthic Sled (EB)	11/04/2012	4	2012	07:59	10:00	BGR_6748	#51EBS	11.8035882	-117.5343451				2307m trawling distance		2307m trawling distance		Senckenberg, DZMB				2	macro					Annika Janssen												Arthropoda	Malacostraca	Mysidacea
2729	BGR 2017	BGR	Bionod2012	L'Atalante	4358		German license area	Epibenthic Sled (EB)	11/04/2012	4	2012	07:59	10:00	BGR_6747	#51EBS	11.8035882	-117.5343451				2307m trawling distance		2307m trawling distance		Senckenberg, DZMB				23	macro					Annika Janssen												Arthropoda	Malacostraca	Cumacea
2728	BGR 2017	BGR	Bionod2012	L'Atalante	4358		German license area	Epibenthic Sled (EB)	11/04/2012	4	2012	07:59	10:00	BGR_6746	#51EBS	11.8035882	-117.5343451				2307m trawling distance		2307m trawling distance		Senckenberg, DZMB				53	macro					Annika Janssen												Arthropoda	Malacostraca	Tanaidacea
2727	BGR 2017	BGR	Bionod2012	L'Atalante	4358		German license area	Epibenthic Sled (EB)	11/04/2012	4	2012	07:59	10:00	BGR_6745	#51EBS	11.8035882	-117.5343451				2307m trawling distance		2307m trawling distance		Senckenberg, DZMB				115	macro					Annika Janssen												Arthropoda	Malacostraca	Isopoda
2726	BGR 2017	BGR	Bionod2012	L'Atalante	4358		German license area	Epibenthic Sled (EB)	11/04/2012	4	2012	07:59	10:00	BGR_6744	#51EBS	11.8035882	-117.5343451				2307m trawling distance		2307m trawling distance		Senckenberg, DZMB				30	macro					Annika Janssen												Arthropoda	Malacostraca	Amphipoda
2725	BGR 2017	BGR	Bionod2012	L'Atalante	4358		German license area	Epibenthic Sled (EB)	11/04/2012	4	2012	07:59	10:00	BGR_6743	#51EBS	11.8035882	-117.5343451				2307m trawling distance		2307m trawling distance		Senckenberg, DZMB				203	macro					Annika Janssen												Arthropoda	Copepoda
2724	BGR 2017	BGR	Bionod2012	L'Atalante	4358		German license area	Epibenthic Sled (EB)	11/04/2012	4	2012	07:59	10:00	BGR_6742	#51EBS	11.8035882	-117.5343451				2307m trawling distance		2307m trawling distance		Senckenberg, DZMB				38	macro					Annika Janssen												Arthropoda	Ostracoda
2723	BGR 2017	BGR	Bionod2012	L'Atalante	4358		German license area	Epibenthic Sled (EB)	11/04/2012	4	2012	07:59	10:00	BGR_6741	#51EBS	11.8035882	-117.5343451				2307m trawling distance		2307m trawling distance		Senckenberg, DZMB				3	macro					Annika Janssen												Sipunculida
2722	BGR 2017	BGR	Bionod2012	L'Atalante	4358		German license area	Epibenthic Sled (EB)	11/04/2012	4	2012	07:59	10:00	BGR_6740	#51EBS	11.8035882	-117.5343451				2307m trawling distance		2307m trawling distance		Senckenberg, DZMB				125	macro					Annika Janssen												Annelida	Polychaeta
2721	BGR 2017	BGR	Bionod2012	L'Atalante	4358		German license area	Epibenthic Sled (EB)	11/04/2012	4	2012	07:59	10:00	BGR_6739	#51EBS	11.8035882	-117.5343451				2307m trawling distance		2307m trawling distance		Senckenberg, DZMB				4	macro					Annika Janssen												Mollusca	Aplacophora
2720	BGR 2017	BGR	Bionod2012	L'Atalante	4358		German license area	Epibenthic Sled (EB)	11/04/2012	4	2012	07:59	10:00	BGR_6738	#51EBS	11.8035882	-117.5343451				2307m trawling distance		2307m trawling distance		Senckenberg, DZMB				8	macro					Annika Janssen												Mollusca	Gastropoda
2719	BGR 2017	BGR	Bionod2012	L'Atalante	4358		German license area	Epibenthic Sled (EB)	11/04/2012	4	2012	07:59	10:00	BGR_6737	#51EBS	11.8035882	-117.5343451				2307m trawling distance		2307m trawling distance		Senckenberg, DZMB				29	macro					Annika Janssen												Mollusca	Bivalvia
2718	BGR 2017	BGR	Bionod2012	L'Atalante	4358		German license area	Epibenthic Sled (EB)	11/04/2012	4	2012	07:59	10:00	BGR_6736	#51EBS	11.8035882	-117.5343451				2307m trawling distance		2307m trawling distance		Senckenberg, DZMB				8	macro					Annika Janssen												Nematoda
2717	BGR 2017	BGR	Bionod2012	L'Atalante	4358		German license area	Epibenthic Sled (EB)	11/04/2012	4	2012	07:59	10:00	BGR_6735	#51EBS	11.8035882	-117.5343451				2307m trawling distance		2307m trawling distance		Senckenberg, DZMB				not counted	macro					Annika Janssen												Tentaculata	Bryozoa
2714	BGR 2017	BGR	Bionod2012	L'Atalante	4358		German license area	Epibenthic Sled (EB)	11/04/2012	4	2012	07:59	10:00	BGR_6732	#51EBS	11.8035882	-117.5343451				2307m trawling distance		2307m trawling distance		Senckenberg, DZMB				not counted	macro					Annika Janssen												Porifera
2713	BGR 2017	BGR	Bionod2012	L'Atalante	4358		German license area	Epibenthic Sled (EB)	11/04/2012	4	2012	07:59	10:00	BGR_6731	#51EBS	11.8035882	-117.5343451				2307m trawling distance		2307m trawling distance		Senckenberg, DZMB				1	macro					Karin Meißner	NB-Po406								KJ736711	Annika Janssen	Cytochrom Oxidase Subunit 1	Annelida	Polychaeta
2712	BGR 2017	BGR	Bionod2012	L'Atalante	4358		German license area	Epibenthic Sled (EB)	11/04/2012	4	2012	07:59	10:00	BGR_6730	#51EBS	11.8035882	-117.5343451				2307m trawling distance		2307m trawling distance		Senckenberg, DZMB				1	macro					Karin Meißner	NB-Po441								KJ736706	Annika Janssen	Cytochrom Oxidase Subunit 1	Annelida	Polychaeta	Phyllodocida
2711	BGR 2017	BGR	Bionod2012	L'Atalante	4358		German license area	Epibenthic Sled (EB)	11/04/2012	4	2012	07:59	10:00	BGR_6729	#51EBS	11.8035882	-117.5343451				2307m trawling distance		2307m trawling distance		Senckenberg, DZMB				1	macro					Karin Meißner	NB-Po443								KJ736695	Annika Janssen	Cytochrom Oxidase Subunit 1	Annelida	Polychaeta	Phyllodocida
2710	BGR 2017	BGR	Bionod2012	L'Atalante	4358		German license area	Epibenthic Sled (EB)	11/04/2012	4	2012	07:59	10:00	BGR_6728	#51EBS	11.8035882	-117.5343451				2307m trawling distance		2307m trawling distance		Senckenberg, DZMB				1	macro					Karin Meißner	NB-Po428								KJ736676	Annika Janssen	Cytochrom Oxidase Subunit 1	Annelida	Polychaeta	Phyllodocida
2709	BGR 2017	BGR	Bionod2012	L'Atalante	4358		German license area	Epibenthic Sled (EB)	11/04/2012	4	2012	07:59	10:00	BGR_6727	#51EBS	11.8035882	-117.5343451				2307m trawling distance		2307m trawling distance		Senckenberg, DZMB				1	macro					Karin Meißner	NB-Po416								KJ736654	Annika Janssen	Cytochrom Oxidase Subunit 1	Annelida	Polychaeta
2708	BGR 2017	BGR	Bionod2012	L'Atalante	4358		German license area	Epibenthic Sled (EB)	11/04/2012	4	2012	07:59	10:00	BGR_6726	#51EBS	11.8035882	-117.5343451				2307m trawling distance		2307m trawling distance		Senckenberg, DZMB				1	macro					Karin Meißner	NB-Po417								KJ736653	Annika Janssen	Cytochrom Oxidase Subunit 1	Annelida	Polychaeta
2707	BGR 2017	BGR	Bionod2012	L'Atalante	4358		German license area	Epibenthic Sled (EB)	11/04/2012	4	2012	07:59	10:00	BGR_6725	#51EBS	11.8035882	-117.5343451				2307m trawling distance		2307m trawling distance		Senckenberg, DZMB				1	macro					Karin Meißner	NB-Po407								KJ736631	Annika Janssen	Cytochrom Oxidase Subunit 1	Annelida	Polychaeta
2706	BGR 2017	BGR	Bionod2012	L'Atalante	4358		German license area	Epibenthic Sled (EB)	11/04/2012	4	2012	07:59	10:00	BGR_6724	#51EBS	11.8035882	-117.5343451				2307m trawling distance		2307m trawling distance		Senckenberg, DZMB				1	macro					Karin Meißner	NB-Po447								KJ736593	Annika Janssen	Cytochrom Oxidase Subunit 1	Annelida	Polychaeta	Phyllodocida
2705	BGR 2017	BGR	Bionod2012	L'Atalante	4358		German license area	Epibenthic Sled (EB)	11/04/2012	4	2012	07:59	10:00	BGR_6723	#51EBS	11.8035882	-117.5343451				2307m trawling distance		2307m trawling distance		Senckenberg, DZMB				1	macro					Karin Meißner	NB-Po438								KJ736583	Annika Janssen	Cytochrom Oxidase Subunit 1	Annelida	Polychaeta	Opheliida
2704	BGR 2017	BGR	Bionod2012	L'Atalante	4358		German license area	Epibenthic Sled (EB)	11/04/2012	4	2012	07:59	10:00	BGR_6722	#51EBS	11.8035882	-117.5343451				2307m trawling distance		2307m trawling distance		Senckenberg, DZMB				1	macro					Karin Meißner	NB-Po427								KJ736565	Annika Janssen	Cytochrom Oxidase Subunit 1	Annelida	Polychaeta	Spionida
2703	BGR 2017	BGR	Bionod2012	L'Atalante	4358		German license area	Epibenthic Sled (EB)	11/04/2012	4	2012	07:59	10:00	BGR_6721	#51EBS	11.8035882	-117.5343451				2307m trawling distance		2307m trawling distance		Senckenberg, DZMB				1	macro					Karin Meißner	NB-Po411								KJ736557	Annika Janssen	Cytochrom Oxidase Subunit 1	Annelida	Polychaeta	Spionida
2702	BGR 2017	BGR	Bionod2012	L'Atalante	4358		German license area	Epibenthic Sled (EB)	11/04/2012	4	2012	07:59	10:00	BGR_6720	#51EBS	11.8035882	-117.5343451				2307m trawling distance		2307m trawling distance		Senckenberg, DZMB				1	macro					Karin Meißner	NB-Po433								KJ736552	Annika Janssen	Cytochrom Oxidase Subunit 1	Annelida	Polychaeta	Spionida
2701	BGR 2017	BGR	Bionod2012	L'Atalante	4358		German license area	Epibenthic Sled (EB)	11/04/2012	4	2012	07:59	10:00	BGR_6719	#51EBS	11.8035882	-117.5343451				2307m trawling distance		2307m trawling distance		Senckenberg, DZMB				1	macro					Karin Meißner	NB-Po419								KJ736527	Annika Janssen	Cytochrom Oxidase Subunit 1	Annelida	Polychaeta
2700	BGR 2017	BGR	Bionod2012	L'Atalante	4358		German license area	Epibenthic Sled (EB)	11/04/2012	4	2012	07:59	10:00	BGR_6718	#51EBS	11.8035882	-117.5343451				2307m trawling distance		2307m trawling distance		Senckenberg, DZMB				1	macro					Karin Meißner	NB-Po420								KJ736522	Annika Janssen	Cytochrom Oxidase Subunit 1	Annelida	Polychaeta
2699	BGR 2017	BGR	Bionod2012	L'Atalante	4358		German license area	Epibenthic Sled (EB)	11/04/2012	4	2012	07:59	10:00	BGR_6717	#51EBS	11.8035882	-117.5343451				2307m trawling distance		2307m trawling distance		Senckenberg, DZMB				1	macro					Karin Meißner	NB-Po434								KJ736504	Annika Janssen	Cytochrom Oxidase Subunit 1	Annelida	Polychaeta	Spionida
2698	BGR 2017	BGR	Bionod2012	L'Atalante	4358		German license area	Epibenthic Sled (EB)	11/04/2012	4	2012	07:59	10:00	BGR_6716	#51EBS	11.8035882	-117.5343451				2307m trawling distance		2307m trawling distance		Senckenberg, DZMB				1	macro					Karin Meißner	NB-Po424								KJ736497	Annika Janssen	Cytochrom Oxidase Subunit 1	Annelida	Polychaeta	Spionida
2697	BGR 2017	BGR	Bionod2012	L'Atalante	4358		German license area	Epibenthic Sled (EB)	11/04/2012	4	2012	07:59	10:00	BGR_6715	#51EBS	11.8035882	-117.5343451				2307m trawling distance		2307m trawling distance		Senckenberg, DZMB				1	macro					Karin Meißner	NB-Po444								KJ736466	Annika Janssen	Cytochrom Oxidase Subunit 1	Annelida	Polychaeta
2696	BGR 2017	BGR	Bionod2012	L'Atalante	4358		German license area	Epibenthic Sled (EB)	11/04/2012	4	2012	07:59	10:00	BGR_6714	#51EBS	11.8035882	-117.5343451				2307m trawling distance		2307m trawling distance		Senckenberg, DZMB				1	macro					Karin Meißner	NB-Po445								KJ736451	Annika Janssen	Cytochrom Oxidase Subunit 1	Annelida	Polychaeta
2695	BGR 2017	BGR	Bionod2012	L'Atalante	4358		German license area	Epibenthic Sled (EB)	11/04/2012	4	2012	07:59	10:00	BGR_6713	#51EBS	11.8035882	-117.5343451				2307m trawling distance		2307m trawling distance		Senckenberg, DZMB				1	macro					Karin Meißner	NB-Po431								KJ736408	Annika Janssen	Cytochrom Oxidase Subunit 1	Annelida	Polychaeta
2694	BGR 2017	BGR	Bionod2012	L'Atalante	4358		German license area	Epibenthic Sled (EB)	11/04/2012	4	2012	07:59	10:00	BGR_6712	#51EBS	11.8035882	-117.5343451				2307m trawling distance		2307m trawling distance		Senckenberg, DZMB				1	macro					Karin Meißner	NB-Po418								KJ736407	Annika Janssen	Cytochrom Oxidase Subunit 1	Annelida	Polychaeta
2693	BGR 2017	BGR	Bionod2012	L'Atalante	4358		German license area	Epibenthic Sled (EB)	11/04/2012	4	2012	07:59	10:00	BGR_6711	#51EBS	11.8035882	-117.5343451				2307m trawling distance		2307m trawling distance		Senckenberg, DZMB				1	macro					Karin Meißner	NB-Po432								KJ736406	Annika Janssen	Cytochrom Oxidase Subunit 1	Annelida	Polychaeta
2692	BGR 2017	BGR	Bionod2012	L'Atalante	4358		German license area	Epibenthic Sled (EB)	11/04/2012	4	2012	07:59	10:00	BGR_6710	#51EBS	11.8035882	-117.5343451				2307m trawling distance		2307m trawling distance		Senckenberg, DZMB				1	macro					Karin Meißner	NB-Po436								KJ736399	Annika Janssen	Cytochrom Oxidase Subunit 1	Annelida	Polychaeta	Opheliida
2691	BGR 2017	BGR	Bionod2012	L'Atalante	4358		German license area	Epibenthic Sled (EB)	11/04/2012	4	2012	07:59	10:00	BGR_6709	#51EBS	11.8035882	-117.5343451				2307m trawling distance		2307m trawling distance		Senckenberg, DZMB				1	macro					Karin Meißner	NB-Po437								KJ736389	Annika Janssen	Cytochrom Oxidase Subunit 1	Annelida	Polychaeta	Opheliida
2690	BGR 2017	BGR	Bionod2012	L'Atalante	4358		German license area	Epibenthic Sled (EB)	11/04/2012	4	2012	07:59	10:00	BGR_6708	#51EBS	11.8035882	-117.5343451				2307m trawling distance		2307m trawling distance		Senckenberg, DZMB				1	macro					Karin Meißner	NB-Po412								KJ736381	Annika Janssen	Cytochrom Oxidase Subunit 1	Annelida	Polychaeta	Opheliida
2689	BGR 2017	BGR	Bionod2012	L'Atalante	4358		German license area	Epibenthic Sled (EB)	11/04/2012	4	2012	07:59	10:00	BGR_6707	#51EBS	11.8035882	-117.5343451				2307m trawling distance		2307m trawling distance		Senckenberg, DZMB				1	macro					Karin Meißner	NB-Po440								KJ736363	Annika Janssen	Cytochrom Oxidase Subunit 1	Annelida	Polychaeta
2688	BGR 2017	BGR	Bionod2012	L'Atalante	4358		German license area	Epibenthic Sled (EB)	11/04/2012	4	2012	07:59	10:00	BGR_6706	#51EBS	11.8035882	-117.5343451				2307m trawling distance		2307m trawling distance		Senckenberg, DZMB				1	macro					Karin Meißner	NB-Po426								KJ736261	Annika Janssen	Cytochrom Oxidase Subunit 1	Annelida	Polychaeta
2687	BGR 2017	BGR	Bionod2012	L'Atalante	4358		German license area	Epibenthic Sled (EB)	11/04/2012	4	2012	07:59	10:00	BGR_6705	#51EBS	11.8035882	-117.5343451				2307m trawling distance		2307m trawling distance		Senckenberg, DZMB				1	macro					Karin Meißner	NB-Po408								KJ736210	Annika Janssen	Cytochrom Oxidase Subunit 1	Annelida	Polychaeta
2686	BGR 2017	BGR	Bionod2012	L'Atalante	4358		German license area	Epibenthic Sled (EB)	11/04/2012	4	2012	07:59	10:00	BGR_6704	#51EBS	11.8035882	-117.5343451				2307m trawling distance		2307m trawling distance		Senckenberg, DZMB				1	macro					Karin Meißner	NB-Po410								KJ736209	Annika Janssen	Cytochrom Oxidase Subunit 1	Annelida	Polychaeta
2685	BGR 2017	BGR	Bionod2012	L'Atalante	4358		German license area	Epibenthic Sled (EB)	11/04/2012	4	2012	07:59	10:00	BGR_6703	#51EBS	11.8035882	-117.5343451				2307m trawling distance		2307m trawling distance		Senckenberg, DZMB				1	macro					Karin Meißner	NB-Po422								KJ736204	Annika Janssen	Cytochrom Oxidase Subunit 1	Annelida	Polychaeta
2684	BGR 2017	BGR	Bionod2012	L'Atalante	4358		German license area	Epibenthic Sled (EB)	11/04/2012	4	2012	07:59	10:00	BGR_6702	#51EBS	11.8035882	-117.5343451				2307m trawling distance		2307m trawling distance		Senckenberg, DZMB				1	macro					Karin Meißner	NB-Po421								KJ736202	Annika Janssen	Cytochrom Oxidase Subunit 1	Annelida	Polychaeta
2683	BGR 2017	BGR	Bionod2012	L'Atalante	4358		German license area	Epibenthic Sled (EB)	11/04/2012	4	2012	07:59	10:00	BGR_6701	#51EBS	11.8035882	-117.5343451				2307m trawling distance		2307m trawling distance		Senckenberg, DZMB				1	macro					Karin Meißner	NB-Po429								KJ736184	Annika Janssen	Cytochrom Oxidase Subunit 1	Annelida	Polychaeta
2682	BGR 2017	BGR	Bionod2012	L'Atalante	4358		German license area	Epibenthic Sled (EB)	09/04/2012	4	2012	10:44	12:26	BGR_6700	#43EBS	11.8035882	-117.5343451				2163m trawling distance		2163m trawling distance		Senckenberg, DZMB				12	macro					Annika Janssen												Chaetognata	Chaetognata
2681	BGR 2017	BGR	Bionod2012	L'Atalante	4358		German license area	Epibenthic Sled (EB)	09/04/2012	4	2012	10:44	12:26	BGR_6699	#43EBS	11.8035882	-117.5343451				2163m trawling distance		2163m trawling distance		Senckenberg, DZMB				1	macro					Annika Janssen													Crionidea
2680	BGR 2017	BGR	Bionod2012	L'Atalante	4358		German license area	Epibenthic Sled (EB)	09/04/2012	4	2012	10:44	12:26	BGR_6698	#43EBS	11.8035882	-117.5343451				2163m trawling distance		2163m trawling distance		Senckenberg, DZMB				89	macro					Annika Janssen												Echinodermata	Ophiuroidea
2679	BGR 2017	BGR	Bionod2012	L'Atalante	4358		German license area	Epibenthic Sled (EB)	09/04/2012	4	2012	10:44	12:26	BGR_6697	#43EBS	11.8035882	-117.5343451				2163m trawling distance		2163m trawling distance		Senckenberg, DZMB				4	macro					Annika Janssen												Echinodermata	Holothuroidea
2678	BGR 2017	BGR	Bionod2012	L'Atalante	4358		German license area	Epibenthic Sled (EB)	09/04/2012	4	2012	10:44	12:26	BGR_6696	#43EBS	11.8035882	-117.5343451				2163m trawling distance		2163m trawling distance		Senckenberg, DZMB				1	macro					Annika Janssen												Echinodermata	Echinoidea
2677	BGR 2017	BGR	Bionod2012	L'Atalante	4358		German license area	Epibenthic Sled (EB)	09/04/2012	4	2012	10:44	12:26	BGR_6695	#43EBS	11.8035882	-117.5343451				2163m trawling distance		2163m trawling distance		Senckenberg, DZMB				1	macro					Annika Janssen												Echinodermata	Asteroidea
2676	BGR 2017	BGR	Bionod2012	L'Atalante	4358		German license area	Epibenthic Sled (EB)	09/04/2012	4	2012	10:44	12:26	BGR_6694	#43EBS	11.8035882	-117.5343451				2163m trawling distance		2163m trawling distance		Senckenberg, DZMB				8	macro					Annika Janssen												Pantopoda
2675	BGR 2017	BGR	Bionod2012	L'Atalante	4358		German license area	Epibenthic Sled (EB)	09/04/2012	4	2012	10:44	12:26	BGR_6693	#43EBS	11.8035882	-117.5343451				2163m trawling distance		2163m trawling distance		Senckenberg, DZMB				11	macro					Annika Janssen													Malacostraca	Decapoda
2674	BGR 2017	BGR	Bionod2012	L'Atalante	4358		German license area	Epibenthic Sled (EB)	09/04/2012	4	2012	10:44	12:26	BGR_6692	#43EBS	11.8035882	-117.5343451				2163m trawling distance		2163m trawling distance		Senckenberg, DZMB				4	macro					Annika Janssen													Malacostraca	Mysidacea
2673	BGR 2017	BGR	Bionod2012	L'Atalante	4358		German license area	Epibenthic Sled (EB)	09/04/2012	4	2012	10:44	12:26	BGR_6691	#43EBS	11.8035882	-117.5343451				2163m trawling distance		2163m trawling distance		Senckenberg, DZMB				43	macro					Annika Janssen												Arthropoda	Malacostraca	Cumacea
2672	BGR 2017	BGR	Bionod2012	L'Atalante	4358		German license area	Epibenthic Sled (EB)	09/04/2012	4	2012	10:44	12:26	BGR_6690	#43EBS	11.8035882	-117.5343451				2163m trawling distance		2163m trawling distance		Senckenberg, DZMB				205	macro					Annika Janssen												Arthropoda	Malacostraca	Tanaidacea
2671	BGR 2017	BGR	Bionod2012	L'Atalante	4358		German license area	Epibenthic Sled (EB)	09/04/2012	4	2012	10:44	12:26	BGR_6689	#43EBS	11.8035882	-117.5343451				2163m trawling distance		2163m trawling distance		Senckenberg, DZMB				359	macro					Annika Janssen												Arthropoda	Malacostraca	Isopoda
2670	BGR 2017	BGR	Bionod2012	L'Atalante	4358		German license area	Epibenthic Sled (EB)	09/04/2012	4	2012	10:44	12:26	BGR_6688	#43EBS	11.8035882	-117.5343451				2163m trawling distance		2163m trawling distance		Senckenberg, DZMB				130	macro					Annika Janssen												Arthropoda	Malacostraca	Amphipoda
2669	BGR 2017	BGR	Bionod2012	L'Atalante	4358		German license area	Epibenthic Sled (EB)	09/04/2012	4	2012	10:44	12:26	BGR_6687	#43EBS	11.8035882	-117.5343451				2163m trawling distance		2163m trawling distance		Senckenberg, DZMB				543	macro					Annika Janssen												Arthropoda	Copepoda
2668	BGR 2017	BGR	Bionod2012	L'Atalante	4358		German license area	Epibenthic Sled (EB)	09/04/2012	4	2012	10:44	12:26	BGR_6686	#43EBS	11.8035882	-117.5343451				2163m trawling distance		2163m trawling distance		Senckenberg, DZMB				75	macro					Annika Janssen												Arthropoda	Ostracoda
2667	BGR 2017	BGR	Bionod2012	L'Atalante	4358		German license area	Epibenthic Sled (EB)	09/04/2012	4	2012	10:44	12:26	BGR_6685	#43EBS	11.8035882	-117.5343451				2163m trawling distance		2163m trawling distance		Senckenberg, DZMB				3	macro					Annika Janssen												Priapulida
2666	BGR 2017	BGR	Bionod2012	L'Atalante	4358		German license area	Epibenthic Sled (EB)	09/04/2012	4	2012	10:44	12:26	BGR_6684	#43EBS	11.8035882	-117.5343451				2163m trawling distance		2163m trawling distance		Senckenberg, DZMB				6	macro					Annika Janssen												Sipunculida
2665	BGR 2017	BGR	Bionod2012	L'Atalante	4358		German license area	Epibenthic Sled (EB)	09/04/2012	4	2012	10:44	12:26	BGR_6683	#43EBS	11.8035882	-117.5343451				2163m trawling distance		2163m trawling distance		Senckenberg, DZMB				534	macro					Annika Janssen												Annelida	Polychaeta
2664	BGR 2017	BGR	Bionod2012	L'Atalante	4358		German license area	Epibenthic Sled (EB)	09/04/2012	4	2012	10:44	12:26	BGR_6682	#43EBS	11.8035882	-117.5343451				2163m trawling distance		2163m trawling distance		Senckenberg, DZMB				1	macro					Annika Janssen												Mollusca	Polyplacophora
2663	BGR 2017	BGR	Bionod2012	L'Atalante	4358		German license area	Epibenthic Sled (EB)	09/04/2012	4	2012	10:44	12:26	BGR_6681	#43EBS	11.8035882	-117.5343451				2163m trawling distance		2163m trawling distance		Senckenberg, DZMB				4	macro					Annika Janssen												Mollusca	Aplacophora
2662	BGR 2017	BGR	Bionod2012	L'Atalante	4358		German license area	Epibenthic Sled (EB)	09/04/2012	4	2012	10:44	12:26	BGR_6680	#43EBS	11.8035882	-117.5343451				2163m trawling distance		2163m trawling distance		Senckenberg, DZMB				6	macro					Annika Janssen												Mollusca	Gastropoda
2661	BGR 2017	BGR	Bionod2012	L'Atalante	4358		German license area	Epibenthic Sled (EB)	09/04/2012	4	2012	10:44	12:26	BGR_6679	#43EBS	11.8035882	-117.5343451				2163m trawling distance		2163m trawling distance		Senckenberg, DZMB				57	macro					Annika Janssen												Mollusca	Bivalvia
2660	BGR 2017	BGR	Bionod2012	L'Atalante	4358		German license area	Epibenthic Sled (EB)	09/04/2012	4	2012	10:44	12:26	BGR_6678	#43EBS	11.8035882	-117.5343451				2163m trawling distance		2163m trawling distance		Senckenberg, DZMB				17	macro					Annika Janssen												Nematoda
2659	BGR 2017	BGR	Bionod2012	L'Atalante	4358		German license area	Epibenthic Sled (EB)	09/04/2012	4	2012	10:44	12:26	BGR_6677	#43EBS	11.8035882	-117.5343451				2163m trawling distance		2163m trawling distance		Senckenberg, DZMB				1	macro					Annika Janssen												Cnidaria
2658	BGR 2017	BGR	Bionod2012	L'Atalante	4358		German license area	Epibenthic Sled (EB)	09/04/2012	4	2012	10:44	12:26	BGR_6676	#43EBS	11.8035882	-117.5343451				2163m trawling distance		2163m trawling distance		Senckenberg, DZMB				not counted	macro					Annika Janssen												Tentaculata	Bryozoa
2655	BGR 2017	BGR	Bionod2012	L'Atalante	4358		German license area	Epibenthic Sled (EB)	09/04/2012	4	2012	10:44	12:26	BGR_6673	#43EBS	11.8035882	-117.5343451				2163m trawling distance		2163m trawling distance		Senckenberg, DZMB				not counted	macro					Annika Janssen												Porifera
2654	BGR 2017	BGR	Bionod2012	L'Atalante	4358		German license area	Epibenthic Sled (EB)	09/04/2012	4	2012	10:44	12:26	BGR_6672	#43EBS	11.8035882	-117.5343451				2163m trawling distance		2163m trawling distance		Senckenberg, DZMB				1	macro					Stefanie Kaiser, Nils Brenke	NB-Iso283								KJ736165	Annika Janssen	Cytochrom Oxidase Subunit 1	Arthropoda	Malacostraca	Isopoda
2653	BGR 2017	BGR	Bionod2012	L'Atalante	4358		German license area	Epibenthic Sled (EB)	09/04/2012	4	2012	10:44	12:26	BGR_6671	#43EBS	11.8035882	-117.5343451				2163m trawling distance		2163m trawling distance		Senckenberg, DZMB				1	macro					Stefanie Kaiser, Nils Brenke	NB-Iso280								KJ736164	Annika Janssen	Cytochrom Oxidase Subunit 1	Arthropoda	Malacostraca	Isopoda
2652	BGR 2017	BGR	Bionod2012	L'Atalante	4358		German license area	Epibenthic Sled (EB)	09/04/2012	4	2012	10:44	12:26	BGR_6670	#43EBS	11.8035882	-117.5343451				2163m trawling distance		2163m trawling distance		Senckenberg, DZMB				1	macro					Stefanie Kaiser, Nils Brenke	NB-Iso273								KJ736163	Annika Janssen	Cytochrom Oxidase Subunit 1	Arthropoda	Malacostraca	Isopoda
2651	BGR 2017	BGR	Bionod2012	L'Atalante	4358		German license area	Epibenthic Sled (EB)	09/04/2012	4	2012	10:44	12:26	BGR_6669	#43EBS	11.8035882	-117.5343451				2163m trawling distance		2163m trawling distance		Senckenberg, DZMB				1	macro					Stefanie Kaiser, Nils Brenke	NB-Iso279								KJ736160	Annika Janssen	Cytochrom Oxidase Subunit 1	Arthropoda	Malacostraca	Isopoda
2650	BGR 2017	BGR	Bionod2012	L'Atalante	4358		German license area	Epibenthic Sled (EB)	09/04/2012	4	2012	10:44	12:26	BGR_6668	#43EBS	11.8035882	-117.5343451				2163m trawling distance		2163m trawling distance		Senckenberg, DZMB				1	macro					Stefanie Kaiser, Nils Brenke	NB-Iso282								KJ736159	Annika Janssen	Cytochrom Oxidase Subunit 1	Arthropoda	Malacostraca	Isopoda
2649	BGR 2017	BGR	Bionod2012	L'Atalante	4358		German license area	Epibenthic Sled (EB)	09/04/2012	4	2012	10:44	12:26	BGR_6667	#43EBS	11.8035882	-117.5343451				2163m trawling distance		2163m trawling distance		Senckenberg, DZMB				1	macro					Stefanie Kaiser, Nils Brenke	NB-Iso337								KJ736158	Annika Janssen	Cytochrom Oxidase Subunit 1	Arthropoda	Malacostraca	Isopoda
2648	BGR 2017	BGR	Bionod2012	L'Atalante	4358		German license area	Epibenthic Sled (EB)	09/04/2012	4	2012	10:44	12:26	BGR_6666	#43EBS	11.8035882	-117.5343451				2163m trawling distance		2163m trawling distance		Senckenberg, DZMB				1	macro					Stefanie Kaiser, Nils Brenke	NB-Iso339								KJ736157	Annika Janssen	Cytochrom Oxidase Subunit 1	Arthropoda	Malacostraca	Isopoda
2647	BGR 2017	BGR	Bionod2012	L'Atalante	4358		German license area	Epibenthic Sled (EB)	09/04/2012	4	2012	10:44	12:26	BGR_6665	#43EBS	11.8035882	-117.5343451				2163m trawling distance		2163m trawling distance		Senckenberg, DZMB				1	macro					Stefanie Kaiser, Nils Brenke	NB-Iso276								KJ736153	Annika Janssen	Cytochrom Oxidase Subunit 1	Arthropoda	Malacostraca	Isopoda
2646	BGR 2017	BGR	Bionod2012	L'Atalante	4358		German license area	Epibenthic Sled (EB)	09/04/2012	4	2012	10:44	12:26	BGR_6664	#43EBS	11.8035882	-117.5343451				2163m trawling distance		2163m trawling distance		Senckenberg, DZMB				1	macro					Stefanie Kaiser, Nils Brenke	NB-Iso356								KJ736141	Annika Janssen	Cytochrom Oxidase Subunit 1	Arthropoda	Malacostraca	Isopoda
2645	BGR 2017	BGR	Bionod2012	L'Atalante	4358		German license area	Epibenthic Sled (EB)	09/04/2012	4	2012	10:44	12:26	BGR_6663	#43EBS	11.8035882	-117.5343451				2163m trawling distance		2163m trawling distance		Senckenberg, DZMB				1	macro					Stefanie Kaiser, Nils Brenke	NB-Iso354								KJ736121	Annika Janssen	Cytochrom Oxidase Subunit 1	Arthropoda	Malacostraca	Isopoda
2644	BGR 2017	BGR	Bionod2012	L'Atalante	4358		German license area	Epibenthic Sled (EB)	09/04/2012	4	2012	10:44	12:26	BGR_6662	#43EBS	11.8035882	-117.5343451				2163m trawling distance		2163m trawling distance		Senckenberg, DZMB				1	macro					Stefanie Kaiser, Nils Brenke	NB-Iso353								KJ736120	Annika Janssen	Cytochrom Oxidase Subunit 1	Arthropoda	Malacostraca	Isopoda
2643	BGR 2017	BGR	Bionod2012	L'Atalante	4358		German license area	Epibenthic Sled (EB)	09/04/2012	4	2012	10:44	12:26	BGR_6661	#43EBS	11.8035882	-117.5343451				2163m trawling distance		2163m trawling distance		Senckenberg, DZMB				1	macro					Stefanie Kaiser, Nils Brenke	NB-Iso425								KJ736116	Annika Janssen	Cytochrom Oxidase Subunit 1	Arthropoda	Malacostraca	Isopoda
2642	BGR 2017	BGR	Bionod2012	L'Atalante	4358		German license area	Epibenthic Sled (EB)	09/04/2012	4	2012	10:44	12:26	BGR_6660	#43EBS	11.8035882	-117.5343451				2163m trawling distance		2163m trawling distance		Senckenberg, DZMB				1	macro					Stefanie Kaiser, Nils Brenke	NB-Iso330								KJ736103	Annika Janssen	Cytochrom Oxidase Subunit 1	Arthropoda	Malacostraca	Isopoda
2641	BGR 2017	BGR	Bionod2012	L'Atalante	4358		German license area	Epibenthic Sled (EB)	09/04/2012	4	2012	10:44	12:26	BGR_6659	#43EBS	11.8035882	-117.5343451				2163m trawling distance		2163m trawling distance		Senckenberg, DZMB				1	macro					Stefanie Kaiser, Nils Brenke	NB-Iso290								KJ736102	Annika Janssen	Cytochrom Oxidase Subunit 1	Arthropoda	Malacostraca	Isopoda
2640	BGR 2017	BGR	Bionod2012	L'Atalante	4358		German license area	Epibenthic Sled (EB)	09/04/2012	4	2012	10:44	12:26	BGR_6658	#43EBS	11.8035882	-117.5343451				2163m trawling distance		2163m trawling distance		Senckenberg, DZMB				1	macro					Stefanie Kaiser, Nils Brenke	NB-Iso285								KJ736098	Annika Janssen	Cytochrom Oxidase Subunit 1	Arthropoda	Malacostraca	Isopoda
2639	BGR 2017	BGR	Bionod2012	L'Atalante	4358		German license area	Epibenthic Sled (EB)	09/04/2012	4	2012	10:44	12:26	BGR_6657	#43EBS	11.8035882	-117.5343451				2163m trawling distance		2163m trawling distance		Senckenberg, DZMB				1	macro					Stefanie Kaiser, Nils Brenke	NB-Iso284								KJ736097	Annika Janssen	Cytochrom Oxidase Subunit 1	Arthropoda	Malacostraca	Isopoda
2638	BGR 2017	BGR	Bionod2012	L'Atalante	4358		German license area	Epibenthic Sled (EB)	09/04/2012	4	2012	10:44	12:26	BGR_6656	#43EBS	11.8035882	-117.5343451				2163m trawling distance		2163m trawling distance		Senckenberg, DZMB				1	macro					Stefanie Kaiser, Nils Brenke	NB-Iso348								KJ736096	Annika Janssen	Cytochrom Oxidase Subunit 1	Arthropoda	Malacostraca	Isopoda
2637	BGR 2017	BGR	Bionod2012	L'Atalante	4358		German license area	Epibenthic Sled (EB)	09/04/2012	4	2012	10:44	12:26	BGR_6655	#43EBS	11.8035882	-117.5343451				2163m trawling distance		2163m trawling distance		Senckenberg, DZMB				1	macro					Stefanie Kaiser, Nils Brenke	NB-Iso355								KJ736092	Annika Janssen	Cytochrom Oxidase Subunit 1	Arthropoda	Malacostraca	Isopoda
2636	BGR 2017	BGR	Bionod2012	L'Atalante	4358		German license area	Epibenthic Sled (EB)	09/04/2012	4	2012	10:44	12:26	BGR_6654	#43EBS	11.8035882	-117.5343451				2163m trawling distance		2163m trawling distance		Senckenberg, DZMB				1	macro					Stefanie Kaiser, Nils Brenke	NB-Iso344								KJ736090	Annika Janssen	Cytochrom Oxidase Subunit 1	Arthropoda	Malacostraca	Isopoda
2635	BGR 2017	BGR	Bionod2012	L'Atalante	4358		German license area	Epibenthic Sled (EB)	09/04/2012	4	2012	10:44	12:26	BGR_6653	#43EBS	11.8035882	-117.5343451				2163m trawling distance		2163m trawling distance		Senckenberg, DZMB				1	macro					Stefanie Kaiser, Nils Brenke	NB-Iso341								KJ736085	Annika Janssen	Cytochrom Oxidase Subunit 1	Arthropoda	Malacostraca	Isopoda
2634	BGR 2017	BGR	Bionod2012	L'Atalante	4358		German license area	Epibenthic Sled (EB)	09/04/2012	4	2012	10:44	12:26	BGR_6652	#43EBS	11.8035882	-117.5343451				2163m trawling distance		2163m trawling distance		Senckenberg, DZMB				1	macro					Stefanie Kaiser, Nils Brenke	NB-Iso347								KJ736084	Annika Janssen	Cytochrom Oxidase Subunit 1	Arthropoda	Malacostraca	Isopoda
2633	BGR 2017	BGR	Bionod2012	L'Atalante	4358		German license area	Epibenthic Sled (EB)	09/04/2012	4	2012	10:44	12:26	BGR_6651	#43EBS	11.8035882	-117.5343451				2163m trawling distance		2163m trawling distance		Senckenberg, DZMB				1	macro					Stefanie Kaiser, Nils Brenke	NB-Iso345								KJ736083	Annika Janssen	Cytochrom Oxidase Subunit 1	Arthropoda	Malacostraca	Isopoda
2632	BGR 2017	BGR	Bionod2012	L'Atalante	4358		German license area	Epibenthic Sled (EB)	09/04/2012	4	2012	10:44	12:26	BGR_6650	#43EBS	11.8035882	-117.5343451				2163m trawling distance		2163m trawling distance		Senckenberg, DZMB				1	macro					Stefanie Kaiser, Nils Brenke	NB-Iso343								KJ736082	Annika Janssen	Cytochrom Oxidase Subunit 1	Arthropoda	Malacostraca	Isopoda
2631	BGR 2017	BGR	Bionod2012	L'Atalante	4358		German license area	Epibenthic Sled (EB)	09/04/2012	4	2012	10:44	12:26	BGR_6649	#43EBS	11.8035882	-117.5343451				2163m trawling distance		2163m trawling distance		Senckenberg, DZMB				1	macro					Stefanie Kaiser, Nils Brenke	NB-Iso405								KJ736056	Annika Janssen	Cytochrom Oxidase Subunit 1	Arthropoda	Malacostraca	Isopoda
2630	BGR 2017	BGR	Bionod2012	L'Atalante	4358		German license area	Epibenthic Sled (EB)	09/04/2012	4	2012	10:44	12:26	BGR_6648	#43EBS	11.8035882	-117.5343451				2163m trawling distance		2163m trawling distance		Senckenberg, DZMB				1	macro					Stefanie Kaiser, Nils Brenke	NB-Iso310								KJ736055	Annika Janssen	Cytochrom Oxidase Subunit 1	Arthropoda	Malacostraca	Isopoda
2629	BGR 2017	BGR	Bionod2012	L'Atalante	4358		German license area	Epibenthic Sled (EB)	09/04/2012	4	2012	10:44	12:26	BGR_6647	#43EBS	11.8035882	-117.5343451				2163m trawling distance		2163m trawling distance		Senckenberg, DZMB				1	macro					Stefanie Kaiser, Nils Brenke	NB-Iso303								KJ736054	Annika Janssen	Cytochrom Oxidase Subunit 1	Arthropoda	Malacostraca	Isopoda
2628	BGR 2017	BGR	Bionod2012	L'Atalante	4358		German license area	Epibenthic Sled (EB)	09/04/2012	4	2012	10:44	12:26	BGR_6646	#43EBS	11.8035882	-117.5343451				2163m trawling distance		2163m trawling distance		Senckenberg, DZMB				1	macro					Stefanie Kaiser, Nils Brenke	NB-Iso307								KJ736053	Annika Janssen	Cytochrom Oxidase Subunit 1	Arthropoda	Malacostraca	Isopoda
2627	BGR 2017	BGR	Bionod2012	L'Atalante	4358		German license area	Epibenthic Sled (EB)	09/04/2012	4	2012	10:44	12:26	BGR_6645	#43EBS	11.8035882	-117.5343451				2163m trawling distance		2163m trawling distance		Senckenberg, DZMB				1	macro					Stefanie Kaiser, Nils Brenke	NB-Iso281								KJ736052	Annika Janssen	Cytochrom Oxidase Subunit 1	Arthropoda	Malacostraca	Isopoda
2626	BGR 2017	BGR	Bionod2012	L'Atalante	4358		German license area	Epibenthic Sled (EB)	09/04/2012	4	2012	10:44	12:26	BGR_6644	#43EBS	11.8035882	-117.5343451				2163m trawling distance		2163m trawling distance		Senckenberg, DZMB				1	macro					Stefanie Kaiser, Nils Brenke	NB-Iso406								KJ736048	Annika Janssen	Cytochrom Oxidase Subunit 1	Arthropoda	Malacostraca	Isopoda
2625	BGR 2017	BGR	Bionod2012	L'Atalante	4358		German license area	Epibenthic Sled (EB)	09/04/2012	4	2012	10:44	12:26	BGR_6643	#43EBS	11.8035882	-117.5343451				2163m trawling distance		2163m trawling distance		Senckenberg, DZMB				1	macro					Stefanie Kaiser, Nils Brenke	NB-Iso396								KJ736047	Annika Janssen	Cytochrom Oxidase Subunit 1	Arthropoda	Malacostraca	Isopoda
2624	BGR 2017	BGR	Bionod2012	L'Atalante	4358		German license area	Epibenthic Sled (EB)	09/04/2012	4	2012	10:44	12:26	BGR_6642	#43EBS	11.8035882	-117.5343451				2163m trawling distance		2163m trawling distance		Senckenberg, DZMB				1	macro					Stefanie Kaiser, Nils Brenke	NB-Iso386								KJ736034	Annika Janssen	Cytochrom Oxidase Subunit 1	Arthropoda	Malacostraca	Isopoda
2623	BGR 2017	BGR	Bionod2012	L'Atalante	4358		German license area	Epibenthic Sled (EB)	09/04/2012	4	2012	10:44	12:26	BGR_6641	#43EBS	11.8035882	-117.5343451				2163m trawling distance		2163m trawling distance		Senckenberg, DZMB				1	macro					Stefanie Kaiser, Nils Brenke	NB-Iso380								KJ736026	Annika Janssen	Cytochrom Oxidase Subunit 1	Arthropoda	Malacostraca	Isopoda
2622	BGR 2017	BGR	Bionod2012	L'Atalante	4358		German license area	Epibenthic Sled (EB)	09/04/2012	4	2012	10:44	12:26	BGR_6640	#43EBS	11.8035882	-117.5343451				2163m trawling distance		2163m trawling distance		Senckenberg, DZMB				1	macro					Stefanie Kaiser, Nils Brenke	NB-Iso397								KJ736018	Annika Janssen	Cytochrom Oxidase Subunit 1	Arthropoda	Malacostraca	Isopoda
2621	BGR 2017	BGR	Bionod2012	L'Atalante	4358		German license area	Epibenthic Sled (EB)	09/04/2012	4	2012	10:44	12:26	BGR_6639	#43EBS	11.8035882	-117.5343451				2163m trawling distance		2163m trawling distance		Senckenberg, DZMB				1	macro					Karin Meißner	NB-Po356								KJ736714	Annika Janssen	Cytochrom Oxidase Subunit 1	Annelida	Polychaeta
2620	BGR 2017	BGR	Bionod2012	L'Atalante	4358		German license area	Epibenthic Sled (EB)	09/04/2012	4	2012	10:44	12:26	BGR_6638	#43EBS	11.8035882	-117.5343451				2163m trawling distance		2163m trawling distance		Senckenberg, DZMB				1	macro					Karin Meißner	NB-Po287								KJ736713	Annika Janssen	Cytochrom Oxidase Subunit 1	Annelida	Polychaeta
2619	BGR 2017	BGR	Bionod2012	L'Atalante	4358		German license area	Epibenthic Sled (EB)	09/04/2012	4	2012	10:44	12:26	BGR_6637	#43EBS	11.8035882	-117.5343451				2163m trawling distance		2163m trawling distance		Senckenberg, DZMB				1	macro					Karin Meißner	NB-Po300								KJ736670	Annika Janssen	Cytochrom Oxidase Subunit 1	Annelida	Polychaeta
2618	BGR 2017	BGR	Bionod2012	L'Atalante	4358		German license area	Epibenthic Sled (EB)	09/04/2012	4	2012	10:44	12:26	BGR_6636	#43EBS	11.8035882	-117.5343451				2163m trawling distance		2163m trawling distance		Senckenberg, DZMB				1	macro					Karin Meißner	NB-Po301								KJ736658	Annika Janssen	Cytochrom Oxidase Subunit 1	Annelida	Polychaeta	Spionida
2617	BGR 2017	BGR	Bionod2012	L'Atalante	4358		German license area	Epibenthic Sled (EB)	09/04/2012	4	2012	10:44	12:26	BGR_6635	#43EBS	11.8035882	-117.5343451				2163m trawling distance		2163m trawling distance		Senckenberg, DZMB				1	macro					Karin Meißner	NB-Po291								KJ736656	Annika Janssen	Cytochrom Oxidase Subunit 1	Annelida	Polychaeta
2616	BGR 2017	BGR	Bionod2012	L'Atalante	4358		German license area	Epibenthic Sled (EB)	09/04/2012	4	2012	10:44	12:26	BGR_6634	#43EBS	11.8035882	-117.5343451				2163m trawling distance		2163m trawling distance		Senckenberg, DZMB				1	macro					Karin Meißner	NB-Po333								KJ736649	Annika Janssen	Cytochrom Oxidase Subunit 1	Annelida	Polychaeta
2615	BGR 2017	BGR	Bionod2012	L'Atalante	4358		German license area	Epibenthic Sled (EB)	09/04/2012	4	2012	10:44	12:26	BGR_6633	#43EBS	11.8035882	-117.5343451				2163m trawling distance		2163m trawling distance		Senckenberg, DZMB				1	macro					Karin Meißner	NB-Po347								KJ736642	Annika Janssen	Cytochrom Oxidase Subunit 1	Annelida	Polychaeta	Terebellida
2614	BGR 2017	BGR	Bionod2012	L'Atalante	4358		German license area	Epibenthic Sled (EB)	09/04/2012	4	2012	10:44	12:26	BGR_6632	#43EBS	11.8035882	-117.5343451				2163m trawling distance		2163m trawling distance		Senckenberg, DZMB				1	macro					Karin Meißner	NB-Po346								KJ736640	Annika Janssen	Cytochrom Oxidase Subunit 1	Annelida	Polychaeta	Terebellida
2613	BGR 2017	BGR	Bionod2012	L'Atalante	4358		German license area	Epibenthic Sled (EB)	09/04/2012	4	2012	10:44	12:26	BGR_6631	#43EBS	11.8035882	-117.5343451				2163m trawling distance		2163m trawling distance		Senckenberg, DZMB				1	macro					Karin Meißner	NB-Po351								KJ736633	Annika Janssen	Cytochrom Oxidase Subunit 1	Annelida	Polychaeta
2612	BGR 2017	BGR	Bionod2012	L'Atalante	4358		German license area	Epibenthic Sled (EB)	09/04/2012	4	2012	10:44	12:26	BGR_6630	#43EBS	11.8035882	-117.5343451				2163m trawling distance		2163m trawling distance		Senckenberg, DZMB				1	macro					Karin Meißner	NB-Po350								KJ736627	Annika Janssen	Cytochrom Oxidase Subunit 1	Annelida	Polychaeta
2611	BGR 2017	BGR	Bionod2012	L'Atalante	4358		German license area	Epibenthic Sled (EB)	09/04/2012	4	2012	10:44	12:26	BGR_6629	#43EBS	11.8035882	-117.5343451				2163m trawling distance		2163m trawling distance		Senckenberg, DZMB				1	macro					Karin Meißner	NB-Po297								KJ736617	Annika Janssen	Cytochrom Oxidase Subunit 1	Annelida	Polychaeta
2610	BGR 2017	BGR	Bionod2012	L'Atalante	4358		German license area	Epibenthic Sled (EB)	09/04/2012	4	2012	10:44	12:26	BGR_6628	#43EBS	11.8035882	-117.5343451				2163m trawling distance		2163m trawling distance		Senckenberg, DZMB				1	macro					Karin Meißner	NB-Po296								KJ736616	Annika Janssen	Cytochrom Oxidase Subunit 1	Annelida	Polychaeta
2609	BGR 2017	BGR	Bionod2012	L'Atalante	4358		German license area	Epibenthic Sled (EB)	09/04/2012	4	2012	10:44	12:26	BGR_6627	#43EBS	11.8035882	-117.5343451				2163m trawling distance		2163m trawling distance		Senckenberg, DZMB				1	macro					Karin Meißner	NB-Po290								KJ736594	Annika Janssen	Cytochrom Oxidase Subunit 1	Annelida	Polychaeta	Phyllodocida
2608	BGR 2017	BGR	Bionod2012	L'Atalante	4358		German license area	Epibenthic Sled (EB)	09/04/2012	4	2012	10:44	12:26	BGR_6626	#43EBS	11.8035882	-117.5343451				2163m trawling distance		2163m trawling distance		Senckenberg, DZMB				1	macro					Karin Meißner	NB-Po289								KJ736592	Annika Janssen	Cytochrom Oxidase Subunit 1	Annelida	Polychaeta	Phyllodocida
2607	BGR 2017	BGR	Bionod2012	L'Atalante	4358		German license area	Epibenthic Sled (EB)	09/04/2012	4	2012	10:44	12:26	BGR_6625	#43EBS	11.8035882	-117.5343451				2163m trawling distance		2163m trawling distance		Senckenberg, DZMB				1	macro					Karin Meißner	NB-Po271								KJ736588	Annika Janssen	Cytochrom Oxidase Subunit 1	Annelida	Polychaeta	Opheliida
2606	BGR 2017	BGR	Bionod2012	L'Atalante	4358		German license area	Epibenthic Sled (EB)	09/04/2012	4	2012	10:44	12:26	BGR_6624	#43EBS	11.8035882	-117.5343451				2163m trawling distance		2163m trawling distance		Senckenberg, DZMB				1	macro					Karin Meißner	NB-Po307								KJ736558	Annika Janssen	Cytochrom Oxidase Subunit 1	Annelida	Polychaeta	Spionida
2605	BGR 2017	BGR	Bionod2012	L'Atalante	4358		German license area	Epibenthic Sled (EB)	09/04/2012	4	2012	10:44	12:26	BGR_6623	#43EBS	11.8035882	-117.5343451				2163m trawling distance		2163m trawling distance		Senckenberg, DZMB				1	macro					Karin Meißner	NB-Po266								KJ736532	Annika Janssen	Cytochrom Oxidase Subunit 1	Annelida	Polychaeta
2604	BGR 2017	BGR	Bionod2012	L'Atalante	4358		German license area	Epibenthic Sled (EB)	09/04/2012	4	2012	10:44	12:26	BGR_6622	#43EBS	11.8035882	-117.5343451				2163m trawling distance		2163m trawling distance		Senckenberg, DZMB				1	macro					Karin Meißner	NB-Po282								KJ736524	Annika Janssen	Cytochrom Oxidase Subunit 1	Annelida	Polychaeta
2603	BGR 2017	BGR	Bionod2012	L'Atalante	4358		German license area	Epibenthic Sled (EB)	09/04/2012	4	2012	10:44	12:26	BGR_6621	#43EBS	11.8035882	-117.5343451				2163m trawling distance		2163m trawling distance		Senckenberg, DZMB				1	macro					Karin Meißner	NB-Po295								KJ736511	Annika Janssen	Cytochrom Oxidase Subunit 1	Annelida	Polychaeta
2602	BGR 2017	BGR	Bionod2012	L'Atalante	4358		German license area	Epibenthic Sled (EB)	09/04/2012	4	2012	10:44	12:26	BGR_6620	#43EBS	11.8035882	-117.5343451				2163m trawling distance		2163m trawling distance		Senckenberg, DZMB				1	macro					Karin Meißner	NB-Po319								KJ736508	Annika Janssen	Cytochrom Oxidase Subunit 1	Annelida	Polychaeta	Spionida
2601	BGR 2017	BGR	Bionod2012	L'Atalante	4358		German license area	Epibenthic Sled (EB)	09/04/2012	4	2012	10:44	12:26	BGR_6619	#43EBS	11.8035882	-117.5343451				2163m trawling distance		2163m trawling distance		Senckenberg, DZMB				1	macro					Karin Meißner	NB-Po320								KJ736498	Annika Janssen	Cytochrom Oxidase Subunit 1	Annelida	Polychaeta	Spionida
2600	BGR 2017	BGR	Bionod2012	L'Atalante	4358		German license area	Epibenthic Sled (EB)	09/04/2012	4	2012	10:44	12:26	BGR_6618	#43EBS	11.8035882	-117.5343451				2163m trawling distance		2163m trawling distance		Senckenberg, DZMB				1	macro					Karin Meißner	NB-Po304								KJ736487	Annika Janssen	Cytochrom Oxidase Subunit 1	Annelida	Polychaeta
2599	BGR 2017	BGR	Bionod2012	L'Atalante	4358		German license area	Epibenthic Sled (EB)	09/04/2012	4	2012	10:44	12:26	BGR_6617	#43EBS	11.8035882	-117.5343451				2163m trawling distance		2163m trawling distance		Senckenberg, DZMB				1	macro					Karin Meißner	NB-Po342								KJ736475	Annika Janssen	Cytochrom Oxidase Subunit 1	Annelida	Polychaeta
2598	BGR 2017	BGR	Bionod2012	L'Atalante	4358		German license area	Epibenthic Sled (EB)	09/04/2012	4	2012	10:44	12:26	BGR_6616	#43EBS	11.8035882	-117.5343451				2163m trawling distance		2163m trawling distance		Senckenberg, DZMB				1	macro					Karin Meißner	NB-Po274								KJ736463	Annika Janssen	Cytochrom Oxidase Subunit 1	Annelida	Polychaeta
2597	BGR 2017	BGR	Bionod2012	L'Atalante	4358		German license area	Epibenthic Sled (EB)	09/04/2012	4	2012	10:44	12:26	BGR_6615	#43EBS	11.8035882	-117.5343451				2163m trawling distance		2163m trawling distance		Senckenberg, DZMB				1	macro					Karin Meißner	NB-Po288								KJ736449	Annika Janssen	Cytochrom Oxidase Subunit 1	Annelida	Polychaeta
2596	BGR 2017	BGR	Bionod2012	L'Atalante	4358		German license area	Epibenthic Sled (EB)	09/04/2012	4	2012	10:44	12:26	BGR_6614	#43EBS	11.8035882	-117.5343451				2163m trawling distance		2163m trawling distance		Senckenberg, DZMB				1	macro					Karin Meißner	NB-Po343								KJ736445	Annika Janssen	Cytochrom Oxidase Subunit 1	Annelida	Polychaeta
2595	BGR 2017	BGR	Bionod2012	L'Atalante	4358		German license area	Epibenthic Sled (EB)	09/04/2012	4	2012	10:44	12:26	BGR_6613	#43EBS	11.8035882	-117.5343451				2163m trawling distance		2163m trawling distance		Senckenberg, DZMB				1	macro					Karin Meißner	NB-Po293								KJ736442	Annika Janssen	Cytochrom Oxidase Subunit 1	Annelida	Polychaeta
2594	BGR 2017	BGR	Bionod2012	L'Atalante	4358		German license area	Epibenthic Sled (EB)	09/04/2012	4	2012	10:44	12:26	BGR_6612	#43EBS	11.8035882	-117.5343451				2163m trawling distance		2163m trawling distance		Senckenberg, DZMB				1	macro					Karin Meißner	NB-Po345								KJ736440	Annika Janssen	Cytochrom Oxidase Subunit 1	Annelida	Polychaeta
2593	BGR 2017	BGR	Bionod2012	L'Atalante	4358		German license area	Epibenthic Sled (EB)	09/04/2012	4	2012	10:44	12:26	BGR_6611	#43EBS	11.8035882	-117.5343451				2163m trawling distance		2163m trawling distance		Senckenberg, DZMB				1	macro					Karin Meißner	NB-Po344								KJ736433	Annika Janssen	Cytochrom Oxidase Subunit 1	Annelida	Polychaeta
2592	BGR 2017	BGR	Bionod2012	L'Atalante	4358		German license area	Epibenthic Sled (EB)	09/04/2012	4	2012	10:44	12:26	BGR_6610	#43EBS	11.8035882	-117.5343451				2163m trawling distance		2163m trawling distance		Senckenberg, DZMB				1	macro					Karin Meißner	NB-Po340								KJ736414	Annika Janssen	Cytochrom Oxidase Subunit 1	Annelida	Polychaeta
2591	BGR 2017	BGR	Bionod2012	L'Atalante	4358		German license area	Epibenthic Sled (EB)	09/04/2012	4	2012	10:44	12:26	BGR_6609	#43EBS	11.8035882	-117.5343451				2163m trawling distance		2163m trawling distance		Senckenberg, DZMB				1	macro					Karin Meißner	NB-Po339								KJ736413	Annika Janssen	Cytochrom Oxidase Subunit 1	Annelida	Polychaeta
2590	BGR 2017	BGR	Bionod2012	L'Atalante	4358		German license area	Epibenthic Sled (EB)	09/04/2012	4	2012	10:44	12:26	BGR_6608	#43EBS	11.8035882	-117.5343451				2163m trawling distance		2163m trawling distance		Senckenberg, DZMB				1	macro					Karin Meißner	NB-Po279								KJ736403	Annika Janssen	Cytochrom Oxidase Subunit 1	Annelida	Polychaeta	Opheliida
2589	BGR 2017	BGR	Bionod2012	L'Atalante	4358		German license area	Epibenthic Sled (EB)	09/04/2012	4	2012	10:44	12:26	BGR_6607	#43EBS	11.8035882	-117.5343451				2163m trawling distance		2163m trawling distance		Senckenberg, DZMB				1	macro					Karin Meißner	NB-Po278								KJ736371	Annika Janssen	Cytochrom Oxidase Subunit 1	Annelida	Polychaeta	Opheliida
2588	BGR 2017	BGR	Bionod2012	L'Atalante	4358		German license area	Epibenthic Sled (EB)	09/04/2012	4	2012	10:44	12:26	BGR_6606	#43EBS	11.8035882	-117.5343451				2163m trawling distance		2163m trawling distance		Senckenberg, DZMB				1	macro					Karin Meißner	NB-Po357								KJ736354	Annika Janssen	Cytochrom Oxidase Subunit 1	Annelida	Polychaeta
2587	BGR 2017	BGR	Bionod2012	L'Atalante	4358		German license area	Epibenthic Sled (EB)	09/04/2012	4	2012	10:44	12:26	BGR_6605	#43EBS	11.8035882	-117.5343451				2163m trawling distance		2163m trawling distance		Senckenberg, DZMB				1	macro					Karin Meißner	NB-Po358								KJ736353	Annika Janssen	Cytochrom Oxidase Subunit 1	Annelida	Polychaeta
2586	BGR 2017	BGR	Bionod2012	L'Atalante	4358		German license area	Epibenthic Sled (EB)	09/04/2012	4	2012	10:44	12:26	BGR_6604	#43EBS	11.8035882	-117.5343451				2163m trawling distance		2163m trawling distance		Senckenberg, DZMB				1	macro					Karin Meißner	NB-Po308								KJ736332	Annika Janssen	Cytochrom Oxidase Subunit 1	Annelida	Polychaeta
2585	BGR 2017	BGR	Bionod2012	L'Atalante	4358		German license area	Epibenthic Sled (EB)	09/04/2012	4	2012	10:44	12:26	BGR_6603	#43EBS	11.8035882	-117.5343451				2163m trawling distance		2163m trawling distance		Senckenberg, DZMB				1	macro					Karin Meißner	NB-Po331								KJ736308	Annika Janssen	Cytochrom Oxidase Subunit 1	Annelida	Polychaeta
2584	BGR 2017	BGR	Bionod2012	L'Atalante	4358		German license area	Epibenthic Sled (EB)	09/04/2012	4	2012	10:44	12:26	BGR_6602	#43EBS	11.8035882	-117.5343451				2163m trawling distance		2163m trawling distance		Senckenberg, DZMB				1	macro					Karin Meißner	NB-Po284								KJ736298	Annika Janssen	Cytochrom Oxidase Subunit 1	Annelida	Polychaeta
2583	BGR 2017	BGR	Bionod2012	L'Atalante	4358		German license area	Epibenthic Sled (EB)	09/04/2012	4	2012	10:44	12:26	BGR_6601	#43EBS	11.8035882	-117.5343451				2163m trawling distance		2163m trawling distance		Senckenberg, DZMB				1	macro					Karin Meißner	NB-Po336								KJ736291	Annika Janssen	Cytochrom Oxidase Subunit 1	Annelida	Polychaeta
2582	BGR 2017	BGR	Bionod2012	L'Atalante	4358		German license area	Epibenthic Sled (EB)	09/04/2012	4	2012	10:44	12:26	BGR_6600	#43EBS	11.8035882	-117.5343451				2163m trawling distance		2163m trawling distance		Senckenberg, DZMB				1	macro					Karin Meißner	NB-Po348								KJ736279	Annika Janssen	Cytochrom Oxidase Subunit 1	Annelida	Polychaeta	Terebellida
2581	BGR 2017	BGR	Bionod2012	L'Atalante	4358		German license area	Epibenthic Sled (EB)	09/04/2012	4	2012	10:44	12:26	BGR_6599	#43EBS	11.8035882	-117.5343451				2163m trawling distance		2163m trawling distance		Senckenberg, DZMB				1	macro					Karin Meißner	NB-Po355								KJ736242	Annika Janssen	Cytochrom Oxidase Subunit 1	Annelida	Polychaeta
2580	BGR 2017	BGR	Bionod2012	L'Atalante	4358		German license area	Epibenthic Sled (EB)	09/04/2012	4	2012	10:44	12:26	BGR_6598	#43EBS	11.8035882	-117.5343451				2163m trawling distance		2163m trawling distance		Senckenberg, DZMB				1	macro					Karin Meißner	NB-Po321								KJ736239	Annika Janssen	Cytochrom Oxidase Subunit 1	Annelida	Polychaeta
2579	BGR 2017	BGR	Bionod2012	L'Atalante	4358		German license area	Epibenthic Sled (EB)	09/04/2012	4	2012	10:44	12:26	BGR_6597	#43EBS	11.8035882	-117.5343451				2163m trawling distance		2163m trawling distance		Senckenberg, DZMB				1	macro					Karin Meißner	NB-Po312								KJ736232	Annika Janssen	Cytochrom Oxidase Subunit 1	Annelida	Polychaeta
2578	BGR 2017	BGR	Bionod2012	L'Atalante	4358		German license area	Epibenthic Sled (EB)	09/04/2012	4	2012	10:44	12:26	BGR_6596	#43EBS	11.8035882	-117.5343451				2163m trawling distance		2163m trawling distance		Senckenberg, DZMB				1	macro					Karin Meißner	NB-Po341								KJ736228	Annika Janssen	Cytochrom Oxidase Subunit 1	Annelida	Polychaeta
2577	BGR 2017	BGR	Bionod2012	L'Atalante	4358		German license area	Epibenthic Sled (EB)	09/04/2012	4	2012	10:44	12:26	BGR_6595	#43EBS	11.8035882	-117.5343451				2163m trawling distance		2163m trawling distance		Senckenberg, DZMB				1	macro					Karin Meißner	NB-Po292								KJ736208	Annika Janssen	Cytochrom Oxidase Subunit 1	Annelida	Polychaeta
2576	BGR 2017	BGR	Bionod2012	L'Atalante	4358		German license area	Epibenthic Sled (EB)	09/04/2012	4	2012	10:44	12:26	BGR_6594	#43EBS	11.8035882	-117.5343451				2163m trawling distance		2163m trawling distance		Senckenberg, DZMB				1	macro					Karin Meißner	NB-Po305								KJ736181	Annika Janssen	Cytochrom Oxidase Subunit 1	Annelida	Polychaeta
2575	BGR 2017	BGR	Bionod2012	L'Atalante	4358		German license area	Epibenthic Sled (EB)	09/04/2012	4	2012	10:44	12:26	BGR_6593	#43EBS	11.8035882	-117.5343451				2163m trawling distance		2163m trawling distance		Senckenberg, DZMB				1	macro					Karin Meißner	NB-Po306								KJ736180	Annika Janssen	Cytochrom Oxidase Subunit 1	Annelida	Polychaeta
2574	BGR 2017	BGR	Bionod2012	L'Atalante	4133		German license area	Epibenthic Sled (EB)	07/04/2012	4	2012	08:18	09:34	BGR_6993	#33EBS	11.862434	-117.0528928				1917m trawling distance		1917m trawling distance;		Senckenberg, DZMB				10	macro					Annika Janssen												Chaetognatha
2573	BGR 2017	BGR	Bionod2012	L'Atalante	4133		German license area	Epibenthic Sled (EB)	07/04/2012	4	2012	08:18	09:34	BGR_6992	#33EBS	11.862434	-117.0528928				1917m trawling distance		1917m trawling distance;		Senckenberg, DZMB				75	macro					Annika Janssen												Echinodermata	Ophiuriodea
2572	BGR 2017	BGR	Bionod2012	L'Atalante	4133		German license area	Epibenthic Sled (EB)	07/04/2012	4	2012	08:18	09:34	BGR_6991	#33EBS	11.862434	-117.0528928				1917m trawling distance		1917m trawling distance;		Senckenberg, DZMB				2	macro					Annika Janssen												Echinodermata	Holothuroidea
2571	BGR 2017	BGR	Bionod2012	L'Atalante	4133		German license area	Epibenthic Sled (EB)	07/04/2012	4	2012	08:18	09:34	BGR_6990	#33EBS	11.862434	-117.0528928				1917m trawling distance		1917m trawling distance;		Senckenberg, DZMB				2	macro					Annika Janssen												Echinodermata	Asteroidea
2570	BGR 2017	BGR	Bionod2012	L'Atalante	4133		German license area	Epibenthic Sled (EB)	07/04/2012	4	2012	08:18	09:34	BGR_6989	#33EBS	11.862434	-117.0528928				1917m trawling distance		1917m trawling distance;		Senckenberg, DZMB				6	macro					Annika Janssen												Brachiopoda
2569	BGR 2017	BGR	Bionod2012	L'Atalante	4133		German license area	Epibenthic Sled (EB)	07/04/2012	4	2012	08:18	09:34	BGR_6988	#33EBS	11.862434	-117.0528928				1917m trawling distance		1917m trawling distance;		Senckenberg, DZMB				8	macro					Annika Janssen												Arthropoda	Malacostraca	Decapoda
2568	BGR 2017	BGR	Bionod2012	L'Atalante	4133		German license area	Epibenthic Sled (EB)	07/04/2012	4	2012	08:18	09:34	BGR_6987	#33EBS	11.862434	-117.0528928				1917m trawling distance		1917m trawling distance;		Senckenberg, DZMB				1	macro					Annika Janssen												Arthropoda	Malacostraca	Mysidacea
2567	BGR 2017	BGR	Bionod2012	L'Atalante	4133		German license area	Epibenthic Sled (EB)	07/04/2012	4	2012	08:18	09:34	BGR_6986	#33EBS	11.862434	-117.0528928				1917m trawling distance		1917m trawling distance;		Senckenberg, DZMB				66	macro					Annika Janssen												Arthropoda	Malacostraca	Cumacea
2566	BGR 2017	BGR	Bionod2012	L'Atalante	4133		German license area	Epibenthic Sled (EB)	07/04/2012	4	2012	08:18	09:34	BGR_6985	#33EBS	11.862434	-117.0528928				1917m trawling distance		1917m trawling distance;		Senckenberg, DZMB				321	macro					Annika Janssen												Arthropoda	Malacostraca	Tanaidacea
2565	BGR 2017	BGR	Bionod2012	L'Atalante	4133		German license area	Epibenthic Sled (EB)	07/04/2012	4	2012	08:18	09:34	BGR_6984	#33EBS	11.862434	-117.0528928				1917m trawling distance		1917m trawling distance;		Senckenberg, DZMB				368	macro					Annika Janssen												Arthropoda	Malacostraca	Isopoda
2564	BGR 2017	BGR	Bionod2012	L'Atalante	4133		German license area	Epibenthic Sled (EB)	07/04/2012	4	2012	08:18	09:34	BGR_6983	#33EBS	11.862434	-117.0528928				1917m trawling distance		1917m trawling distance;		Senckenberg, DZMB				147	macro					Annika Janssen												Arthropoda	Malacostraca	Amphipoda
2563	BGR 2017	BGR	Bionod2012	L'Atalante	4133		German license area	Epibenthic Sled (EB)	07/04/2012	4	2012	08:18	09:34	BGR_6982	#33EBS	11.862434	-117.0528928				1917m trawling distance		1917m trawling distance;		Senckenberg, DZMB				423	macro					Annika Janssen												Arthropoda	Copepoda
2562	BGR 2017	BGR	Bionod2012	L'Atalante	4133		German license area	Epibenthic Sled (EB)	07/04/2012	4	2012	08:18	09:34	BGR_6981	#33EBS	11.862434	-117.0528928				1917m trawling distance		1917m trawling distance;		Senckenberg, DZMB				50	macro					Annika Janssen												Arthropoda	Ostracoda
2561	BGR 2017	BGR	Bionod2012	L'Atalante	4133		German license area	Epibenthic Sled (EB)	07/04/2012	4	2012	08:18	09:34	BGR_6980	#33EBS	11.862434	-117.0528928				1917m trawling distance		1917m trawling distance;		Senckenberg, DZMB				2	macro					Annika Janssen												Echiura
2560	BGR 2017	BGR	Bionod2012	L'Atalante	4133		German license area	Epibenthic Sled (EB)	07/04/2012	4	2012	08:18	09:34	BGR_6979	#33EBS	11.862434	-117.0528928				1917m trawling distance		1917m trawling distance;		Senckenberg, DZMB				8	macro					Annika Janssen												Sipunculida
2559	BGR 2017	BGR	Bionod2012	L'Atalante	4133		German license area	Epibenthic Sled (EB)	07/04/2012	4	2012	08:18	09:34	BGR_6978	#33EBS	11.862434	-117.0528928				1917m trawling distance		1917m trawling distance;		Senckenberg, DZMB				785	macro					Annika Janssen												Annelida	Polychaeta
2558	BGR 2017	BGR	Bionod2012	L'Atalante	4133		German license area	Epibenthic Sled (EB)	07/04/2012	4	2012	08:18	09:34	BGR_6977	#33EBS	11.862434	-117.0528928				1917m trawling distance		1917m trawling distance;		Senckenberg, DZMB				4	macro					Annika Janssen													Aplacophora
2557	BGR 2017	BGR	Bionod2012	L'Atalante	4133		German license area	Epibenthic Sled (EB)	07/04/2012	4	2012	08:18	09:34	BGR_6976	#33EBS	11.862434	-117.0528928				1917m trawling distance		1917m trawling distance;		Senckenberg, DZMB				4	macro					Annika Janssen													Gastropoda
2556	BGR 2017	BGR	Bionod2012	L'Atalante	4133		German license area	Epibenthic Sled (EB)	07/04/2012	4	2012	08:18	09:34	BGR_6975	#33EBS	11.862434	-117.0528928				1917m trawling distance		1917m trawling distance;		Senckenberg, DZMB				97	macro					Annika Janssen												Mollusca	Bivalvia
2555	BGR 2017	BGR	Bionod2012	L'Atalante	4133		German license area	Epibenthic Sled (EB)	07/04/2012	4	2012	08:18	09:34	BGR_6974	#33EBS	11.862434	-117.0528928				1917m trawling distance		1917m trawling distance;		Senckenberg, DZMB				34	macro					Annika Janssen												Nematoda
2554	BGR 2017	BGR	Bionod2012	L'Atalante	4133		German license area	Epibenthic Sled (EB)	07/04/2012	4	2012	08:18	09:34	BGR_6973	#33EBS	11.862434	-117.0528928				1917m trawling distance		1917m trawling distance;		Senckenberg, DZMB				3	macro					Annika Janssen												Cnidaria
2553	BGR 2017	BGR	Bionod2012	L'Atalante	4133		German license area	Epibenthic Sled (EB)	07/04/2012	4	2012	08:18	09:34	BGR_6972	#33EBS	11.862434	-117.0528928				1917m trawling distance		1917m trawling distance;		Senckenberg, DZMB				not counted	macro					Annika Janssen												Tentaculata	Bryozoa
2550	BGR 2017	BGR	Bionod2012	L'Atalante	4133		German license area	Epibenthic Sled (EB)	07/04/2012	4	2012	08:18	09:34	BGR_6969	#33EBS	11.862434	-117.0528928				1917m trawling distance		1917m trawling distance;		Senckenberg, DZMB				not counted	macro					Annika Janssen												Porifera
2549	BGR 2017	BGR	Bionod2012	L'Atalante	4133		German license area	Epibenthic Sled (EB)	07/04/2012	4	2012	08:18	09:34	BGR_6968	#33EBS	11.862434	-117.0528928				1917m trawling distance		1917m trawling distance;		Senckenberg, DZMB				1	macro					Stefanie Kaiser, Nils Brenke	NB-Iso79								KJ736130	Annika Janssen	Cytochrom Oxidase Subunit 1	Arthropoda	Malacostraca	Isopoda
2548	BGR 2017	BGR	Bionod2012	L'Atalante	4133		German license area	Epibenthic Sled (EB)	07/04/2012	4	2012	08:18	09:34	BGR_6967	#33EBS	11.862434	-117.0528928				1917m trawling distance		1917m trawling distance;		Senckenberg, DZMB				1	macro					Stefanie Kaiser, Nils Brenke	NB-Iso78								KJ736127	Annika Janssen	Cytochrom Oxidase Subunit 1	Arthropoda	Malacostraca	Isopoda
2547	BGR 2017	BGR	Bionod2012	L'Atalante	4133		German license area	Epibenthic Sled (EB)	07/04/2012	4	2012	08:18	09:34	BGR_6966	#33EBS	11.862434	-117.0528928				1917m trawling distance		1917m trawling distance;		Senckenberg, DZMB				1	macro					Stefanie Kaiser, Nils Brenke	NB-Iso81								KJ736126	Annika Janssen	Cytochrom Oxidase Subunit 1	Arthropoda	Malacostraca	Isopoda
2546	BGR 2017	BGR	Bionod2012	L'Atalante	4133		German license area	Epibenthic Sled (EB)	07/04/2012	4	2012	08:18	09:34	BGR_6965	#33EBS	11.862434	-117.0528928				1917m trawling distance		1917m trawling distance;		Senckenberg, DZMB				1	macro					Stefanie Kaiser, Nils Brenke	NB-Iso71								KJ736114	Annika Janssen	Cytochrom Oxidase Subunit 1	Arthropoda	Malacostraca	Isopoda
2545	BGR 2017	BGR	Bionod2012	L'Atalante	4133		German license area	Epibenthic Sled (EB)	07/04/2012	4	2012	08:18	09:34	BGR_6964	#33EBS	11.862434	-117.0528928				1917m trawling distance		1917m trawling distance;		Senckenberg, DZMB				1	macro					Stefanie Kaiser, Nils Brenke	NB-Iso68								KJ736104	Annika Janssen	Cytochrom Oxidase Subunit 1	Arthropoda	Malacostraca	Isopoda
2544	BGR 2017	BGR	Bionod2012	L'Atalante	4133		German license area	Epibenthic Sled (EB)	07/04/2012	4	2012	08:18	09:34	BGR_6963	#33EBS	11.862434	-117.0528928				1917m trawling distance		1917m trawling distance;		Senckenberg, DZMB				1	macro					Stefanie Kaiser, Nils Brenke	NB-Iso70								KJ736101	Annika Janssen	Cytochrom Oxidase Subunit 1	Arthropoda	Malacostraca	Isopoda
2543	BGR 2017	BGR	Bionod2012	L'Atalante	4133		German license area	Epibenthic Sled (EB)	07/04/2012	4	2012	08:18	09:34	BGR_6962	#33EBS	11.862434	-117.0528928				1917m trawling distance		1917m trawling distance;		Senckenberg, DZMB				1	macro					Stefanie Kaiser, Nils Brenke	NB-Iso76								KJ736069	Annika Janssen	Cytochrom Oxidase Subunit 1	Arthropoda	Malacostraca	Isopoda
2542	BGR 2017	BGR	Bionod2012	L'Atalante	4133		German license area	Epibenthic Sled (EB)	07/04/2012	4	2012	08:18	09:34	BGR_6961	#33EBS	11.862434	-117.0528928				1917m trawling distance		1917m trawling distance;		Senckenberg, DZMB				1	macro					Stefanie Kaiser, Nils Brenke	NB-Iso75								KJ736066	Annika Janssen	Cytochrom Oxidase Subunit 1	Arthropoda	Malacostraca	Isopoda
2541	BGR 2017	BGR	Bionod2012	L'Atalante	4133		German license area	Epibenthic Sled (EB)	07/04/2012	4	2012	08:18	09:34	BGR_6960	#33EBS	11.862434	-117.0528928				1917m trawling distance		1917m trawling distance;		Senckenberg, DZMB				1	macro					Stefanie Kaiser, Nils Brenke	NB-Iso74								KJ736065	Annika Janssen	Cytochrom Oxidase Subunit 1	Arthropoda	Malacostraca	Isopoda
2540	BGR 2017	BGR	Bionod2012	L'Atalante	4133		German license area	Epibenthic Sled (EB)	07/04/2012	4	2012	08:18	09:34	BGR_6959	#33EBS	11.862434	-117.0528928				1917m trawling distance		1917m trawling distance;		Senckenberg, DZMB				1	macro					Stefanie Kaiser, Nils Brenke	NB-Iso89								KJ736040	Annika Janssen	Cytochrom Oxidase Subunit 1	Arthropoda	Malacostraca	Isopoda
2539	BGR 2017	BGR	Bionod2012	L'Atalante	4133		German license area	Epibenthic Sled (EB)	07/04/2012	4	2012	08:18	09:34	BGR_6958	#33EBS	11.862434	-117.0528928				1917m trawling distance		1917m trawling distance;		Senckenberg, DZMB				1	macro					Stefanie Kaiser, Nils Brenke	NB-Iso83								KJ736037	Annika Janssen	Cytochrom Oxidase Subunit 1	Arthropoda	Malacostraca	Isopoda
2538	BGR 2017	BGR	Bionod2012	L'Atalante	4133		German license area	Epibenthic Sled (EB)	07/04/2012	4	2012	08:18	09:34	BGR_6957	#33EBS	11.862434	-117.0528928				1917m trawling distance		1917m trawling distance;		Senckenberg, DZMB				1	macro					Stefanie Kaiser, Nils Brenke	NB-Iso82								KJ736036	Annika Janssen	Cytochrom Oxidase Subunit 1	Arthropoda	Malacostraca	Isopoda
2537	BGR 2017	BGR	Bionod2012	L'Atalante	4133		German license area	Epibenthic Sled (EB)	07/04/2012	4	2012	08:18	09:34	BGR_6956	#33EBS	11.862434	-117.0528928				1917m trawling distance		1917m trawling distance;		Senckenberg, DZMB				1	macro					Stefanie Kaiser, Nils Brenke	NB-Iso86								KJ736035	Annika Janssen	Cytochrom Oxidase Subunit 1	Arthropoda	Malacostraca	Isopoda
2536	BGR 2017	BGR	Bionod2012	L'Atalante	4133		German license area	Epibenthic Sled (EB)	07/04/2012	4	2012	08:18	09:34	BGR_6955	#33EBS	11.862434	-117.0528928				1917m trawling distance		1917m trawling distance;		Senckenberg, DZMB				1	macro					Stefanie Kaiser, Nils Brenke	NB-Iso90								KJ736032	Annika Janssen	Cytochrom Oxidase Subunit 1	Arthropoda	Malacostraca	Isopoda
2535	BGR 2017	BGR	Bionod2012	L'Atalante	4133		German license area	Epibenthic Sled (EB)	07/04/2012	4	2012	08:18	09:34	BGR_6954	#33EBS	11.862434	-117.0528928				1917m trawling distance		1917m trawling distance;		Senckenberg, DZMB				1	macro					Karin Meißner	NB-Iso87								KJ736019	Annika Janssen	Cytochrom Oxidase Subunit 1	Arthropoda	Malacostraca	Isopoda
2534	BGR 2017	BGR	Bionod2012	L'Atalante	4133		German license area	Epibenthic Sled (EB)	07/04/2012	4	2012	08:18	09:34	BGR_6953	#33EBS	11.862434	-117.0528928				1917m trawling distance		1917m trawling distance;		Senckenberg, DZMB				1	macro					Karin Meißner	NB-Po140								KJ736709	Annika Janssen	Cytochrom Oxidase Subunit 1	Annelida	Polychaeta
2533	BGR 2017	BGR	Bionod2012	L'Atalante	4133		German license area	Epibenthic Sled (EB)	07/04/2012	4	2012	08:18	09:34	BGR_6952	#33EBS	11.862434	-117.0528928				1917m trawling distance		1917m trawling distance;		Senckenberg, DZMB				1	macro					Karin Meißner	NB-Po367								KJ736696	Annika Janssen	Cytochrom Oxidase Subunit 1	Annelida	Polychaeta	Phyllodocida
2532	BGR 2017	BGR	Bionod2012	L'Atalante	4133		German license area	Epibenthic Sled (EB)	07/04/2012	4	2012	08:18	09:34	BGR_6951	#33EBS	11.862434	-117.0528928				1917m trawling distance		1917m trawling distance;		Senckenberg, DZMB				1	macro					Karin Meißner	NB-Po366								KJ736688	Annika Janssen	Cytochrom Oxidase Subunit 1	Annelida	Polychaeta	Phyllodocida
2531	BGR 2017	BGR	Bionod2012	L'Atalante	4133		German license area	Epibenthic Sled (EB)	07/04/2012	4	2012	08:18	09:34	BGR_6950	#33EBS	11.862434	-117.0528928				1917m trawling distance		1917m trawling distance;		Senckenberg, DZMB				1	macro					Karin Meißner	NB-Po379								KJ736671	Annika Janssen	Cytochrom Oxidase Subunit 1	Annelida	Polychaeta
2530	BGR 2017	BGR	Bionod2012	L'Atalante	4133		German license area	Epibenthic Sled (EB)	07/04/2012	4	2012	08:18	09:34	BGR_6949	#33EBS	11.862434	-117.0528928				1917m trawling distance		1917m trawling distance;		Senckenberg, DZMB				1	macro					Karin Meißner	NB-Po389								KJ736648	Annika Janssen	Cytochrom Oxidase Subunit 1	Annelida	Polychaeta
2529	BGR 2017	BGR	Bionod2012	L'Atalante	4133		German license area	Epibenthic Sled (EB)	07/04/2012	4	2012	08:18	09:34	BGR_6948	#33EBS	11.862434	-117.0528928				1917m trawling distance		1917m trawling distance;		Senckenberg, DZMB				1	macro					Karin Meißner	NB-Po388								KJ736645	Annika Janssen	Cytochrom Oxidase Subunit 1	Annelida	Polychaeta
2528	BGR 2017	BGR	Bionod2012	L'Atalante	4133		German license area	Epibenthic Sled (EB)	07/04/2012	4	2012	08:18	09:34	BGR_6947	#33EBS	11.862434	-117.0528928				1917m trawling distance		1917m trawling distance;		Senckenberg, DZMB				1	macro					Karin Meißner	NB-Po127								KJ736643	Annika Janssen	Cytochrom Oxidase Subunit 1	Annelida	Polychaeta	Terebellida
2527	BGR 2017	BGR	Bionod2012	L'Atalante	4133		German license area	Epibenthic Sled (EB)	07/04/2012	4	2012	08:18	09:34	BGR_6946	#33EBS	11.862434	-117.0528928				1917m trawling distance		1917m trawling distance;		Senckenberg, DZMB				1	macro					Karin Meißner	NB-Po116								KJ736613	Annika Janssen	Cytochrom Oxidase Subunit 1	Annelida	Polychaeta
2526	BGR 2017	BGR	Bionod2012	L'Atalante	4133		German license area	Epibenthic Sled (EB)	07/04/2012	4	2012	08:18	09:34	BGR_6945	#33EBS	11.862434	-117.0528928				1917m trawling distance		1917m trawling distance;		Senckenberg, DZMB				1	macro					Karin Meißner	NB-Po117								KJ736611	Annika Janssen	Cytochrom Oxidase Subunit 1	Annelida	Polychaeta
2525	BGR 2017	BGR	Bionod2012	L'Atalante	4133		German license area	Epibenthic Sled (EB)	07/04/2012	4	2012	08:18	09:34	BGR_6944	#33EBS	11.862434	-117.0528928				1917m trawling distance		1917m trawling distance;		Senckenberg, DZMB				1	macro					Karin Meißner	NB-Po141								KJ736580	Annika Janssen	Cytochrom Oxidase Subunit 1	Annelida	Polychaeta
2524	BGR 2017	BGR	Bionod2012	L'Atalante	4133		German license area	Epibenthic Sled (EB)	07/04/2012	4	2012	08:18	09:34	BGR_6943	#33EBS	11.862434	-117.0528928				1917m trawling distance		1917m trawling distance;		Senckenberg, DZMB				1	macro					Karin Meißner	NB-Po386								KJ736570	Annika Janssen	Cytochrom Oxidase Subunit 1	Annelida	Polychaeta	Spionida
2523	BGR 2017	BGR	Bionod2012	L'Atalante	4133		German license area	Epibenthic Sled (EB)	07/04/2012	4	2012	08:18	09:34	BGR_6942	#33EBS	11.862434	-117.0528928				1917m trawling distance		1917m trawling distance;		Senckenberg, DZMB				1	macro					Karin Meißner	NB-Po387								KJ736563	Annika Janssen	Cytochrom Oxidase Subunit 1	Annelida	Polychaeta	Spionida
2522	BGR 2017	BGR	Bionod2012	L'Atalante	4133		German license area	Epibenthic Sled (EB)	07/04/2012	4	2012	08:18	09:34	BGR_6941	#33EBS	11.862434	-117.0528928				1917m trawling distance		1917m trawling distance;		Senckenberg, DZMB				1	macro					Karin Meißner	NB-Po145								KJ736541	Annika Janssen	Cytochrom Oxidase Subunit 1	Annelida	Polychaeta
2521	BGR 2017	BGR	Bionod2012	L'Atalante	4133		German license area	Epibenthic Sled (EB)	07/04/2012	4	2012	08:18	09:34	BGR_6940	#33EBS	11.862434	-117.0528928				1917m trawling distance		1917m trawling distance;		Senckenberg, DZMB				1	macro					Karin Meißner	NB-Po381								KJ736530	Annika Janssen	Cytochrom Oxidase Subunit 1	Annelida	Polychaeta
2520	BGR 2017	BGR	Bionod2012	L'Atalante	4133		German license area	Epibenthic Sled (EB)	07/04/2012	4	2012	08:18	09:34	BGR_6939	#33EBS	11.862434	-117.0528928				1917m trawling distance		1917m trawling distance;		Senckenberg, DZMB				1	macro					Karin Meißner	NB-Po397								KJ736520	Annika Janssen	Cytochrom Oxidase Subunit 1	Annelida	Polychaeta
2519	BGR 2017	BGR	Bionod2012	L'Atalante	4133		German license area	Epibenthic Sled (EB)	07/04/2012	4	2012	08:18	09:34	BGR_6938	#33EBS	11.862434	-117.0528928				1917m trawling distance		1917m trawling distance;		Senckenberg, DZMB				1	macro					Karin Meißner	NB-Po157								KJ736484	Annika Janssen	Cytochrom Oxidase Subunit 1	Annelida	Polychaeta	Amphinomida
2518	BGR 2017	BGR	Bionod2012	L'Atalante	4133		German license area	Epibenthic Sled (EB)	07/04/2012	4	2012	08:18	09:34	BGR_6937	#33EBS	11.862434	-117.0528928				1917m trawling distance		1917m trawling distance;		Senckenberg, DZMB				1	macro					Karin Meißner	NB-Po135								KJ736481	Annika Janssen	Cytochrom Oxidase Subunit 1	Annelida	Polychaeta
2517	BGR 2017	BGR	Bionod2012	L'Atalante	4133		German license area	Epibenthic Sled (EB)	07/04/2012	4	2012	08:18	09:34	BGR_6936	#33EBS	11.862434	-117.0528928				1917m trawling distance		1917m trawling distance;		Senckenberg, DZMB				1	macro					Karin Meißner	NB-Po136								KJ736480	Annika Janssen	Cytochrom Oxidase Subunit 1	Annelida	Polychaeta
2516	BGR 2017	BGR	Bionod2012	L'Atalante	4133		German license area	Epibenthic Sled (EB)	07/04/2012	4	2012	08:18	09:34	BGR_6935	#33EBS	11.862434	-117.0528928				1917m trawling distance		1917m trawling distance;		Senckenberg, DZMB				1	macro					Karin Meißner	NB-Po390								KJ736467	Annika Janssen	Cytochrom Oxidase Subunit 1	Annelida	Polychaeta
2515	BGR 2017	BGR	Bionod2012	L'Atalante	4133		German license area	Epibenthic Sled (EB)	07/04/2012	4	2012	08:18	09:34	BGR_6934	#33EBS	11.862434	-117.0528928				1917m trawling distance		1917m trawling distance;		Senckenberg, DZMB				1	macro					Karin Meißner	NB-Po391								KJ736464	Annika Janssen	Cytochrom Oxidase Subunit 1	Annelida	Polychaeta
2514	BGR 2017	BGR	Bionod2012	L'Atalante	4133		German license area	Epibenthic Sled (EB)	07/04/2012	4	2012	08:18	09:34	BGR_6933	#33EBS	11.862434	-117.0528928				1917m trawling distance		1917m trawling distance;		Senckenberg, DZMB				1	macro					Karin Meißner	NB-Po156								KJ736452	Annika Janssen	Cytochrom Oxidase Subunit 1	Annelida	Polychaeta
2513	BGR 2017	BGR	Bionod2012	L'Atalante	4133		German license area	Epibenthic Sled (EB)	07/04/2012	4	2012	08:18	09:34	BGR_6932	#33EBS	11.862434	-117.0528928				1917m trawling distance		1917m trawling distance;		Senckenberg, DZMB				1	macro					Karin Meißner	NB-Po120								KJ736450	Annika Janssen	Cytochrom Oxidase Subunit 1	Annelida	Polychaeta
2512	BGR 2017	BGR	Bionod2012	L'Atalante	4133		German license area	Epibenthic Sled (EB)	07/04/2012	4	2012	08:18	09:34	BGR_6931	#33EBS	11.862434	-117.0528928				1917m trawling distance		1917m trawling distance;		Senckenberg, DZMB				1	macro					Karin Meißner	NB-Po150								KJ736441	Annika Janssen	Cytochrom Oxidase Subunit 1	Annelida	Polychaeta
2511	BGR 2017	BGR	Bionod2012	L'Atalante	4133		German license area	Epibenthic Sled (EB)	07/04/2012	4	2012	08:18	09:34	BGR_6930	#33EBS	11.862434	-117.0528928				1917m trawling distance		1917m trawling distance;		Senckenberg, DZMB				1	macro					Karin Meißner	NB-Po385								KJ736428	Annika Janssen	Cytochrom Oxidase Subunit 1	Annelida	Polychaeta	Phyllodocida
2510	BGR 2017	BGR	Bionod2012	L'Atalante	4133		German license area	Epibenthic Sled (EB)	07/04/2012	4	2012	08:18	09:34	BGR_6929	#33EBS	11.862434	-117.0528928				1917m trawling distance		1917m trawling distance;		Senckenberg, DZMB				1	macro					Karin Meißner	NB-Po384								KJ736424	Annika Janssen	Cytochrom Oxidase Subunit 1	Annelida	Polychaeta	Phyllodocida
2509	BGR 2017	BGR	Bionod2012	L'Atalante	4133		German license area	Epibenthic Sled (EB)	07/04/2012	4	2012	08:18	09:34	BGR_6928	#33EBS	11.862434	-117.0528928				1917m trawling distance		1917m trawling distance;		Senckenberg, DZMB				1	macro					Karin Meißner	NB-Po159								KJ736404	Annika Janssen	Cytochrom Oxidase Subunit 1	Annelida	Polychaeta	Spionida
2508	BGR 2017	BGR	Bionod2012	L'Atalante	4133		German license area	Epibenthic Sled (EB)	07/04/2012	4	2012	08:18	09:34	BGR_6927	#33EBS	11.862434	-117.0528928				1917m trawling distance		1917m trawling distance;		Senckenberg, DZMB				1	macro					Karin Meißner	NB-Po368								KJ736400	Annika Janssen	Cytochrom Oxidase Subunit 1	Annelida	Polychaeta	Opheliida
2507	BGR 2017	BGR	Bionod2012	L'Atalante	4133		German license area	Epibenthic Sled (EB)	07/04/2012	4	2012	08:18	09:34	BGR_6926	#33EBS	11.862434	-117.0528928				1917m trawling distance		1917m trawling distance;		Senckenberg, DZMB				1	macro					Karin Meißner	NB-Po369								KJ736398	Annika Janssen	Cytochrom Oxidase Subunit 1	Annelida	Polychaeta
2506	BGR 2017	BGR	Bionod2012	L'Atalante	4133		German license area	Epibenthic Sled (EB)	07/04/2012	4	2012	08:18	09:34	BGR_6925	#33EBS	11.862434	-117.0528928				1917m trawling distance		1917m trawling distance;		Senckenberg, DZMB				1	macro					Karin Meißner	NB-Po363								KJ736383	Annika Janssen	Cytochrom Oxidase Subunit 1	Annelida	Polychaeta	Opheliida
2505	BGR 2017	BGR	Bionod2012	L'Atalante	4133		German license area	Epibenthic Sled (EB)	07/04/2012	4	2012	08:18	09:34	BGR_6924	#33EBS	11.862434	-117.0528928				1917m trawling distance		1917m trawling distance;		Senckenberg, DZMB				1	macro					Karin Meißner	NB-Po362								KJ736382	Annika Janssen	Cytochrom Oxidase Subunit 1	Annelida	Polychaeta	Opheliida
2504	BGR 2017	BGR	Bionod2012	L'Atalante	4133		German license area	Epibenthic Sled (EB)	07/04/2012	4	2012	08:18	09:34	BGR_6923	#33EBS	11.862434	-117.0528928				1917m trawling distance		1917m trawling distance;		Senckenberg, DZMB				1	macro					Karin Meißner	NB-Po158								KJ736379	Annika Janssen	Cytochrom Oxidase Subunit 1	Annelida	Polychaeta
2503	BGR 2017	BGR	Bionod2012	L'Atalante	4133		German license area	Epibenthic Sled (EB)	07/04/2012	4	2012	08:18	09:34	BGR_6922	#33EBS	11.862434	-117.0528928				1917m trawling distance		1917m trawling distance;		Senckenberg, DZMB				1	macro					Karin Meißner	NB-Po147								KJ736330	Annika Janssen	Cytochrom Oxidase Subunit 1	Annelida	Polychaeta
2502	BGR 2017	BGR	Bionod2012	L'Atalante	4133		German license area	Epibenthic Sled (EB)	07/04/2012	4	2012	08:18	09:34	BGR_6921	#33EBS	11.862434	-117.0528928				1917m trawling distance		1917m trawling distance;		Senckenberg, DZMB				1	macro					Karin Meißner	NB-Po134								KJ736314	Annika Janssen	Cytochrom Oxidase Subunit 1	Annelida	Polychaeta
2501	BGR 2017	BGR	Bionod2012	L'Atalante	4133		German license area	Epibenthic Sled (EB)	07/04/2012	4	2012	08:18	09:34	BGR_6920	#33EBS	11.862434	-117.0528928				1917m trawling distance		1917m trawling distance;		Senckenberg, DZMB				1	macro					Karin Meißner	NB-Po154								KJ736310	Annika Janssen	Cytochrom Oxidase Subunit 1	Annelida	Polychaeta
2500	BGR 2017	BGR	Bionod2012	L'Atalante	4133		German license area	Epibenthic Sled (EB)	07/04/2012	4	2012	08:18	09:34	BGR_6919	#33EBS	11.862434	-117.0528928				1917m trawling distance		1917m trawling distance;		Senckenberg, DZMB				1	macro					Karin Meißner	NB-Po153								KJ736299	Annika Janssen	Cytochrom Oxidase Subunit 1	Annelida	Polychaeta
2499	BGR 2017	BGR	Bionod2012	L'Atalante	4133		German license area	Epibenthic Sled (EB)	07/04/2012	4	2012	08:18	09:34	BGR_6918	#33EBS	11.862434	-117.0528928				1917m trawling distance		1917m trawling distance;		Senckenberg, DZMB				1	macro					Karin Meißner	NB-Po151								KJ736292	Annika Janssen	Cytochrom Oxidase Subunit 1	Annelida	Polychaeta
2498	BGR 2017	BGR	Bionod2012	L'Atalante	4133		German license area	Epibenthic Sled (EB)	07/04/2012	4	2012	08:18	09:34	BGR_6917	#33EBS	11.862434	-117.0528928				1917m trawling distance		1917m trawling distance;		Senckenberg, DZMB				1	macro					Karin Meißner	NB-Po398								KJ736264	Annika Janssen	Cytochrom Oxidase Subunit 1	Annelida	Polychaeta
2497	BGR 2017	BGR	Bionod2012	L'Atalante	4133		German license area	Epibenthic Sled (EB)	07/04/2012	4	2012	08:18	09:34	BGR_6916	#33EBS	11.862434	-117.0528928				1917m trawling distance		1917m trawling distance;		Senckenberg, DZMB				1	macro					Karin Meißner	NB-Po392								KJ736225	Annika Janssen	Cytochrom Oxidase Subunit 1	Annelida	Polychaeta
2496	BGR 2017	BGR	Bionod2012	L'Atalante	4133		German license area	Epibenthic Sled (EB)	07/04/2012	4	2012	08:18	09:34	BGR_6915	#33EBS	11.862434	-117.0528928				1917m trawling distance		1917m trawling distance;		Senckenberg, DZMB				1	macro					Karin Meißner	NB-Po393								KJ736223	Annika Janssen	Cytochrom Oxidase Subunit 1	Annelida	Polychaeta
2495	BGR 2017	BGR	Bionod2012	L'Atalante	4133		German license area	Epibenthic Sled (EB)	07/04/2012	4	2012	08:18	09:34	BGR_6914	#33EBS	11.862434	-117.0528928				1917m trawling distance		1917m trawling distance;		Senckenberg, DZMB				1	macro					Karin Meißner	NB-Po137								KJ736213	Annika Janssen	Cytochrom Oxidase Subunit 1	Annelida	Polychaeta
2494	BGR 2017	BGR	Bionod2012	L'Atalante	4133		German license area	Epibenthic Sled (EB)	07/04/2012	4	2012	08:18	09:34	BGR_6913	#33EBS	11.862434	-117.0528928				1917m trawling distance		1917m trawling distance;		Senckenberg, DZMB				1	macro					Karin Meißner	NB-Po138								KJ736211	Annika Janssen	Cytochrom Oxidase Subunit 1	Annelida	Polychaeta
2493	BGR 2017	BGR	Bionod2012	L'Atalante	4133		German license area	Epibenthic Sled (EB)	07/04/2012	4	2012	08:18	09:34	BGR_6912	#33EBS	11.862434	-117.0528928				1917m trawling distance		1917m trawling distance;		Senckenberg, DZMB				1	macro					Karin Meißner	NB-Po375								KJ736205	Annika Janssen	Cytochrom Oxidase Subunit 1	Annelida	Polychaeta
2492	BGR 2017	BGR	Bionod2012	L'Atalante	4133		German license area	Epibenthic Sled (EB)	07/04/2012	4	2012	08:18	09:34	BGR_6911	#33EBS	11.862434	-117.0528928				1917m trawling distance		1917m trawling distance;		Senckenberg, DZMB				1	macro					Karin Meißner	NB-Po373								KJ736185	Annika Janssen	Cytochrom Oxidase Subunit 1	Annelida	Polychaeta
2491	BGR 2017	BGR	Bionod2012	L'Atalante	4133		German license area	Epibenthic Sled (EB)	07/04/2012	4	2012	08:18	09:34	BGR_6910	#33EBS	11.862434	-117.0528928				1917m trawling distance		1917m trawling distance;		Senckenberg, DZMB				1	macro					Karin Meißner	NB-Po372								KJ736183	Annika Janssen	Cytochrom Oxidase Subunit 1	Annelida	Polychaeta
2490	BGR 2017	BGR	Bionod2012	L'Atalante	4133		German license area	Epibenthic Sled (EB)	07/04/2012	4	2012	08:18	09:34	BGR_6909	#33EBS	11.862434	-117.0528928				1917m trawling distance		1917m trawling distance;		Senckenberg, DZMB				1	macro					Karin Meißner	NB-Po152								KJ736173	Annika Janssen	Cytochrom Oxidase Subunit 1	Annelida	Polychaeta
2489	BGR 2017	BGR	Bionod2012	L'Atalante	4135		German license area	Epibenthic Sled (EB)	04/04/2012	4	2012	19:00	15:31	BGR_6908	#16EBS	11.7948594	-116.8855274				2437m trawling distance		2437m trawling distance		Senckenberg, DZMB				2	macro					Annika Janssen												Echinodermata	Ophiuroidea
2488	BGR 2017	BGR	Bionod2012	L'Atalante	4135		German license area	Epibenthic Sled (EB)	04/04/2012	4	2012	19:00	15:31	BGR_6907	#16EBS	11.7948594	-116.8855274				2437m trawling distance		2437m trawling distance		Senckenberg, DZMB				3	macro					Annika Janssen												Pantopoda
2487	BGR 2017	BGR	Bionod2012	L'Atalante	4135		German license area	Epibenthic Sled (EB)	04/04/2012	4	2012	19:00	15:31	BGR_6906	#16EBS	11.7948594	-116.8855274				2437m trawling distance		2437m trawling distance		Senckenberg, DZMB				5	macro					Annika Janssen												Arthropoda	Malacostraca	Cumacea
2486	BGR 2017	BGR	Bionod2012	L'Atalante	4135		German license area	Epibenthic Sled (EB)	04/04/2012	4	2012	19:00	15:31	BGR_6905	#16EBS	11.7948594	-116.8855274				2437m trawling distance		2437m trawling distance		Senckenberg, DZMB				44	macro					Annika Janssen												Arthropoda	Malacostraca	Tanaidacea
2485	BGR 2017	BGR	Bionod2012	L'Atalante	4135		German license area	Epibenthic Sled (EB)	04/04/2012	4	2012	19:00	15:31	BGR_6904	#16EBS	11.7948594	-116.8855274				2437m trawling distance		2437m trawling distance		Senckenberg, DZMB				33	macro					Annika Janssen												Arthropoda	Malacostraca	Isopoda
2484	BGR 2017	BGR	Bionod2012	L'Atalante	4135		German license area	Epibenthic Sled (EB)	04/04/2012	4	2012	19:00	15:31	BGR_6903	#16EBS	11.7948594	-116.8855274				2437m trawling distance		2437m trawling distance		Senckenberg, DZMB				23	macro					Annika Janssen												Arthropoda	Malacostraca	Amphipoda
2483	BGR 2017	BGR	Bionod2012	L'Atalante	4135		German license area	Epibenthic Sled (EB)	04/04/2012	4	2012	19:00	15:31	BGR_6902	#16EBS	11.7948594	-116.8855274				2437m trawling distance		2437m trawling distance		Senckenberg, DZMB				48	macro					Annika Janssen												Arthropoda	Copepoda
2482	BGR 2017	BGR	Bionod2012	L'Atalante	4135		German license area	Epibenthic Sled (EB)	04/04/2012	4	2012	19:00	15:31	BGR_6901	#16EBS	11.7948594	-116.8855274				2437m trawling distance		2437m trawling distance		Senckenberg, DZMB				3	macro					Annika Janssen												Arthropoda	Ostracoda
2481	BGR 2017	BGR	Bionod2012	L'Atalante	4135		German license area	Epibenthic Sled (EB)	04/04/2012	4	2012	19:00	15:31	BGR_6900	#16EBS	11.7948594	-116.8855274				2437m trawling distance		2437m trawling distance		Senckenberg, DZMB				1	macro					Annika Janssen												Sipunculida
2480	BGR 2017	BGR	Bionod2012	L'Atalante	4135		German license area	Epibenthic Sled (EB)	04/04/2012	4	2012	19:00	15:31	BGR_6899	#16EBS	11.7948594	-116.8855274				2437m trawling distance		2437m trawling distance		Senckenberg, DZMB				57	macro					Annika Janssen												Annelida	Polychaeta
2479	BGR 2017	BGR	Bionod2012	L'Atalante	4135		German license area	Epibenthic Sled (EB)	04/04/2012	4	2012	19:00	15:31	BGR_6898	#16EBS	11.7948594	-116.8855274				2437m trawling distance		2437m trawling distance		Senckenberg, DZMB				1	macro					Annika Janssen												Mollusca	Scaphododa
2478	BGR 2017	BGR	Bionod2012	L'Atalante	4135		German license area	Epibenthic Sled (EB)	04/04/2012	4	2012	19:00	15:31	BGR_6897	#16EBS	11.7948594	-116.8855274				2437m trawling distance		2437m trawling distance		Senckenberg, DZMB				5	macro					Annika Janssen												Mollusca	Gastropoda
2477	BGR 2017	BGR	Bionod2012	L'Atalante	4135		German license area	Epibenthic Sled (EB)	04/04/2012	4	2012	19:00	15:31	BGR_6896	#16EBS	11.7948594	-116.8855274				2437m trawling distance		2437m trawling distance		Senckenberg, DZMB				1	macro					Annika Janssen												Mollusca	Bivalvia
2476	BGR 2017	BGR	Bionod2012	L'Atalante	4135		German license area	Epibenthic Sled (EB)	04/04/2012	4	2012	19:00	15:31	BGR_6895	#16EBS	11.7948594	-116.8855274				2437m trawling distance		2437m trawling distance		Senckenberg, DZMB				3	macro					Annika Janssen												Nematoda
2475	BGR 2017	BGR	Bionod2012	L'Atalante	4135		German license area	Epibenthic Sled (EB)	04/04/2012	4	2012	19:00	15:31	BGR_6894	#16EBS	11.7948594	-116.8855274				2437m trawling distance		2437m trawling distance		Senckenberg, DZMB				1	macro					Stefanie Kaiser, Nils Brenke	NB-Iso64								KJ736128	Annika Janssen	Cytochrom Oxidase Subunit 1	Arthropoda	Malacostraca	Isopoda
2474	BGR 2017	BGR	Bionod2012	L'Atalante	4135		German license area	Epibenthic Sled (EB)	04/04/2012	4	2012	19:00	15:31	BGR_6893	#16EBS	11.7948594	-116.8855274				2437m trawling distance		2437m trawling distance		Senckenberg, DZMB				1	macro					Stefanie Kaiser, Nils Brenke	NB-Iso56								KJ736021	Annika Janssen	Cytochrom Oxidase Subunit 1	Arthropoda	Malacostraca	Isopoda
2473	BGR 2017	BGR	Bionod2012	L'Atalante	4135		German license area	Epibenthic Sled (EB)	04/04/2012	4	2012	19:00	15:31	BGR_6892	#16EBS	11.7948594	-116.8855274				2437m trawling distance		2437m trawling distance		Senckenberg, DZMB				1	macro					Karin Meißner	NB-Po98								KJ736650	Annika Janssen	Cytochrom Oxidase Subunit 1	Annelida	Polychaeta
2472	BGR 2017	BGR	Bionod2012	L'Atalante	4135		German license area	Epibenthic Sled (EB)	04/04/2012	4	2012	19:00	15:31	BGR_6891	#16EBS	11.7948594	-116.8855274				2437m trawling distance		2437m trawling distance		Senckenberg, DZMB				1	macro					Karin Meißner	NB-Po99								KJ736644	Annika Janssen	Cytochrom Oxidase Subunit 1	Annelida	Polychaeta
2471	BGR 2017	BGR	Bionod2012	L'Atalante	4135		German license area	Epibenthic Sled (EB)	04/04/2012	4	2012	19:00	15:31	BGR_6890	#16EBS	11.7948594	-116.8855274				2437m trawling distance		2437m trawling distance		Senckenberg, DZMB				1	macro					Karin Meißner	NB-Po89								KJ736635	Annika Janssen	Cytochrom Oxidase Subunit 1	Annelida	Polychaeta	Terebellida
2470	BGR 2017	BGR	Bionod2012	L'Atalante	4135		German license area	Epibenthic Sled (EB)	04/04/2012	4	2012	19:00	15:31	BGR_6889	#16EBS	11.7948594	-116.8855274				2437m trawling distance		2437m trawling distance		Senckenberg, DZMB				1	macro					Karin Meißner	NB-Po80								KJ736553	Annika Janssen	Cytochrom Oxidase Subunit 1	Annelida	Polychaeta
2469	BGR 2017	BGR	Bionod2012	L'Atalante	4135		German license area	Epibenthic Sled (EB)	04/04/2012	4	2012	19:00	15:31	BGR_6888	#16EBS	11.7948594	-116.8855274				2437m trawling distance		2437m trawling distance		Senckenberg, DZMB				1	macro					Karin Meißner	NB-Po111								KJ736509	Annika Janssen	Cytochrom Oxidase Subunit 1	Annelida	Polychaeta	Spionida
2468	BGR 2017	BGR	Bionod2012	L'Atalante	4135		German license area	Epibenthic Sled (EB)	04/04/2012	4	2012	19:00	15:31	BGR_6887	#16EBS	11.7948594	-116.8855274				2437m trawling distance		2437m trawling distance		Senckenberg, DZMB				1	macro					Karin Meißner	NB-Po102								KJ736434	Annika Janssen	Cytochrom Oxidase Subunit 1	Annelida	Polychaeta
2467	BGR 2017	BGR	Bionod2012	L'Atalante	4135		German license area	Epibenthic Sled (EB)	04/04/2012	4	2012	19:00	15:31	BGR_6886	#16EBS	11.7948594	-116.8855274				2437m trawling distance		2437m trawling distance		Senckenberg, DZMB				1	macro					Karin Meißner	NB-Po92								KJ736377	Annika Janssen	Cytochrom Oxidase Subunit 1	Annelida	Polychaeta	Opheliida
2466	BGR 2017	BGR	Bionod2012	L'Atalante	4135		German license area	Epibenthic Sled (EB)	04/04/2012	4	2012	19:00	15:31	BGR_6885	#16EBS	11.7948594	-116.8855274				2437m trawling distance		2437m trawling distance		Senckenberg, DZMB				1	macro					Karin Meißner	NB-Po91								KJ736374	Annika Janssen	Cytochrom Oxidase Subunit 1	Annelida	Polychaeta	Opheliida
2465	BGR 2017	BGR	Bionod2012	L'Atalante	4135		German license area	Epibenthic Sled (EB)	04/04/2012	4	2012	19:00	15:31	BGR_6884	#16EBS	11.7948594	-116.8855274				2437m trawling distance		2437m trawling distance		Senckenberg, DZMB				1	macro					Karin Meißner	NB-Po109								KJ736365	Annika Janssen	Cytochrom Oxidase Subunit 1	Annelida	Polychaeta
2464	BGR 2017	BGR	Bionod2012	L'Atalante	4135		German license area	Epibenthic Sled (EB)	04/04/2012	4	2012	19:00	15:31	BGR_6883	#16EBS	11.7948594	-116.8855274				2437m trawling distance		2437m trawling distance		Senckenberg, DZMB				1	macro					Karin Meißner	NB-Po108								KJ736362	Annika Janssen	Cytochrom Oxidase Subunit 1	Annelida	Polychaeta
2463	BGR 2017	BGR	Bionod2012	L'Atalante	4135		German license area	Epibenthic Sled (EB)	04/04/2012	4	2012	19:00	15:31	BGR_6882	#16EBS	11.7948594	-116.8855274				2437m trawling distance		2437m trawling distance		Senckenberg, DZMB				1	macro					Karin Meißner	NB-Po107								KJ736337	Annika Janssen	Cytochrom Oxidase Subunit 1	Annelida	Polychaeta
2462	BGR 2017	BGR	Bionod2012	L'Atalante	4135		German license area	Epibenthic Sled (EB)	04/04/2012	4	2012	19:00	15:31	BGR_6881	#16EBS	11.7948594	-116.8855274				2437m trawling distance		2437m trawling distance		Senckenberg, DZMB				1	macro					Karin Meißner	NB-Po85								KJ736276	Annika Janssen	Cytochrom Oxidase Subunit 1	Annelida	Polychaeta
2461	BGR 2017	BGR	Bionod2012	L'Atalante	4135		German license area	Epibenthic Sled (EB)	04/04/2012	4	2012	19:00	15:31	BGR_6880	#16EBS	11.7948594	-116.8855274				2437m trawling distance		2437m trawling distance		Senckenberg, DZMB				1	macro					Karin Meißner	NB-Po88								KJ736275	Annika Janssen	Cytochrom Oxidase Subunit 1	Annelida	Polychaeta
2460	BGR 2017	BGR	Bionod2012	L'Atalante	4135		German license area	Epibenthic Sled (EB)	04/04/2012	4	2012	19:00	15:31	BGR_6879	#16EBS	11.7948594	-116.8855274				2437m trawling distance		2437m trawling distance		Senckenberg, DZMB				1	macro					Karin Meißner	NB-Po115								KJ736272	Annika Janssen	Cytochrom Oxidase Subunit 1	Annelida	Polychaeta
2459	BGR 2017	BGR	Bionod2012	L'Atalante	4135		German license area	Epibenthic Sled (EB)	04/04/2012	4	2012	19:00	15:31	BGR_6878	#16EBS	11.7948594	-116.8855274				2437m trawling distance		2437m trawling distance		Senckenberg, DZMB				1	macro					Karin Meißner	NB-Po114								KJ736252	Annika Janssen	Cytochrom Oxidase Subunit 1	Annelida	Polychaeta
2458	BGR 2017	BGR	Bionod2012	L'Atalante	4135		German license area	Epibenthic Sled (EB)	04/04/2012	4	2012	19:00	15:31	BGR_6877	#16EBS	11.7948594	-116.8855274				2437m trawling distance		2437m trawling distance		Senckenberg, DZMB				1	macro					Karin Meißner	NB-Po106								KJ736230	Annika Janssen	Cytochrom Oxidase Subunit 1	Annelida	Polychaeta
2457	BGR 2017	BGR	Bionod2012	L'Atalante	4135		German license area	Epibenthic Sled (EB)	04/04/2012	4	2012	19:00	15:31	BGR_6876	#16EBS	11.7948594	-116.8855274				2437m trawling distance		2437m trawling distance		Senckenberg, DZMB				1	macro					Karin Meißner	NB-Po105								KJ736227	Annika Janssen	Cytochrom Oxidase Subunit 1	Annelida	Polychaeta
2456	BGR 2017	BGR	Bionod2012	L'Atalante	4135		German license area	Epibenthic Sled (EB)	04/04/2012	4	2012	19:00	15:31	BGR_6875	#16EBS	11.7948594	-116.8855274				2437m trawling distance		2437m trawling distance		Senckenberg, DZMB				1	macro					Karin Meißner	NB-Po97								KJ736200	Annika Janssen	Cytochrom Oxidase Subunit 1	Annelida	Polychaeta
2455	BGR 2017	BGR	Bionod2012	L'Atalante	4135		German license area	Epibenthic Sled (EB)	04/04/2012	4	2012	19:00	15:31	BGR_6874	#16EBS	11.7948594	-116.8855274				2437m trawling distance		2437m trawling distance		Senckenberg, DZMB				1	macro					Karin Meißner	NB-Po113								KJ736168	Annika Janssen	Cytochrom Oxidase Subunit 1	Annelida	Polychaeta
2454	BGR 2017	BGR	Bionod2012	L'Atalante	5022		French license area	Epibenthic Sled (EB)	26/04/2012	4	2012	08:00	10:09	BGR_6505	#107EBS	14.073819	-130.0998786				3879m trawling distance		3879m trawling distance		Senckenberg, DZMB				6	macro					Annika Janssen												Chaetognatha
2453	BGR 2017	BGR	Bionod2012	L'Atalante	5022		French license area	Epibenthic Sled (EB)	26/04/2012	4	2012	08:00	10:09	BGR_6504	#107EBS	14.073819	-130.0998786				3879m trawling distance		3879m trawling distance		Senckenberg, DZMB				13	macro					Annika Janssen												Echinodermata	Ophiuroidea
2452	BGR 2017	BGR	Bionod2012	L'Atalante	5022		French license area	Epibenthic Sled (EB)	26/04/2012	4	2012	08:00	10:09	BGR_6503	#107EBS	14.073819	-130.0998786				3879m trawling distance		3879m trawling distance		Senckenberg, DZMB				2	macro					Annika Janssen												Echinodermata	Echinoidea
2451	BGR 2017	BGR	Bionod2012	L'Atalante	5022		French license area	Epibenthic Sled (EB)	26/04/2012	4	2012	08:00	10:09	BGR_6502	#107EBS	14.073819	-130.0998786				3879m trawling distance		3879m trawling distance		Senckenberg, DZMB				1	macro					Annika Janssen												Brachiopoda
2450	BGR 2017	BGR	Bionod2012	L'Atalante	5022		French license area	Epibenthic Sled (EB)	26/04/2012	4	2012	08:00	10:09	BGR_6501	#107EBS	14.073819	-130.0998786				3879m trawling distance		3879m trawling distance		Senckenberg, DZMB				9	macro					Annika Janssen												Chelicerata	Pantopoda
2449	BGR 2017	BGR	Bionod2012	L'Atalante	5022		French license area	Epibenthic Sled (EB)	26/04/2012	4	2012	08:00	10:09	BGR_6500	#107EBS	14.073819	-130.0998786				3879m trawling distance		3879m trawling distance		Senckenberg, DZMB				1	macro					Annika Janssen												Arthropoda	Malacostraca	Decapoda
2448	BGR 2017	BGR	Bionod2012	L'Atalante	5022		French license area	Epibenthic Sled (EB)	26/04/2012	4	2012	08:00	10:09	BGR_6499	#107EBS	14.073819	-130.0998786				3879m trawling distance		3879m trawling distance		Senckenberg, DZMB				43	macro					Annika Janssen												Arthropoda	Malacostraca	Cumacea
2447	BGR 2017	BGR	Bionod2012	L'Atalante	5022		French license area	Epibenthic Sled (EB)	26/04/2012	4	2012	08:00	10:09	BGR_6498	#107EBS	14.073819	-130.0998786				3879m trawling distance		3879m trawling distance		Senckenberg, DZMB				67	macro					Annika Janssen												Arthropoda	Malacostraca	Tanaidacea
2446	BGR 2017	BGR	Bionod2012	L'Atalante	5022		French license area	Epibenthic Sled (EB)	26/04/2012	4	2012	08:00	10:09	BGR_6497	#107EBS	14.073819	-130.0998786				3879m trawling distance		3879m trawling distance		Senckenberg, DZMB				290	macro					Annika Janssen												Arthropoda	Malacostraca	Isopoda
2445	BGR 2017	BGR	Bionod2012	L'Atalante	5022		French license area	Epibenthic Sled (EB)	26/04/2012	4	2012	08:00	10:09	BGR_6496	#107EBS	14.073819	-130.0998786				3879m trawling distance		3879m trawling distance		Senckenberg, DZMB				113	macro					Annika Janssen												Arthropoda	Malacostraca	Amphipoda
2444	BGR 2017	BGR	Bionod2012	L'Atalante	5022		French license area	Epibenthic Sled (EB)	26/04/2012	4	2012	08:00	10:09	BGR_6495	#107EBS	14.073819	-130.0998786				3879m trawling distance		3879m trawling distance		Senckenberg, DZMB				277	macro					Annika Janssen												Arthropoda	Copepoda
2443	BGR 2017	BGR	Bionod2012	L'Atalante	5022		French license area	Epibenthic Sled (EB)	26/04/2012	4	2012	08:00	10:09	BGR_6494	#107EBS	14.073819	-130.0998786				3879m trawling distance		3879m trawling distance		Senckenberg, DZMB				28	macro					Annika Janssen												Arthropoda	Ostracoda
2442	BGR 2017	BGR	Bionod2012	L'Atalante	5022		French license area	Epibenthic Sled (EB)	26/04/2012	4	2012	08:00	10:09	BGR_6493	#107EBS	14.073819	-130.0998786				3879m trawling distance		3879m trawling distance		Senckenberg, DZMB				1	macro					Annika Janssen												Priapulida
2441	BGR 2017	BGR	Bionod2012	L'Atalante	5022		French license area	Epibenthic Sled (EB)	26/04/2012	4	2012	08:00	10:09	BGR_6492	#107EBS	14.073819	-130.0998786				3879m trawling distance		3879m trawling distance		Senckenberg, DZMB				501	macro					Annika Janssen												Annelida	Polychaeta
2440	BGR 2017	BGR	Bionod2012	L'Atalante	5022		French license area	Epibenthic Sled (EB)	26/04/2012	4	2012	08:00	10:09	BGR_6491	#107EBS	14.073819	-130.0998786				3879m trawling distance		3879m trawling distance		Senckenberg, DZMB				65	macro					Annika Janssen												Mollusca	Bivalvia
2439	BGR 2017	BGR	Bionod2012	L'Atalante	5022		French license area	Epibenthic Sled (EB)	26/04/2012	4	2012	08:00	10:09	BGR_6490	#107EBS	14.073819	-130.0998786				3879m trawling distance		3879m trawling distance		Senckenberg, DZMB				8	macro					Annika Janssen												Nematoda
2438	BGR 2017	BGR	Bionod2012	L'Atalante	5022		French license area	Epibenthic Sled (EB)	26/04/2012	4	2012	08:00	10:09	BGR_6489	#107EBS	14.073819	-130.0998786				3879m trawling distance		3879m trawling distance		Senckenberg, DZMB				not counted	macro					Annika Janssen												Tentaculata	Bryozoa
2435	BGR 2017	BGR	Bionod2012	L'Atalante	5022		French license area	Epibenthic Sled (EB)	26/04/2012	4	2012	08:00	10:09	BGR_6486	#107EBS	14.073819	-130.0998786				3879m trawling distance		3879m trawling distance		Senckenberg, DZMB				not counted	macro					Annika Janssen												Porifera
2434	BGR 2017	BGR	Bionod2012	L'Atalante	5022		French license area	Epibenthic Sled (EB)	26/04/2012	4	2012	08:00	10:09	BGR_6485	#107EBS	14.073819	-130.0998786				3879m trawling distance		3879m trawling distance		Senckenberg, DZMB				1	macro					Stefanie Kaiser, Nils Brenke	NB-Iso461								KJ736161	Annika Janssen	Cytochrom Oxidase Subunit 1	Arthropoda	Malacostraca	Isopoda
2433	BGR 2017	BGR	Bionod2012	L'Atalante	5022		French license area	Epibenthic Sled (EB)	26/04/2012	4	2012	08:00	10:09	BGR_6484	#107EBS	14.073819	-130.0998786				3879m trawling distance		3879m trawling distance		Senckenberg, DZMB				1	macro					Stefanie Kaiser, Nils Brenke	NB-Iso497								KJ736156	Annika Janssen	Cytochrom Oxidase Subunit 1	Arthropoda	Malacostraca	Isopoda
2432	BGR 2017	BGR	Bionod2012	L'Atalante	5022		French license area	Epibenthic Sled (EB)	26/04/2012	4	2012	08:00	10:09	BGR_6483	#107EBS	14.073819	-130.0998786				3879m trawling distance		3879m trawling distance		Senckenberg, DZMB				1	macro					Stefanie Kaiser, Nils Brenke	NB-Iso499								KJ736151	Annika Janssen	Cytochrom Oxidase Subunit 1	Arthropoda	Malacostraca	Isopoda
2431	BGR 2017	BGR	Bionod2012	L'Atalante	5022		French license area	Epibenthic Sled (EB)	26/04/2012	4	2012	08:00	10:09	BGR_6482	#107EBS	14.073819	-130.0998786				3879m trawling distance		3879m trawling distance		Senckenberg, DZMB				1	macro					Stefanie Kaiser, Nils Brenke	NB-Iso508								KJ736134	Annika Janssen	Cytochrom Oxidase Subunit 1	Arthropoda	Malacostraca	Isopoda
2430	BGR 2017	BGR	Bionod2012	L'Atalante	5022		French license area	Epibenthic Sled (EB)	26/04/2012	4	2012	08:00	10:09	BGR_6481	#107EBS	14.073819	-130.0998786				3879m trawling distance		3879m trawling distance		Senckenberg, DZMB				1	macro					Stefanie Kaiser, Nils Brenke	NB-Iso512								KJ736124	Annika Janssen	Cytochrom Oxidase Subunit 1	Arthropoda	Malacostraca	Isopoda
2429	BGR 2017	BGR	Bionod2012	L'Atalante	5022		French license area	Epibenthic Sled (EB)	26/04/2012	4	2012	08:00	10:09	BGR_6480	#107EBS	14.073819	-130.0998786				3879m trawling distance		3879m trawling distance		Senckenberg, DZMB				1	macro					Stefanie Kaiser, Nils Brenke	NB-Iso514								KJ736123	Annika Janssen	Cytochrom Oxidase Subunit 1	Arthropoda	Malacostraca	Isopoda
2428	BGR 2017	BGR	Bionod2012	L'Atalante	5022		French license area	Epibenthic Sled (EB)	26/04/2012	4	2012	08:00	10:09	BGR_6479	#107EBS	14.073819	-130.0998786				3879m trawling distance		3879m trawling distance		Senckenberg, DZMB				1	macro					Stefanie Kaiser, Nils Brenke	NB-Iso462								KJ736119	Annika Janssen	Cytochrom Oxidase Subunit 1	Arthropoda	Malacostraca	Isopoda
2427	BGR 2017	BGR	Bionod2012	L'Atalante	5022		French license area	Epibenthic Sled (EB)	26/04/2012	4	2012	08:00	10:09	BGR_6478	#107EBS	14.073819	-130.0998786				3879m trawling distance		3879m trawling distance		Senckenberg, DZMB				1	macro					Stefanie Kaiser, Nils Brenke	NB-Iso486								KJ736115	Annika Janssen	Cytochrom Oxidase Subunit 1	Arthropoda	Malacostraca	Isopoda
2426	BGR 2017	BGR	Bionod2012	L'Atalante	5022		French license area	Epibenthic Sled (EB)	26/04/2012	4	2012	08:00	10:09	BGR_6477	#107EBS	14.073819	-130.0998786				3879m trawling distance		3879m trawling distance		Senckenberg, DZMB				1	macro					Stefanie Kaiser, Nils Brenke	NB-Iso463								KJ736100	Annika Janssen	Cytochrom Oxidase Subunit 1	Arthropoda	Malacostraca	Isopoda
2425	BGR 2017	BGR	Bionod2012	L'Atalante	5022		French license area	Epibenthic Sled (EB)	26/04/2012	4	2012	08:00	10:09	BGR_6476	#107EBS	14.073819	-130.0998786				3879m trawling distance		3879m trawling distance		Senckenberg, DZMB				1	macro					Stefanie Kaiser, Nils Brenke	NB-Iso515								KJ736072	Annika Janssen	Cytochrom Oxidase Subunit 1	Arthropoda	Malacostraca	Isopoda
2424	BGR 2017	BGR	Bionod2012	L'Atalante	5022		French license area	Epibenthic Sled (EB)	26/04/2012	4	2012	08:00	10:09	BGR_6475	#107EBS	14.073819	-130.0998786				3879m trawling distance		3879m trawling distance		Senckenberg, DZMB				1	macro					Stefanie Kaiser, Nils Brenke	NB-Iso468								KJ736046	Annika Janssen	Cytochrom Oxidase Subunit 1	Arthropoda	Malacostraca	Isopoda
2423	BGR 2017	BGR	Bionod2012	L'Atalante	5022		French license area	Epibenthic Sled (EB)	26/04/2012	4	2012	08:00	10:09	BGR_6474	#107EBS	14.073819	-130.0998786				3879m trawling distance		3879m trawling distance		Senckenberg, DZMB				1	macro					Stefanie Kaiser, Nils Brenke	NB-Iso466								KJ736045	Annika Janssen	Cytochrom Oxidase Subunit 1	Arthropoda	Malacostraca	Isopoda
2422	BGR 2017	BGR	Bionod2012	L'Atalante	5022		French license area	Epibenthic Sled (EB)	26/04/2012	4	2012	08:00	10:09	BGR_6473	#107EBS	14.073819	-130.0998786				3879m trawling distance		3879m trawling distance		Senckenberg, DZMB				1	macro					Stefanie Kaiser, Nils Brenke	NB-Iso467								KJ736044	Annika Janssen	Cytochrom Oxidase Subunit 1	Arthropoda	Malacostraca	Isopoda
2421	BGR 2017	BGR	Bionod2012	L'Atalante	5022		French license area	Epibenthic Sled (EB)	26/04/2012	4	2012	08:00	10:09	BGR_6472	#107EBS	14.073819	-130.0998786				3879m trawling distance		3879m trawling distance		Senckenberg, DZMB				1	macro					Karin Meißner	NB-Po544								KJ736721	Annika Janssen	Cytochrom Oxidase Subunit 1	Annelida	Polychaeta	indet
2420	BGR 2017	BGR	Bionod2012	L'Atalante	5022		French license area	Epibenthic Sled (EB)	26/04/2012	4	2012	08:00	10:09	BGR_6471	#107EBS	14.073819	-130.0998786				3879m trawling distance		3879m trawling distance		Senckenberg, DZMB				1	macro					Karin Meißner	NB-Po541								KJ736677	Annika Janssen	Cytochrom Oxidase Subunit 1	Annelida	Polychaeta	Phyllodocida
2419	BGR 2017	BGR	Bionod2012	L'Atalante	5022		French license area	Epibenthic Sled (EB)	26/04/2012	4	2012	08:00	10:09	BGR_6470	#107EBS	14.073819	-130.0998786				3879m trawling distance		3879m trawling distance		Senckenberg, DZMB				1	macro					Karin Meißner	NB-Po565								KJ736668	Annika Janssen	Cytochrom Oxidase Subunit 1	Annelida	Polychaeta
2418	BGR 2017	BGR	Bionod2012	L'Atalante	5022		French license area	Epibenthic Sled (EB)	26/04/2012	4	2012	08:00	10:09	BGR_6469	#107EBS	14.073819	-130.0998786				3879m trawling distance		3879m trawling distance		Senckenberg, DZMB				1	macro					Karin Meißner	NB-Po566								KJ736667	Annika Janssen	Cytochrom Oxidase Subunit 1	Annelida	Polychaeta
2417	BGR 2017	BGR	Bionod2012	L'Atalante	5022		French license area	Epibenthic Sled (EB)	26/04/2012	4	2012	08:00	10:09	BGR_6468	#107EBS	14.073819	-130.0998786				3879m trawling distance		3879m trawling distance		Senckenberg, DZMB				1	macro					Karin Meißner	NB-Po519								KJ736664	Annika Janssen	Cytochrom Oxidase Subunit 1	Annelida	Polychaeta
2416	BGR 2017	BGR	Bionod2012	L'Atalante	5022		French license area	Epibenthic Sled (EB)	26/04/2012	4	2012	08:00	10:09	BGR_6467	#107EBS	14.073819	-130.0998786				3879m trawling distance		3879m trawling distance		Senckenberg, DZMB				1	macro					Karin Meißner	NB-Po558								KJ736663	Annika Janssen	Cytochrom Oxidase Subunit 1	Annelida	Polychaeta
2415	BGR 2017	BGR	Bionod2012	L'Atalante	5022		French license area	Epibenthic Sled (EB)	26/04/2012	4	2012	08:00	10:09	BGR_6466	#107EBS	14.073819	-130.0998786				3879m trawling distance		3879m trawling distance		Senckenberg, DZMB				1	macro					Karin Meißner	NB-Po601								KJ736657	Annika Janssen	Cytochrom Oxidase Subunit 1	Annelida	Polychaeta	Spionida
2414	BGR 2017	BGR	Bionod2012	L'Atalante	5022		French license area	Epibenthic Sled (EB)	26/04/2012	4	2012	08:00	10:09	BGR_6465	#107EBS	14.073819	-130.0998786				3879m trawling distance		3879m trawling distance		Senckenberg, DZMB				1	macro					Karin Meißner	NB-Po540								KJ736600	Annika Janssen	Cytochrom Oxidase Subunit 1	Annelida	Polychaeta	Phyllodocida
2413	BGR 2017	BGR	Bionod2012	L'Atalante	5022		French license area	Epibenthic Sled (EB)	26/04/2012	4	2012	08:00	10:09	BGR_6464	#107EBS	14.073819	-130.0998786				3879m trawling distance		3879m trawling distance		Senckenberg, DZMB				1	macro					Karin Meißner	NB-Po569								KJ736590	Annika Janssen	Cytochrom Oxidase Subunit 1	Annelida	Polychaeta	Phyllodocida
2412	BGR 2017	BGR	Bionod2012	L'Atalante	5022		French license area	Epibenthic Sled (EB)	26/04/2012	4	2012	08:00	10:09	BGR_6463	#107EBS	14.073819	-130.0998786				3879m trawling distance		3879m trawling distance		Senckenberg, DZMB				1	macro					Karin Meißner	NB-Po534								KJ736585	Annika Janssen	Cytochrom Oxidase Subunit 1	Annelida	Polychaeta	Opheliida
2411	BGR 2017	BGR	Bionod2012	L'Atalante	5022		French license area	Epibenthic Sled (EB)	26/04/2012	4	2012	08:00	10:09	BGR_6462	#107EBS	14.073819	-130.0998786				3879m trawling distance		3879m trawling distance		Senckenberg, DZMB				1	macro					Karin Meißner	NB-Po555								KJ736582	Annika Janssen	Cytochrom Oxidase Subunit 1	Annelida	Polychaeta	Opheliida
2410	BGR 2017	BGR	Bionod2012	L'Atalante	5022		French license area	Epibenthic Sled (EB)	26/04/2012	4	2012	08:00	10:09	BGR_6461	#107EBS	14.073819	-130.0998786				3879m trawling distance		3879m trawling distance		Senckenberg, DZMB				1	macro					Karin Meißner	NB-Po535								KJ736578	Annika Janssen	Cytochrom Oxidase Subunit 1	Annelida	Polychaeta
2409	BGR 2017	BGR	Bionod2012	L'Atalante	5022		French license area	Epibenthic Sled (EB)	26/04/2012	4	2012	08:00	10:09	BGR_6460	#107EBS	14.073819	-130.0998786				3879m trawling distance		3879m trawling distance		Senckenberg, DZMB				1	macro					Karin Meißner	NB-Po523								KJ736568	Annika Janssen	Cytochrom Oxidase Subunit 1	Annelida	Polychaeta	Spionida
2408	BGR 2017	BGR	Bionod2012	L'Atalante	5022		French license area	Epibenthic Sled (EB)	26/04/2012	4	2012	08:00	10:09	BGR_6459	#107EBS	14.073819	-130.0998786				3879m trawling distance		3879m trawling distance		Senckenberg, DZMB				1	macro					Karin Meißner	NB-Po607								KJ736567	Annika Janssen	Cytochrom Oxidase Subunit 1	Annelida	Polychaeta	Spionida
2407	BGR 2017	BGR	Bionod2012	L'Atalante	5022		French license area	Epibenthic Sled (EB)	26/04/2012	4	2012	08:00	10:09	BGR_6458	#107EBS	14.073819	-130.0998786				3879m trawling distance		3879m trawling distance		Senckenberg, DZMB				1	macro					Karin Meißner	NB-Po550								KJ736551	Annika Janssen	Cytochrom Oxidase Subunit 1	Annelida	Polychaeta	Spionida
2406	BGR 2017	BGR	Bionod2012	L'Atalante	5022		French license area	Epibenthic Sled (EB)	26/04/2012	4	2012	08:00	10:09	BGR_6457	#107EBS	14.073819	-130.0998786				3879m trawling distance		3879m trawling distance		Senckenberg, DZMB				1	macro					Karin Meißner	NB-Po621								KJ736507	Annika Janssen	Cytochrom Oxidase Subunit 1	Annelida	Polychaeta	Spionida
2405	BGR 2017	BGR	Bionod2012	L'Atalante	5022		French license area	Epibenthic Sled (EB)	26/04/2012	4	2012	08:00	10:09	BGR_6456	#107EBS	14.073819	-130.0998786				3879m trawling distance		3879m trawling distance		Senckenberg, DZMB				1	macro					Karin Meißner	NB-Po618								KJ736500	Annika Janssen	Cytochrom Oxidase Subunit 1	Annelida	Polychaeta	Spionida
2404	BGR 2017	BGR	Bionod2012	L'Atalante	5022		French license area	Epibenthic Sled (EB)	26/04/2012	4	2012	08:00	10:09	BGR_6455	#107EBS	14.073819	-130.0998786				3879m trawling distance		3879m trawling distance		Senckenberg, DZMB				1	macro					Karin Meißner	NB-Po568								KJ736495	Annika Janssen	Cytochrom Oxidase Subunit 1	Annelida	Polychaeta
2403	BGR 2017	BGR	Bionod2012	L'Atalante	5022		French license area	Epibenthic Sled (EB)	26/04/2012	4	2012	08:00	10:09	BGR_6454	#107EBS	14.073819	-130.0998786				3879m trawling distance		3879m trawling distance		Senckenberg, DZMB				1	macro					Karin Meißner	NB-Po524								KJ736482	Annika Janssen	Cytochrom Oxidase Subunit 1	Annelida	Polychaeta	Amphinomida
2402	BGR 2017	BGR	Bionod2012	L'Atalante	5022		French license area	Epibenthic Sled (EB)	26/04/2012	4	2012	08:00	10:09	BGR_6453	#107EBS	14.073819	-130.0998786				3879m trawling distance		3879m trawling distance		Senckenberg, DZMB				1	macro					Karin Meißner	NB-Po611								KJ736459	Annika Janssen	Cytochrom Oxidase Subunit 1	Annelida	Polychaeta
2401	BGR 2017	BGR	Bionod2012	L'Atalante	5022		French license area	Epibenthic Sled (EB)	26/04/2012	4	2012	08:00	10:09	BGR_6452	#107EBS	14.073819	-130.0998786				3879m trawling distance		3879m trawling distance		Senckenberg, DZMB				1	macro					Karin Meißner	NB-Po528								KJ736454	Annika Janssen	Cytochrom Oxidase Subunit 1	Annelida	Polychaeta
2400	BGR 2017	BGR	Bionod2012	L'Atalante	5022		French license area	Epibenthic Sled (EB)	26/04/2012	4	2012	08:00	10:09	BGR_6451	#107EBS	14.073819	-130.0998786				3879m trawling distance		3879m trawling distance		Senckenberg, DZMB				1	macro					Karin Meißner	NB-Po614								KJ736453	Annika Janssen	Cytochrom Oxidase Subunit 1	Annelida	Polychaeta
2399	BGR 2017	BGR	Bionod2012	L'Atalante	5022		French license area	Epibenthic Sled (EB)	26/04/2012	4	2012	08:00	10:09	BGR_6450	#107EBS	14.073819	-130.0998786				3879m trawling distance		3879m trawling distance		Senckenberg, DZMB				1	macro					Karin Meißner	NB-Po527								KJ736426	Annika Janssen	Cytochrom Oxidase Subunit 1	Annelida	Polychaeta	Phyllodocida
2398	BGR 2017	BGR	Bionod2012	L'Atalante	5022		French license area	Epibenthic Sled (EB)	26/04/2012	4	2012	08:00	10:09	BGR_6449	#107EBS	14.073819	-130.0998786				3879m trawling distance		3879m trawling distance		Senckenberg, DZMB				1	macro					Karin Meißner	NB-Po530								KJ736393	Annika Janssen	Cytochrom Oxidase Subunit 1	Annelida	Polychaeta
2397	BGR 2017	BGR	Bionod2012	L'Atalante	5022		French license area	Epibenthic Sled (EB)	26/04/2012	4	2012	08:00	10:09	BGR_6448	#107EBS	14.073819	-130.0998786				3879m trawling distance		3879m trawling distance		Senckenberg, DZMB				1	macro					Karin Meißner	NB-Po567								KJ736388	Annika Janssen	Cytochrom Oxidase Subunit 1	Annelida	Polychaeta	Opheliida
2396	BGR 2017	BGR	Bionod2012	L'Atalante	5022		French license area	Epibenthic Sled (EB)	26/04/2012	4	2012	08:00	10:09	BGR_6447	#107EBS	14.073819	-130.0998786				3879m trawling distance		3879m trawling distance		Senckenberg, DZMB				1	macro					Karin Meißner	NB-Po529								KJ736386	Annika Janssen	Cytochrom Oxidase Subunit 1	Annelida	Polychaeta
2395	BGR 2017	BGR	Bionod2012	L'Atalante	5022		French license area	Epibenthic Sled (EB)	26/04/2012	4	2012	08:00	10:09	BGR_6446	#107EBS	14.073819	-130.0998786				3879m trawling distance		3879m trawling distance		Senckenberg, DZMB				1	macro					Karin Meißner	NB-Po533								KJ736385	Annika Janssen	Cytochrom Oxidase Subunit 1	Annelida	Polychaeta
2394	BGR 2017	BGR	Bionod2012	L'Atalante	5022		French license area	Epibenthic Sled (EB)	26/04/2012	4	2012	08:00	10:09	BGR_6445	#107EBS	14.073819	-130.0998786				3879m trawling distance		3879m trawling distance		Senckenberg, DZMB				1	macro					Karin Meißner	NB-Po518								KJ736375	Annika Janssen	Cytochrom Oxidase Subunit 1	Annelida	Polychaeta	Opheliida
2393	BGR 2017	BGR	Bionod2012	L'Atalante	5022		French license area	Epibenthic Sled (EB)	26/04/2012	4	2012	08:00	10:09	BGR_6444	#107EBS	14.073819	-130.0998786				3879m trawling distance		3879m trawling distance		Senckenberg, DZMB				1	macro					Karin Meißner	NB-Po531								KJ736373	Annika Janssen	Cytochrom Oxidase Subunit 1	Annelida	Polychaeta	Opheliida
2392	BGR 2017	BGR	Bionod2012	L'Atalante	5022		French license area	Epibenthic Sled (EB)	26/04/2012	4	2012	08:00	10:09	BGR_6443	#107EBS	14.073819	-130.0998786				3879m trawling distance		3879m trawling distance		Senckenberg, DZMB				1	macro					Karin Meißner	NB-Po602								KJ736357	Annika Janssen	Cytochrom Oxidase Subunit 1	Annelida	Polychaeta
2391	BGR 2017	BGR	Bionod2012	L'Atalante	5022		French license area	Epibenthic Sled (EB)	26/04/2012	4	2012	08:00	10:09	BGR_6442	#107EBS	14.073819	-130.0998786				3879m trawling distance		3879m trawling distance		Senckenberg, DZMB				1	macro					Karin Meißner	NB-Po557								KJ736329	Annika Janssen	Cytochrom Oxidase Subunit 1	Annelida	Polychaeta
2390	BGR 2017	BGR	Bionod2012	L'Atalante	5022		French license area	Epibenthic Sled (EB)	26/04/2012	4	2012	08:00	10:09	BGR_6441	#107EBS	14.073819	-130.0998786				3879m trawling distance		3879m trawling distance		Senckenberg, DZMB				1	macro					Karin Meißner	NB-Po548								KJ736306	Annika Janssen	Cytochrom Oxidase Subunit 1	Annelida	Polychaeta
2389	BGR 2017	BGR	Bionod2012	L'Atalante	5022		French license area	Epibenthic Sled (EB)	26/04/2012	4	2012	08:00	10:09	BGR_6440	#107EBS	14.073819	-130.0998786				3879m trawling distance		3879m trawling distance		Senckenberg, DZMB				1	macro					Karin Meißner	NB-Po616								KJ736289	Annika Janssen	Cytochrom Oxidase Subunit 1	Annelida	Polychaeta	Terebellida
2388	BGR 2017	BGR	Bionod2012	L'Atalante	5022		French license area	Epibenthic Sled (EB)	26/04/2012	4	2012	08:00	10:09	BGR_6439	#107EBS	14.073819	-130.0998786				3879m trawling distance		3879m trawling distance		Senckenberg, DZMB				1	macro					Karin Meißner	NB-Po603								KJ736281	Annika Janssen	Cytochrom Oxidase Subunit 1	Annelida	Polychaeta	Terebellida
2387	BGR 2017	BGR	Bionod2012	L'Atalante	5022		French license area	Epibenthic Sled (EB)	26/04/2012	4	2012	08:00	10:09	BGR_6438	#107EBS	14.073819	-130.0998786				3879m trawling distance		3879m trawling distance		Senckenberg, DZMB				1	macro					Karin Meißner	NB-Po174								KJ736268	Annika Janssen	Cytochrom Oxidase Subunit 1	Annelida	Polychaeta	Spionida
2386	BGR 2017	BGR	Bionod2012	L'Atalante	5022		French license area	Epibenthic Sled (EB)	26/04/2012	4	2012	08:00	10:09	BGR_6437	#107EBS	14.073819	-130.0998786				3879m trawling distance		3879m trawling distance		Senckenberg, DZMB				1	macro					Karin Meißner	NB-Po612								KJ736267	Annika Janssen	Cytochrom Oxidase Subunit 1	Annelida	Polychaeta	Spionida
2385	BGR 2017	BGR	Bionod2012	L'Atalante	5022		French license area	Epibenthic Sled (EB)	26/04/2012	4	2012	08:00	10:09	BGR_6436	#107EBS	14.073819	-130.0998786				3879m trawling distance		3879m trawling distance		Senckenberg, DZMB				1	macro					Karin Meißner	NB-Po542								KJ736259	Annika Janssen	Cytochrom Oxidase Subunit 1	Annelida	Polychaeta	indet
2384	BGR 2017	BGR	Bionod2012	L'Atalante	5022		French license area	Epibenthic Sled (EB)	26/04/2012	4	2012	08:00	10:09	BGR_6435	#107EBS	14.073819	-130.0998786				3879m trawling distance		3879m trawling distance		Senckenberg, DZMB				1	macro					Karin Meißner	NB-Po547								KJ736258	Annika Janssen	Cytochrom Oxidase Subunit 1	Annelida	Polychaeta	indet
2383	BGR 2017	BGR	Bionod2012	L'Atalante	5022		French license area	Epibenthic Sled (EB)	26/04/2012	4	2012	08:00	10:09	BGR_6434	#107EBS	14.073819	-130.0998786				3879m trawling distance		3879m trawling distance		Senckenberg, DZMB				1	macro					Karin Meißner	NB-Po521								KJ736257	Annika Janssen	Cytochrom Oxidase Subunit 1	Annelida	Polychaeta	indet
2382	BGR 2017	BGR	Bionod2012	L'Atalante	5022		French license area	Epibenthic Sled (EB)	26/04/2012	4	2012	08:00	10:09	BGR_6433	#107EBS	14.073819	-130.0998786				3879m trawling distance		3879m trawling distance		Senckenberg, DZMB				1	macro					Karin Meißner	NB-Po549								KJ736251	Annika Janssen	Cytochrom Oxidase Subunit 1	Annelida	Polychaeta
2381	BGR 2017	BGR	Bionod2012	L'Atalante	5022		French license area	Epibenthic Sled (EB)	26/04/2012	4	2012	08:00	10:09	BGR_6432	#107EBS	14.073819	-130.0998786				3879m trawling distance		3879m trawling distance		Senckenberg, DZMB				1	macro					Karin Meißner	NB-Po604								KJ736249	Annika Janssen	Cytochrom Oxidase Subunit 1	Annelida	Polychaeta
2380	BGR 2017	BGR	Bionod2012	L'Atalante	5022		French license area	Epibenthic Sled (EB)	26/04/2012	4	2012	08:00	10:09	BGR_6431	#107EBS	14.073819	-130.0998786				3879m trawling distance		3879m trawling distance		Senckenberg, DZMB				1	macro					Karin Meißner	NB-Po572								KJ736241	Annika Janssen	Cytochrom Oxidase Subunit 1	Annelida	Polychaeta
2379	BGR 2017	BGR	Bionod2012	L'Atalante	5022		French license area	Epibenthic Sled (EB)	26/04/2012	4	2012	08:00	10:09	BGR_6430	#107EBS	14.073819	-130.0998786				3879m trawling distance		3879m trawling distance		Senckenberg, DZMB				1	macro					Karin Meißner	NB-Po622								KJ736240	Annika Janssen	Cytochrom Oxidase Subunit 1	Annelida	Polychaeta
2378	BGR 2017	BGR	Bionod2012	L'Atalante	5022		French license area	Epibenthic Sled (EB)	26/04/2012	4	2012	08:00	10:09	BGR_6429	#107EBS	14.073819	-130.0998786				3879m trawling distance		3879m trawling distance		Senckenberg, DZMB				1	macro					Karin Meißner	NB-Po539								KJ736224	Annika Janssen	Cytochrom Oxidase Subunit 1	Annelida	Polychaeta
2377	BGR 2017	BGR	Bionod2012	L'Atalante	5022		French license area	Epibenthic Sled (EB)	26/04/2012	4	2012	08:00	10:09	BGR_6428	#107EBS	14.073819	-130.0998786				3879m trawling distance		3879m trawling distance		Senckenberg, DZMB				1	macro					Karin Meißner	NB-Po619								KJ736216	Annika Janssen	Cytochrom Oxidase Subunit 1	Annelida	Polychaeta
2376	BGR 2017	BGR	Bionod2012	L'Atalante	5022		French license area	Epibenthic Sled (EB)	26/04/2012	4	2012	08:00	10:09	BGR_6427	#107EBS	14.073819	-130.0998786				3879m trawling distance		3879m trawling distance		Senckenberg, DZMB				1	macro					Karin Meißner	NB-Po620								KJ736215	Annika Janssen	Cytochrom Oxidase Subunit 1	Annelida	Polychaeta
2375	BGR 2017	BGR	Bionod2012	L'Atalante	5022		French license area	Epibenthic Sled (EB)	26/04/2012	4	2012	08:00	10:09	BGR_6426	#107EBS	14.073819	-130.0998786				3879m trawling distance		3879m trawling distance		Senckenberg, DZMB				1	macro					Karin Meißner	NB-Po559								KJ736197	Annika Janssen	Cytochrom Oxidase Subunit 1	Annelida	Polychaeta
2374	BGR 2017	BGR	Bionod2012	L'Atalante	5022		French license area	Epibenthic Sled (EB)	26/04/2012	4	2012	08:00	10:09	BGR_6425	#107EBS	14.073819	-130.0998786				3879m trawling distance		3879m trawling distance		Senckenberg, DZMB				1	macro					Karin Meißner	NB-Po591								KJ736196	Annika Janssen	Cytochrom Oxidase Subunit 1	Annelida	Polychaeta
2373	BGR 2017	BGR	Bionod2012	L'Atalante	5022		French license area	Epibenthic Sled (EB)	26/04/2012	4	2012	08:00	10:09	BGR_6424	#107EBS	14.073819	-130.0998786				3879m trawling distance		3879m trawling distance		Senckenberg, DZMB				1	macro					Karin Meißner	NB-Po556								KJ736192	Annika Janssen	Cytochrom Oxidase Subunit 1	Annelida	Polychaeta
2372	BGR 2017	BGR	Bionod2012	L'Atalante	5022		French license area	Epibenthic Sled (EB)	26/04/2012	4	2012	08:00	10:09	BGR_6423	#107EBS	14.073819	-130.0998786				3879m trawling distance		3879m trawling distance		Senckenberg, DZMB				1	macro					Karin Meißner	NB-Po571								KJ736191	Annika Janssen	Cytochrom Oxidase Subunit 1	Annelida	Polychaeta
2371	BGR 2017	BGR	Bionod2012	L'Atalante	5022		French license area	Epibenthic Sled (EB)	26/04/2012	4	2012	08:00	10:09	BGR_6422	#107EBS	14.073819	-130.0998786				3879m trawling distance		3879m trawling distance		Senckenberg, DZMB				1	macro					Karin Meißner	NB-Po578								KJ736188	Annika Janssen	Cytochrom Oxidase Subunit 1	Annelida	Polychaeta
2370	BGR 2017	BGR	Bionod2012	L'Atalante	5022		French license area	Epibenthic Sled (EB)	26/04/2012	4	2012	08:00	10:09	BGR_6421	#107EBS	14.073819	-130.0998786				3879m trawling distance		3879m trawling distance		Senckenberg, DZMB				1	macro					Karin Meißner	NB-Po545								KJ736174	Annika Janssen	Cytochrom Oxidase Subunit 1	Annelida	Polychaeta
2369	BGR 2017	BGR	Bionod2012	L'Atalante	5045		French license area	Epibenthic Sled (EB)	25/04/2012	4	2012	05:12	07:49	BGR_6365	#101EBS	14.080841	-130.1045498				2937m trawling distance		2937m trawling distance		Senckenberg, DZMB				13	macro					Annika Janssen												Chaetognatha
2368	BGR 2017	BGR	Bionod2012	L'Atalante	5045		French license area	Epibenthic Sled (EB)	25/04/2012	4	2012	05:12	07:49	BGR_6364	#101EBS	14.080841	-130.1045498				2937m trawling distance		2937m trawling distance		Senckenberg, DZMB				11	macro					Annika Janssen												Ophiuroidea
2367	BGR 2017	BGR	Bionod2012	L'Atalante	5045		French license area	Epibenthic Sled (EB)	25/04/2012	4	2012	05:12	07:49	BGR_6363	#101EBS	14.080841	-130.1045498				2937m trawling distance		2937m trawling distance		Senckenberg, DZMB				3	macro					Annika Janssen												Echinoidea
2366	BGR 2017	BGR	Bionod2012	L'Atalante	5045		French license area	Epibenthic Sled (EB)	25/04/2012	4	2012	05:12	07:49	BGR_6362	#101EBS	14.080841	-130.1045498				2937m trawling distance		2937m trawling distance		Senckenberg, DZMB				9	macro					Annika Janssen												Pantopoda
2365	BGR 2017	BGR	Bionod2012	L'Atalante	5045		French license area	Epibenthic Sled (EB)	25/04/2012	4	2012	05:12	07:49	BGR_6361	#101EBS	14.080841	-130.1045498				2937m trawling distance		2937m trawling distance		Senckenberg, DZMB				2	macro					Annika Janssen												Arthropoda	Malacostraca	Decapoda
2364	BGR 2017	BGR	Bionod2012	L'Atalante	5045		French license area	Epibenthic Sled (EB)	25/04/2012	4	2012	05:12	07:49	BGR_6360	#101EBS	14.080841	-130.1045498				2937m trawling distance		2937m trawling distance		Senckenberg, DZMB				39	macro					Annika Janssen												Arthropoda	Malacostraca	Cumacea
2363	BGR 2017	BGR	Bionod2012	L'Atalante	5045		French license area	Epibenthic Sled (EB)	25/04/2012	4	2012	05:12	07:49	BGR_6359	#101EBS	14.080841	-130.1045498				2937m trawling distance		2937m trawling distance		Senckenberg, DZMB				70	macro					Annika Janssen												Arthropoda	Malacostraca	Tanaidacea
2362	BGR 2017	BGR	Bionod2012	L'Atalante	5045		French license area	Epibenthic Sled (EB)	25/04/2012	4	2012	05:12	07:49	BGR_6358	#101EBS	14.080841	-130.1045498				2937m trawling distance		2937m trawling distance		Senckenberg, DZMB				281	macro					Annika Janssen												Arthropoda	Malacostraca	Isopoda
2361	BGR 2017	BGR	Bionod2012	L'Atalante	5045		French license area	Epibenthic Sled (EB)	25/04/2012	4	2012	05:12	07:49	BGR_6357	#101EBS	14.080841	-130.1045498				2937m trawling distance		2937m trawling distance		Senckenberg, DZMB				83	macro					Annika Janssen												Arthropoda	Malacostraca	Amphipoda
2360	BGR 2017	BGR	Bionod2012	L'Atalante	5045		French license area	Epibenthic Sled (EB)	25/04/2012	4	2012	05:12	07:49	BGR_6356	#101EBS	14.080841	-130.1045498				2937m trawling distance		2937m trawling distance		Senckenberg, DZMB				536	macro					Annika Janssen												Arthropoda	Copepoda
2359	BGR 2017	BGR	Bionod2012	L'Atalante	5045		French license area	Epibenthic Sled (EB)	25/04/2012	4	2012	05:12	07:49	BGR_6355	#101EBS	14.080841	-130.1045498				2937m trawling distance		2937m trawling distance		Senckenberg, DZMB				42	macro					Annika Janssen												Arthropoda	Ostracoda
2358	BGR 2017	BGR	Bionod2012	L'Atalante	5045		French license area	Epibenthic Sled (EB)	25/04/2012	4	2012	05:12	07:49	BGR_6354	#101EBS	14.080841	-130.1045498				2937m trawling distance		2937m trawling distance		Senckenberg, DZMB				2	macro					Annika Janssen												Priapulida	Priapulida
2357	BGR 2017	BGR	Bionod2012	L'Atalante	5045		French license area	Epibenthic Sled (EB)	25/04/2012	4	2012	05:12	07:49	BGR_6353	#101EBS	14.080841	-130.1045498				2937m trawling distance		2937m trawling distance		Senckenberg, DZMB				2	macro					Annika Janssen												Sipunculida	Sipunculida
2356	BGR 2017	BGR	Bionod2012	L'Atalante	5045		French license area	Epibenthic Sled (EB)	25/04/2012	4	2012	05:12	07:49	BGR_6352	#101EBS	14.080841	-130.1045498				2937m trawling distance		2937m trawling distance		Senckenberg, DZMB				381	macro					Annika Janssen												Annelida	Polychaeta
2355	BGR 2017	BGR	Bionod2012	L'Atalante	5045		French license area	Epibenthic Sled (EB)	25/04/2012	4	2012	05:12	07:49	BGR_6351	#101EBS	14.080841	-130.1045498				2937m trawling distance		2937m trawling distance		Senckenberg, DZMB				1	macro					Annika Janssen												Mollusca	Aplacophora
2354	BGR 2017	BGR	Bionod2012	L'Atalante	5045		French license area	Epibenthic Sled (EB)	25/04/2012	4	2012	05:12	07:49	BGR_6350	#101EBS	14.080841	-130.1045498				2937m trawling distance		2937m trawling distance		Senckenberg, DZMB				1	macro					Annika Janssen												Mollusca	Gastropoda
2353	BGR 2017	BGR	Bionod2012	L'Atalante	5045		French license area	Epibenthic Sled (EB)	25/04/2012	4	2012	05:12	07:49	BGR_6349	#101EBS	14.080841	-130.1045498				2937m trawling distance		2937m trawling distance		Senckenberg, DZMB				85	macro					Annika Janssen												Mollusca	Bivalvia
2352	BGR 2017	BGR	Bionod2012	L'Atalante	5045		French license area	Epibenthic Sled (EB)	25/04/2012	4	2012	05:12	07:49	BGR_6348	#101EBS	14.080841	-130.1045498				2937m trawling distance		2937m trawling distance		Senckenberg, DZMB				2	macro					Annika Janssen												Nematoda
2351	BGR 2017	BGR	Bionod2012	L'Atalante	5045		French license area	Epibenthic Sled (EB)	25/04/2012	4	2012	05:12	07:49	BGR_6347	#101EBS	14.080841	-130.1045498				2937m trawling distance		2937m trawling distance		Senckenberg, DZMB				1	macro					Stefanie Kaiser, Nils Brenke	NB-Iso446								KJ736167	Annika Janssen	Cytochrom Oxidase Subunit 1	Arthropoda	Malacostraca	Isopoda
2350	BGR 2017	BGR	Bionod2012	L'Atalante	5045		French license area	Epibenthic Sled (EB)	25/04/2012	4	2012	05:12	07:49	BGR_6346	#101EBS	14.080841	-130.1045498				2937m trawling distance		2937m trawling distance		Senckenberg, DZMB				1	macro					Stefanie Kaiser, Nils Brenke	NB-Iso448								KJ736145	Annika Janssen	Cytochrom Oxidase Subunit 1	Arthropoda	Malacostraca	Isopoda
2349	BGR 2017	BGR	Bionod2012	L'Atalante	5045		French license area	Epibenthic Sled (EB)	25/04/2012	4	2012	05:12	07:49	BGR_6345	#101EBS	14.080841	-130.1045498				2937m trawling distance		2937m trawling distance		Senckenberg, DZMB				1	macro					Stefanie Kaiser, Nils Brenke	NB-Iso443								KJ736135	Annika Janssen	Cytochrom Oxidase Subunit 1	Arthropoda	Malacostraca	Isopoda
2348	BGR 2017	BGR	Bionod2012	L'Atalante	5045		French license area	Epibenthic Sled (EB)	25/04/2012	4	2012	05:12	07:49	BGR_6344	#101EBS	14.080841	-130.1045498				2937m trawling distance		2937m trawling distance		Senckenberg, DZMB				1	macro					Stefanie Kaiser, Nils Brenke	NB-Iso460								KJ736118	Annika Janssen	Cytochrom Oxidase Subunit 1	Arthropoda	Malacostraca	Isopoda
2347	BGR 2017	BGR	Bionod2012	L'Atalante	5045		French license area	Epibenthic Sled (EB)	25/04/2012	4	2012	05:12	07:49	BGR_6343	#101EBS	14.080841	-130.1045498				2937m trawling distance		2937m trawling distance		Senckenberg, DZMB				1	macro					Stefanie Kaiser, Nils Brenke	NB-Iso444								KJ736117	Annika Janssen	Cytochrom Oxidase Subunit 1	Arthropoda	Malacostraca	Isopoda
2346	BGR 2017	BGR	Bionod2012	L'Atalante	5045		French license area	Epibenthic Sled (EB)	25/04/2012	4	2012	05:12	07:49	BGR_6342	#101EBS	14.080841	-130.1045498				2937m trawling distance		2937m trawling distance		Senckenberg, DZMB				1	macro					Stefanie Kaiser, Nils Brenke	NB-Iso454								KJ736111	Annika Janssen	Cytochrom Oxidase Subunit 1	Arthropoda	Malacostraca	Isopoda
2345	BGR 2017	BGR	Bionod2012	L'Atalante	5045		French license area	Epibenthic Sled (EB)	25/04/2012	4	2012	05:12	07:49	BGR_6341	#101EBS	14.080841	-130.1045498				2937m trawling distance		2937m trawling distance		Senckenberg, DZMB				1	macro					Stefanie Kaiser, Nils Brenke	NB-Iso445								KJ736107	Annika Janssen	Cytochrom Oxidase Subunit 1	Arthropoda	Malacostraca	Isopoda
2344	BGR 2017	BGR	Bionod2012	L'Atalante	5045		French license area	Epibenthic Sled (EB)	25/04/2012	4	2012	05:12	07:49	BGR_6340	#101EBS	14.080841	-130.1045498				2937m trawling distance		2937m trawling distance		Senckenberg, DZMB				1	macro					Stefanie Kaiser, Nils Brenke	NB-Iso458								KJ736095	Annika Janssen	Cytochrom Oxidase Subunit 1	Arthropoda	Malacostraca	Isopoda
2343	BGR 2017	BGR	Bionod2012	L'Atalante	5045		French license area	Epibenthic Sled (EB)	25/04/2012	4	2012	05:12	07:49	BGR_6339	#101EBS	14.080841	-130.1045498				2937m trawling distance		2937m trawling distance		Senckenberg, DZMB				1	macro					Stefanie Kaiser, Nils Brenke	NB-Iso441								KJ736079	Annika Janssen	Cytochrom Oxidase Subunit 1	Arthropoda	Malacostraca	Isopoda
2342	BGR 2017	BGR	Bionod2012	L'Atalante	5045		French license area	Epibenthic Sled (EB)	25/04/2012	4	2012	05:12	07:49	BGR_6338	#101EBS	14.080841	-130.1045498				2937m trawling distance		2937m trawling distance		Senckenberg, DZMB				1	macro					Stefanie Kaiser, Nils Brenke	NB-Iso439								KJ736064	Annika Janssen	Cytochrom Oxidase Subunit 1	Arthropoda	Malacostraca	Isopoda
2341	BGR 2017	BGR	Bionod2012	L'Atalante	5045		French license area	Epibenthic Sled (EB)	25/04/2012	4	2012	05:12	07:49	BGR_6337	#101EBS	14.080841	-130.1045498				2937m trawling distance		2937m trawling distance		Senckenberg, DZMB				1	macro					Stefanie Kaiser, Nils Brenke	NB-Iso456								KJ736057	Annika Janssen	Cytochrom Oxidase Subunit 1	Arthropoda	Malacostraca	Isopoda
2340	BGR 2017	BGR	Bionod2012	L'Atalante	5045		French license area	Epibenthic Sled (EB)	25/04/2012	4	2012	05:12	07:49	BGR_6336	#101EBS	14.080841	-130.1045498				2937m trawling distance		2937m trawling distance		Senckenberg, DZMB				1	macro					Stefanie Kaiser, Nils Brenke	NB-Iso455								KJ736049	Annika Janssen	Cytochrom Oxidase Subunit 1	Arthropoda	Malacostraca	Isopoda
2339	BGR 2017	BGR	Bionod2012	L'Atalante	5045		French license area	Epibenthic Sled (EB)	25/04/2012	4	2012	05:12	07:49	BGR_6335	#101EBS	14.080841	-130.1045498				2937m trawling distance		2937m trawling distance		Senckenberg, DZMB				1	macro					Stefanie Kaiser, Nils Brenke	NB-Iso451								KJ736038	Annika Janssen	Cytochrom Oxidase Subunit 1	Arthropoda	Malacostraca	Isopoda
2338	BGR 2017	BGR	Bionod2012	L'Atalante	5045		French license area	Epibenthic Sled (EB)	25/04/2012	4	2012	05:12	07:49	BGR_6334	#101EBS	14.080841	-130.1045498				2937m trawling distance		2937m trawling distance		Senckenberg, DZMB				1	macro					Stefanie Kaiser, Nils Brenke	NB-Po590								KJ736701	Annika Janssen	Cytochrom Oxidase Subunit 1	Annelida	Polychaeta	Phyllodocida
2337	BGR 2017	BGR	Bionod2012	L'Atalante	5045		French license area	Epibenthic Sled (EB)	25/04/2012	4	2012	05:12	07:49	BGR_6333	#101EBS	14.080841	-130.1045498				2937m trawling distance		2937m trawling distance		Senckenberg, DZMB				1	macro					Stefanie Kaiser, Nils Brenke	NB-Po581								KJ736683	Annika Janssen	Cytochrom Oxidase Subunit 1	Annelida	Polychaeta
2336	BGR 2017	BGR	Bionod2012	L'Atalante	5045		French license area	Epibenthic Sled (EB)	25/04/2012	4	2012	05:12	07:49	BGR_6332	#101EBS	14.080841	-130.1045498				2937m trawling distance		2937m trawling distance		Senckenberg, DZMB				1	macro					Stefanie Kaiser, Nils Brenke	NB-Po517								KJ736678	Annika Janssen	Cytochrom Oxidase Subunit 1	Annelida	Polychaeta	Phyllodocida
2335	BGR 2017	BGR	Bionod2012	L'Atalante	5045		French license area	Epibenthic Sled (EB)	25/04/2012	4	2012	05:12	07:49	BGR_6331	#101EBS	14.080841	-130.1045498				2937m trawling distance		2937m trawling distance		Senckenberg, DZMB				1	macro					Stefanie Kaiser, Nils Brenke	NB-Po493								KJ736665	Annika Janssen	Cytochrom Oxidase Subunit 1	Annelida	Polychaeta
2334	BGR 2017	BGR	Bionod2012	L'Atalante	5045		French license area	Epibenthic Sled (EB)	25/04/2012	4	2012	05:12	07:49	BGR_6330	#101EBS	14.080841	-130.1045498				2937m trawling distance		2937m trawling distance		Senckenberg, DZMB				1	macro					Stefanie Kaiser, Nils Brenke	NB-Po498								KJ736660	Annika Janssen	Cytochrom Oxidase Subunit 1	Annelida	Polychaeta	Spionida
2333	BGR 2017	BGR	Bionod2012	L'Atalante	5045		French license area	Epibenthic Sled (EB)	25/04/2012	4	2012	05:12	07:49	BGR_6329	#101EBS	14.080841	-130.1045498				2937m trawling distance		2937m trawling distance		Senckenberg, DZMB				1	macro					Stefanie Kaiser, Nils Brenke	NB-Po512								KJ736659	Annika Janssen	Cytochrom Oxidase Subunit 1	Annelida	Polychaeta	Spionida
2332	BGR 2017	BGR	Bionod2012	L'Atalante	5045		French license area	Epibenthic Sled (EB)	25/04/2012	4	2012	05:12	07:49	BGR_6328	#101EBS	14.080841	-130.1045498				2937m trawling distance		2937m trawling distance		Senckenberg, DZMB				1	macro					Stefanie Kaiser, Nils Brenke	NB-Po497								KJ736639	Annika Janssen	Cytochrom Oxidase Subunit 1	Annelida	Polychaeta	Terebellida
2331	BGR 2017	BGR	Bionod2012	L'Atalante	5045		French license area	Epibenthic Sled (EB)	25/04/2012	4	2012	05:12	07:49	BGR_6327	#101EBS	14.080841	-130.1045498				2937m trawling distance		2937m trawling distance		Senckenberg, DZMB				1	macro					Stefanie Kaiser, Nils Brenke	NB-Po500								KJ736634	Annika Janssen	Cytochrom Oxidase Subunit 1	Annelida	Polychaeta	Terebellida
2330	BGR 2017	BGR	Bionod2012	L'Atalante	5045		French license area	Epibenthic Sled (EB)	25/04/2012	4	2012	05:12	07:49	BGR_6326	#101EBS	14.080841	-130.1045498				2937m trawling distance		2937m trawling distance		Senckenberg, DZMB				1	macro					Stefanie Kaiser, Nils Brenke	NB-Po509								KJ736562	Annika Janssen	Cytochrom Oxidase Subunit 1	Annelida	Polychaeta
2329	BGR 2017	BGR	Bionod2012	L'Atalante	5045		French license area	Epibenthic Sled (EB)	25/04/2012	4	2012	05:12	07:49	BGR_6325	#101EBS	14.080841	-130.1045498				2937m trawling distance		2937m trawling distance		Senckenberg, DZMB				1	macro					Stefanie Kaiser, Nils Brenke	NB-Po490								KJ736561	Annika Janssen	Cytochrom Oxidase Subunit 1	Annelida	Polychaeta
2328	BGR 2017	BGR	Bionod2012	L'Atalante	5045		French license area	Epibenthic Sled (EB)	25/04/2012	4	2012	05:12	07:49	BGR_6324	#101EBS	14.080841	-130.1045498				2937m trawling distance		2937m trawling distance		Senckenberg, DZMB				1	macro					Stefanie Kaiser, Nils Brenke	NB-Po494								KJ736560	Annika Janssen	Cytochrom Oxidase Subunit 1	Annelida	Polychaeta
2327	BGR 2017	BGR	Bionod2012	L'Atalante	5045		French license area	Epibenthic Sled (EB)	25/04/2012	4	2012	05:12	07:49	BGR_6323	#101EBS	14.080841	-130.1045498				2937m trawling distance		2937m trawling distance		Senckenberg, DZMB				1	macro					Stefanie Kaiser, Nils Brenke	NB-Po504								KJ736556	Annika Janssen	Cytochrom Oxidase Subunit 1	Annelida	Polychaeta	Spionida
2326	BGR 2017	BGR	Bionod2012	L'Atalante	5045		French license area	Epibenthic Sled (EB)	25/04/2012	4	2012	05:12	07:49	BGR_6322	#101EBS	14.080841	-130.1045498				2937m trawling distance		2937m trawling distance		Senckenberg, DZMB				1	macro					Stefanie Kaiser, Nils Brenke	NB-Po589								KJ736555	Annika Janssen	Cytochrom Oxidase Subunit 1	Annelida	Polychaeta	Spionida
2325	BGR 2017	BGR	Bionod2012	L'Atalante	5045		French license area	Epibenthic Sled (EB)	25/04/2012	4	2012	05:12	07:49	BGR_6321	#101EBS	14.080841	-130.1045498				2937m trawling distance		2937m trawling distance		Senckenberg, DZMB				1	macro					Stefanie Kaiser, Nils Brenke	NB-Po595								KJ736540	Annika Janssen	Cytochrom Oxidase Subunit 1	Annelida	Polychaeta
2324	BGR 2017	BGR	Bionod2012	L'Atalante	5045		French license area	Epibenthic Sled (EB)	25/04/2012	4	2012	05:12	07:49	BGR_6320	#101EBS	14.080841	-130.1045498				2937m trawling distance		2937m trawling distance		Senckenberg, DZMB				1	macro					Stefanie Kaiser, Nils Brenke	NB-Po513								KJ736539	Annika Janssen	Cytochrom Oxidase Subunit 1	Annelida	Polychaeta
2323	BGR 2017	BGR	Bionod2012	L'Atalante	5045		French license area	Epibenthic Sled (EB)	25/04/2012	4	2012	05:12	07:49	BGR_6319	#101EBS	14.080841	-130.1045498				2937m trawling distance		2937m trawling distance		Senckenberg, DZMB				1	macro					Stefanie Kaiser, Nils Brenke	NB-Po491								KJ736538	Annika Janssen	Cytochrom Oxidase Subunit 1	Annelida	Polychaeta
2322	BGR 2017	BGR	Bionod2012	L'Atalante	5045		French license area	Epibenthic Sled (EB)	25/04/2012	4	2012	05:12	07:49	BGR_6318	#101EBS	14.080841	-130.1045498				2937m trawling distance		2937m trawling distance		Senckenberg, DZMB				1	macro					Stefanie Kaiser, Nils Brenke	NB-Po489								KJ736503	Annika Janssen	Cytochrom Oxidase Subunit 1	Annelida	Polychaeta	Spionida
2321	BGR 2017	BGR	Bionod2012	L'Atalante	5045		French license area	Epibenthic Sled (EB)	25/04/2012	4	2012	05:12	07:49	BGR_6317	#101EBS	14.080841	-130.1045498				2937m trawling distance		2937m trawling distance		Senckenberg, DZMB				1	macro					Stefanie Kaiser, Nils Brenke	NB-Po502								KJ736492	Annika Janssen	Cytochrom Oxidase Subunit 1	Annelida	Polychaeta
2320	BGR 2017	BGR	Bionod2012	L'Atalante	5045		French license area	Epibenthic Sled (EB)	25/04/2012	4	2012	05:12	07:49	BGR_6316	#101EBS	14.080841	-130.1045498				2937m trawling distance		2937m trawling distance		Senckenberg, DZMB				1	macro					Stefanie Kaiser, Nils Brenke	NB-Po503								KJ736483	Annika Janssen	Cytochrom Oxidase Subunit 1	Annelida	Polychaeta	Amphinomida
2319	BGR 2017	BGR	Bionod2012	L'Atalante	5045		French license area	Epibenthic Sled (EB)	25/04/2012	4	2012	05:12	07:49	BGR_6315	#101EBS	14.080841	-130.1045498				2937m trawling distance		2937m trawling distance		Senckenberg, DZMB				1	macro					Stefanie Kaiser, Nils Brenke	NB-Po501								KJ736471	Annika Janssen	Cytochrom Oxidase Subunit 1	Annelida	Polychaeta
2318	BGR 2017	BGR	Bionod2012	L'Atalante	5045		French license area	Epibenthic Sled (EB)	25/04/2012	4	2012	05:12	07:49	BGR_6314	#101EBS	14.080841	-130.1045498				2937m trawling distance		2937m trawling distance		Senckenberg, DZMB				1	macro					Stefanie Kaiser, Nils Brenke	NB-Po575								KJ736396	Annika Janssen	Cytochrom Oxidase Subunit 1	Annelida	Polychaeta
2317	BGR 2017	BGR	Bionod2012	L'Atalante	5045		French license area	Epibenthic Sled (EB)	25/04/2012	4	2012	05:12	07:49	BGR_6313	#101EBS	14.080841	-130.1045498				2937m trawling distance		2937m trawling distance		Senckenberg, DZMB				1	macro					Stefanie Kaiser, Nils Brenke	NB-Po593								KJ736395	Annika Janssen	Cytochrom Oxidase Subunit 1	Annelida	Polychaeta
2316	BGR 2017	BGR	Bionod2012	L'Atalante	5045		French license area	Epibenthic Sled (EB)	25/04/2012	4	2012	05:12	07:49	BGR_6312	#101EBS	14.080841	-130.1045498				2937m trawling distance		2937m trawling distance		Senckenberg, DZMB				1	macro					Stefanie Kaiser, Nils Brenke	NB-Po488								KJ736394	Annika Janssen	Cytochrom Oxidase Subunit 1	Annelida	Polychaeta
2315	BGR 2017	BGR	Bionod2012	L'Atalante	5045		French license area	Epibenthic Sled (EB)	25/04/2012	4	2012	05:12	07:49	BGR_6311	#101EBS	14.080841	-130.1045498				2937m trawling distance		2937m trawling distance		Senckenberg, DZMB				1	macro					Stefanie Kaiser, Nils Brenke	NB-Po492								KJ736391	Annika Janssen	Cytochrom Oxidase Subunit 1	Annelida	Polychaeta	indet
2314	BGR 2017	BGR	Bionod2012	L'Atalante	5045		French license area	Epibenthic Sled (EB)	25/04/2012	4	2012	05:12	07:49	BGR_6310	#101EBS	14.080841	-130.1045498				2937m trawling distance		2937m trawling distance		Senckenberg, DZMB				1	macro					Stefanie Kaiser, Nils Brenke	NB-Po600								KJ736387	Annika Janssen	Cytochrom Oxidase Subunit 1	Annelida	Polychaeta	Opheliida
2313	BGR 2017	BGR	Bionod2012	L'Atalante	5045		French license area	Epibenthic Sled (EB)	25/04/2012	4	2012	05:12	07:49	BGR_6309	#101EBS	14.080841	-130.1045498				2937m trawling distance		2937m trawling distance		Senckenberg, DZMB				1	macro					Stefanie Kaiser, Nils Brenke	NB-Po487								KJ736376	Annika Janssen	Cytochrom Oxidase Subunit 1	Annelida	Polychaeta	Opheliida
2312	BGR 2017	BGR	Bionod2012	L'Atalante	5045		French license area	Epibenthic Sled (EB)	25/04/2012	4	2012	05:12	07:49	BGR_6308	#101EBS	14.080841	-130.1045498				2937m trawling distance		2937m trawling distance		Senckenberg, DZMB				1	macro					Stefanie Kaiser, Nils Brenke	NB-Po484								KJ736359	Annika Janssen	Cytochrom Oxidase Subunit 1	Annelida	Polychaeta
2311	BGR 2017	BGR	Bionod2012	L'Atalante	5045		French license area	Epibenthic Sled (EB)	25/04/2012	4	2012	05:12	07:49	BGR_6307	#101EBS	14.080841	-130.1045498				2937m trawling distance		2937m trawling distance		Senckenberg, DZMB				1	macro					Stefanie Kaiser, Nils Brenke	NB-Po598								KJ736358	Annika Janssen	Cytochrom Oxidase Subunit 1	Annelida	Polychaeta
2310	BGR 2017	BGR	Bionod2012	L'Atalante	5045		French license area	Epibenthic Sled (EB)	25/04/2012	4	2012	05:12	07:49	BGR_6306	#101EBS	14.080841	-130.1045498				2937m trawling distance		2937m trawling distance		Senckenberg, DZMB				1	macro					Stefanie Kaiser, Nils Brenke	NB-Po508								KJ736347	Annika Janssen	Cytochrom Oxidase Subunit 1	Annelida	Polychaeta	Magelonida
2309	BGR 2017	BGR	Bionod2012	L'Atalante	5045		French license area	Epibenthic Sled (EB)	25/04/2012	4	2012	05:12	07:49	BGR_6305	#101EBS	14.080841	-130.1045498				2937m trawling distance		2937m trawling distance		Senckenberg, DZMB				1	macro					Stefanie Kaiser, Nils Brenke	NB-Po582								KJ736344	Annika Janssen	Cytochrom Oxidase Subunit 1	Annelida	Polychaeta	Magelonida
2308	BGR 2017	BGR	Bionod2012	L'Atalante	5045		French license area	Epibenthic Sled (EB)	25/04/2012	4	2012	05:12	07:49	BGR_6304	#101EBS	14.080841	-130.1045498				2937m trawling distance		2937m trawling distance		Senckenberg, DZMB				1	macro					Stefanie Kaiser, Nils Brenke	NB-Po570								KJ736342	Annika Janssen	Cytochrom Oxidase Subunit 1	Annelida	Polychaeta
2307	BGR 2017	BGR	Bionod2012	L'Atalante	5045		French license area	Epibenthic Sled (EB)	25/04/2012	4	2012	05:12	07:49	BGR_6303	#101EBS	14.080841	-130.1045498				2937m trawling distance		2937m trawling distance		Senckenberg, DZMB				1	macro					Stefanie Kaiser, Nils Brenke	NB-Po579								KJ736339	Annika Janssen	Cytochrom Oxidase Subunit 1	Annelida	Polychaeta
2306	BGR 2017	BGR	Bionod2012	L'Atalante	5045		French license area	Epibenthic Sled (EB)	25/04/2012	4	2012	05:12	07:49	BGR_6302	#101EBS	14.080841	-130.1045498				2937m trawling distance		2937m trawling distance		Senckenberg, DZMB				1	macro					Stefanie Kaiser, Nils Brenke	NB-Po587								KJ736328	Annika Janssen	Cytochrom Oxidase Subunit 1	Annelida	Polychaeta
2305	BGR 2017	BGR	Bionod2012	L'Atalante	5045		French license area	Epibenthic Sled (EB)	25/04/2012	4	2012	05:12	07:49	BGR_6301	#101EBS	14.080841	-130.1045498				2937m trawling distance		2937m trawling distance		Senckenberg, DZMB				1	macro					Stefanie Kaiser, Nils Brenke	NB-Po515								KJ736307	Annika Janssen	Cytochrom Oxidase Subunit 1	Annelida	Polychaeta
2304	BGR 2017	BGR	Bionod2012	L'Atalante	5045		French license area	Epibenthic Sled (EB)	25/04/2012	4	2012	05:12	07:49	BGR_6300	#101EBS	14.080841	-130.1045498				2937m trawling distance		2937m trawling distance		Senckenberg, DZMB				1	macro					Stefanie Kaiser, Nils Brenke	NB-Po510								KJ736290	Annika Janssen	Cytochrom Oxidase Subunit 1	Annelida	Polychaeta	Terebellida
2303	BGR 2017	BGR	Bionod2012	L'Atalante	5045		French license area	Epibenthic Sled (EB)	25/04/2012	4	2012	05:12	07:49	BGR_6299	#101EBS	14.080841	-130.1045498				2937m trawling distance		2937m trawling distance		Senckenberg, DZMB				1	macro					Stefanie Kaiser, Nils Brenke	NB-Po511								KJ736285	Annika Janssen	Cytochrom Oxidase Subunit 1	Annelida	Polychaeta
2302	BGR 2017	BGR	Bionod2012	L'Atalante	5045		French license area	Epibenthic Sled (EB)	25/04/2012	4	2012	05:12	07:49	BGR_6298	#101EBS	14.080841	-130.1045498				2937m trawling distance		2937m trawling distance		Senckenberg, DZMB				1	macro					Stefanie Kaiser, Nils Brenke	NB-Po506								KJ736255	Annika Janssen	Cytochrom Oxidase Subunit 1	Annelida	Polychaeta	indet
2301	BGR 2017	BGR	Bionod2012	L'Atalante	4259		German license area	Epibenthic Sled (EB)	02/04/2012	4	2012	15:22	17:13	BGR_6873	#06EBS	11.7703459	-116.6855608				2271m trawling distance		2271m trawling distance		Senckenberg, DZMB				4	macro					Annika Janssen												Chelicerata	Pantopoda
2300	BGR 2017	BGR	Bionod2012	L'Atalante	4259		German license area	Epibenthic Sled (EB)	02/04/2012	4	2012	15:22	17:13	BGR_6872	#06EBS	11.7703459	-116.6855608				2271m trawling distance		2271m trawling distance		Senckenberg, DZMB				5	macro					Annika Janssen												Chaetognatha
2299	BGR 2017	BGR	Bionod2012	L'Atalante	4259		German license area	Epibenthic Sled (EB)	02/04/2012	4	2012	15:22	17:13	BGR_6871	#06EBS	11.7703459	-116.6855608				2271m trawling distance		2271m trawling distance		Senckenberg, DZMB				10	macro					Annika Janssen												Echinodermata	Ophiuridea
2298	BGR 2017	BGR	Bionod2012	L'Atalante	4259		German license area	Epibenthic Sled (EB)	02/04/2012	4	2012	15:22	17:13	BGR_6870	#06EBS	11.7703459	-116.6855608				2271m trawling distance		2271m trawling distance		Senckenberg, DZMB				3	macro					Annika Janssen												Echinodermata	Holothuroidea
2297	BGR 2017	BGR	Bionod2012	L'Atalante	4259		German license area	Epibenthic Sled (EB)	02/04/2012	4	2012	15:22	17:13	BGR_6869	#06EBS	11.7703459	-116.6855608				2271m trawling distance		2271m trawling distance		Senckenberg, DZMB				2	macro					Annika Janssen												Echinodermata	Echinoidea
2296	BGR 2017	BGR	Bionod2012	L'Atalante	4259		German license area	Epibenthic Sled (EB)	02/04/2012	4	2012	15:22	17:13	BGR_6868	#06EBS	11.7703459	-116.6855608				2271m trawling distance		2271m trawling distance		Senckenberg, DZMB				5	macro					Annika Janssen												Echinodermata	Asteroidea
2295	BGR 2017	BGR	Bionod2012	L'Atalante	4259		German license area	Epibenthic Sled (EB)	02/04/2012	4	2012	15:22	17:13	BGR_6867	#06EBS	11.7703459	-116.6855608				2271m trawling distance		2271m trawling distance		Senckenberg, DZMB				5	macro					Annika Janssen												Arthropoda	Malacostraca	Decapoda
2294	BGR 2017	BGR	Bionod2012	L'Atalante	4259		German license area	Epibenthic Sled (EB)	02/04/2012	4	2012	15:22	17:13	BGR_6866	#06EBS	11.7703459	-116.6855608				2271m trawling distance		2271m trawling distance		Senckenberg, DZMB				40	macro					Annika Janssen												Arthropoda	Malacostraca	Cumacea
2293	BGR 2017	BGR	Bionod2012	L'Atalante	4259		German license area	Epibenthic Sled (EB)	02/04/2012	4	2012	15:22	17:13	BGR_6865	#06EBS	11.7703459	-116.6855608				2271m trawling distance		2271m trawling distance		Senckenberg, DZMB				112	macro					Annika Janssen												Arthropoda	Malacostraca	Tanaidacea
2292	BGR 2017	BGR	Bionod2012	L'Atalante	4259		German license area	Epibenthic Sled (EB)	02/04/2012	4	2012	15:22	17:13	BGR_6864	#06EBS	11.7703459	-116.6855608				2271m trawling distance		2271m trawling distance		Senckenberg, DZMB				266	macro					Annika Janssen												Arthropoda	Malacostraca	Isopoda
2291	BGR 2017	BGR	Bionod2012	L'Atalante	4259		German license area	Epibenthic Sled (EB)	02/04/2012	4	2012	15:22	17:13	BGR_6863	#06EBS	11.7703459	-116.6855608				2271m trawling distance		2271m trawling distance		Senckenberg, DZMB				137	macro					Annika Janssen												Arthropoda	Malacostraca	Amphipoda
2290	BGR 2017	BGR	Bionod2012	L'Atalante	4259		German license area	Epibenthic Sled (EB)	02/04/2012	4	2012	15:22	17:13	BGR_6862	#06EBS	11.7703459	-116.6855608				2271m trawling distance		2271m trawling distance		Senckenberg, DZMB				317	macro					Annika Janssen												Arthropoda	Copepoda
2289	BGR 2017	BGR	Bionod2012	L'Atalante	4259		German license area	Epibenthic Sled (EB)	02/04/2012	4	2012	15:22	17:13	BGR_6861	#06EBS	11.7703459	-116.6855608				2271m trawling distance		2271m trawling distance		Senckenberg, DZMB				19	macro					Annika Janssen												Arthropoda	Ostracoda
2288	BGR 2017	BGR	Bionod2012	L'Atalante	4259		German license area	Epibenthic Sled (EB)	02/04/2012	4	2012	15:22	17:13	BGR_6860	#06EBS	11.7703459	-116.6855608				2271m trawling distance		2271m trawling distance		Senckenberg, DZMB				1	macro					Annika Janssen												Priapulida
2287	BGR 2017	BGR	Bionod2012	L'Atalante	4259		German license area	Epibenthic Sled (EB)	02/04/2012	4	2012	15:22	17:13	BGR_6859	#06EBS	11.7703459	-116.6855608				2271m trawling distance		2271m trawling distance		Senckenberg, DZMB				12	macro					Annika Janssen												Sipunculida
2286	BGR 2017	BGR	Bionod2012	L'Atalante	4259		German license area	Epibenthic Sled (EB)	02/04/2012	4	2012	15:22	17:13	BGR_6858	#06EBS	11.7703459	-116.6855608				2271m trawling distance		2271m trawling distance		Senckenberg, DZMB				127	macro					Annika Janssen												Annelida	Polychaeta
2285	BGR 2017	BGR	Bionod2012	L'Atalante	4259		German license area	Epibenthic Sled (EB)	02/04/2012	4	2012	15:22	17:13	BGR_6857	#06EBS	11.7703459	-116.6855608				2271m trawling distance		2271m trawling distance		Senckenberg, DZMB				3	macro					Annika Janssen												Mollusca	Polyplacophora
2284	BGR 2017	BGR	Bionod2012	L'Atalante	4259		German license area	Epibenthic Sled (EB)	02/04/2012	4	2012	15:22	17:13	BGR_6856	#06EBS	11.7703459	-116.6855608				2271m trawling distance		2271m trawling distance		Senckenberg, DZMB				3	macro					Annika Janssen												Mollusca	Scaphododa
2283	BGR 2017	BGR	Bionod2012	L'Atalante	4259		German license area	Epibenthic Sled (EB)	02/04/2012	4	2012	15:22	17:13	BGR_6855	#06EBS	11.7703459	-116.6855608				2271m trawling distance		2271m trawling distance		Senckenberg, DZMB				5	macro					Annika Janssen												Mollusca	Gastropoda
2282	BGR 2017	BGR	Bionod2012	L'Atalante	4259		German license area	Epibenthic Sled (EB)	02/04/2012	4	2012	15:22	17:13	BGR_6854	#06EBS	11.7703459	-116.6855608				2271m trawling distance		2271m trawling distance		Senckenberg, DZMB				23	macro					Annika Janssen												Mollusca	Bivalvia
2281	BGR 2017	BGR	Bionod2012	L'Atalante	4259		German license area	Epibenthic Sled (EB)	02/04/2012	4	2012	15:22	17:13	BGR_6853	#06EBS	11.7703459	-116.6855608				2271m trawling distance		2271m trawling distance		Senckenberg, DZMB				9	macro					Annika Janssen												Nematoda
2280	BGR 2017	BGR	Bionod2012	L'Atalante	4259		German license area	Epibenthic Sled (EB)	02/04/2012	4	2012	15:22	17:13	BGR_6852	#06EBS	11.7703459	-116.6855608				2271m trawling distance		2271m trawling distance		Senckenberg, DZMB				not counted	macro					Annika Janssen												Tentaculata	Bryozoa
2277	BGR 2017	BGR	Bionod2012	L'Atalante	4259		German license area	Epibenthic Sled (EB)	02/04/2012	4	2012	15:22	17:13	BGR_6849	#06EBS	11.7703459	-116.6855608				2271m trawling distance		2271m trawling distance		Senckenberg, DZMB				not counted	macro					Annika Janssen												Porifera
2276	BGR 2017	BGR	Bionod2012	L'Atalante	4259		German license area	Epibenthic Sled (EB)	02/04/2012	4	2012	15:22	17:13	BGR_6848	#06EBS	11.7703459	-116.6855608				2271m trawling distance		2271m trawling distance		Senckenberg, DZMB				1	macro					Stefanie Kaiser, Nils Brenke	NB-Iso47								KJ736154	Annika Janssen	Cytochrom Oxidase Subunit 1	Arthropoda	Malacostraca	Isopoda
2275	BGR 2017	BGR	Bionod2012	L'Atalante	4259		German license area	Epibenthic Sled (EB)	02/04/2012	4	2012	15:22	17:13	BGR_6847	#06EBS	11.7703459	-116.6855608				2271m trawling distance		2271m trawling distance		Senckenberg, DZMB				1	macro					Stefanie Kaiser, Nils Brenke	NB-Iso49								KJ736150	Annika Janssen	Cytochrom Oxidase Subunit 1	Arthropoda	Malacostraca	Isopoda
2274	BGR 2017	BGR	Bionod2012	L'Atalante	4259		German license area	Epibenthic Sled (EB)	02/04/2012	4	2012	15:22	17:13	BGR_6846	#06EBS	11.7703459	-116.6855608				2271m trawling distance		2271m trawling distance		Senckenberg, DZMB				1	macro					Stefanie Kaiser, Nils Brenke	NB-Iso45								KJ736148	Annika Janssen	Cytochrom Oxidase Subunit 1	Arthropoda	Malacostraca	Isopoda
2273	BGR 2017	BGR	Bionod2012	L'Atalante	4259		German license area	Epibenthic Sled (EB)	02/04/2012	4	2012	15:22	17:13	BGR_6845	#06EBS	11.7703459	-116.6855608				2271m trawling distance		2271m trawling distance		Senckenberg, DZMB				1	macro					Stefanie Kaiser, Nils Brenke	NB-Iso42								KJ736147	Annika Janssen	Cytochrom Oxidase Subunit 1	Arthropoda	Malacostraca	Isopoda
2272	BGR 2017	BGR	Bionod2012	L'Atalante	4259		German license area	Epibenthic Sled (EB)	02/04/2012	4	2012	15:22	17:13	BGR_6844	#06EBS	11.7703459	-116.6855608				2271m trawling distance		2271m trawling distance		Senckenberg, DZMB				1	macro					Stefanie Kaiser, Nils Brenke	NB-Iso44								KJ736146	Annika Janssen	Cytochrom Oxidase Subunit 1	Arthropoda	Malacostraca	Isopoda
2271	BGR 2017	BGR	Bionod2012	L'Atalante	4259		German license area	Epibenthic Sled (EB)	02/04/2012	4	2012	15:22	17:13	BGR_6843	#06EBS	11.7703459	-116.6855608				2271m trawling distance		2271m trawling distance		Senckenberg, DZMB				1	macro					Stefanie Kaiser, Nils Brenke	NB-Iso41								KJ736129	Annika Janssen	Cytochrom Oxidase Subunit 1	Arthropoda	Malacostraca	Isopoda
2270	BGR 2017	BGR	Bionod2012	L'Atalante	4259		German license area	Epibenthic Sled (EB)	02/04/2012	4	2012	15:22	17:13	BGR_6842	#06EBS	11.7703459	-116.6855608				2271m trawling distance		2271m trawling distance		Senckenberg, DZMB				1	macro					Stefanie Kaiser, Nils Brenke	NB-Iso43								KJ736125	Annika Janssen	Cytochrom Oxidase Subunit 1	Arthropoda	Malacostraca	Isopoda
2269	BGR 2017	BGR	Bionod2012	L'Atalante	4259		German license area	Epibenthic Sled (EB)	02/04/2012	4	2012	15:22	17:13	BGR_6841	#06EBS	11.7703459	-116.6855608				2271m trawling distance		2271m trawling distance		Senckenberg, DZMB				1	macro					Stefanie Kaiser, Nils Brenke	NB-Iso29								KJ736122	Annika Janssen	Cytochrom Oxidase Subunit 1	Arthropoda	Malacostraca	Isopoda
2268	BGR 2017	BGR	Bionod2012	L'Atalante	4259		German license area	Epibenthic Sled (EB)	02/04/2012	4	2012	15:22	17:13	BGR_6840	#06EBS	11.7703459	-116.6855608				2271m trawling distance		2271m trawling distance		Senckenberg, DZMB				1	macro					Stefanie Kaiser, Nils Brenke	NB-Iso52								KJ736113	Annika Janssen	Cytochrom Oxidase Subunit 1	Arthropoda	Malacostraca	Isopoda
2267	BGR 2017	BGR	Bionod2012	L'Atalante	4259		German license area	Epibenthic Sled (EB)	02/04/2012	4	2012	15:22	17:13	BGR_6839	#06EBS	11.7703459	-116.6855608				2271m trawling distance		2271m trawling distance		Senckenberg, DZMB				1	macro					Stefanie Kaiser, Nils Brenke	NB-Iso30								KJ736112	Annika Janssen	Cytochrom Oxidase Subunit 1	Arthropoda	Malacostraca	Isopoda
2266	BGR 2017	BGR	Bionod2012	L'Atalante	4259		German license area	Epibenthic Sled (EB)	02/04/2012	4	2012	15:22	17:13	BGR_6838	#06EBS	11.7703459	-116.6855608				2271m trawling distance		2271m trawling distance		Senckenberg, DZMB				1	macro					Stefanie Kaiser, Nils Brenke	NB-Iso20								KJ736105	Annika Janssen	Cytochrom Oxidase Subunit 1	Arthropoda	Malacostraca	Isopoda
2265	BGR 2017	BGR	Bionod2012	L'Atalante	4259		German license area	Epibenthic Sled (EB)	02/04/2012	4	2012	15:22	17:13	BGR_6837	#06EBS	11.7703459	-116.6855608				2271m trawling distance		2271m trawling distance		Senckenberg, DZMB				1	macro					Stefanie Kaiser, Nils Brenke	NB-Iso5								KJ736089	Annika Janssen	Cytochrom Oxidase Subunit 1	Arthropoda	Malacostraca	Isopoda
2264	BGR 2017	BGR	Bionod2012	L'Atalante	4259		German license area	Epibenthic Sled (EB)	02/04/2012	4	2012	15:22	17:13	BGR_6836	#06EBS	11.7703459	-116.6855608				2271m trawling distance		2271m trawling distance		Senckenberg, DZMB				1	macro					Stefanie Kaiser, Nils Brenke	NB-Iso2								KJ736088	Annika Janssen	Cytochrom Oxidase Subunit 1	Arthropoda	Malacostraca	Isopoda
2263	BGR 2017	BGR	Bionod2012	L'Atalante	4259		German license area	Epibenthic Sled (EB)	02/04/2012	4	2012	15:22	17:13	BGR_6835	#06EBS	11.7703459	-116.6855608				2271m trawling distance		2271m trawling distance		Senckenberg, DZMB				1	macro					Stefanie Kaiser, Nils Brenke	NB-Iso3								KJ736087	Annika Janssen	Cytochrom Oxidase Subunit 1	Arthropoda	Malacostraca	Isopoda
2262	BGR 2017	BGR	Bionod2012	L'Atalante	4259		German license area	Epibenthic Sled (EB)	02/04/2012	4	2012	15:22	17:13	BGR_6834	#06EBS	11.7703459	-116.6855608				2271m trawling distance		2271m trawling distance		Senckenberg, DZMB				1	macro					Stefanie Kaiser, Nils Brenke	NB-Iso1								KJ736086	Annika Janssen	Cytochrom Oxidase Subunit 1	Arthropoda	Malacostraca	Isopoda
2261	BGR 2017	BGR	Bionod2012	L'Atalante	4259		German license area	Epibenthic Sled (EB)	02/04/2012	4	2012	15:22	17:13	BGR_6833	#06EBS	11.7703459	-116.6855608				2271m trawling distance		2271m trawling distance		Senckenberg, DZMB				1	macro					Stefanie Kaiser, Nils Brenke	NB-Iso4								KJ736068	Annika Janssen	Cytochrom Oxidase Subunit 1	Arthropoda	Malacostraca	Isopoda
2260	BGR 2017	BGR	Bionod2012	L'Atalante	4259		German license area	Epibenthic Sled (EB)	02/04/2012	4	2012	15:22	17:13	BGR_6832	#06EBS	11.7703459	-116.6855608				2271m trawling distance		2271m trawling distance		Senckenberg, DZMB				1	macro					Stefanie Kaiser, Nils Brenke	NB-Iso8								KJ736067	Annika Janssen	Cytochrom Oxidase Subunit 1	Arthropoda	Malacostraca	Isopoda
2259	BGR 2017	BGR	Bionod2012	L'Atalante	4259		German license area	Epibenthic Sled (EB)	02/04/2012	4	2012	15:22	17:13	BGR_6831	#06EBS	11.7703459	-116.6855608				2271m trawling distance		2271m trawling distance		Senckenberg, DZMB				1	macro					Stefanie Kaiser, Nils Brenke	NB-Iso46								KJ736062	Annika Janssen	Cytochrom Oxidase Subunit 1	Arthropoda	Malacostraca	Isopoda
2258	BGR 2017	BGR	Bionod2012	L'Atalante	4259		German license area	Epibenthic Sled (EB)	02/04/2012	4	2012	15:22	17:13	BGR_6830	#06EBS	11.7703459	-116.6855608				2271m trawling distance		2271m trawling distance		Senckenberg, DZMB				1	macro					Stefanie Kaiser, Nils Brenke	NB-Iso37								KJ736060	Annika Janssen	Cytochrom Oxidase Subunit 1	Arthropoda	Malacostraca	Isopoda
2257	BGR 2017	BGR	Bionod2012	L'Atalante	4259		German license area	Epibenthic Sled (EB)	02/04/2012	4	2012	15:22	17:13	BGR_6829	#06EBS	11.7703459	-116.6855608				2271m trawling distance		2271m trawling distance		Senckenberg, DZMB				1	macro					Stefanie Kaiser, Nils Brenke	NB-Iso40								KJ736058	Annika Janssen	Cytochrom Oxidase Subunit 1	Arthropoda	Malacostraca	Isopoda
2256	BGR 2017	BGR	Bionod2012	L'Atalante	4259		German license area	Epibenthic Sled (EB)	02/04/2012	4	2012	15:22	17:13	BGR_6828	#06EBS	11.7703459	-116.6855608				2271m trawling distance		2271m trawling distance		Senckenberg, DZMB				1	macro					Stefanie Kaiser, Nils Brenke	NB-Iso34								KJ736051	Annika Janssen	Cytochrom Oxidase Subunit 1	Arthropoda	Malacostraca	Isopoda
2255	BGR 2017	BGR	Bionod2012	L'Atalante	4259		German license area	Epibenthic Sled (EB)	02/04/2012	4	2012	15:22	17:13	BGR_6827	#06EBS	11.7703459	-116.6855608				2271m trawling distance		2271m trawling distance		Senckenberg, DZMB				1	macro					Stefanie Kaiser, Nils Brenke	NB-Iso33								KJ736050	Annika Janssen	Cytochrom Oxidase Subunit 1	Arthropoda	Malacostraca	Isopoda
2254	BGR 2017	BGR	Bionod2012	L'Atalante	4259		German license area	Epibenthic Sled (EB)	02/04/2012	4	2012	15:22	17:13	BGR_6826	#06EBS	11.7703459	-116.6855608				2271m trawling distance		2271m trawling distance		Senckenberg, DZMB				1	macro					Stefanie Kaiser, Nils Brenke	NB-Iso32								KJ736039	Annika Janssen	Cytochrom Oxidase Subunit 1	Arthropoda	Malacostraca	Isopoda
2253	BGR 2017	BGR	Bionod2012	L'Atalante	4259		German license area	Epibenthic Sled (EB)	02/04/2012	4	2012	15:22	17:13	BGR_6825	#06EBS	11.7703459	-116.6855608				2271m trawling distance		2271m trawling distance		Senckenberg, DZMB				1	macro					Stefanie Kaiser, Nils Brenke	NB-Iso36								KJ736033	Annika Janssen	Cytochrom Oxidase Subunit 1	Arthropoda	Malacostraca	Isopoda
2252	BGR 2017	BGR	Bionod2012	L'Atalante	4259		German license area	Epibenthic Sled (EB)	02/04/2012	4	2012	15:22	17:13	BGR_6824	#06EBS	11.7703459	-116.6855608				2271m trawling distance		2271m trawling distance		Senckenberg, DZMB				1	macro					Stefanie Kaiser, Nils Brenke	NB-Iso31								KJ736027	Annika Janssen	Cytochrom Oxidase Subunit 1	Arthropoda	Malacostraca	Isopoda
2251	BGR 2017	BGR	Bionod2012	L'Atalante	4259		German license area	Epibenthic Sled (EB)	02/04/2012	4	2012	15:22	17:13	BGR_6823	#06EBS	11.7703459	-116.6855608				2271m trawling distance		2271m trawling distance		Senckenberg, DZMB				1	macro					Stefanie Kaiser, Nils Brenke	NB-Iso35								KJ736025	Annika Janssen	Cytochrom Oxidase Subunit 1	Arthropoda	Malacostraca	Isopoda
2250	BGR 2017	BGR	Bionod2012	L'Atalante	4259		German license area	Epibenthic Sled (EB)	02/04/2012	4	2012	15:22	17:13	BGR_6822	#06EBS	11.7703459	-116.6855608				2271m trawling distance		2271m trawling distance		Senckenberg, DZMB				1	macro					Stefanie Kaiser, Nils Brenke	NB-Iso38								KJ736020	Annika Janssen	Cytochrom Oxidase Subunit 1	Arthropoda	Malacostraca	Isopoda
2249	BGR 2017	BGR	Bionod2012	L'Atalante	4259		German license area	Epibenthic Sled (EB)	02/04/2012	4	2012	15:22	17:13	BGR_6821	#06EBS	11.7703459	-116.6855608				2271m trawling distance		2271m trawling distance		Senckenberg, DZMB				1	macro					Karin Meißner	NB-Po72								KJ736703	Annika Janssen	Cytochrom Oxidase Subunit 1	Annelida	Polychaeta	Phyllodocida
2248	BGR 2017	BGR	Bionod2012	L'Atalante	4259		German license area	Epibenthic Sled (EB)	02/04/2012	4	2012	15:22	17:13	BGR_6820	#06EBS	11.7703459	-116.6855608				2271m trawling distance		2271m trawling distance		Senckenberg, DZMB				1	macro					Karin Meißner	NB-Po55								KJ736684	Annika Janssen	Cytochrom Oxidase Subunit 1	Annelida	Polychaeta
2247	BGR 2017	BGR	Bionod2012	L'Atalante	4259		German license area	Epibenthic Sled (EB)	02/04/2012	4	2012	15:22	17:13	BGR_6819	#06EBS	11.7703459	-116.6855608				2271m trawling distance		2271m trawling distance		Senckenberg, DZMB				1	macro					Karin Meißner	NB-Po63								KJ736669	Annika Janssen	Cytochrom Oxidase Subunit 1	Annelida	Polychaeta
2246	BGR 2017	BGR	Bionod2012	L'Atalante	4259		German license area	Epibenthic Sled (EB)	02/04/2012	4	2012	15:22	17:13	BGR_6818	#06EBS	11.7703459	-116.6855608				2271m trawling distance		2271m trawling distance		Senckenberg, DZMB				1	macro					Karin Meißner	NB-Po44								KJ736662	Annika Janssen	Cytochrom Oxidase Subunit 1	Annelida	Polychaeta
2245	BGR 2017	BGR	Bionod2012	L'Atalante	4259		German license area	Epibenthic Sled (EB)	02/04/2012	4	2012	15:22	17:13	BGR_6817	#06EBS	11.7703459	-116.6855608				2271m trawling distance		2271m trawling distance		Senckenberg, DZMB				1	macro					Karin Meißner	NB-Po64								KJ736651	Annika Janssen	Cytochrom Oxidase Subunit 1	Annelida	Polychaeta
2244	BGR 2017	BGR	Bionod2012	L'Atalante	4259		German license area	Epibenthic Sled (EB)	02/04/2012	4	2012	15:22	17:13	BGR_6816	#06EBS	11.7703459	-116.6855608				2271m trawling distance		2271m trawling distance		Senckenberg, DZMB				1	macro					Karin Meißner	NB-Po482								KJ736630	Annika Janssen	Cytochrom Oxidase Subunit 1	Annelida	Polychaeta
2243	BGR 2017	BGR	Bionod2012	L'Atalante	4259		German license area	Epibenthic Sled (EB)	02/04/2012	4	2012	15:22	17:13	BGR_6815	#06EBS	11.7703459	-116.6855608				2271m trawling distance		2271m trawling distance		Senckenberg, DZMB				1	macro					Karin Meißner	NB-Po68								KJ736622	Annika Janssen	Cytochrom Oxidase Subunit 1	Annelida	Polychaeta
2242	BGR 2017	BGR	Bionod2012	L'Atalante	4259		German license area	Epibenthic Sled (EB)	02/04/2012	4	2012	15:22	17:13	BGR_6814	#06EBS	11.7703459	-116.6855608				2271m trawling distance		2271m trawling distance		Senckenberg, DZMB				1	macro					Karin Meißner	NB-Po69								KJ736612	Annika Janssen	Cytochrom Oxidase Subunit 1	Annelida	Polychaeta
2241	BGR 2017	BGR	Bionod2012	L'Atalante	4259		German license area	Epibenthic Sled (EB)	02/04/2012	4	2012	15:22	17:13	BGR_6813	#06EBS	11.7703459	-116.6855608				2271m trawling distance		2271m trawling distance		Senckenberg, DZMB				1	macro					Karin Meißner	NB-Po70								KJ736606	Annika Janssen	Cytochrom Oxidase Subunit 1	Annelida	Polychaeta
2240	BGR 2017	BGR	Bionod2012	L'Atalante	4259		German license area	Epibenthic Sled (EB)	02/04/2012	4	2012	15:22	17:13	BGR_6812	#06EBS	11.7703459	-116.6855608				2271m trawling distance		2271m trawling distance		Senckenberg, DZMB				1	macro					Karin Meißner	NB-Po61								KJ736577	Annika Janssen	Cytochrom Oxidase Subunit 1	Annelida	Polychaeta
2239	BGR 2017	BGR	Bionod2012	L'Atalante	4259		German license area	Epibenthic Sled (EB)	02/04/2012	4	2012	15:22	17:13	BGR_6811	#06EBS	11.7703459	-116.6855608				2271m trawling distance		2271m trawling distance		Senckenberg, DZMB				1	macro					Karin Meißner	NB-Po20								KJ736575	Annika Janssen	Cytochrom Oxidase Subunit 1	Annelida	Polychaeta
2238	BGR 2017	BGR	Bionod2012	L'Atalante	4259		German license area	Epibenthic Sled (EB)	02/04/2012	4	2012	15:22	17:13	BGR_6810	#06EBS	11.7703459	-116.6855608				2271m trawling distance		2271m trawling distance		Senckenberg, DZMB				1	macro					Karin Meißner	NB-Po67								KJ736573	Annika Janssen	Cytochrom Oxidase Subunit 1	Annelida	Polychaeta
2237	BGR 2017	BGR	Bionod2012	L'Atalante	4259		German license area	Epibenthic Sled (EB)	02/04/2012	4	2012	15:22	17:13	BGR_6809	#06EBS	11.7703459	-116.6855608				2271m trawling distance		2271m trawling distance		Senckenberg, DZMB				1	macro					Karin Meißner	NB-Po24								KJ736571	Annika Janssen	Cytochrom Oxidase Subunit 1	Annelida	Polychaeta
2236	BGR 2017	BGR	Bionod2012	L'Atalante	4259		German license area	Epibenthic Sled (EB)	02/04/2012	4	2012	15:22	17:13	BGR_6808	#06EBS	11.7703459	-116.6855608				2271m trawling distance		2271m trawling distance		Senckenberg, DZMB				1	macro					Karin Meißner	NB-Po19								KJ736569	Annika Janssen	Cytochrom Oxidase Subunit 1	Annelida	Polychaeta	Spionida
2235	BGR 2017	BGR	Bionod2012	L'Atalante	4259		German license area	Epibenthic Sled (EB)	02/04/2012	4	2012	15:22	17:13	BGR_6807	#06EBS	11.7703459	-116.6855608				2271m trawling distance		2271m trawling distance		Senckenberg, DZMB				1	macro					Karin Meißner	NB-Po477								KJ736536	Annika Janssen	Cytochrom Oxidase Subunit 1	Annelida	Polychaeta
2234	BGR 2017	BGR	Bionod2012	L'Atalante	4259		German license area	Epibenthic Sled (EB)	02/04/2012	4	2012	15:22	17:13	BGR_6806	#06EBS	11.7703459	-116.6855608				2271m trawling distance		2271m trawling distance		Senckenberg, DZMB				1	macro					Karin Meißner	NB-Po31								KJ736535	Annika Janssen	Cytochrom Oxidase Subunit 1	Annelida	Polychaeta
2233	BGR 2017	BGR	Bionod2012	L'Atalante	4259		German license area	Epibenthic Sled (EB)	02/04/2012	4	2012	15:22	17:13	BGR_6805	#06EBS	11.7703459	-116.6855608				2271m trawling distance		2271m trawling distance		Senckenberg, DZMB				1	macro					Karin Meißner	NB-Po15								KJ736516	Annika Janssen	Cytochrom Oxidase Subunit 1	Annelida	Polychaeta
2232	BGR 2017	BGR	Bionod2012	L'Atalante	4259		German license area	Epibenthic Sled (EB)	02/04/2012	4	2012	15:22	17:13	BGR_6804	#06EBS	11.7703459	-116.6855608				2271m trawling distance		2271m trawling distance		Senckenberg, DZMB				1	macro					Karin Meißner	NB-Po49								KJ736514	Annika Janssen	Cytochrom Oxidase Subunit 1	Annelida	Polychaeta
2231	BGR 2017	BGR	Bionod2012	L'Atalante	4259		German license area	Epibenthic Sled (EB)	02/04/2012	4	2012	15:22	17:13	BGR_6803	#06EBS	11.7703459	-116.6855608				2271m trawling distance		2271m trawling distance		Senckenberg, DZMB				1	macro					Karin Meißner	NB-Po66								KJ736513	Annika Janssen	Cytochrom Oxidase Subunit 1	Annelida	Polychaeta
2230	BGR 2017	BGR	Bionod2012	L'Atalante	4259		German license area	Epibenthic Sled (EB)	02/04/2012	4	2012	15:22	17:13	BGR_6802	#06EBS	11.7703459	-116.6855608				2271m trawling distance		2271m trawling distance		Senckenberg, DZMB				1	macro					Karin Meißner	NB-Po48								KJ736512	Annika Janssen	Cytochrom Oxidase Subunit 1	Annelida	Polychaeta
2229	BGR 2017	BGR	Bionod2012	L'Atalante	4259		German license area	Epibenthic Sled (EB)	02/04/2012	4	2012	15:22	17:13	BGR_6801	#06EBS	11.7703459	-116.6855608				2271m trawling distance		2271m trawling distance		Senckenberg, DZMB				1	macro					Karin Meißner	NB-Po450								KJ736506	Annika Janssen	Cytochrom Oxidase Subunit 1	Annelida	Polychaeta	Spionida
2228	BGR 2017	BGR	Bionod2012	L'Atalante	4259		German license area	Epibenthic Sled (EB)	02/04/2012	4	2012	15:22	17:13	BGR_6800	#06EBS	11.7703459	-116.6855608				2271m trawling distance		2271m trawling distance		Senckenberg, DZMB				1	macro					Karin Meißner	NB-Po451								KJ736502	Annika Janssen	Cytochrom Oxidase Subunit 1	Annelida	Polychaeta	Spionida
2227	BGR 2017	BGR	Bionod2012	L'Atalante	4259		German license area	Epibenthic Sled (EB)	02/04/2012	4	2012	15:22	17:13	BGR_6799	#06EBS	11.7703459	-116.6855608				2271m trawling distance		2271m trawling distance		Senckenberg, DZMB				1	macro					Karin Meißner	NB-Po452								KJ736501	Annika Janssen	Cytochrom Oxidase Subunit 1	Annelida	Polychaeta	Spionida
2226	BGR 2017	BGR	Bionod2012	L'Atalante	4259		German license area	Epibenthic Sled (EB)	02/04/2012	4	2012	15:22	17:13	BGR_6798	#06EBS	11.7703459	-116.6855608				2271m trawling distance		2271m trawling distance		Senckenberg, DZMB				1	macro					Karin Meißner	NB-Po10								KJ736490	Annika Janssen	Cytochrom Oxidase Subunit 1	Annelida	Polychaeta
2225	BGR 2017	BGR	Bionod2012	L'Atalante	4259		German license area	Epibenthic Sled (EB)	02/04/2012	4	2012	15:22	17:13	BGR_6797	#06EBS	11.7703459	-116.6855608				2271m trawling distance		2271m trawling distance		Senckenberg, DZMB				1	macro					Karin Meißner	NB-Po455								KJ736472	Annika Janssen	Cytochrom Oxidase Subunit 1	Annelida	Polychaeta
2224	BGR 2017	BGR	Bionod2012	L'Atalante	4259		German license area	Epibenthic Sled (EB)	02/04/2012	4	2012	15:22	17:13	BGR_6796	#06EBS	11.7703459	-116.6855608				2271m trawling distance		2271m trawling distance		Senckenberg, DZMB				1	macro					Karin Meißner	NB-Po471								KJ736468	Annika Janssen	Cytochrom Oxidase Subunit 1	Annelida	Polychaeta
2223	BGR 2017	BGR	Bionod2012	L'Atalante	4259		German license area	Epibenthic Sled (EB)	02/04/2012	4	2012	15:22	17:13	BGR_6795	#06EBS	11.7703459	-116.6855608				2271m trawling distance		2271m trawling distance		Senckenberg, DZMB				1	macro					Karin Meißner	NB-Po62								KJ736438	Annika Janssen	Cytochrom Oxidase Subunit 1	Annelida	Polychaeta
2222	BGR 2017	BGR	Bionod2012	L'Atalante	4259		German license area	Epibenthic Sled (EB)	02/04/2012	4	2012	15:22	17:13	BGR_6794	#06EBS	11.7703459	-116.6855608				2271m trawling distance		2271m trawling distance		Senckenberg, DZMB				1	macro					Karin Meißner	NB-Po456								KJ736436	Annika Janssen	Cytochrom Oxidase Subunit 1	Annelida	Polychaeta
2221	BGR 2017	BGR	Bionod2012	L'Atalante	4259		German license area	Epibenthic Sled (EB)	02/04/2012	4	2012	15:22	17:13	BGR_6793	#06EBS	11.7703459	-116.6855608				2271m trawling distance		2271m trawling distance		Senckenberg, DZMB				1	macro					Karin Meißner	NB-Po457								KJ736435	Annika Janssen	Cytochrom Oxidase Subunit 1	Annelida	Polychaeta
2220	BGR 2017	BGR	Bionod2012	L'Atalante	4259		German license area	Epibenthic Sled (EB)	02/04/2012	4	2012	15:22	17:13	BGR_6792	#06EBS	11.7703459	-116.6855608				2271m trawling distance		2271m trawling distance		Senckenberg, DZMB				1	macro					Karin Meißner	NB-Po458								KJ736432	Annika Janssen	Cytochrom Oxidase Subunit 1	Annelida	Polychaeta
2219	BGR 2017	BGR	Bionod2012	L'Atalante	4259		German license area	Epibenthic Sled (EB)	02/04/2012	4	2012	15:22	17:13	BGR_6791	#06EBS	11.7703459	-116.6855608				2271m trawling distance		2271m trawling distance		Senckenberg, DZMB				1	macro					Karin Meißner	NB-Po12								KJ736425	Annika Janssen	Cytochrom Oxidase Subunit 1	Annelida	Polychaeta	Phyllodocida
2218	BGR 2017	BGR	Bionod2012	L'Atalante	4259		German license area	Epibenthic Sled (EB)	02/04/2012	4	2012	15:22	17:13	BGR_6790	#06EBS	11.7703459	-116.6855608				2271m trawling distance		2271m trawling distance		Senckenberg, DZMB				1	macro					Karin Meißner	NB-Po11								KJ736422	Annika Janssen	Cytochrom Oxidase Subunit 1	Annelida	Polychaeta	Phyllodocida
2217	BGR 2017	BGR	Bionod2012	L'Atalante	4259		German license area	Epibenthic Sled (EB)	02/04/2012	4	2012	15:22	17:13	BGR_6789	#06EBS	11.7703459	-116.6855608				2271m trawling distance		2271m trawling distance		Senckenberg, DZMB				1	macro					Karin Meißner	NB-Po54								KJ736412	Annika Janssen	Cytochrom Oxidase Subunit 1	Annelida	Polychaeta
2216	BGR 2017	BGR	Bionod2012	L'Atalante	4259		German license area	Epibenthic Sled (EB)	02/04/2012	4	2012	15:22	17:13	BGR_6788	#06EBS	11.7703459	-116.6855608				2271m trawling distance		2271m trawling distance		Senckenberg, DZMB				1	macro					Karin Meißner	NB-Po460								KJ736378	Annika Janssen	Cytochrom Oxidase Subunit 1	Annelida	Polychaeta
2215	BGR 2017	BGR	Bionod2012	L'Atalante	4259		German license area	Epibenthic Sled (EB)	02/04/2012	4	2012	15:22	17:13	BGR_6787	#06EBS	11.7703459	-116.6855608				2271m trawling distance		2271m trawling distance		Senckenberg, DZMB				1	macro					Karin Meißner	NB-Po65								KJ736372	Annika Janssen	Cytochrom Oxidase Subunit 1	Annelida	Polychaeta	Opheliida
2214	BGR 2017	BGR	Bionod2012	L'Atalante	4259		German license area	Epibenthic Sled (EB)	02/04/2012	4	2012	15:22	17:13	BGR_6786	#06EBS	11.7703459	-116.6855608				2271m trawling distance		2271m trawling distance		Senckenberg, DZMB				1	macro					Karin Meißner	NB-Po14								KJ736352	Annika Janssen	Cytochrom Oxidase Subunit 1	Annelida	Polychaeta
2213	BGR 2017	BGR	Bionod2012	L'Atalante	4259		German license area	Epibenthic Sled (EB)	02/04/2012	4	2012	15:22	17:13	BGR_6785	#06EBS	11.7703459	-116.6855608				2271m trawling distance		2271m trawling distance		Senckenberg, DZMB				1	macro					Karin Meißner	NB-Po59								KJ736349	Annika Janssen	Cytochrom Oxidase Subunit 1	Annelida	Polychaeta	Magelonida
2212	BGR 2017	BGR	Bionod2012	L'Atalante	4259		German license area	Epibenthic Sled (EB)	02/04/2012	4	2012	15:22	17:13	BGR_6784	#06EBS	11.7703459	-116.6855608				2271m trawling distance		2271m trawling distance		Senckenberg, DZMB				1	macro					Karin Meißner	NB-Po480								KJ736348	Annika Janssen	Cytochrom Oxidase Subunit 1	Annelida	Polychaeta	Magelonida
2211	BGR 2017	BGR	Bionod2012	L'Atalante	4259		German license area	Epibenthic Sled (EB)	02/04/2012	4	2012	15:22	17:13	BGR_6783	#06EBS	11.7703459	-116.6855608				2271m trawling distance		2271m trawling distance		Senckenberg, DZMB				1	macro					Karin Meißner	NB-Po58								KJ736346	Annika Janssen	Cytochrom Oxidase Subunit 1	Annelida	Polychaeta	Magelonida
2210	BGR 2017	BGR	Bionod2012	L'Atalante	4259		German license area	Epibenthic Sled (EB)	02/04/2012	4	2012	15:22	17:13	BGR_6782	#06EBS	11.7703459	-116.6855608				2271m trawling distance		2271m trawling distance		Senckenberg, DZMB				1	macro					Karin Meißner	NB-Po60								KJ736345	Annika Janssen	Cytochrom Oxidase Subunit 1	Annelida	Polychaeta	Magelonida
2209	BGR 2017	BGR	Bionod2012	L'Atalante	4259		German license area	Epibenthic Sled (EB)	02/04/2012	4	2012	15:22	17:13	BGR_6781	#06EBS	11.7703459	-116.6855608				2271m trawling distance		2271m trawling distance		Senckenberg, DZMB				1	macro					Karin Meißner	NB-Po35								KJ736333	Annika Janssen	Cytochrom Oxidase Subunit 1	Annelida	Polychaeta
2208	BGR 2017	BGR	Bionod2012	L'Atalante	4259		German license area	Epibenthic Sled (EB)	02/04/2012	4	2012	15:22	17:13	BGR_6780	#06EBS	11.7703459	-116.6855608				2271m trawling distance		2271m trawling distance		Senckenberg, DZMB				1	macro					Karin Meißner	NB-Po13								KJ736320	Annika Janssen	Cytochrom Oxidase Subunit 1	Annelida	Polychaeta
2207	BGR 2017	BGR	Bionod2012	L'Atalante	4259		German license area	Epibenthic Sled (EB)	02/04/2012	4	2012	15:22	17:13	BGR_6779	#06EBS	11.7703459	-116.6855608				2271m trawling distance		2271m trawling distance		Senckenberg, DZMB				1	macro					Karin Meißner	NB-Po459								KJ736319	Annika Janssen	Cytochrom Oxidase Subunit 1	Annelida	Polychaeta
2206	BGR 2017	BGR	Bionod2012	L'Atalante	4259		German license area	Epibenthic Sled (EB)	02/04/2012	4	2012	15:22	17:13	BGR_6778	#06EBS	11.7703459	-116.6855608				2271m trawling distance		2271m trawling distance		Senckenberg, DZMB				1	macro					Karin Meißner	NB-Po50								KJ736311	Annika Janssen	Cytochrom Oxidase Subunit 1	Annelida	Polychaeta
2205	BGR 2017	BGR	Bionod2012	L'Atalante	4259		German license area	Epibenthic Sled (EB)	02/04/2012	4	2012	15:22	17:13	BGR_6777	#06EBS	11.7703459	-116.6855608				2271m trawling distance		2271m trawling distance		Senckenberg, DZMB				1	macro					Karin Meißner	NB-Po454								KJ736303	Annika Janssen	Cytochrom Oxidase Subunit 1	Annelida	Polychaeta
2204	BGR 2017	BGR	Bionod2012	L'Atalante	4259		German license area	Epibenthic Sled (EB)	02/04/2012	4	2012	15:22	17:13	BGR_6776	#06EBS	11.7703459	-116.6855608				2271m trawling distance		2271m trawling distance		Senckenberg, DZMB				1	macro					Karin Meißner	NB-Po453								KJ736295	Annika Janssen	Cytochrom Oxidase Subunit 1	Annelida	Polychaeta
2203	BGR 2017	BGR	Bionod2012	L'Atalante	4259		German license area	Epibenthic Sled (EB)	02/04/2012	4	2012	15:22	17:13	BGR_6775	#06EBS	11.7703459	-116.6855608				2271m trawling distance		2271m trawling distance		Senckenberg, DZMB				1	macro					Karin Meißner	NB-Po45								KJ736294	Annika Janssen	Cytochrom Oxidase Subunit 1	Annelida	Polychaeta
2202	BGR 2017	BGR	Bionod2012	L'Atalante	4259		German license area	Epibenthic Sled (EB)	02/04/2012	4	2012	15:22	17:13	BGR_6774	#06EBS	11.7703459	-116.6855608				2271m trawling distance		2271m trawling distance		Senckenberg, DZMB				1	macro					Karin Meißner	NB-Po474								KJ736280	Annika Janssen	Cytochrom Oxidase Subunit 1	Annelida	Polychaeta	Terebellida
2201	BGR 2017	BGR	Bionod2012	L'Atalante	4259		German license area	Epibenthic Sled (EB)	02/04/2012	4	2012	15:22	17:13	BGR_6773	#06EBS	11.7703459	-116.6855608				2271m trawling distance		2271m trawling distance		Senckenberg, DZMB				1	macro					Karin Meißner	NB-Po17								KJ736277	Annika Janssen	Cytochrom Oxidase Subunit 1	Annelida	Polychaeta	Terebellida
2200	BGR 2017	BGR	Bionod2012	L'Atalante	4259		German license area	Epibenthic Sled (EB)	02/04/2012	4	2012	15:22	17:13	BGR_6772	#06EBS	11.7703459	-116.6855608				2271m trawling distance		2271m trawling distance		Senckenberg, DZMB				1	macro					Karin Meißner	NB-Po9								KJ736270	Annika Janssen	Cytochrom Oxidase Subunit 1	Annelida	Polychaeta	Spionida
2199	BGR 2017	BGR	Bionod2012	L'Atalante	4259		German license area	Epibenthic Sled (EB)	02/04/2012	4	2012	15:22	17:13	BGR_6771	#06EBS	11.7703459	-116.6855608				2271m trawling distance		2271m trawling distance		Senckenberg, DZMB				1	macro					Karin Meißner	NB-Po461								KJ736238	Annika Janssen	Cytochrom Oxidase Subunit 1	Annelida	Polychaeta
2198	BGR 2017	BGR	Bionod2012	L'Atalante	4259		German license area	Epibenthic Sled (EB)	02/04/2012	4	2012	15:22	17:13	BGR_6770	#06EBS	11.7703459	-116.6855608				2271m trawling distance		2271m trawling distance		Senckenberg, DZMB				1	macro					Karin Meißner	NB-Po462								KJ736229	Annika Janssen	Cytochrom Oxidase Subunit 1	Annelida	Polychaeta
2197	BGR 2017	BGR	Bionod2012	L'Atalante	4259		German license area	Epibenthic Sled (EB)	02/04/2012	4	2012	15:22	17:13	BGR_6769	#06EBS	11.7703459	-116.6855608				2271m trawling distance		2271m trawling distance		Senckenberg, DZMB				1	macro					Karin Meißner	NB-Po25								KJ736219	Annika Janssen	Cytochrom Oxidase Subunit 1	Annelida	Polychaeta
2196	BGR 2017	BGR	Bionod2012	L'Atalante	4259		German license area	Epibenthic Sled (EB)	02/04/2012	4	2012	15:22	17:13	BGR_6768	#06EBS	11.7703459	-116.6855608				2271m trawling distance		2271m trawling distance		Senckenberg, DZMB				1	macro					Karin Meißner	NB-Po16								KJ736212	Annika Janssen	Cytochrom Oxidase Subunit 1	Annelida	Polychaeta
2195	BGR 2017	BGR	Bionod2012	L'Atalante	4274		German license area	multicorer (MUC)	13/04/2012	4	2012	18:02	21:03	BGR_6767	#61_MUC	13.1319237	-118.0884458				5 corers x 72,3cm²	361.5	5 corers x 72.3cm²		Senckenberg, DZMB				17	meio					Annika Janssen												Tardigrada
2194	BGR 2017	BGR	Bionod2012	L'Atalante	4274		German license area	multicorer (MUC)	13/04/2012	4	2012	18:02	21:03	BGR_6766	#61_MUC	13.1319237	-118.0884458				5 corers x 72,3cm²	361.5	5 corers x 72.3cm²		Senckenberg, DZMB				6	meio					Annika Janssen												Arthropoda	Tantulocarida
2193	BGR 2017	BGR	Bionod2012	L'Atalante	4274		German license area	multicorer (MUC)	13/04/2012	4	2012	18:02	21:03	BGR_6765	#61_MUC	13.1319237	-118.0884458				5 corers x 72,3cm²	361.5	5 corers x 72.3cm²		Senckenberg, DZMB				14	meio					Annika Janssen												Arthropoda	Tanaidacea
2191	BGR 2017	BGR	Bionod2012	L'Atalante	4274		German license area	multicorer (MUC)	13/04/2012	4	2012	18:02	21:03	BGR_6763	#61_MUC	13.1319237	-118.0884458				5 corers x 72,3cm²	361.5	5 corers x 72.3cm²		Senckenberg, DZMB				12	meio					Annika Janssen												Rotifera
2190	BGR 2017	BGR	Bionod2012	L'Atalante	4274		German license area	multicorer (MUC)	13/04/2012	4	2012	18:02	21:03	BGR_6762	#61_MUC	13.1319237	-118.0884458				5 corers x 72,3cm²	361.5	5 corers x 72.3cm²		Senckenberg, DZMB				67	meio					Annika Janssen												Arthropoda	Ostracoda
2189	BGR 2017	BGR	Bionod2012	L'Atalante	4274		German license area	multicorer (MUC)	13/04/2012	4	2012	18:02	21:03	BGR_6761	#61_MUC	13.1319237	-118.0884458				5 corers x 72,3cm²	361.5	5 corers x 72.3cm²		Senckenberg, DZMB				18910	meio					Annika Janssen												Nematoda
2188	BGR 2017	BGR	Bionod2012	L'Atalante	4274		German license area	multicorer (MUC)	13/04/2012	4	2012	18:02	21:03	BGR_6760	#61_MUC	13.1319237	-118.0884458				5 corers x 72,3cm²	361.5	5 corers x 72.3cm²		Senckenberg, DZMB				10	meio					Annika Janssen												Cephlaorhyncha	Loricifera
2187	BGR 2017	BGR	Bionod2012	L'Atalante	4274		German license area	multicorer (MUC)	13/04/2012	4	2012	18:02	21:03	BGR_6759	#61_MUC	13.1319237	-118.0884458				5 corers x 72,3cm²	361.5	5 corers x 72.3cm²		Senckenberg, DZMB				29	meio					Annika Janssen												Cephlaorhyncha	Kinorhyncha
2186	BGR 2017	BGR	Bionod2012	L'Atalante	4274		German license area	multicorer (MUC)	13/04/2012	4	2012	18:02	21:03	BGR_6758	#61_MUC	13.1319237	-118.0884458				5 corers x 72,3cm²	361.5	5 corers x 72.3cm²		Senckenberg, DZMB				3	meio					Annika Janssen												Arthropoda	Isopoda
2185	BGR 2017	BGR	Bionod2012	L'Atalante	4274		German license area	multicorer (MUC)	13/04/2012	4	2012	18:02	21:03	BGR_6757	#61_MUC	13.1319237	-118.0884458				5 corers x 72,3cm²	361.5	5 corers x 72.3cm²		Senckenberg, DZMB				18	meio					Annika Janssen												Gastrotricha
2184	BGR 2017	BGR	Bionod2012	L'Atalante	4274		German license area	multicorer (MUC)	13/04/2012	4	2012	18:02	21:03	BGR_6756	#61_MUC	13.1319237	-118.0884458				5 corers x 72,3cm²	361.5	5 corers x 72.3cm²		Senckenberg, DZMB				571	meio					Annika Janssen												Arthropoda	Naupli
2183	BGR 2017	BGR	Bionod2012	L'Atalante	4274		German license area	multicorer (MUC)	13/04/2012	4	2012	18:02	21:03	BGR_6755	#61_MUC	13.1319237	-118.0884458				5 corers x 72,3cm²	361.5	5 corers x 72.3cm²		Senckenberg, DZMB				641	meio					Annika Janssen												Arthropoda	Copepoda
2182	BGR 2017	BGR	Bionod2012	L'Atalante	4274		German license area	multicorer (MUC)	13/04/2012	4	2012	18:02	21:03	BGR_6754	#61_MUC	13.1319237	-118.0884458				5 corers x 72,3cm²	361.5	5 corers x 72.3cm²		Senckenberg, DZMB				174	meio					Annika Janssen												Annelida
2192	BGR 2017	BGR	Bionod2012	L'Atalante	4274		German license area	multicorer (MUC)	13/04/2012	4	2012	18:02	21:03	BGR_6764	#61_MUC	13.1319237	-118.0884458				5 corers x 72,3cm²	361.5	5 corers x 72.3cm²		Senckenberg, DZMB				1	meio					Annika Janssen												others
5157	BGR 2017	BGR	EcoResponse	Sonne			German license area	Epibenthic Sled (EB)	21/03/2015	3	2015			BGR_5281	#20_EBS	11.83583	-117.9748	11.83633	-116.9743		2769 m trawling distance		2769 m trawling distance		Senckenberg, DZMB				7	macro																	Foraminifera	Komokiacea
5216	BGR 2017	BGR	EcoResponse	Sonne			German license area	Epibenthic Sled (EB)	28/03/2015	3	2015			BGR_5318	#59_EBS	11.80335	-117.5083	11.80737	-117.4899		2469 m trawling distance		2469 m trawling distance		Senckenberg, DZMB				2	macro																	Chaetognatha
5215	BGR 2017	BGR	EcoResponse	Sonne			German license area	Epibenthic Sled (EB)	28/03/2015	3	2015			BGR_5317	#59_EBS	11.80335	-117.5083	11.80737	-117.4899		2469 m trawling distance		2469 m trawling distance		Senckenberg, DZMB				3	macro																	Porifera
5214	BGR 2017	BGR	EcoResponse	Sonne			German license area	Epibenthic Sled (EB)	28/03/2015	3	2015			BGR_5316	#59_EBS	11.80335	-117.5083	11.80737	-117.4899		2469 m trawling distance		2469 m trawling distance		Senckenberg, DZMB				11	macro																	Nematoda
5213	BGR 2017	BGR	EcoResponse	Sonne			German license area	Epibenthic Sled (EB)	28/03/2015	3	2015			BGR_5315	#59_EBS	11.80335	-117.5083	11.80737	-117.4899		2469 m trawling distance		2469 m trawling distance		Senckenberg, DZMB				17	macro																	Mollusca	Scaphopoda
5212	BGR 2017	BGR	EcoResponse	Sonne			German license area	Epibenthic Sled (EB)	28/03/2015	3	2015			BGR_5314	#59_EBS	11.80335	-117.5083	11.80737	-117.4899		2469 m trawling distance		2469 m trawling distance		Senckenberg, DZMB				98	macro																	Mollusca	Bivalvia
5211	BGR 2017	BGR	EcoResponse	Sonne			German license area	Epibenthic Sled (EB)	28/03/2015	3	2015			BGR_5313	#59_EBS	11.80335	-117.5083	11.80737	-117.4899		2469 m trawling distance		2469 m trawling distance		Senckenberg, DZMB				1	macro																	Mollusca	Aplacophora
5210	BGR 2017	BGR	EcoResponse	Sonne			German license area	Epibenthic Sled (EB)	28/03/2015	3	2015			BGR_5312	#59_EBS	11.80335	-117.5083	11.80737	-117.4899		2469 m trawling distance		2469 m trawling distance		Senckenberg, DZMB				5	macro																	Echinodermata	Ophiuroidea
5209	BGR 2017	BGR	EcoResponse	Sonne			German license area	Epibenthic Sled (EB)	28/03/2015	3	2015			BGR_5311	#59_EBS	11.80335	-117.5083	11.80737	-117.4899		2469 m trawling distance		2469 m trawling distance		Senckenberg, DZMB				17	macro																	Echinodermata	Asteroidea
5208	BGR 2017	BGR	EcoResponse	Sonne			German license area	Epibenthic Sled (EB)	28/03/2015	3	2015			BGR_5310	#59_EBS	11.80335	-117.5083	11.80737	-117.4899		2469 m trawling distance		2469 m trawling distance		Senckenberg, DZMB				28	macro																	Arthropoda	Tanaidacea
5207	BGR 2017	BGR	EcoResponse	Sonne			German license area	Epibenthic Sled (EB)	28/03/2015	3	2015			BGR_5309	#59_EBS	11.80335	-117.5083	11.80737	-117.4899		2469 m trawling distance		2469 m trawling distance		Senckenberg, DZMB				24	macro																	Arthropoda	Ostracoda
5206	BGR 2017	BGR	EcoResponse	Sonne			German license area	Epibenthic Sled (EB)	28/03/2015	3	2015			BGR_5308	#59_EBS	11.80335	-117.5083	11.80737	-117.4899		2469 m trawling distance		2469 m trawling distance		Senckenberg, DZMB				73	macro																	Arthropoda	Malacostraca	Isopoda
5205	BGR 2017	BGR	EcoResponse	Sonne			German license area	Epibenthic Sled (EB)	28/03/2015	3	2015			BGR_5307	#59_EBS	11.80335	-117.5083	11.80737	-117.4899		2469 m trawling distance		2469 m trawling distance		Senckenberg, DZMB				10	macro																	Arthropoda	Cumacea
5204	BGR 2017	BGR	EcoResponse	Sonne			German license area	Epibenthic Sled (EB)	28/03/2015	3	2015			BGR_5306	#59_EBS	11.80335	-117.5083	11.80737	-117.4899		2469 m trawling distance		2469 m trawling distance		Senckenberg, DZMB				92	macro																	Arthropoda	Copepoda
5203	BGR 2017	BGR	EcoResponse	Sonne			German license area	Epibenthic Sled (EB)	28/03/2015	3	2015			BGR_5305	#59_EBS	11.80335	-117.5083	11.80737	-117.4899		2469 m trawling distance		2469 m trawling distance		Senckenberg, DZMB				11	macro																	Arthropoda	Amphipoda
5202	BGR 2017	BGR	EcoResponse	Sonne			German license area	Epibenthic Sled (EB)	28/03/2015	3	2015			BGR_5304	#59_EBS	11.80335	-117.5083	11.80737	-117.4899		2469 m trawling distance		2469 m trawling distance		Senckenberg, DZMB				128	macro																	Annelida	Polychaeta
5200	BGR 2017	BGR	EcoResponse	Sonne			German license area	Epibenthic Sled (EB)	26/03/2015	3	2015			BGR_5302	#50_EBS	11.82653	-117.5131	11.82927	-117.4929		2469 m trawling distance		2469 m trawling distance		Senckenberg, DZMB				27	macro																	Chaetognatha
5199	BGR 2017	BGR	EcoResponse	Sonne			German license area	Epibenthic Sled (EB)	26/03/2015	3	2015			BGR_5301	#50_EBS	11.82653	-117.5131	11.82927	-117.4929		2469 m trawling distance		2469 m trawling distance		Senckenberg, DZMB				1	macro																	Sipunculida
5198	BGR 2017	BGR	EcoResponse	Sonne			German license area	Epibenthic Sled (EB)	26/03/2015	3	2015			BGR_5300	#50_EBS	11.82653	-117.5131	11.82927	-117.4929		2469 m trawling distance		2469 m trawling distance		Senckenberg, DZMB				1	macro																	Porifera
5197	BGR 2017	BGR	EcoResponse	Sonne			German license area	Epibenthic Sled (EB)	26/03/2015	3	2015			BGR_5299	#50_EBS	11.82653	-117.5131	11.82927	-117.4929		2469 m trawling distance		2469 m trawling distance		Senckenberg, DZMB				9	macro																	Nematoda
5196	BGR 2017	BGR	EcoResponse	Sonne			German license area	Epibenthic Sled (EB)	26/03/2015	3	2015			BGR_5298	#50_EBS	11.82653	-117.5131	11.82927	-117.4929		2469 m trawling distance		2469 m trawling distance		Senckenberg, DZMB				18	macro																	Mollusca	Scaphopoda
5195	BGR 2017	BGR	EcoResponse	Sonne			German license area	Epibenthic Sled (EB)	26/03/2015	3	2015			BGR_5297	#50_EBS	11.82653	-117.5131	11.82927	-117.4929		2469 m trawling distance		2469 m trawling distance		Senckenberg, DZMB				18	macro																	Mollusca	Gastropoda
5194	BGR 2017	BGR	EcoResponse	Sonne			German license area	Epibenthic Sled (EB)	26/03/2015	3	2015			BGR_5296	#50_EBS	11.82653	-117.5131	11.82927	-117.4929		2469 m trawling distance		2469 m trawling distance		Senckenberg, DZMB				94	macro																	Mollusca	Bivalvia
5193	BGR 2017	BGR	EcoResponse	Sonne			German license area	Epibenthic Sled (EB)	26/03/2015	3	2015			BGR_5295	#50_EBS	11.82653	-117.5131	11.82927	-117.4929		2469 m trawling distance		2469 m trawling distance		Senckenberg, DZMB				4	macro																	Mollusca	Aplacophora
5192	BGR 2017	BGR	EcoResponse	Sonne			German license area	Epibenthic Sled (EB)	26/03/2015	3	2015			BGR_5294	#50_EBS	11.82653	-117.5131	11.82927	-117.4929		2469 m trawling distance		2469 m trawling distance		Senckenberg, DZMB				6	macro																	Echinodermata	Ophiuroidea
5191	BGR 2017	BGR	EcoResponse	Sonne			German license area	Epibenthic Sled (EB)	26/03/2015	3	2015			BGR_5293	#50_EBS	11.82653	-117.5131	11.82927	-117.4929		2469 m trawling distance		2469 m trawling distance		Senckenberg, DZMB				11	macro																	Echinodermata	Asteroidea
5190	BGR 2017	BGR	EcoResponse	Sonne			German license area	Epibenthic Sled (EB)	26/03/2015	3	2015			BGR_5292	#50_EBS	11.82653	-117.5131	11.82927	-117.4929		2469 m trawling distance		2469 m trawling distance		Senckenberg, DZMB				32	macro																	Arthropoda	Malacostraca	Tanaidacea
5189	BGR 2017	BGR	EcoResponse	Sonne			German license area	Epibenthic Sled (EB)	26/03/2015	3	2015			BGR_5291	#50_EBS	11.82653	-117.5131	11.82927	-117.4929		2469 m trawling distance		2469 m trawling distance		Senckenberg, DZMB				43	macro																	Arthropoda	Ostracoda
5188	BGR 2017	BGR	EcoResponse	Sonne			German license area	Epibenthic Sled (EB)	26/03/2015	3	2015			BGR_5290	#50_EBS	11.82653	-117.5131	11.82927	-117.4929		2469 m trawling distance		2469 m trawling distance		Senckenberg, DZMB				217	macro																	Arthropoda	Malacostraca	Isopoda
5187	BGR 2017	BGR	EcoResponse	Sonne			German license area	Epibenthic Sled (EB)	26/03/2015	3	2015			BGR_5289	#50_EBS	11.82653	-117.5131	11.82927	-117.4929		2469 m trawling distance		2469 m trawling distance		Senckenberg, DZMB				6	macro																	Arthropoda	Malacostraca	Decapoda
5186	BGR 2017	BGR	EcoResponse	Sonne			German license area	Epibenthic Sled (EB)	26/03/2015	3	2015			BGR_5288	#50_EBS	11.82653	-117.5131	11.82927	-117.4929		2469 m trawling distance		2469 m trawling distance		Senckenberg, DZMB				17	macro																	Arthropoda	Cumacea
5185	BGR 2017	BGR	EcoResponse	Sonne			German license area	Epibenthic Sled (EB)	26/03/2015	3	2015			BGR_5287	#50_EBS	11.82653	-117.5131	11.82927	-117.4929		2469 m trawling distance		2469 m trawling distance		Senckenberg, DZMB				211	macro																	Arthropoda	Copepoda
5184	BGR 2017	BGR	EcoResponse	Sonne			German license area	Epibenthic Sled (EB)	26/03/2015	3	2015			BGR_5286	#50_EBS	11.82653	-117.5131	11.82927	-117.4929		2469 m trawling distance		2469 m trawling distance		Senckenberg, DZMB				42	macro																	Arthropoda	Amphipoda
5183	BGR 2017	BGR	EcoResponse	Sonne			German license area	Epibenthic Sled (EB)	26/03/2015	3	2015			BGR_5285	#50_EBS	11.82653	-117.5131	11.82927	-117.4929		2469 m trawling distance		2469 m trawling distance		Senckenberg, DZMB				1	macro																	Arthropoda	Chelicerata	Pantopoda
5182	BGR 2017	BGR	EcoResponse	Sonne			German license area	Epibenthic Sled (EB)	26/03/2015	3	2015			BGR_5284	#50_EBS	11.82653	-117.5131	11.82927	-117.4929		2469 m trawling distance		2469 m trawling distance		Senckenberg, DZMB				103	macro																	Annelida	Polychaeta
5180	BGR 2017	BGR	EcoResponse	Sonne			German license area	Epibenthic Sled (EB)	22/03/2015	3	2015			BGR_5340	#24_EBS	11.85533	-117.025	11.8585	-116.9907		2619 m trawling distance		2619 m trawling distance		Senckenberg, DZMB				103	macro																	Chaetognatha
5179	BGR 2017	BGR	EcoResponse	Sonne			German license area	Epibenthic Sled (EB)	22/03/2015	3	2015			BGR_5339	#24_EBS	11.85533	-117.025	11.8585	-116.9907		2619 m trawling distance		2619 m trawling distance		Senckenberg, DZMB				3	macro																	Brachiopoda
5178	BGR 2017	BGR	EcoResponse	Sonne			German license area	Epibenthic Sled (EB)	22/03/2015	3	2015			BGR_5338	#24_EBS	11.85533	-117.025	11.8585	-116.9907		2619 m trawling distance		2619 m trawling distance		Senckenberg, DZMB				1	macro																	Sipunculida
5177	BGR 2017	BGR	EcoResponse	Sonne			German license area	Epibenthic Sled (EB)	22/03/2015	3	2015			BGR_5337	#24_EBS	11.85533	-117.025	11.8585	-116.9907		2619 m trawling distance		2619 m trawling distance		Senckenberg, DZMB				1	macro																	Vertebrata	Pisces
5176	BGR 2017	BGR	EcoResponse	Sonne			German license area	Epibenthic Sled (EB)	22/03/2015	3	2015			BGR_5336	#24_EBS	11.85533	-117.025	11.8585	-116.9907		2619 m trawling distance		2619 m trawling distance		Senckenberg, DZMB				3	macro																	Porifera
5175	BGR 2017	BGR	EcoResponse	Sonne			German license area	Epibenthic Sled (EB)	22/03/2015	3	2015			BGR_5335	#24_EBS	11.85533	-117.025	11.8585	-116.9907		2619 m trawling distance		2619 m trawling distance		Senckenberg, DZMB				1	macro																	Nemertea
5174	BGR 2017	BGR	EcoResponse	Sonne			German license area	Epibenthic Sled (EB)	22/03/2015	3	2015			BGR_5334	#24_EBS	11.85533	-117.025	11.8585	-116.9907		2619 m trawling distance		2619 m trawling distance		Senckenberg, DZMB				2	macro																	Nematoda
5173	BGR 2017	BGR	EcoResponse	Sonne			German license area	Epibenthic Sled (EB)	22/03/2015	3	2015			BGR_5333	#24_EBS	11.85533	-117.025	11.8585	-116.9907		2619 m trawling distance		2619 m trawling distance		Senckenberg, DZMB				9	macro																	Mollusca	Scaphopoda
5172	BGR 2017	BGR	EcoResponse	Sonne			German license area	Epibenthic Sled (EB)	22/03/2015	3	2015			BGR_5332	#24_EBS	11.85533	-117.025	11.8585	-116.9907		2619 m trawling distance		2619 m trawling distance		Senckenberg, DZMB				32	macro																	Mollusca	Gastropoda
5171	BGR 2017	BGR	EcoResponse	Sonne			German license area	Epibenthic Sled (EB)	22/03/2015	3	2015			BGR_5331	#24_EBS	11.85533	-117.025	11.8585	-116.9907		2619 m trawling distance		2619 m trawling distance		Senckenberg, DZMB				58	macro																	Mollusca	Bivalvia
5170	BGR 2017	BGR	EcoResponse	Sonne			German license area	Epibenthic Sled (EB)	22/03/2015	3	2015			BGR_5330	#24_EBS	11.85533	-117.025	11.8585	-116.9907		2619 m trawling distance		2619 m trawling distance		Senckenberg, DZMB				5	macro																	Mollusca	Aplacophora
5169	BGR 2017	BGR	EcoResponse	Sonne			German license area	Epibenthic Sled (EB)	22/03/2015	3	2015			BGR_5329	#24_EBS	11.85533	-117.025	11.8585	-116.9907		2619 m trawling distance		2619 m trawling distance		Senckenberg, DZMB				20	macro																	Echinodermata	Ophiuroidea
5168	BGR 2017	BGR	EcoResponse	Sonne			German license area	Epibenthic Sled (EB)	22/03/2015	3	2015			BGR_5328	#24_EBS	11.85533	-117.025	11.8585	-116.9907		2619 m trawling distance		2619 m trawling distance		Senckenberg, DZMB				7	macro																	Echinodermata	Asteroidea
5167	BGR 2017	BGR	EcoResponse	Sonne			German license area	Epibenthic Sled (EB)	22/03/2015	3	2015			BGR_5327	#24_EBS	11.85533	-117.025	11.8585	-116.9907		2619 m trawling distance		2619 m trawling distance		Senckenberg, DZMB				58	macro																	Arthropoda	Malacostraca	Tanaidacea
5166	BGR 2017	BGR	EcoResponse	Sonne			German license area	Epibenthic Sled (EB)	22/03/2015	3	2015			BGR_5326	#24_EBS	11.85533	-117.025	11.8585	-116.9907		2619 m trawling distance		2619 m trawling distance		Senckenberg, DZMB				96	macro																	Arthropoda	Ostracoda
5165	BGR 2017	BGR	EcoResponse	Sonne			German license area	Epibenthic Sled (EB)	22/03/2015	3	2015			BGR_5325	#24_EBS	11.85533	-117.025	11.8585	-116.9907		2619 m trawling distance		2619 m trawling distance		Senckenberg, DZMB				291	macro																	Arthropoda	Malacostraca	Isopoda
5164	BGR 2017	BGR	EcoResponse	Sonne			German license area	Epibenthic Sled (EB)	22/03/2015	3	2015			BGR_5324	#24_EBS	11.85533	-117.025	11.8585	-116.9907		2619 m trawling distance		2619 m trawling distance		Senckenberg, DZMB				41	macro																	Arthropoda	Malacostraca	Decapoda
5163	BGR 2017	BGR	EcoResponse	Sonne			German license area	Epibenthic Sled (EB)	22/03/2015	3	2015			BGR_5323	#24_EBS	11.85533	-117.025	11.8585	-116.9907		2619 m trawling distance		2619 m trawling distance		Senckenberg, DZMB				17	macro																	Arthropoda	Cumacea
5162	BGR 2017	BGR	EcoResponse	Sonne			German license area	Epibenthic Sled (EB)	22/03/2015	3	2015			BGR_5322	#24_EBS	11.85533	-117.025	11.8585	-116.9907		2619 m trawling distance		2619 m trawling distance		Senckenberg, DZMB				1324	macro																	Arthropoda	Copepoda
5161	BGR 2017	BGR	EcoResponse	Sonne			German license area	Epibenthic Sled (EB)	22/03/2015	3	2015			BGR_5321	#24_EBS	11.85533	-117.025	11.8585	-116.9907		2619 m trawling distance		2619 m trawling distance		Senckenberg, DZMB				111	macro																	Arthropoda	Amphipoda
5160	BGR 2017	BGR	EcoResponse	Sonne			German license area	Epibenthic Sled (EB)	22/03/2015	3	2015			BGR_5320	#24_EBS	11.85533	-117.025	11.8585	-116.9907		2619 m trawling distance		2619 m trawling distance		Senckenberg, DZMB				207	macro																	Annelida	Polychaeta
5158	BGR 2017	BGR	EcoResponse	Sonne			German license area	Epibenthic Sled (EB)	21/03/2015	3	2015			BGR_5282	#20_EBS	11.83583	-117.9748	11.83633	-116.9743		2769 m trawling distance		2769 m trawling distance		Senckenberg, DZMB				2	macro																	Cnidaria	Anthozoa
5156	BGR 2017	BGR	EcoResponse	Sonne			German license area	Epibenthic Sled (EB)	21/03/2015	3	2015			BGR_5280	#20_EBS	11.83583	-117.9748	11.83633	-116.9743		2769 m trawling distance		2769 m trawling distance		Senckenberg, DZMB				46	macro																	Chaetognatha
5155	BGR 2017	BGR	EcoResponse	Sonne			German license area	Epibenthic Sled (EB)	21/03/2015	3	2015			BGR_5279	#20_EBS	11.83583	-117.9748	11.83633	-116.9743		2769 m trawling distance		2769 m trawling distance		Senckenberg, DZMB				2	macro																	Bryozoa
5154	BGR 2017	BGR	EcoResponse	Sonne			German license area	Epibenthic Sled (EB)	21/03/2015	3	2015			BGR_5278	#20_EBS	11.83583	-117.9748	11.83633	-116.9743		2769 m trawling distance		2769 m trawling distance		Senckenberg, DZMB				2	macro																	Brachiopoda
5153	BGR 2017	BGR	EcoResponse	Sonne			German license area	Epibenthic Sled (EB)	21/03/2015	3	2015			BGR_5277	#20_EBS	11.83583	-117.9748	11.83633	-116.9743		2769 m trawling distance		2769 m trawling distance		Senckenberg, DZMB				3	macro																	Sipunculida
5152	BGR 2017	BGR	EcoResponse	Sonne			German license area	Epibenthic Sled (EB)	21/03/2015	3	2015			BGR_5276	#20_EBS	11.83583	-117.9748	11.83633	-116.9743		2769 m trawling distance		2769 m trawling distance		Senckenberg, DZMB				4	macro																	Porifera
5151	BGR 2017	BGR	EcoResponse	Sonne			German license area	Epibenthic Sled (EB)	21/03/2015	3	2015			BGR_5275	#20_EBS	11.83583	-117.9748	11.83633	-116.9743		2769 m trawling distance		2769 m trawling distance		Senckenberg, DZMB				2	macro																	Nemertea
5150	BGR 2017	BGR	EcoResponse	Sonne			German license area	Epibenthic Sled (EB)	21/03/2015	3	2015			BGR_5274	#20_EBS	11.83583	-117.9748	11.83633	-116.9743		2769 m trawling distance		2769 m trawling distance		Senckenberg, DZMB				10	macro																	Nematoda
5149	BGR 2017	BGR	EcoResponse	Sonne			German license area	Epibenthic Sled (EB)	21/03/2015	3	2015			BGR_5273	#20_EBS	11.83583	-117.9748	11.83633	-116.9743		2769 m trawling distance		2769 m trawling distance		Senckenberg, DZMB				15	macro																	Mollusca	Scaphopoda
5148	BGR 2017	BGR	EcoResponse	Sonne			German license area	Epibenthic Sled (EB)	21/03/2015	3	2015			BGR_5272	#20_EBS	11.83583	-117.9748	11.83633	-116.9743		2769 m trawling distance		2769 m trawling distance		Senckenberg, DZMB				23	macro																	Mollusca	Gastropoda
5147	BGR 2017	BGR	EcoResponse	Sonne			German license area	Epibenthic Sled (EB)	21/03/2015	3	2015			BGR_5271	#20_EBS	11.83583	-117.9748	11.83633	-116.9743		2769 m trawling distance		2769 m trawling distance		Senckenberg, DZMB				79	macro																	Mollusca	Bivalvia
5146	BGR 2017	BGR	EcoResponse	Sonne			German license area	Epibenthic Sled (EB)	21/03/2015	3	2015			BGR_5270	#20_EBS	11.83583	-117.9748	11.83633	-116.9743		2769 m trawling distance		2769 m trawling distance		Senckenberg, DZMB				4	macro																	Mollusca	Aplacophora
5145	BGR 2017	BGR	EcoResponse	Sonne			German license area	Epibenthic Sled (EB)	21/03/2015	3	2015			BGR_5269	#20_EBS	11.83583	-117.9748	11.83633	-116.9743		2769 m trawling distance		2769 m trawling distance		Senckenberg, DZMB				13	macro																	Echinodermata	Ophiuroidea
5144	BGR 2017	BGR	EcoResponse	Sonne			German license area	Epibenthic Sled (EB)	21/03/2015	3	2015			BGR_5268	#20_EBS	11.83583	-117.9748	11.83633	-116.9743		2769 m trawling distance		2769 m trawling distance		Senckenberg, DZMB				1	macro																	Echinodermata	Crinoidea
5143	BGR 2017	BGR	EcoResponse	Sonne			German license area	Epibenthic Sled (EB)	21/03/2015	3	2015			BGR_5267	#20_EBS	11.83583	-117.9748	11.83633	-116.9743		2769 m trawling distance		2769 m trawling distance		Senckenberg, DZMB				8	macro																	Echinodermata	Asteroidea
5142	BGR 2017	BGR	EcoResponse	Sonne			German license area	Epibenthic Sled (EB)	21/03/2015	3	2015			BGR_5266	#20_EBS	11.83583	-117.9748	11.83633	-116.9743		2769 m trawling distance		2769 m trawling distance		Senckenberg, DZMB				99	macro																	Arthropoda	Malacostraca	Tanaidacea
5141	BGR 2017	BGR	EcoResponse	Sonne			German license area	Epibenthic Sled (EB)	21/03/2015	3	2015			BGR_5265	#20_EBS	11.83583	-117.9748	11.83633	-116.9743		2769 m trawling distance		2769 m trawling distance		Senckenberg, DZMB				54	macro																	Arthropoda	Ostracoda
5140	BGR 2017	BGR	EcoResponse	Sonne			German license area	Epibenthic Sled (EB)	21/03/2015	3	2015			BGR_5264	#20_EBS	11.83583	-117.9748	11.83633	-116.9743		2769 m trawling distance		2769 m trawling distance		Senckenberg, DZMB				330	macro																	Arthropoda	Malacostraca	Isopoda
5139	BGR 2017	BGR	EcoResponse	Sonne			German license area	Epibenthic Sled (EB)	21/03/2015	3	2015			BGR_5263	#20_EBS	11.83583	-117.9748	11.83633	-116.9743		2769 m trawling distance		2769 m trawling distance		Senckenberg, DZMB				21	macro																	Arthropoda	Malacostraca	Decapoda
5138	BGR 2017	BGR	EcoResponse	Sonne			German license area	Epibenthic Sled (EB)	21/03/2015	3	2015			BGR_5262	#20_EBS	11.83583	-117.9748	11.83633	-116.9743		2769 m trawling distance		2769 m trawling distance		Senckenberg, DZMB				46	macro																	Arthropoda	Cumacea
5137	BGR 2017	BGR	EcoResponse	Sonne			German license area	Epibenthic Sled (EB)	21/03/2015	3	2015			BGR_5261	#20_EBS	11.83583	-117.9748	11.83633	-116.9743		2769 m trawling distance		2769 m trawling distance		Senckenberg, DZMB				556	macro																	Arthropoda	Copepoda
5136	BGR 2017	BGR	EcoResponse	Sonne			German license area	Epibenthic Sled (EB)	21/03/2015	3	2015			BGR_5260	#20_EBS	11.83583	-117.9748	11.83633	-116.9743		2769 m trawling distance		2769 m trawling distance		Senckenberg, DZMB				121	macro																	Arthropoda	Amphipoda
5135	BGR 2017	BGR	EcoResponse	Sonne			German license area	Epibenthic Sled (EB)	21/03/2015	3	2015			BGR_5259	#20_EBS	11.83583	-117.9748	11.83633	-116.9743		2769 m trawling distance		2769 m trawling distance		Senckenberg, DZMB				2	macro																	Arthropoda	Chelicerata	Pantopoda
5134	BGR 2017	BGR	EcoResponse	Sonne			German license area	Epibenthic Sled (EB)	21/03/2015	3	2015			BGR_5258	#20_EBS	11.83583	-117.9748	11.83633	-116.9743		2769 m trawling distance		2769 m trawling distance		Senckenberg, DZMB				3	macro																	Arthropoda	Chelicerata
5133	BGR 2017	BGR	EcoResponse	Sonne			German license area	Epibenthic Sled (EB)	21/03/2015	3	2015			BGR_5257	#20_EBS	11.83583	-117.9748	11.83633	-116.9743		2769 m trawling distance		2769 m trawling distance		Senckenberg, DZMB				2	macro																	Arthropoda
5132	BGR 2017	BGR	EcoResponse	Sonne			German license area	Epibenthic Sled (EB)	21/03/2015	3	2015			BGR_5256	#20_EBS	11.83583	-117.9748	11.83633	-116.9743		2769 m trawling distance		2769 m trawling distance		Senckenberg, DZMB				374	macro																	Annelida	Polychaeta
5131	BGR 2017	BGR	EcoResponse	Sonne	4355		German license area	multicorer (MUC)	31/03/2015	3	2015			BGR_4484	#71_MUC	11.798	-117.510333				3 corers x 96cm2	288	3 corers x 96cm2		Senckenberg, DZMB				1	meio					Katja Uhlenkott, Pedro Martínez Arbizu												Cnidaria
5130	BGR 2017	BGR	EcoResponse	Sonne	4355		German license area	multicorer (MUC)	31/03/2015	3	2015			BGR_4483	#71_MUC	11.798	-117.510333				3 corers x 96cm2	288	3 corers x 96cm2		Senckenberg, DZMB				27	meio					Katja Uhlenkott, Pedro Martínez Arbizu												Tardigrada
5129	BGR 2017	BGR	EcoResponse	Sonne	4355		German license area	multicorer (MUC)	31/03/2015	3	2015			BGR_4482	#71_MUC	11.798	-117.510333				3 corers x 96cm2	288	3 corers x 96cm2		Senckenberg, DZMB				31	meio					Katja Uhlenkott, Pedro Martínez Arbizu												Arthropoda	Tantulocarida
5128	BGR 2017	BGR	EcoResponse	Sonne	4355		German license area	multicorer (MUC)	31/03/2015	3	2015			BGR_4481	#71_MUC	11.798	-117.510333				3 corers x 96cm2	288	3 corers x 96cm2		Senckenberg, DZMB				3	meio					Katja Uhlenkott, Pedro Martínez Arbizu												Arthropoda	Tanaidacea
5127	BGR 2017	BGR	EcoResponse	Sonne	4355		German license area	multicorer (MUC)	31/03/2015	3	2015			BGR_4480	#71_MUC	11.798	-117.510333				3 corers x 96cm2	288	3 corers x 96cm2		Senckenberg, DZMB				20	meio					Katja Uhlenkott, Pedro Martínez Arbizu												Arthropoda	Ostracoda
5126	BGR 2017	BGR	EcoResponse	Sonne	4355		German license area	multicorer (MUC)	31/03/2015	3	2015			BGR_4479	#71_MUC	11.798	-117.510333				3 corers x 96cm2	288	3 corers x 96cm2		Senckenberg, DZMB				11681	meio					Katja Uhlenkott, Pedro Martínez Arbizu												Nematoda
5125	BGR 2017	BGR	EcoResponse	Sonne	4355		German license area	multicorer (MUC)	31/03/2015	3	2015			BGR_4478	#71_MUC	11.798	-117.510333				3 corers x 96cm2	288	3 corers x 96cm2		Senckenberg, DZMB				18	meio					Katja Uhlenkott, Pedro Martínez Arbizu												Cephaloryncha	Loricifera
5124	BGR 2017	BGR	EcoResponse	Sonne	4355		German license area	multicorer (MUC)	31/03/2015	3	2015			BGR_4477	#71_MUC	11.798	-117.510333				3 corers x 96cm2	288	3 corers x 96cm2		Senckenberg, DZMB				11	meio					Katja Uhlenkott, Pedro Martínez Arbizu												Cephaloryncha	Kinorhyncha
5123	BGR 2017	BGR	EcoResponse	Sonne	4355		German license area	multicorer (MUC)	31/03/2015	3	2015			BGR_4476	#71_MUC	11.798	-117.510333				3 corers x 96cm2	288	3 corers x 96cm2		Senckenberg, DZMB				1	meio					Katja Uhlenkott, Pedro Martínez Arbizu												Arthropoda	Isopoda
5122	BGR 2017	BGR	EcoResponse	Sonne	4355		German license area	multicorer (MUC)	31/03/2015	3	2015			BGR_4475	#71_MUC	11.798	-117.510333				3 corers x 96cm2	288	3 corers x 96cm2		Senckenberg, DZMB				36	meio					Katja Uhlenkott, Pedro Martínez Arbizu												Gastrotricha
5121	BGR 2017	BGR	EcoResponse	Sonne	4355		German license area	multicorer (MUC)	31/03/2015	3	2015			BGR_4474	#71_MUC	11.798	-117.510333				3 corers x 96cm2	288	3 corers x 96cm2		Senckenberg, DZMB				1	meio					Katja Uhlenkott, Pedro Martínez Arbizu												Mollusca	Gastropoda
5120	BGR 2017	BGR	EcoResponse	Sonne	4355		German license area	multicorer (MUC)	31/03/2015	3	2015			BGR_4473	#71_MUC	11.798	-117.510333				3 corers x 96cm2	288	3 corers x 96cm2		Senckenberg, DZMB				468	meio					Katja Uhlenkott, Pedro Martínez Arbizu												Arthropoda	Naupli
5119	BGR 2017	BGR	EcoResponse	Sonne	4355		German license area	multicorer (MUC)	31/03/2015	3	2015			BGR_4472	#71_MUC	11.798	-117.510333				3 corers x 96cm2	288	3 corers x 96cm2		Senckenberg, DZMB				417	meio					Katja Uhlenkott, Pedro Martínez Arbizu												Arthropoda	Copepoda
5118	BGR 2017	BGR	EcoResponse	Sonne	4355		German license area	multicorer (MUC)	31/03/2015	3	2015			BGR_4471	#71_MUC	11.798	-117.510333				3 corers x 96cm2	288	3 corers x 96cm2		Senckenberg, DZMB				1	meio					Katja Uhlenkott, Pedro Martínez Arbizu												Coelenterata
5117	BGR 2017	BGR	EcoResponse	Sonne	4355		German license area	multicorer (MUC)	31/03/2015	3	2015			BGR_4470	#71_MUC	11.798	-117.510333				3 corers x 96cm2	288	3 corers x 96cm2		Senckenberg, DZMB				1	meio					Katja Uhlenkott, Pedro Martínez Arbizu												Mollusca	Bivalvia
5116	BGR 2017	BGR	EcoResponse	Sonne	4355		German license area	multicorer (MUC)	31/03/2015	3	2015			BGR_4469	#71_MUC	11.798	-117.510333				3 corers x 96cm2	288	3 corers x 96cm2		Senckenberg, DZMB				103	meio					Katja Uhlenkott, Pedro Martínez Arbizu												Annelida
5115	BGR 2017	BGR	EcoResponse	Sonne	4355		German license area	multicorer (MUC)	31/03/2015	3	2015			BGR_4468	#71_MUC	11.798	-117.510333				3 corers x 96cm2	288	3 corers x 96cm2		Senckenberg, DZMB				2	meio					Katja Uhlenkott, Pedro Martínez Arbizu												Arthropoda	Acari
5113	BGR 2017	BGR	EcoResponse	Sonne	4352		German license area	multicorer (MUC)	30/03/2015	3	2015			BGR_4498	#68_MUC	11.79	-117.545333				3 corers x 96cm2	288	3 corers x 96cm2		Senckenberg, DZMB				8	meio					Katja Uhlenkott, Pedro Martínez Arbizu												Tardigrada
5112	BGR 2017	BGR	EcoResponse	Sonne	4352		German license area	multicorer (MUC)	30/03/2015	3	2015			BGR_4497	#68_MUC	11.79	-117.545333				3 corers x 96cm2	288	3 corers x 96cm2		Senckenberg, DZMB				14	meio					Katja Uhlenkott, Pedro Martínez Arbizu												Arthropoda	Tantulocarida
5111	BGR 2017	BGR	EcoResponse	Sonne	4352		German license area	multicorer (MUC)	30/03/2015	3	2015			BGR_4496	#68_MUC	11.79	-117.545333				3 corers x 96cm2	288	3 corers x 96cm2		Senckenberg, DZMB				4	meio					Katja Uhlenkott, Pedro Martínez Arbizu												Arthropoda	Tanaidacea
5110	BGR 2017	BGR	EcoResponse	Sonne	4352		German license area	multicorer (MUC)	30/03/2015	3	2015			BGR_4495	#68_MUC	11.79	-117.545333				3 corers x 96cm2	288	3 corers x 96cm2		Senckenberg, DZMB				29	meio					Katja Uhlenkott, Pedro Martínez Arbizu												Arthropoda	Ostracoda
5109	BGR 2017	BGR	EcoResponse	Sonne	4352		German license area	multicorer (MUC)	30/03/2015	3	2015			BGR_4494	#68_MUC	11.79	-117.545333				3 corers x 96cm2	288	3 corers x 96cm2		Senckenberg, DZMB				6965	meio					Katja Uhlenkott, Pedro Martínez Arbizu												Nematoda
5108	BGR 2017	BGR	EcoResponse	Sonne	4352		German license area	multicorer (MUC)	30/03/2015	3	2015			BGR_4493	#68_MUC	11.79	-117.545333				3 corers x 96cm2	288	3 corers x 96cm2		Senckenberg, DZMB				21	meio					Katja Uhlenkott, Pedro Martínez Arbizu												Cephaloryncha	Loricifera
5107	BGR 2017	BGR	EcoResponse	Sonne	4352		German license area	multicorer (MUC)	30/03/2015	3	2015			BGR_4492	#68_MUC	11.79	-117.545333				3 corers x 96cm2	288	3 corers x 96cm2		Senckenberg, DZMB				10	meio					Katja Uhlenkott, Pedro Martínez Arbizu												Cephaloryncha	Kinorhyncha
5106	BGR 2017	BGR	EcoResponse	Sonne	4352		German license area	multicorer (MUC)	30/03/2015	3	2015			BGR_4491	#68_MUC	11.79	-117.545333				3 corers x 96cm2	288	3 corers x 96cm2		Senckenberg, DZMB				2	meio					Katja Uhlenkott, Pedro Martínez Arbizu												Arthropoda	Isopoda
5105	BGR 2017	BGR	EcoResponse	Sonne	4352		German license area	multicorer (MUC)	30/03/2015	3	2015			BGR_4490	#68_MUC	11.79	-117.545333				3 corers x 96cm2	288	3 corers x 96cm2		Senckenberg, DZMB				9	meio					Katja Uhlenkott, Pedro Martínez Arbizu												Gastrotricha
5104	BGR 2017	BGR	EcoResponse	Sonne	4352		German license area	multicorer (MUC)	30/03/2015	3	2015			BGR_4489	#68_MUC	11.79	-117.545333				3 corers x 96cm2	288	3 corers x 96cm2		Senckenberg, DZMB				339	meio					Katja Uhlenkott, Pedro Martínez Arbizu												Arthropoda	Naupli
5103	BGR 2017	BGR	EcoResponse	Sonne	4352		German license area	multicorer (MUC)	30/03/2015	3	2015			BGR_4488	#68_MUC	11.79	-117.545333				3 corers x 96cm2	288	3 corers x 96cm2		Senckenberg, DZMB				289	meio					Katja Uhlenkott, Pedro Martínez Arbizu												Arthropoda	Copepoda
5102	BGR 2017	BGR	EcoResponse	Sonne	4352		German license area	multicorer (MUC)	30/03/2015	3	2015			BGR_4487	#68_MUC	11.79	-117.545333				3 corers x 96cm2	288	3 corers x 96cm2		Senckenberg, DZMB				1	meio					Katja Uhlenkott, Pedro Martínez Arbizu												Mollusca	Bivalvia
5101	BGR 2017	BGR	EcoResponse	Sonne	4352		German license area	multicorer (MUC)	30/03/2015	3	2015			BGR_4486	#68_MUC	11.79	-117.545333				3 corers x 96cm2	288	3 corers x 96cm2		Senckenberg, DZMB				92	meio					Katja Uhlenkott, Pedro Martínez Arbizu												Annelida
5100	BGR 2017	BGR	EcoResponse	Sonne	4352		German license area	multicorer (MUC)	30/03/2015	3	2015			BGR_4485	#68_MUC	11.79	-117.545333				3 corers x 96cm2	288	3 corers x 96cm2		Senckenberg, DZMB				2	meio					Katja Uhlenkott, Pedro Martínez Arbizu												Arthropoda	Acari
5098	BGR 2017	BGR	EcoResponse	Sonne	4315		German license area	multicorer (MUC)	30/03/2015	3	2015			BGR_4605	#66_MUC	11.818667	-117.552167				3 corers x 96cm2	288	3 corers x 96cm2		Senckenberg, DZMB				26	meio					Katja Uhlenkott, Pedro Martínez Arbizu												Tardigrada
5097	BGR 2017	BGR	EcoResponse	Sonne	4315		German license area	multicorer (MUC)	30/03/2015	3	2015			BGR_4604	#66_MUC	11.818667	-117.552167				3 corers x 96cm2	288	3 corers x 96cm2		Senckenberg, DZMB				25	meio					Katja Uhlenkott, Pedro Martínez Arbizu												Arthropoda	Tantulocarida
5096	BGR 2017	BGR	EcoResponse	Sonne	4315		German license area	multicorer (MUC)	30/03/2015	3	2015			BGR_4603	#66_MUC	11.818667	-117.552167				3 corers x 96cm2	288	3 corers x 96cm2		Senckenberg, DZMB				6	meio					Katja Uhlenkott, Pedro Martínez Arbizu												Arthropoda	Tanaidacea
5095	BGR 2017	BGR	EcoResponse	Sonne	4315		German license area	multicorer (MUC)	30/03/2015	3	2015			BGR_4602	#66_MUC	11.818667	-117.552167				3 corers x 96cm2	288	3 corers x 96cm2		Senckenberg, DZMB				1	meio					Katja Uhlenkott, Pedro Martínez Arbizu												Rotifera
5094	BGR 2017	BGR	EcoResponse	Sonne	4315		German license area	multicorer (MUC)	30/03/2015	3	2015			BGR_4601	#66_MUC	11.818667	-117.552167				3 corers x 96cm2	288	3 corers x 96cm2		Senckenberg, DZMB				30	meio					Katja Uhlenkott, Pedro Martínez Arbizu												Arthropoda	Ostracoda
5093	BGR 2017	BGR	EcoResponse	Sonne	4315		German license area	multicorer (MUC)	30/03/2015	3	2015			BGR_4600	#66_MUC	11.818667	-117.552167				3 corers x 96cm2	288	3 corers x 96cm2		Senckenberg, DZMB				7700	meio					Katja Uhlenkott, Pedro Martínez Arbizu												Nematoda
5092	BGR 2017	BGR	EcoResponse	Sonne	4315		German license area	multicorer (MUC)	30/03/2015	3	2015			BGR_4599	#66_MUC	11.818667	-117.552167				3 corers x 96cm2	288	3 corers x 96cm2		Senckenberg, DZMB				28	meio					Katja Uhlenkott, Pedro Martínez Arbizu												Cephaloryncha	Loricifera
5091	BGR 2017	BGR	EcoResponse	Sonne	4315		German license area	multicorer (MUC)	30/03/2015	3	2015			BGR_4598	#66_MUC	11.818667	-117.552167				3 corers x 96cm2	288	3 corers x 96cm2		Senckenberg, DZMB				9	meio					Katja Uhlenkott, Pedro Martínez Arbizu												Cephaloryncha	Kinorhyncha
5090	BGR 2017	BGR	EcoResponse	Sonne	4315		German license area	multicorer (MUC)	30/03/2015	3	2015			BGR_4597	#66_MUC	11.818667	-117.552167				3 corers x 96cm2	288	3 corers x 96cm2		Senckenberg, DZMB				1	meio					Katja Uhlenkott, Pedro Martínez Arbizu												Arthropoda	Isopoda
5089	BGR 2017	BGR	EcoResponse	Sonne	4315		German license area	multicorer (MUC)	30/03/2015	3	2015			BGR_4596	#66_MUC	11.818667	-117.552167				3 corers x 96cm2	288	3 corers x 96cm2		Senckenberg, DZMB				25	meio					Katja Uhlenkott, Pedro Martínez Arbizu												Gastrotricha
5088	BGR 2017	BGR	EcoResponse	Sonne	4315		German license area	multicorer (MUC)	30/03/2015	3	2015			BGR_4595	#66_MUC	11.818667	-117.552167				3 corers x 96cm2	288	3 corers x 96cm2		Senckenberg, DZMB				448	meio					Katja Uhlenkott, Pedro Martínez Arbizu												Arthropoda	Naupli
5087	BGR 2017	BGR	EcoResponse	Sonne	4315		German license area	multicorer (MUC)	30/03/2015	3	2015			BGR_4594	#66_MUC	11.818667	-117.552167				3 corers x 96cm2	288	3 corers x 96cm2		Senckenberg, DZMB				252	meio					Katja Uhlenkott, Pedro Martínez Arbizu												Arthropoda	Copepoda
5086	BGR 2017	BGR	EcoResponse	Sonne	4315		German license area	multicorer (MUC)	30/03/2015	3	2015			BGR_4593	#66_MUC	11.818667	-117.552167				3 corers x 96cm2	288	3 corers x 96cm2		Senckenberg, DZMB				4	meio					Katja Uhlenkott, Pedro Martínez Arbizu												Mollusca	Bivalvia
5085	BGR 2017	BGR	EcoResponse	Sonne	4315		German license area	multicorer (MUC)	30/03/2015	3	2015			BGR_4592	#66_MUC	11.818667	-117.552167				3 corers x 96cm2	288	3 corers x 96cm2		Senckenberg, DZMB				108	meio					Katja Uhlenkott, Pedro Martínez Arbizu												Annelida
5084	BGR 2017	BGR	EcoResponse	Sonne	4315		German license area	multicorer (MUC)	30/03/2015	3	2015			BGR_4591	#66_MUC	11.818667	-117.552167				3 corers x 96cm2	288	3 corers x 96cm2		Senckenberg, DZMB				1	meio					Katja Uhlenkott, Pedro Martínez Arbizu												Arthropoda	Acari
5083	BGR 2017	BGR	EcoResponse	Sonne	4138		German license area	multicorer (MUC)	24/03/2015	3	2015			BGR_5053	#32_MUC	11.854667	-117.056333				3 corers x 96cm2	288	3 corers x 96cm2		Senckenberg, DZMB				1	meio					Katja Uhlenkott, Pedro Martínez Arbizu												Cnidaria
5082	BGR 2017	BGR	EcoResponse	Sonne	4138		German license area	multicorer (MUC)	24/03/2015	3	2015			BGR_5052	#32_MUC	11.854667	-117.056333				3 corers x 96cm2	288	3 corers x 96cm2		Senckenberg, DZMB				7	meio					Katja Uhlenkott, Pedro Martínez Arbizu												Tardigrada
5081	BGR 2017	BGR	EcoResponse	Sonne	4138		German license area	multicorer (MUC)	24/03/2015	3	2015			BGR_5051	#32_MUC	11.854667	-117.056333				3 corers x 96cm2	288	3 corers x 96cm2		Senckenberg, DZMB				8	meio					Katja Uhlenkott, Pedro Martínez Arbizu												Arthropoda	Tantulocarida
5080	BGR 2017	BGR	EcoResponse	Sonne	4138		German license area	multicorer (MUC)	24/03/2015	3	2015			BGR_5050	#32_MUC	11.854667	-117.056333				3 corers x 96cm2	288	3 corers x 96cm2		Senckenberg, DZMB				2	meio					Katja Uhlenkott, Pedro Martínez Arbizu												Arthropoda	Tanaidacea
5079	BGR 2017	BGR	EcoResponse	Sonne	4138		German license area	multicorer (MUC)	24/03/2015	3	2015			BGR_5049	#32_MUC	11.854667	-117.056333				3 corers x 96cm2	288	3 corers x 96cm2		Senckenberg, DZMB				13	meio					Katja Uhlenkott, Pedro Martínez Arbizu												Arthropoda	Ostracoda
5078	BGR 2017	BGR	EcoResponse	Sonne	4138		German license area	multicorer (MUC)	24/03/2015	3	2015			BGR_5048	#32_MUC	11.854667	-117.056333				3 corers x 96cm2	288	3 corers x 96cm2		Senckenberg, DZMB				6271	meio					Katja Uhlenkott, Pedro Martínez Arbizu												Nematoda
5077	BGR 2017	BGR	EcoResponse	Sonne	4138		German license area	multicorer (MUC)	24/03/2015	3	2015			BGR_5047	#32_MUC	11.854667	-117.056333				3 corers x 96cm2	288	3 corers x 96cm2		Senckenberg, DZMB				16	meio					Katja Uhlenkott, Pedro Martínez Arbizu												Cephaloryncha	Loricifera
5076	BGR 2017	BGR	EcoResponse	Sonne	4138		German license area	multicorer (MUC)	24/03/2015	3	2015			BGR_5046	#32_MUC	11.854667	-117.056333				3 corers x 96cm2	288	3 corers x 96cm2		Senckenberg, DZMB				9	meio					Katja Uhlenkott, Pedro Martínez Arbizu												Cephaloryncha	Kinorhyncha
5075	BGR 2017	BGR	EcoResponse	Sonne	4138		German license area	multicorer (MUC)	24/03/2015	3	2015			BGR_5045	#32_MUC	11.854667	-117.056333				3 corers x 96cm2	288	3 corers x 96cm2		Senckenberg, DZMB				12	meio					Katja Uhlenkott, Pedro Martínez Arbizu												Gastrotricha
5074	BGR 2017	BGR	EcoResponse	Sonne	4138		German license area	multicorer (MUC)	24/03/2015	3	2015			BGR_5044	#32_MUC	11.854667	-117.056333				3 corers x 96cm2	288	3 corers x 96cm2		Senckenberg, DZMB				279	meio					Katja Uhlenkott, Pedro Martínez Arbizu												Arthropoda	Naupli
5073	BGR 2017	BGR	EcoResponse	Sonne	4138		German license area	multicorer (MUC)	24/03/2015	3	2015			BGR_5043	#32_MUC	11.854667	-117.056333				3 corers x 96cm2	288	3 corers x 96cm2		Senckenberg, DZMB				245	meio					Katja Uhlenkott, Pedro Martínez Arbizu												Arthropoda	Copepoda
5072	BGR 2017	BGR	EcoResponse	Sonne	4138		German license area	multicorer (MUC)	24/03/2015	3	2015			BGR_5042	#32_MUC	11.854667	-117.056333				3 corers x 96cm2	288	3 corers x 96cm2		Senckenberg, DZMB				1	meio					Katja Uhlenkott, Pedro Martínez Arbizu												Mollusca	Bivalvia
5071	BGR 2017	BGR	EcoResponse	Sonne	4138		German license area	multicorer (MUC)	24/03/2015	3	2015			BGR_5041	#32_MUC	11.854667	-117.056333				3 corers x 96cm2	288	3 corers x 96cm2		Senckenberg, DZMB				74	meio					Katja Uhlenkott, Pedro Martínez Arbizu												Annelida
5070	BGR 2017	BGR	EcoResponse	Sonne	4120		German license area	multicorer (MUC)	24/03/2015	3	2015			BGR_5068	#31_MUC	11.851	-117.057667				3 corers x 96cm2	288	3 corers x 96cm2		Senckenberg, DZMB				3	meio					Katja Uhlenkott, Pedro Martínez Arbizu												Cnidaria
5069	BGR 2017	BGR	EcoResponse	Sonne	4120		German license area	multicorer (MUC)	24/03/2015	3	2015			BGR_5067	#31_MUC	11.851	-117.057667				3 corers x 96cm2	288	3 corers x 96cm2		Senckenberg, DZMB				11	meio					Katja Uhlenkott, Pedro Martínez Arbizu												Tardigrada
5068	BGR 2017	BGR	EcoResponse	Sonne	4120		German license area	multicorer (MUC)	24/03/2015	3	2015			BGR_5066	#31_MUC	11.851	-117.057667				3 corers x 96cm2	288	3 corers x 96cm2		Senckenberg, DZMB				9	meio					Katja Uhlenkott, Pedro Martínez Arbizu												Arthropoda	Tantulocarida
5067	BGR 2017	BGR	EcoResponse	Sonne	4120		German license area	multicorer (MUC)	24/03/2015	3	2015			BGR_5065	#31_MUC	11.851	-117.057667				3 corers x 96cm2	288	3 corers x 96cm2		Senckenberg, DZMB				3	meio					Katja Uhlenkott, Pedro Martínez Arbizu												Arthropoda	Tanaidacea
5066	BGR 2017	BGR	EcoResponse	Sonne	4120		German license area	multicorer (MUC)	24/03/2015	3	2015			BGR_5064	#31_MUC	11.851	-117.057667				3 corers x 96cm2	288	3 corers x 96cm2		Senckenberg, DZMB				19	meio					Katja Uhlenkott, Pedro Martínez Arbizu												Arthropoda	Ostracoda
5065	BGR 2017	BGR	EcoResponse	Sonne	4120		German license area	multicorer (MUC)	24/03/2015	3	2015			BGR_5063	#31_MUC	11.851	-117.057667				3 corers x 96cm2	288	3 corers x 96cm2		Senckenberg, DZMB				6511	meio					Katja Uhlenkott, Pedro Martínez Arbizu												Nematoda
5064	BGR 2017	BGR	EcoResponse	Sonne	4120		German license area	multicorer (MUC)	24/03/2015	3	2015			BGR_5062	#31_MUC	11.851	-117.057667				3 corers x 96cm2	288	3 corers x 96cm2		Senckenberg, DZMB				12	meio					Katja Uhlenkott, Pedro Martínez Arbizu												Cephaloryncha	Loricifera
5063	BGR 2017	BGR	EcoResponse	Sonne	4120		German license area	multicorer (MUC)	24/03/2015	3	2015			BGR_5061	#31_MUC	11.851	-117.057667				3 corers x 96cm2	288	3 corers x 96cm2		Senckenberg, DZMB				3	meio					Katja Uhlenkott, Pedro Martínez Arbizu												Cephaloryncha	Kinorhyncha
5062	BGR 2017	BGR	EcoResponse	Sonne	4120		German license area	multicorer (MUC)	24/03/2015	3	2015			BGR_5060	#31_MUC	11.851	-117.057667				3 corers x 96cm2	288	3 corers x 96cm2		Senckenberg, DZMB				16	meio					Katja Uhlenkott, Pedro Martínez Arbizu												Gastrotricha
5061	BGR 2017	BGR	EcoResponse	Sonne	4120		German license area	multicorer (MUC)	24/03/2015	3	2015			BGR_5059	#31_MUC	11.851	-117.057667				3 corers x 96cm2	288	3 corers x 96cm2		Senckenberg, DZMB				1	meio					Katja Uhlenkott, Pedro Martínez Arbizu												Mollusca	Gastropoda
5060	BGR 2017	BGR	EcoResponse	Sonne	4120		German license area	multicorer (MUC)	24/03/2015	3	2015			BGR_5058	#31_MUC	11.851	-117.057667				3 corers x 96cm2	288	3 corers x 96cm2		Senckenberg, DZMB				412	meio					Katja Uhlenkott, Pedro Martínez Arbizu												Arthropoda	Naupli
5059	BGR 2017	BGR	EcoResponse	Sonne	4120		German license area	multicorer (MUC)	24/03/2015	3	2015			BGR_5057	#31_MUC	11.851	-117.057667				3 corers x 96cm2	288	3 corers x 96cm2		Senckenberg, DZMB				354	meio					Katja Uhlenkott, Pedro Martínez Arbizu												Arthropoda	Copepoda
5058	BGR 2017	BGR	EcoResponse	Sonne	4120		German license area	multicorer (MUC)	24/03/2015	3	2015			BGR_5056	#31_MUC	11.851	-117.057667				3 corers x 96cm2	288	3 corers x 96cm2		Senckenberg, DZMB				4	meio					Katja Uhlenkott, Pedro Martínez Arbizu												Mollusca	Bivalvia
5057	BGR 2017	BGR	EcoResponse	Sonne	4120		German license area	multicorer (MUC)	24/03/2015	3	2015			BGR_5055	#31_MUC	11.851	-117.057667				3 corers x 96cm2	288	3 corers x 96cm2		Senckenberg, DZMB				91	meio					Katja Uhlenkott, Pedro Martínez Arbizu												Annelida
5056	BGR 2017	BGR	EcoResponse	Sonne	4120		German license area	multicorer (MUC)	24/03/2015	3	2015			BGR_5054	#31_MUC	11.851	-117.057667				3 corers x 96cm2	288	3 corers x 96cm2		Senckenberg, DZMB				3	meio					Katja Uhlenkott, Pedro Martínez Arbizu												Arthropoda	Acari
5217	BGR 2017	BGR	EcoResponse	Sonne			German license area	Epibenthic Sled (EB)	28/03/2015	3	2015			BGR_5319	#59_EBS	11.80335	-117.5083	11.80737	-117.4899		2469 m trawling distance		2469 m trawling distance		Senckenberg, DZMB				22	macro																	others
5201	BGR 2017	BGR	EcoResponse	Sonne			German license area	Epibenthic Sled (EB)	26/03/2015	3	2015			BGR_5303	#50_EBS	11.82653	-117.5131	11.82927	-117.4929		2469 m trawling distance		2469 m trawling distance		Senckenberg, DZMB				13	macro																	others
5181	BGR 2017	BGR	EcoResponse	Sonne			German license area	Epibenthic Sled (EB)	22/03/2015	3	2015			BGR_5341	#24_EBS	11.85533	-117.025	11.8585	-116.9907		2619 m trawling distance		2619 m trawling distance		Senckenberg, DZMB				43	macro																	others
5159	BGR 2017	BGR	EcoResponse	Sonne			German license area	Epibenthic Sled (EB)	21/03/2015	3	2015			BGR_5283	#20_EBS	11.83583	-117.9748	11.83633	-116.9743		2769 m trawling distance		2769 m trawling distance		Senckenberg, DZMB				5	macro																	others
5114	BGR 2017	BGR	EcoResponse	Sonne	4352		German license area	multicorer (MUC)	30/03/2015	3	2015			BGR_4499	#68_MUC	11.79	-117.545333				3 corers x 96cm2	288	3 corers x 96cm2		Senckenberg, DZMB				13	meio					Katja Uhlenkott, Pedro Martínez Arbizu												others
5099	BGR 2017	BGR	EcoResponse	Sonne	4315		German license area	multicorer (MUC)	30/03/2015	3	2015			BGR_4606	#66_MUC	11.818667	-117.552167				3 corers x 96cm2	288	3 corers x 96cm2		Senckenberg, DZMB				1	meio					Katja Uhlenkott, Pedro Martínez Arbizu												others
4871	BGR 2017	BGR	FLUM	Sonne	4351		German license area	multicorer (MUC)	07/06/2015	6	2015			BGR_4515	#106_MUC	11.83465	-116.548333				3 corers x 96cm2	288	3 corers x 96cm2		Senckenberg, DZMB				3	meio					Katja Uhlenkott, Pedro Martínez Arbizu												Cnidaria
4870	BGR 2017	BGR	FLUM	Sonne	4351		German license area	multicorer (MUC)	07/06/2015	6	2015			BGR_4514	#106_MUC	11.83465	-116.548333				3 corers x 96cm2	288	3 corers x 96cm2		Senckenberg, DZMB				28	meio					Katja Uhlenkott, Pedro Martínez Arbizu												Tardigrada
4868	BGR 2017	BGR	FLUM	Sonne	4351		German license area	multicorer (MUC)	07/06/2015	6	2015			BGR_4512	#106_MUC	11.83465	-116.548333				3 corers x 96cm2	288	3 corers x 96cm2		Senckenberg, DZMB				117	meio					Katja Uhlenkott, Pedro Martínez Arbizu												Arthropoda	Tantulocarida
4867	BGR 2017	BGR	FLUM	Sonne	4351		German license area	multicorer (MUC)	07/06/2015	6	2015			BGR_4511	#106_MUC	11.83465	-116.548333				3 corers x 96cm2	288	3 corers x 96cm2		Senckenberg, DZMB				1	meio					Katja Uhlenkott, Pedro Martínez Arbizu												Arthropoda	Tanaidacea
4866	BGR 2017	BGR	FLUM	Sonne	4351		German license area	multicorer (MUC)	07/06/2015	6	2015			BGR_4510	#106_MUC	11.83465	-116.548333				3 corers x 96cm2	288	3 corers x 96cm2		Senckenberg, DZMB				22	meio					Katja Uhlenkott, Pedro Martínez Arbizu												Arthropoda	Ostracoda
4865	BGR 2017	BGR	FLUM	Sonne	4351		German license area	multicorer (MUC)	07/06/2015	6	2015			BGR_4509	#106_MUC	11.83465	-116.548333				3 corers x 96cm2	288	3 corers x 96cm2		Senckenberg, DZMB				12821	meio					Katja Uhlenkott, Pedro Martínez Arbizu												Nematoda
4864	BGR 2017	BGR	FLUM	Sonne	4351		German license area	multicorer (MUC)	07/06/2015	6	2015			BGR_4508	#106_MUC	11.83465	-116.548333				3 corers x 96cm2	288	3 corers x 96cm2		Senckenberg, DZMB				11	meio					Katja Uhlenkott, Pedro Martínez Arbizu												Cephaloryncha	Loricifera
4863	BGR 2017	BGR	FLUM	Sonne	4351		German license area	multicorer (MUC)	07/06/2015	6	2015			BGR_4507	#106_MUC	11.83465	-116.548333				3 corers x 96cm2	288	3 corers x 96cm2		Senckenberg, DZMB				7	meio					Katja Uhlenkott, Pedro Martínez Arbizu												Cephaloryncha	Kinorhyncha
4862	BGR 2017	BGR	FLUM	Sonne	4351		German license area	multicorer (MUC)	07/06/2015	6	2015			BGR_4506	#106_MUC	11.83465	-116.548333				3 corers x 96cm2	288	3 corers x 96cm2		Senckenberg, DZMB				2	meio					Katja Uhlenkott, Pedro Martínez Arbizu												Arthropoda	Isopoda
4861	BGR 2017	BGR	FLUM	Sonne	4351		German license area	multicorer (MUC)	07/06/2015	6	2015			BGR_4505	#106_MUC	11.83465	-116.548333				3 corers x 96cm2	288	3 corers x 96cm2		Senckenberg, DZMB				15	meio					Katja Uhlenkott, Pedro Martínez Arbizu												Gastrotricha
4860	BGR 2017	BGR	FLUM	Sonne	4351		German license area	multicorer (MUC)	07/06/2015	6	2015			BGR_4504	#106_MUC	11.83465	-116.548333				3 corers x 96cm2	288	3 corers x 96cm2		Senckenberg, DZMB				439	meio					Katja Uhlenkott, Pedro Martínez Arbizu												Arthropoda	Naupli
4859	BGR 2017	BGR	FLUM	Sonne	4351		German license area	multicorer (MUC)	07/06/2015	6	2015			BGR_4503	#106_MUC	11.83465	-116.548333				3 corers x 96cm2	288	3 corers x 96cm2		Senckenberg, DZMB				340	meio					Katja Uhlenkott, Pedro Martínez Arbizu												Arthropoda	Copepoda
4858	BGR 2017	BGR	FLUM	Sonne	4351		German license area	multicorer (MUC)	07/06/2015	6	2015			BGR_4502	#106_MUC	11.83465	-116.548333				3 corers x 96cm2	288	3 corers x 96cm2		Senckenberg, DZMB				1	meio					Katja Uhlenkott, Pedro Martínez Arbizu												Mollusca	Bivalvia
4857	BGR 2017	BGR	FLUM	Sonne	4351		German license area	multicorer (MUC)	07/06/2015	6	2015			BGR_4501	#106_MUC	11.83465	-116.548333				3 corers x 96cm2	288	3 corers x 96cm2		Senckenberg, DZMB				79	meio					Katja Uhlenkott, Pedro Martínez Arbizu												Annelida
4856	BGR 2017	BGR	FLUM	Sonne	4351		German license area	multicorer (MUC)	07/06/2015	6	2015			BGR_4500	#106_MUC	11.83465	-116.548333				3 corers x 96cm2	288	3 corers x 96cm2		Senckenberg, DZMB				4	meio					Katja Uhlenkott, Pedro Martínez Arbizu												Chelicerata	Acari
4854	BGR 2017	BGR	FLUM	Sonne	4326		German license area	multicorer (MUC)	08/06/2015	6	2015	02:12:00	05:35:00	BGR_4529	#109_MUC	11.813183	-116.529333				3 corers x 96cm2	288	3 corers x 96cm2		Senckenberg, DZMB				13	meio					Katja Uhlenkott, Pedro Martínez Arbizu												Tardigrada
4853	BGR 2017	BGR	FLUM	Sonne	4326		German license area	multicorer (MUC)	08/06/2015	6	2015	02:12:00	05:35:00	BGR_4528	#109_MUC	11.813183	-116.529333				3 corers x 96cm2	288	3 corers x 96cm2		Senckenberg, DZMB				15	meio					Katja Uhlenkott, Pedro Martínez Arbizu												Arthropoda	Tanaidaceae
4852	BGR 2017	BGR	FLUM	Sonne	4326		German license area	multicorer (MUC)	08/06/2015	6	2015	02:12:00	05:35:00	BGR_4527	#109_MUC	11.813183	-116.529333				3 corers x 96cm2	288	3 corers x 96cm2		Senckenberg, DZMB				2	meio					Katja Uhlenkott, Pedro Martínez Arbizu												Arthropoda	Tanaidaceae
4851	BGR 2017	BGR	FLUM	Sonne	4326		German license area	multicorer (MUC)	08/06/2015	6	2015	02:12:00	05:35:00	BGR_4526	#109_MUC	11.813183	-116.529333				3 corers x 96cm2	288	3 corers x 96cm2		Senckenberg, DZMB				50	meio					Katja Uhlenkott, Pedro Martínez Arbizu												Arthropoda	Ostracoda
4850	BGR 2017	BGR	FLUM	Sonne	4326		German license area	multicorer (MUC)	08/06/2015	6	2015	02:12:00	05:35:00	BGR_4525	#109_MUC	11.813183	-116.529333				3 corers x 96cm2	288	3 corers x 96cm2		Senckenberg, DZMB				10021	meio					Katja Uhlenkott, Pedro Martínez Arbizu												Nematoda
4849	BGR 2017	BGR	FLUM	Sonne	4326		German license area	multicorer (MUC)	08/06/2015	6	2015	02:12:00	05:35:00	BGR_4524	#109_MUC	11.813183	-116.529333				3 corers x 96cm2	288	3 corers x 96cm2		Senckenberg, DZMB				8	meio					Katja Uhlenkott, Pedro Martínez Arbizu												Cephaloryncha	Loricifera
4848	BGR 2017	BGR	FLUM	Sonne	4326		German license area	multicorer (MUC)	08/06/2015	6	2015	02:12:00	05:35:00	BGR_4523	#109_MUC	11.813183	-116.529333				3 corers x 96cm2	288	3 corers x 96cm2		Senckenberg, DZMB				14	meio					Katja Uhlenkott, Pedro Martínez Arbizu												Cephaloryncha	Kinoryncha
4847	BGR 2017	BGR	FLUM	Sonne	4326		German license area	multicorer (MUC)	08/06/2015	6	2015	02:12:00	05:35:00	BGR_4522	#109_MUC	11.813183	-116.529333				3 corers x 96cm2	288	3 corers x 96cm2		Senckenberg, DZMB				1	meio					Katja Uhlenkott, Pedro Martínez Arbizu												Arthropoda	Isopoda
4846	BGR 2017	BGR	FLUM	Sonne	4326		German license area	multicorer (MUC)	08/06/2015	6	2015	02:12:00	05:35:00	BGR_4521	#109_MUC	11.813183	-116.529333				3 corers x 96cm2	288	3 corers x 96cm2		Senckenberg, DZMB				38	meio					Katja Uhlenkott, Pedro Martínez Arbizu												Gastrotricha
4845	BGR 2017	BGR	FLUM	Sonne	4326		German license area	multicorer (MUC)	08/06/2015	6	2015	02:12:00	05:35:00	BGR_4520	#109_MUC	11.813183	-116.529333				3 corers x 96cm2	288	3 corers x 96cm2		Senckenberg, DZMB				665	meio					Katja Uhlenkott, Pedro Martínez Arbizu												Arthropoda	Nauplii
4844	BGR 2017	BGR	FLUM	Sonne	4326		German license area	multicorer (MUC)	08/06/2015	6	2015	02:12:00	05:35:00	BGR_4519	#109_MUC	11.813183	-116.529333				3 corers x 96cm2	288	3 corers x 96cm2		Senckenberg, DZMB				458	meio					Katja Uhlenkott, Pedro Martínez Arbizu												Arthropoda	Copepoda
4843	BGR 2017	BGR	FLUM	Sonne	4326		German license area	multicorer (MUC)	08/06/2015	6	2015	02:12:00	05:35:00	BGR_4518	#109_MUC	11.813183	-116.529333				3 corers x 96cm2	288	3 corers x 96cm2		Senckenberg, DZMB				8	meio					Katja Uhlenkott, Pedro Martínez Arbizu												Mollusca	Bivalvia
4842	BGR 2017	BGR	FLUM	Sonne	4326		German license area	multicorer (MUC)	08/06/2015	6	2015	02:12:00	05:35:00	BGR_4517	#109_MUC	11.813183	-116.529333				3 corers x 96cm2	288	3 corers x 96cm2		Senckenberg, DZMB				134	meio					Katja Uhlenkott, Pedro Martínez Arbizu												Annelida
4841	BGR 2017	BGR	FLUM	Sonne	4326		German license area	multicorer (MUC)	08/06/2015	6	2015	02:12:00	05:35:00	BGR_4516	#109_MUC	11.813183	-116.529333				3 corers x 96cm2	288	3 corers x 96cm2		Senckenberg, DZMB				1	meio					Katja Uhlenkott, Pedro Martínez Arbizu												Chelicerata	Acari
4840	BGR 2017	BGR	FLUM	Sonne	4320		German license area	multicorer (MUC)	18/05/2015	5	2015	10:57:00	14:20:00	BGR_4544	#37_MUC	12.902183	-118.413033				3 corers x 96cm2	288	3 corers x 96cm2		Senckenberg, DZMB				13	meio					Katja Uhlenkott, Pedro Martínez Arbizu												Tardigrada
4839	BGR 2017	BGR	FLUM	Sonne	4320		German license area	multicorer (MUC)	18/05/2015	5	2015	10:57:00	14:20:00	BGR_4543	#37_MUC	12.902183	-118.413033				3 corers x 96cm2	288	3 corers x 96cm2		Senckenberg, DZMB				15	meio					Katja Uhlenkott, Pedro Martínez Arbizu												Arthropoda	Tantulocarida
4838	BGR 2017	BGR	FLUM	Sonne	4320		German license area	multicorer (MUC)	18/05/2015	5	2015	10:57:00	14:20:00	BGR_4542	#37_MUC	12.902183	-118.413033				3 corers x 96cm2	288	3 corers x 96cm2		Senckenberg, DZMB				2	meio					Katja Uhlenkott, Pedro Martínez Arbizu												Arthropoda	Tanaidaceae
4837	BGR 2017	BGR	FLUM	Sonne	4320		German license area	multicorer (MUC)	18/05/2015	5	2015	10:57:00	14:20:00	BGR_4541	#37_MUC	12.902183	-118.413033				3 corers x 96cm2	288	3 corers x 96cm2		Senckenberg, DZMB				17	meio					Katja Uhlenkott, Pedro Martínez Arbizu												Arthropoda	Ostracoda
4836	BGR 2017	BGR	FLUM	Sonne	4320		German license area	multicorer (MUC)	18/05/2015	5	2015	10:57:00	14:20:00	BGR_4540	#37_MUC	12.902183	-118.413033				3 corers x 96cm2	288	3 corers x 96cm2		Senckenberg, DZMB				5852	meio					Katja Uhlenkott, Pedro Martínez Arbizu												Nematoda
4835	BGR 2017	BGR	FLUM	Sonne	4320		German license area	multicorer (MUC)	18/05/2015	5	2015	10:57:00	14:20:00	BGR_4539	#37_MUC	12.902183	-118.413033				3 corers x 96cm2	288	3 corers x 96cm2		Senckenberg, DZMB				9	meio					Katja Uhlenkott, Pedro Martínez Arbizu												Cephaloryncha	Loricifera
4834	BGR 2017	BGR	FLUM	Sonne	4320		German license area	multicorer (MUC)	18/05/2015	5	2015	10:57:00	14:20:00	BGR_4538	#37_MUC	12.902183	-118.413033				3 corers x 96cm2	288	3 corers x 96cm2		Senckenberg, DZMB				10	meio					Katja Uhlenkott, Pedro Martínez Arbizu												Cephaloryncha	Kinoryncha
4833	BGR 2017	BGR	FLUM	Sonne	4320		German license area	multicorer (MUC)	18/05/2015	5	2015	10:57:00	14:20:00	BGR_4537	#37_MUC	12.902183	-118.413033				3 corers x 96cm2	288	3 corers x 96cm2		Senckenberg, DZMB				1	meio					Katja Uhlenkott, Pedro Martínez Arbizu												Arthropoda	Isopoda
4832	BGR 2017	BGR	FLUM	Sonne	4320		German license area	multicorer (MUC)	18/05/2015	5	2015	10:57:00	14:20:00	BGR_4536	#37_MUC	12.902183	-118.413033				3 corers x 96cm2	288	3 corers x 96cm2		Senckenberg, DZMB				10	meio					Katja Uhlenkott, Pedro Martínez Arbizu												Gastrotricha
4831	BGR 2017	BGR	FLUM	Sonne	4320		German license area	multicorer (MUC)	18/05/2015	5	2015	10:57:00	14:20:00	BGR_4535	#37_MUC	12.902183	-118.413033				3 corers x 96cm2	288	3 corers x 96cm2		Senckenberg, DZMB				5	meio					Katja Uhlenkott, Pedro Martínez Arbizu												Mollusca	Gastropoda
4830	BGR 2017	BGR	FLUM	Sonne	4320		German license area	multicorer (MUC)	18/05/2015	5	2015	10:57:00	14:20:00	BGR_4534	#37_MUC	12.902183	-118.413033				3 corers x 96cm2	288	3 corers x 96cm2		Senckenberg, DZMB				292	meio					Katja Uhlenkott, Pedro Martínez Arbizu												Arthropoda	Nauplii
4829	BGR 2017	BGR	FLUM	Sonne	4320		German license area	multicorer (MUC)	18/05/2015	5	2015	10:57:00	14:20:00	BGR_4533	#37_MUC	12.902183	-118.413033				3 corers x 96cm2	288	3 corers x 96cm2		Senckenberg, DZMB				225	meio					Katja Uhlenkott, Pedro Martínez Arbizu												Arthropoda	Copepoda
4828	BGR 2017	BGR	FLUM	Sonne	4320		German license area	multicorer (MUC)	18/05/2015	5	2015	10:57:00	14:20:00	BGR_4532	#37_MUC	12.902183	-118.413033				3 corers x 96cm2	288	3 corers x 96cm2		Senckenberg, DZMB				2	meio					Katja Uhlenkott, Pedro Martínez Arbizu												Mollusca	Bivalvia
4827	BGR 2017	BGR	FLUM	Sonne	4320		German license area	multicorer (MUC)	18/05/2015	5	2015	10:57:00	14:20:00	BGR_4531	#37_MUC	12.902183	-118.413033				3 corers x 96cm2	288	3 corers x 96cm2		Senckenberg, DZMB				99	meio					Katja Uhlenkott, Pedro Martínez Arbizu												Annelida
4826	BGR 2017	BGR	FLUM	Sonne	4293		German license area	multicorer (MUC)	25/05/2015	5	2015	13:36:00	17:01:00	BGR_4745	#61_MUC	12.93515	-119.14785				3 corers x 96cm2	288	3 corers x 96cm2		Senckenberg, DZMB				23	meio					Katja Uhlenkott, Pedro Martínez Arbizu												Tardigrada
4825	BGR 2017	BGR	FLUM	Sonne	4293		German license area	multicorer (MUC)	25/05/2015	5	2015	13:36:00	17:01:00	BGR_4744	#61_MUC	12.93515	-119.14785				3 corers x 96cm2	288	3 corers x 96cm2		Senckenberg, DZMB				26	meio					Katja Uhlenkott, Pedro Martínez Arbizu												Arthropoda	Tantulocarida
4824	BGR 2017	BGR	FLUM	Sonne	4293		German license area	multicorer (MUC)	25/05/2015	5	2015	13:36:00	17:01:00	BGR_4743	#61_MUC	12.93515	-119.14785				3 corers x 96cm2	288	3 corers x 96cm2		Senckenberg, DZMB				1	meio					Katja Uhlenkott, Pedro Martínez Arbizu												Arthropoda	Tanaidaceae
4823	BGR 2017	BGR	FLUM	Sonne	4293		German license area	multicorer (MUC)	25/05/2015	5	2015	13:36:00	17:01:00	BGR_4742	#61_MUC	12.93515	-119.14785				3 corers x 96cm2	288	3 corers x 96cm2		Senckenberg, DZMB				16	meio					Katja Uhlenkott, Pedro Martínez Arbizu												Arthropoda	Ostracoda
4822	BGR 2017	BGR	FLUM	Sonne	4293		German license area	multicorer (MUC)	25/05/2015	5	2015	13:36:00	17:01:00	BGR_4741	#61_MUC	12.93515	-119.14785				3 corers x 96cm2	288	3 corers x 96cm2		Senckenberg, DZMB				11593	meio					Katja Uhlenkott, Pedro Martínez Arbizu												Nematoda
4821	BGR 2017	BGR	FLUM	Sonne	4293		German license area	multicorer (MUC)	25/05/2015	5	2015	13:36:00	17:01:00	BGR_4740	#61_MUC	12.93515	-119.14785				3 corers x 96cm2	288	3 corers x 96cm2		Senckenberg, DZMB				16	meio					Katja Uhlenkott, Pedro Martínez Arbizu												Cephaloryncha	Loricifera
4820	BGR 2017	BGR	FLUM	Sonne	4293		German license area	multicorer (MUC)	25/05/2015	5	2015	13:36:00	17:01:00	BGR_4739	#61_MUC	12.93515	-119.14785				3 corers x 96cm2	288	3 corers x 96cm2		Senckenberg, DZMB				14	meio					Katja Uhlenkott, Pedro Martínez Arbizu												Cephaloryncha	Kinoryncha
4819	BGR 2017	BGR	FLUM	Sonne	4293		German license area	multicorer (MUC)	25/05/2015	5	2015	13:36:00	17:01:00	BGR_4738	#61_MUC	12.93515	-119.14785				3 corers x 96cm2	288	3 corers x 96cm2		Senckenberg, DZMB				2	meio					Katja Uhlenkott, Pedro Martínez Arbizu												Arthropoda	Isopoda
4818	BGR 2017	BGR	FLUM	Sonne	4293		German license area	multicorer (MUC)	25/05/2015	5	2015	13:36:00	17:01:00	BGR_4737	#61_MUC	12.93515	-119.14785				3 corers x 96cm2	288	3 corers x 96cm2		Senckenberg, DZMB				20	meio					Katja Uhlenkott, Pedro Martínez Arbizu												Gastrotricha
4817	BGR 2017	BGR	FLUM	Sonne	4293		German license area	multicorer (MUC)	25/05/2015	5	2015	13:36:00	17:01:00	BGR_4736	#61_MUC	12.93515	-119.14785				3 corers x 96cm2	288	3 corers x 96cm2		Senckenberg, DZMB				1	meio					Katja Uhlenkott, Pedro Martínez Arbizu												Mollusca	Gastropoda
4816	BGR 2017	BGR	FLUM	Sonne	4293		German license area	multicorer (MUC)	25/05/2015	5	2015	13:36:00	17:01:00	BGR_4735	#61_MUC	12.93515	-119.14785				3 corers x 96cm2	288	3 corers x 96cm2		Senckenberg, DZMB				337	meio					Katja Uhlenkott, Pedro Martínez Arbizu												Arthropoda	Nauplii
4815	BGR 2017	BGR	FLUM	Sonne	4293		German license area	multicorer (MUC)	25/05/2015	5	2015	13:36:00	17:01:00	BGR_4734	#61_MUC	12.93515	-119.14785				3 corers x 96cm2	288	3 corers x 96cm2		Senckenberg, DZMB				245	meio					Katja Uhlenkott, Pedro Martínez Arbizu												Arthropoda	Copepoda
4814	BGR 2017	BGR	FLUM	Sonne	4293		German license area	multicorer (MUC)	25/05/2015	5	2015	13:36:00	17:01:00	BGR_4733	#61_MUC	12.93515	-119.14785				3 corers x 96cm2	288	3 corers x 96cm2		Senckenberg, DZMB				4	meio					Katja Uhlenkott, Pedro Martínez Arbizu												Mollusca	Bivalvia
4813	BGR 2017	BGR	FLUM	Sonne	4293		German license area	multicorer (MUC)	25/05/2015	5	2015	13:36:00	17:01:00	BGR_4732	#61_MUC	12.93515	-119.14785				3 corers x 96cm2	288	3 corers x 96cm2		Senckenberg, DZMB				76	meio					Katja Uhlenkott, Pedro Martínez Arbizu												Annelida
4812	BGR 2017	BGR	FLUM	Sonne	4293		German license area	multicorer (MUC)	25/05/2015	5	2015	13:36:00	17:01:00	BGR_4731	#61_MUC	12.93515	-119.14785				3 corers x 96cm2	288	3 corers x 96cm2		Senckenberg, DZMB				1	meio					Katja Uhlenkott, Pedro Martínez Arbizu												Chelicerata	Acari
4810	BGR 2017	BGR	FLUM	Sonne	4380		German license area	multicorer (MUC)	27/05/2015	5	2015	14:50:00	18:29:00	BGR_4452	#68_MUC	12.671783	-119.1919				3 corers x 96cm2	288	3 corers x 96cm2		Senckenberg, DZMB				41	meio					Katja Uhlenkott, Pedro Martínez Arbizu												Tardigrada
4809	BGR 2017	BGR	FLUM	Sonne	4380		German license area	multicorer (MUC)	27/05/2015	5	2015	14:50:00	18:29:00	BGR_4451	#68_MUC	12.671783	-119.1919				3 corers x 96cm2	288	3 corers x 96cm2		Senckenberg, DZMB				17	meio					Katja Uhlenkott, Pedro Martínez Arbizu												Arthropoda	Tantulocarida
4808	BGR 2017	BGR	FLUM	Sonne	4380		German license area	multicorer (MUC)	27/05/2015	5	2015	14:50:00	18:29:00	BGR_4450	#68_MUC	12.671783	-119.1919				3 corers x 96cm2	288	3 corers x 96cm2		Senckenberg, DZMB				3	meio					Katja Uhlenkott, Pedro Martínez Arbizu												Arthropoda	Tanaidaceae
4807	BGR 2017	BGR	FLUM	Sonne	4380		German license area	multicorer (MUC)	27/05/2015	5	2015	14:50:00	18:29:00	BGR_4449	#68_MUC	12.671783	-119.1919				3 corers x 96cm2	288	3 corers x 96cm2		Senckenberg, DZMB				33	meio					Katja Uhlenkott, Pedro Martínez Arbizu												Arthropoda	Ostracoda
4806	BGR 2017	BGR	FLUM	Sonne	4380		German license area	multicorer (MUC)	27/05/2015	5	2015	14:50:00	18:29:00	BGR_4448	#68_MUC	12.671783	-119.1919				3 corers x 96cm2	288	3 corers x 96cm2		Senckenberg, DZMB				9700	meio					Katja Uhlenkott, Pedro Martínez Arbizu												Nematoda
4805	BGR 2017	BGR	FLUM	Sonne	4380		German license area	multicorer (MUC)	27/05/2015	5	2015	14:50:00	18:29:00	BGR_4447	#68_MUC	12.671783	-119.1919				3 corers x 96cm2	288	3 corers x 96cm2		Senckenberg, DZMB				7	meio					Katja Uhlenkott, Pedro Martínez Arbizu												Cephaloryncha	Loricifera
4804	BGR 2017	BGR	FLUM	Sonne	4380		German license area	multicorer (MUC)	27/05/2015	5	2015	14:50:00	18:29:00	BGR_4446	#68_MUC	12.671783	-119.1919				3 corers x 96cm2	288	3 corers x 96cm2		Senckenberg, DZMB				13	meio					Katja Uhlenkott, Pedro Martínez Arbizu												Cephaloryncha	Kinoryncha
4803	BGR 2017	BGR	FLUM	Sonne	4380		German license area	multicorer (MUC)	27/05/2015	5	2015	14:50:00	18:29:00	BGR_4445	#68_MUC	12.671783	-119.1919				3 corers x 96cm2	288	3 corers x 96cm2		Senckenberg, DZMB				1	meio					Katja Uhlenkott, Pedro Martínez Arbizu												Arthropoda	Isopoda
4802	BGR 2017	BGR	FLUM	Sonne	4380		German license area	multicorer (MUC)	27/05/2015	5	2015	14:50:00	18:29:00	BGR_4444	#68_MUC	12.671783	-119.1919				3 corers x 96cm2	288	3 corers x 96cm2		Senckenberg, DZMB				12	meio					Katja Uhlenkott, Pedro Martínez Arbizu												Gastrotricha
4801	BGR 2017	BGR	FLUM	Sonne	4380		German license area	multicorer (MUC)	27/05/2015	5	2015	14:50:00	18:29:00	BGR_4443	#68_MUC	12.671783	-119.1919				3 corers x 96cm2	288	3 corers x 96cm2		Senckenberg, DZMB				2	meio					Katja Uhlenkott, Pedro Martínez Arbizu												Mollusca	Gastropoda
4800	BGR 2017	BGR	FLUM	Sonne	4380		German license area	multicorer (MUC)	27/05/2015	5	2015	14:50:00	18:29:00	BGR_4442	#68_MUC	12.671783	-119.1919				3 corers x 96cm2	288	3 corers x 96cm2		Senckenberg, DZMB				303	meio					Katja Uhlenkott, Pedro Martínez Arbizu												Arthropoda	Nauplii
4799	BGR 2017	BGR	FLUM	Sonne	4380		German license area	multicorer (MUC)	27/05/2015	5	2015	14:50:00	18:29:00	BGR_4441	#68_MUC	12.671783	-119.1919				3 corers x 96cm2	288	3 corers x 96cm2		Senckenberg, DZMB				259	meio					Katja Uhlenkott, Pedro Martínez Arbizu												Arthropoda	Copepoda
4798	BGR 2017	BGR	FLUM	Sonne	4380		German license area	multicorer (MUC)	27/05/2015	5	2015	14:50:00	18:29:00	BGR_4440	#68_MUC	12.671783	-119.1919				3 corers x 96cm2	288	3 corers x 96cm2		Senckenberg, DZMB				6	meio					Katja Uhlenkott, Pedro Martínez Arbizu												Mollusca	Bivalvia
4797	BGR 2017	BGR	FLUM	Sonne	4380		German license area	multicorer (MUC)	27/05/2015	5	2015	14:50:00	18:29:00	BGR_4439	#68_MUC	12.671783	-119.1919				3 corers x 96cm2	288	3 corers x 96cm2		Senckenberg, DZMB				80	meio					Katja Uhlenkott, Pedro Martínez Arbizu												Annelida
4795	BGR 2017	BGR	FLUM	Sonne	4295		German license area	multicorer (MUC)	29/05/2015	5	2015	01:07:00	04:25:00	BGR_4729	#74_MUC	12.926683	-119.147167				3 corers x 96cm2	288	3 corers x 96cm2		Senckenberg, DZMB				32	meio					Katja Uhlenkott, Pedro Martínez Arbizu												Tardigrada
4794	BGR 2017	BGR	FLUM	Sonne	4295		German license area	multicorer (MUC)	29/05/2015	5	2015	01:07:00	04:25:00	BGR_4728	#74_MUC	12.926683	-119.147167				3 corers x 96cm2	288	3 corers x 96cm2		Senckenberg, DZMB				7	meio					Katja Uhlenkott, Pedro Martínez Arbizu												Arthropoda	Tantulocarida
4793	BGR 2017	BGR	FLUM	Sonne	4295		German license area	multicorer (MUC)	29/05/2015	5	2015	01:07:00	04:25:00	BGR_4727	#74_MUC	12.926683	-119.147167				3 corers x 96cm2	288	3 corers x 96cm2		Senckenberg, DZMB				4	meio					Katja Uhlenkott, Pedro Martínez Arbizu												Arthropoda	Tanaidaceae
4792	BGR 2017	BGR	FLUM	Sonne	4295		German license area	multicorer (MUC)	29/05/2015	5	2015	01:07:00	04:25:00	BGR_4726	#74_MUC	12.926683	-119.147167				3 corers x 96cm2	288	3 corers x 96cm2		Senckenberg, DZMB				13	meio					Katja Uhlenkott, Pedro Martínez Arbizu												Arthropoda	Ostracoda
4791	BGR 2017	BGR	FLUM	Sonne	4295		German license area	multicorer (MUC)	29/05/2015	5	2015	01:07:00	04:25:00	BGR_4725	#74_MUC	12.926683	-119.147167				3 corers x 96cm2	288	3 corers x 96cm2		Senckenberg, DZMB				1	meio					Katja Uhlenkott, Pedro Martínez Arbizu												Echinodermata	Ophiuroidea
4790	BGR 2017	BGR	FLUM	Sonne	4295		German license area	multicorer (MUC)	29/05/2015	5	2015	01:07:00	04:25:00	BGR_4724	#74_MUC	12.926683	-119.147167				3 corers x 96cm2	288	3 corers x 96cm2		Senckenberg, DZMB				11151	meio					Katja Uhlenkott, Pedro Martínez Arbizu												Nematoda
4789	BGR 2017	BGR	FLUM	Sonne	4295		German license area	multicorer (MUC)	29/05/2015	5	2015	01:07:00	04:25:00	BGR_4723	#74_MUC	12.926683	-119.147167				3 corers x 96cm2	288	3 corers x 96cm2		Senckenberg, DZMB				7	meio					Katja Uhlenkott, Pedro Martínez Arbizu												Cephaloryncha	Loricifera
4788	BGR 2017	BGR	FLUM	Sonne	4295		German license area	multicorer (MUC)	29/05/2015	5	2015	01:07:00	04:25:00	BGR_4722	#74_MUC	12.926683	-119.147167				3 corers x 96cm2	288	3 corers x 96cm2		Senckenberg, DZMB				18	meio					Katja Uhlenkott, Pedro Martínez Arbizu												Cephaloryncha	Kinoryncha
4787	BGR 2017	BGR	FLUM	Sonne	4295		German license area	multicorer (MUC)	29/05/2015	5	2015	01:07:00	04:25:00	BGR_4721	#74_MUC	12.926683	-119.147167				3 corers x 96cm2	288	3 corers x 96cm2		Senckenberg, DZMB				1	meio					Katja Uhlenkott, Pedro Martínez Arbizu												Arthropoda	Isopoda
4786	BGR 2017	BGR	FLUM	Sonne	4295		German license area	multicorer (MUC)	29/05/2015	5	2015	01:07:00	04:25:00	BGR_4720	#74_MUC	12.926683	-119.147167				3 corers x 96cm2	288	3 corers x 96cm2		Senckenberg, DZMB				21	meio					Katja Uhlenkott, Pedro Martínez Arbizu												Gastrotricha
4785	BGR 2017	BGR	FLUM	Sonne	4295		German license area	multicorer (MUC)	29/05/2015	5	2015	01:07:00	04:25:00	BGR_4719	#74_MUC	12.926683	-119.147167				3 corers x 96cm2	288	3 corers x 96cm2		Senckenberg, DZMB				1	meio					Katja Uhlenkott, Pedro Martínez Arbizu												Mollusca	Gastropoda
4784	BGR 2017	BGR	FLUM	Sonne	4295		German license area	multicorer (MUC)	29/05/2015	5	2015	01:07:00	04:25:00	BGR_4718	#74_MUC	12.926683	-119.147167				3 corers x 96cm2	288	3 corers x 96cm2		Senckenberg, DZMB				335	meio					Katja Uhlenkott, Pedro Martínez Arbizu												Arthropoda	Nauplii
4783	BGR 2017	BGR	FLUM	Sonne	4295		German license area	multicorer (MUC)	29/05/2015	5	2015	01:07:00	04:25:00	BGR_4717	#74_MUC	12.926683	-119.147167				3 corers x 96cm2	288	3 corers x 96cm2		Senckenberg, DZMB				254	meio					Katja Uhlenkott, Pedro Martínez Arbizu												Arthropoda	Copepoda
4782	BGR 2017	BGR	FLUM	Sonne	4295		German license area	multicorer (MUC)	29/05/2015	5	2015	01:07:00	04:25:00	BGR_4716	#74_MUC	12.926683	-119.147167				3 corers x 96cm2	288	3 corers x 96cm2		Senckenberg, DZMB				4	meio					Katja Uhlenkott, Pedro Martínez Arbizu												Mollusca	Bivalvia
4781	BGR 2017	BGR	FLUM	Sonne	4295		German license area	multicorer (MUC)	29/05/2015	5	2015	01:07:00	04:25:00	BGR_4715	#74_MUC	12.926683	-119.147167				3 corers x 96cm2	288	3 corers x 96cm2		Senckenberg, DZMB				67	meio					Katja Uhlenkott, Pedro Martínez Arbizu												Annelida
4780	BGR 2017	BGR	FLUM	Sonne	4295		German license area	multicorer (MUC)	29/05/2015	5	2015	01:07:00	04:25:00	BGR_4714	#74_MUC	12.926683	-119.147167				3 corers x 96cm2	288	3 corers x 96cm2		Senckenberg, DZMB				2	meio					Katja Uhlenkott, Pedro Martínez Arbizu												Chelicerata	Acari
4778	BGR 2017	BGR	FLUM	Sonne	4150		German license area	multicorer (MUC)	05/06/2015	6	2015	16:49:00	20:11:00	BGR_5000	#95_MUC	11.821033	-117.21995				3 corers x 96cm2	288	3 corers x 96cm2		Senckenberg, DZMB				48	meio					Katja Uhlenkott, Pedro Martínez Arbizu												Tardigrada
4777	BGR 2017	BGR	FLUM	Sonne	4150		German license area	multicorer (MUC)	05/06/2015	6	2015	16:49:00	20:11:00	BGR_4999	#95_MUC	11.821033	-117.21995				3 corers x 96cm2	288	3 corers x 96cm2		Senckenberg, DZMB				10	meio					Katja Uhlenkott, Pedro Martínez Arbizu												Arthropoda	Tantulocarida
4776	BGR 2017	BGR	FLUM	Sonne	4150		German license area	multicorer (MUC)	05/06/2015	6	2015	16:49:00	20:11:00	BGR_4998	#95_MUC	11.821033	-117.21995				3 corers x 96cm2	288	3 corers x 96cm2		Senckenberg, DZMB				3	meio					Katja Uhlenkott, Pedro Martínez Arbizu												Arthropoda	Tanaidaceae
4775	BGR 2017	BGR	FLUM	Sonne	4150		German license area	multicorer (MUC)	05/06/2015	6	2015	16:49:00	20:11:00	BGR_4997	#95_MUC	11.821033	-117.21995				3 corers x 96cm2	288	3 corers x 96cm2		Senckenberg, DZMB				2	meio					Katja Uhlenkott, Pedro Martínez Arbizu												Rotifera
4774	BGR 2017	BGR	FLUM	Sonne	4150		German license area	multicorer (MUC)	05/06/2015	6	2015	16:49:00	20:11:00	BGR_4996	#95_MUC	11.821033	-117.21995				3 corers x 96cm2	288	3 corers x 96cm2		Senckenberg, DZMB				26	meio					Katja Uhlenkott, Pedro Martínez Arbizu												Arthropoda	Ostracoda
4773	BGR 2017	BGR	FLUM	Sonne	4150		German license area	multicorer (MUC)	05/06/2015	6	2015	16:49:00	20:11:00	BGR_4995	#95_MUC	11.821033	-117.21995				3 corers x 96cm2	288	3 corers x 96cm2		Senckenberg, DZMB				5792	meio					Katja Uhlenkott, Pedro Martínez Arbizu												Nematoda
4772	BGR 2017	BGR	FLUM	Sonne	4150		German license area	multicorer (MUC)	05/06/2015	6	2015	16:49:00	20:11:00	BGR_4994	#95_MUC	11.821033	-117.21995				3 corers x 96cm2	288	3 corers x 96cm2		Senckenberg, DZMB				22	meio					Katja Uhlenkott, Pedro Martínez Arbizu												Cephaloryncha	Loricifera
4771	BGR 2017	BGR	FLUM	Sonne	4150		German license area	multicorer (MUC)	05/06/2015	6	2015	16:49:00	20:11:00	BGR_4993	#95_MUC	11.821033	-117.21995				3 corers x 96cm2	288	3 corers x 96cm2		Senckenberg, DZMB				2	meio					Katja Uhlenkott, Pedro Martínez Arbizu												Cephaloryncha	Kinoryncha
4770	BGR 2017	BGR	FLUM	Sonne	4150		German license area	multicorer (MUC)	05/06/2015	6	2015	16:49:00	20:11:00	BGR_4992	#95_MUC	11.821033	-117.21995				3 corers x 96cm2	288	3 corers x 96cm2		Senckenberg, DZMB				2	meio					Katja Uhlenkott, Pedro Martínez Arbizu												Arthropoda	Isopoda
4769	BGR 2017	BGR	FLUM	Sonne	4150		German license area	multicorer (MUC)	05/06/2015	6	2015	16:49:00	20:11:00	BGR_4991	#95_MUC	11.821033	-117.21995				3 corers x 96cm2	288	3 corers x 96cm2		Senckenberg, DZMB				11	meio					Katja Uhlenkott, Pedro Martínez Arbizu												Gastrotricha
4768	BGR 2017	BGR	FLUM	Sonne	4150		German license area	multicorer (MUC)	05/06/2015	6	2015	16:49:00	20:11:00	BGR_4990	#95_MUC	11.821033	-117.21995				3 corers x 96cm2	288	3 corers x 96cm2		Senckenberg, DZMB				420	meio					Katja Uhlenkott, Pedro Martínez Arbizu												Arthropoda	Nauplii
4767	BGR 2017	BGR	FLUM	Sonne	4150		German license area	multicorer (MUC)	05/06/2015	6	2015	16:49:00	20:11:00	BGR_4989	#95_MUC	11.821033	-117.21995				3 corers x 96cm2	288	3 corers x 96cm2		Senckenberg, DZMB				252	meio					Katja Uhlenkott, Pedro Martínez Arbizu												Arthropoda	Copepoda
4766	BGR 2017	BGR	FLUM	Sonne	4150		German license area	multicorer (MUC)	05/06/2015	6	2015	16:49:00	20:11:00	BGR_4988	#95_MUC	11.821033	-117.21995				3 corers x 96cm2	288	3 corers x 96cm2		Senckenberg, DZMB				1	meio					Katja Uhlenkott, Pedro Martínez Arbizu												Mollusca	Bivalvia
4765	BGR 2017	BGR	FLUM	Sonne	4150		German license area	multicorer (MUC)	05/06/2015	6	2015	16:49:00	20:11:00	BGR_4987	#95_MUC	11.821033	-117.21995				3 corers x 96cm2	288	3 corers x 96cm2		Senckenberg, DZMB				118	meio					Katja Uhlenkott, Pedro Martínez Arbizu												Annelida
4764	BGR 2017	BGR	FLUM	Sonne	4150		German license area	multicorer (MUC)	05/06/2015	6	2015	16:49:00	20:11:00	BGR_4986	#95_MUC	11.821033	-117.21995				3 corers x 96cm2	288	3 corers x 96cm2		Senckenberg, DZMB				1	meio					Katja Uhlenkott, Pedro Martínez Arbizu												Chelicerata	Acari
4762	BGR 2017	BGR	FLUM	Sonne	4279		German license area	multicorer (MUC)	09/05/2015	5	2015	13:53:00	17:30:00	BGR_4789	#8_MUC	13.1754	-118.1118				5 corers x 96cm2	480	5 corers x 96cm2		Senckenberg, DZMB				2	meio					Katja Uhlenkott, Pedro Martínez Arbizu												Cephaloryncha
4761	BGR 2017	BGR	FLUM	Sonne	4279		German license area	multicorer (MUC)	09/05/2015	5	2015	13:53:00	17:30:00	BGR_4788	#8_MUC	13.1754	-118.1118				5 corers x 96cm2	480	5 corers x 96cm2		Senckenberg, DZMB				22	meio					Katja Uhlenkott, Pedro Martínez Arbizu												Tardigrada
4760	BGR 2017	BGR	FLUM	Sonne	4279		German license area	multicorer (MUC)	09/05/2015	5	2015	13:53:00	17:30:00	BGR_4787	#8_MUC	13.1754	-118.1118				5 corers x 96cm2	480	5 corers x 96cm2		Senckenberg, DZMB				19	meio					Katja Uhlenkott, Pedro Martínez Arbizu												Arthropoda	Tantulocarida
4759	BGR 2017	BGR	FLUM	Sonne	4279		German license area	multicorer (MUC)	09/05/2015	5	2015	13:53:00	17:30:00	BGR_4786	#8_MUC	13.1754	-118.1118				5 corers x 96cm2	480	5 corers x 96cm2		Senckenberg, DZMB				7	meio					Katja Uhlenkott, Pedro Martínez Arbizu												Arthropoda	Tanaidaceae
4758	BGR 2017	BGR	FLUM	Sonne	4279		German license area	multicorer (MUC)	09/05/2015	5	2015	13:53:00	17:30:00	BGR_4785	#8_MUC	13.1754	-118.1118				5 corers x 96cm2	480	5 corers x 96cm2		Senckenberg, DZMB				35	meio					Katja Uhlenkott, Pedro Martínez Arbizu												Arthropoda	Ostracoda
4757	BGR 2017	BGR	FLUM	Sonne	4279		German license area	multicorer (MUC)	09/05/2015	5	2015	13:53:00	17:30:00	BGR_4784	#8_MUC	13.1754	-118.1118				5 corers x 96cm2	480	5 corers x 96cm2		Senckenberg, DZMB				11347	meio					Katja Uhlenkott, Pedro Martínez Arbizu												Nematoda
4756	BGR 2017	BGR	FLUM	Sonne	4279		German license area	multicorer (MUC)	09/05/2015	5	2015	13:53:00	17:30:00	BGR_4783	#8_MUC	13.1754	-118.1118				5 corers x 96cm2	480	5 corers x 96cm2		Senckenberg, DZMB				34	meio					Katja Uhlenkott, Pedro Martínez Arbizu												Cephaloryncha	Loricifera
4755	BGR 2017	BGR	FLUM	Sonne	4279		German license area	multicorer (MUC)	09/05/2015	5	2015	13:53:00	17:30:00	BGR_4782	#8_MUC	13.1754	-118.1118				5 corers x 96cm2	480	5 corers x 96cm2		Senckenberg, DZMB				26	meio					Katja Uhlenkott, Pedro Martínez Arbizu												Cephaloryncha	Kinoryncha
4754	BGR 2017	BGR	FLUM	Sonne	4279		German license area	multicorer (MUC)	09/05/2015	5	2015	13:53:00	17:30:00	BGR_4781	#8_MUC	13.1754	-118.1118				5 corers x 96cm2	480	5 corers x 96cm2		Senckenberg, DZMB				6	meio					Katja Uhlenkott, Pedro Martínez Arbizu												Arthropoda	Isopoda
4753	BGR 2017	BGR	FLUM	Sonne	4279		German license area	multicorer (MUC)	09/05/2015	5	2015	13:53:00	17:30:00	BGR_4780	#8_MUC	13.1754	-118.1118				5 corers x 96cm2	480	5 corers x 96cm2		Senckenberg, DZMB				12	meio					Katja Uhlenkott, Pedro Martínez Arbizu												Gastrotricha
4752	BGR 2017	BGR	FLUM	Sonne	4279		German license area	multicorer (MUC)	09/05/2015	5	2015	13:53:00	17:30:00	BGR_4779	#8_MUC	13.1754	-118.1118				5 corers x 96cm2	480	5 corers x 96cm2		Senckenberg, DZMB				1	meio					Katja Uhlenkott, Pedro Martínez Arbizu												Mollusca	Gastropoda
4751	BGR 2017	BGR	FLUM	Sonne	4279		German license area	multicorer (MUC)	09/05/2015	5	2015	13:53:00	17:30:00	BGR_4778	#8_MUC	13.1754	-118.1118				5 corers x 96cm2	480	5 corers x 96cm2		Senckenberg, DZMB				392	meio					Katja Uhlenkott, Pedro Martínez Arbizu												Arthropoda	Nauplii
4750	BGR 2017	BGR	FLUM	Sonne	4279		German license area	multicorer (MUC)	09/05/2015	5	2015	13:53:00	17:30:00	BGR_4777	#8_MUC	13.1754	-118.1118				5 corers x 96cm2	480	5 corers x 96cm2		Senckenberg, DZMB				331	meio					Katja Uhlenkott, Pedro Martínez Arbizu												Arthropoda	Copepoda
4749	BGR 2017	BGR	FLUM	Sonne	4279		German license area	multicorer (MUC)	09/05/2015	5	2015	13:53:00	17:30:00	BGR_4776	#8_MUC	13.1754	-118.1118				5 corers x 96cm2	480	5 corers x 96cm2		Senckenberg, DZMB				5	meio					Katja Uhlenkott, Pedro Martínez Arbizu												Mollusca	Bivalvia
4748	BGR 2017	BGR	FLUM	Sonne	4279		German license area	multicorer (MUC)	09/05/2015	5	2015	13:53:00	17:30:00	BGR_4775	#8_MUC	13.1754	-118.1118				5 corers x 96cm2	480	5 corers x 96cm2		Senckenberg, DZMB				140	meio					Katja Uhlenkott, Pedro Martínez Arbizu												Annelida
4747	BGR 2017	BGR	FLUM	Sonne	4279		German license area	multicorer (MUC)	09/05/2015	5	2015	13:53:00	17:30:00	BGR_4774	#8_MUC	13.1754	-118.1118				5 corers x 96cm2	480	5 corers x 96cm2		Senckenberg, DZMB				1	meio					Katja Uhlenkott, Pedro Martínez Arbizu												Chelicerata	Acari
4745	BGR 2017	BGR	FLUM	Sonne	4318		German license area	multicorer (MUC)	12/05/2015	5	2015	16:12:00	19:32:00	BGR_4575	#18_MUC	13.118483	-118.127617				5 corers x 96cm2	480	5 corers x 96cm2		Senckenberg, DZMB				1	meio					Katja Uhlenkott, Pedro Martínez Arbizu												Cnidaria
4744	BGR 2017	BGR	FLUM	Sonne	4318		German license area	multicorer (MUC)	12/05/2015	5	2015	16:12:00	19:32:00	BGR_4574	#18_MUC	13.118483	-118.127617				5 corers x 96cm2	480	5 corers x 96cm2		Senckenberg, DZMB				39	meio					Katja Uhlenkott, Pedro Martínez Arbizu												Tardigrada
4743	BGR 2017	BGR	FLUM	Sonne	4318		German license area	multicorer (MUC)	12/05/2015	5	2015	16:12:00	19:32:00	BGR_4573	#18_MUC	13.118483	-118.127617				5 corers x 96cm2	480	5 corers x 96cm2		Senckenberg, DZMB				7	meio					Katja Uhlenkott, Pedro Martínez Arbizu												Arthropoda	Tantulocarida
4742	BGR 2017	BGR	FLUM	Sonne	4318		German license area	multicorer (MUC)	12/05/2015	5	2015	16:12:00	19:32:00	BGR_4572	#18_MUC	13.118483	-118.127617				5 corers x 96cm2	480	5 corers x 96cm2		Senckenberg, DZMB				8	meio					Katja Uhlenkott, Pedro Martínez Arbizu												Arthropoda	Tanaidaceae
4741	BGR 2017	BGR	FLUM	Sonne	4318		German license area	multicorer (MUC)	12/05/2015	5	2015	16:12:00	19:32:00	BGR_4571	#18_MUC	13.118483	-118.127617				5 corers x 96cm2	480	5 corers x 96cm2		Senckenberg, DZMB				1	meio					Katja Uhlenkott, Pedro Martínez Arbizu												Mollusca	Scaphopoda
4740	BGR 2017	BGR	FLUM	Sonne	4318		German license area	multicorer (MUC)	12/05/2015	5	2015	16:12:00	19:32:00	BGR_4570	#18_MUC	13.118483	-118.127617				5 corers x 96cm2	480	5 corers x 96cm2		Senckenberg, DZMB				26	meio					Katja Uhlenkott, Pedro Martínez Arbizu												Arthropoda	Ostracoda
4739	BGR 2017	BGR	FLUM	Sonne	4318		German license area	multicorer (MUC)	12/05/2015	5	2015	16:12:00	19:32:00	BGR_4569	#18_MUC	13.118483	-118.127617				5 corers x 96cm2	480	5 corers x 96cm2		Senckenberg, DZMB				13794	meio					Katja Uhlenkott, Pedro Martínez Arbizu												Nematoda
4738	BGR 2017	BGR	FLUM	Sonne	4318		German license area	multicorer (MUC)	12/05/2015	5	2015	16:12:00	19:32:00	BGR_4568	#18_MUC	13.118483	-118.127617				5 corers x 96cm2	480	5 corers x 96cm2		Senckenberg, DZMB				22	meio					Katja Uhlenkott, Pedro Martínez Arbizu												Cephaloryncha	Loricifera
4737	BGR 2017	BGR	FLUM	Sonne	4318		German license area	multicorer (MUC)	12/05/2015	5	2015	16:12:00	19:32:00	BGR_4567	#18_MUC	13.118483	-118.127617				5 corers x 96cm2	480	5 corers x 96cm2		Senckenberg, DZMB				28	meio					Katja Uhlenkott, Pedro Martínez Arbizu												Cephaloryncha	Kinoryncha
4736	BGR 2017	BGR	FLUM	Sonne	4318		German license area	multicorer (MUC)	12/05/2015	5	2015	16:12:00	19:32:00	BGR_4566	#18_MUC	13.118483	-118.127617				5 corers x 96cm2	480	5 corers x 96cm2		Senckenberg, DZMB				5	meio					Katja Uhlenkott, Pedro Martínez Arbizu												Arthropoda	Isopoda
4735	BGR 2017	BGR	FLUM	Sonne	4318		German license area	multicorer (MUC)	12/05/2015	5	2015	16:12:00	19:32:00	BGR_4565	#18_MUC	13.118483	-118.127617				5 corers x 96cm2	480	5 corers x 96cm2		Senckenberg, DZMB				11	meio					Katja Uhlenkott, Pedro Martínez Arbizu												Gastrotricha
4734	BGR 2017	BGR	FLUM	Sonne	4318		German license area	multicorer (MUC)	12/05/2015	5	2015	16:12:00	19:32:00	BGR_4564	#18_MUC	13.118483	-118.127617				5 corers x 96cm2	480	5 corers x 96cm2		Senckenberg, DZMB				1	meio					Katja Uhlenkott, Pedro Martínez Arbizu												Mollusca	Gastropoda
4733	BGR 2017	BGR	FLUM	Sonne	4318		German license area	multicorer (MUC)	12/05/2015	5	2015	16:12:00	19:32:00	BGR_4563	#18_MUC	13.118483	-118.127617				5 corers x 96cm2	480	5 corers x 96cm2		Senckenberg, DZMB				532	meio					Katja Uhlenkott, Pedro Martínez Arbizu												Arthropoda	Nauplii
4732	BGR 2017	BGR	FLUM	Sonne	4318		German license area	multicorer (MUC)	12/05/2015	5	2015	16:12:00	19:32:00	BGR_4562	#18_MUC	13.118483	-118.127617				5 corers x 96cm2	480	5 corers x 96cm2		Senckenberg, DZMB				544	meio					Katja Uhlenkott, Pedro Martínez Arbizu												Arthropoda	Copepoda
4731	BGR 2017	BGR	FLUM	Sonne	4318		German license area	multicorer (MUC)	12/05/2015	5	2015	16:12:00	19:32:00	BGR_4561	#18_MUC	13.118483	-118.127617				5 corers x 96cm2	480	5 corers x 96cm2		Senckenberg, DZMB				3	meio					Katja Uhlenkott, Pedro Martínez Arbizu												Mollusca	Bivalvia
4730	BGR 2017	BGR	FLUM	Sonne	4318		German license area	multicorer (MUC)	12/05/2015	5	2015	16:12:00	19:32:00	BGR_4560	#18_MUC	13.118483	-118.127617				5 corers x 96cm2	480	5 corers x 96cm2		Senckenberg, DZMB				156	meio					Katja Uhlenkott, Pedro Martínez Arbizu												Annelida
4729	BGR 2017	BGR	FLUM	Sonne	4318		German license area	multicorer (MUC)	12/05/2015	5	2015	16:12:00	19:32:00	BGR_4559	#18_MUC	13.118483	-118.127617				5 corers x 96cm2	480	5 corers x 96cm2		Senckenberg, DZMB				2	meio					Katja Uhlenkott, Pedro Martínez Arbizu												Chelicerata	Acari
4727	BGR 2017	BGR	FLUM	Sonne	4269		German license area	multicorer (MUC)	11/06/2015	6	2015	13:24:00	16:50:00	BGR_4818	#121_MUC	13.18725	-118.0604				5 corers x 96cm2	480	5 corers x 96cm2		Senckenberg, DZMB				2	meio					Katja Uhlenkott, Pedro Martínez Arbizu												Cnidaria
4726	BGR 2017	BGR	FLUM	Sonne	4269		German license area	multicorer (MUC)	11/06/2015	6	2015	13:24:00	16:50:00	BGR_4817	#121_MUC	13.18725	-118.0604				5 corers x 96cm2	480	5 corers x 96cm2		Senckenberg, DZMB				24	meio					Katja Uhlenkott, Pedro Martínez Arbizu												Tardigrada
4725	BGR 2017	BGR	FLUM	Sonne	4269		German license area	multicorer (MUC)	11/06/2015	6	2015	13:24:00	16:50:00	BGR_4816	#121_MUC	13.18725	-118.0604				5 corers x 96cm2	480	5 corers x 96cm2		Senckenberg, DZMB				20	meio					Katja Uhlenkott, Pedro Martínez Arbizu												Arthropoda	Tantulocarida
4724	BGR 2017	BGR	FLUM	Sonne	4269		German license area	multicorer (MUC)	11/06/2015	6	2015	13:24:00	16:50:00	BGR_4815	#121_MUC	13.18725	-118.0604				5 corers x 96cm2	480	5 corers x 96cm2		Senckenberg, DZMB				6	meio					Katja Uhlenkott, Pedro Martínez Arbizu												Arthropoda	Tanaidaceae
4723	BGR 2017	BGR	FLUM	Sonne	4269		German license area	multicorer (MUC)	11/06/2015	6	2015	13:24:00	16:50:00	BGR_4814	#121_MUC	13.18725	-118.0604				5 corers x 96cm2	480	5 corers x 96cm2		Senckenberg, DZMB				30	meio					Katja Uhlenkott, Pedro Martínez Arbizu												Arthropoda	Ostracoda
4722	BGR 2017	BGR	FLUM	Sonne	4269		German license area	multicorer (MUC)	11/06/2015	6	2015	13:24:00	16:50:00	BGR_4813	#121_MUC	13.18725	-118.0604				5 corers x 96cm2	480	5 corers x 96cm2		Senckenberg, DZMB				7708	meio					Katja Uhlenkott, Pedro Martínez Arbizu												Nematoda
4721	BGR 2017	BGR	FLUM	Sonne	4269		German license area	multicorer (MUC)	11/06/2015	6	2015	13:24:00	16:50:00	BGR_4812	#121_MUC	13.18725	-118.0604				5 corers x 96cm2	480	5 corers x 96cm2		Senckenberg, DZMB				11	meio					Katja Uhlenkott, Pedro Martínez Arbizu												Cephaloryncha	Loricifera
4720	BGR 2017	BGR	FLUM	Sonne	4269		German license area	multicorer (MUC)	11/06/2015	6	2015	13:24:00	16:50:00	BGR_4811	#121_MUC	13.18725	-118.0604				5 corers x 96cm2	480	5 corers x 96cm2		Senckenberg, DZMB				11	meio					Katja Uhlenkott, Pedro Martínez Arbizu												Cephaloryncha	Kinoryncha
4719	BGR 2017	BGR	FLUM	Sonne	4269		German license area	multicorer (MUC)	11/06/2015	6	2015	13:24:00	16:50:00	BGR_4810	#121_MUC	13.18725	-118.0604				5 corers x 96cm2	480	5 corers x 96cm2		Senckenberg, DZMB				11	meio					Katja Uhlenkott, Pedro Martínez Arbizu												Gastrotricha
4718	BGR 2017	BGR	FLUM	Sonne	4269		German license area	multicorer (MUC)	11/06/2015	6	2015	13:24:00	16:50:00	BGR_4809	#121_MUC	13.18725	-118.0604				5 corers x 96cm2	480	5 corers x 96cm2		Senckenberg, DZMB				362	meio					Katja Uhlenkott, Pedro Martínez Arbizu												Arthropoda	Nauplii
4717	BGR 2017	BGR	FLUM	Sonne	4269		German license area	multicorer (MUC)	11/06/2015	6	2015	13:24:00	16:50:00	BGR_4808	#121_MUC	13.18725	-118.0604				5 corers x 96cm2	480	5 corers x 96cm2		Senckenberg, DZMB				315	meio					Katja Uhlenkott, Pedro Martínez Arbizu												Arthropoda	Copepoda
4716	BGR 2017	BGR	FLUM	Sonne	4269		German license area	multicorer (MUC)	11/06/2015	6	2015	13:24:00	16:50:00	BGR_4807	#121_MUC	13.18725	-118.0604				5 corers x 96cm2	480	5 corers x 96cm2		Senckenberg, DZMB				2	meio					Katja Uhlenkott, Pedro Martínez Arbizu												Mollusca	Bivalvia
4715	BGR 2017	BGR	FLUM	Sonne	4269		German license area	multicorer (MUC)	11/06/2015	6	2015	13:24:00	16:50:00	BGR_4806	#121_MUC	13.18725	-118.0604				5 corers x 96cm2	480	5 corers x 96cm2		Senckenberg, DZMB				206	meio					Katja Uhlenkott, Pedro Martínez Arbizu												Annelida
4714	BGR 2017	BGR	FLUM	Sonne	4269		German license area	multicorer (MUC)	11/06/2015	6	2015	13:24:00	16:50:00	BGR_4805	#121_MUC	13.18725	-118.0604				5 corers x 96cm2	480	5 corers x 96cm2		Senckenberg, DZMB				1	meio					Katja Uhlenkott, Pedro Martínez Arbizu												Chelicerata	Acari
4869	BGR 2017	BGR	FLUM	Sonne	4351		German license area	multicorer (MUC)	07/06/2015	6	2015			BGR_4513	#106_MUC	11.83465	-116.548333				3 corers x 96cm2	288	3 corers x 96cm2		Senckenberg, DZMB										Katja Uhlenkott, Pedro Martínez Arbizu
4855	BGR 2017	BGR	FLUM	Sonne	4326		German license area	multicorer (MUC)	08/06/2015	6	2015	02:12:00	05:35:00	BGR_4530	#109_MUC	11.813183	-116.529333				3 corers x 96cm2	288	3 corers x 96cm2		Senckenberg, DZMB				2	meio					Katja Uhlenkott, Pedro Martínez Arbizu												others
4811	BGR 2017	BGR	FLUM	Sonne	4380		German license area	multicorer (MUC)	27/05/2015	5	2015	14:50:00	18:29:00	BGR_4453	#68_MUC	12.671783	-119.1919				3 corers x 96cm2	288	3 corers x 96cm2		Senckenberg, DZMB				3	meio					Katja Uhlenkott, Pedro Martínez Arbizu												others
4796	BGR 2017	BGR	FLUM	Sonne	4295		German license area	multicorer (MUC)	29/05/2015	5	2015	01:07:00	04:25:00	BGR_4730	#74_MUC	12.926683	-119.147167				3 corers x 96cm2	288	3 corers x 96cm2		Senckenberg, DZMB				2	meio					Katja Uhlenkott, Pedro Martínez Arbizu												others
4779	BGR 2017	BGR	FLUM	Sonne	4150		German license area	multicorer (MUC)	05/06/2015	6	2015	16:49:00	20:11:00	BGR_5001	#95_MUC	11.821033	-117.21995				3 corers x 96cm2	288	3 corers x 96cm2		Senckenberg, DZMB				3	meio					Katja Uhlenkott, Pedro Martínez Arbizu												others
4763	BGR 2017	BGR	FLUM	Sonne	4279		German license area	multicorer (MUC)	09/05/2015	5	2015	13:53:00	17:30:00	BGR_4790	#8_MUC	13.1754	-118.1118				5 corers x 96cm2	480	5 corers x 96cm2		Senckenberg, DZMB				1	meio					Katja Uhlenkott, Pedro Martínez Arbizu												others
4746	BGR 2017	BGR	FLUM	Sonne	4318		German license area	multicorer (MUC)	12/05/2015	5	2015	16:12:00	19:32:00	BGR_4576	#18_MUC	13.118483	-118.127617				5 corers x 96cm2	480	5 corers x 96cm2		Senckenberg, DZMB				6	meio					Katja Uhlenkott, Pedro Martínez Arbizu												others
4728	BGR 2017	BGR	FLUM	Sonne	4269		German license area	multicorer (MUC)	11/06/2015	6	2015	13:24:00	16:50:00	BGR_4819	#121_MUC	13.18725	-118.0604				5 corers x 96cm2	480	5 corers x 96cm2		Senckenberg, DZMB				1	meio					Katja Uhlenkott, Pedro Martínez Arbizu												others
3305	BGR 2017	BGR	Mangan 2013	Kilo Moana	4340	4357	German license area	Epibenthic Sled (EB)	03/05/2013	5	2013			BGR_7224	#90_EBS	12.01611111	-117.5772222	12.06833333	-117.5930556		1639m trawling distance		1639m trawling distance; preservation reference		Senckenberg, DZMB				not counted	macro					Annika Janssen												Foraminifera	Xenophyphores
3304	BGR 2017	BGR	Mangan 2013	Kilo Moana	4340	4357	German license area	Epibenthic Sled (EB)	03/05/2013	5	2013			BGR_7223	#90_EBS	12.01611111	-117.5772222	12.06833333	-117.5930556		1639m trawling distance		1639m trawling distance; preservation reference		Senckenberg, DZMB				not counted	macro					Annika Janssen												Foraminifera	Komokiacea
3203	BGR 2017	BGR	Mangan 2013	Kilo Moana	4376	4357	German license area	Epibenthic Sled (EB)	02/05/2013	5	2013			BGR_7122	#85_EBS	12.03944444	-117.5766667	11.83944444	-117.5786111		1741m trawling distance		1741m trawling distance; preservation reference		Senckenberg, DZMB				not counted	macro					Annika Janssen												Foraminifera	Xenophyphores
3202	BGR 2017	BGR	Mangan 2013	Kilo Moana	4376	4357	German license area	Epibenthic Sled (EB)	02/05/2013	5	2013			BGR_7121	#85_EBS	12.03944444	-117.5766667	11.83944444	-117.5786111		1741m trawling distance		1741m trawling distance; preservation reference		Senckenberg, DZMB				not counted	macro					Annika Janssen												Foraminifera	Komokiacea
3141	BGR 2017	BGR	Mangan 2013	Kilo Moana	4133	4134	German license area	Epibenthic Sled (EB)	14/04/2013	4	2013			BGR_7868	#18_EBS	12.02611111	-117.1030556	12.07055556	-117.1052778		1718m trawling distance		1718m trawling distance; impact reference		Senckenberg, DZMB				not counted	macro					Annika Janssen												Foraminifera	Xenophyphores
3140	BGR 2017	BGR	Mangan 2013	Kilo Moana	4133	4134	German license area	Epibenthic Sled (EB)	14/04/2013	4	2013			BGR_7867	#18_EBS	12.02611111	-117.1030556	12.07055556	-117.1052778		1718m trawling distance		1718m trawling distance; impact reference		Senckenberg, DZMB				not counted	macro					Annika Janssen												Foraminifera	Komokiacea
3062	BGR 2017	BGR	Mangan 2013	Kilo Moana	4131	4121	German license area	Epibenthic Sled (EB)	12/04/2013	4	2013			BGR_7986	#07_EBS	11.98972222	-117.0736111	12.06	-117.0475		1931m trawling distance		1931m trawling distance; impact reference		Senckenberg, DZMB				not counted	macro					Annika Janssen												Foraminifera	Xenophyphores
3061	BGR 2017	BGR	Mangan 2013	Kilo Moana	4131	4121	German license area	Epibenthic Sled (EB)	12/04/2013	4	2013			BGR_7985	#07_EBS	11.98972222	-117.0736111	12.06	-117.0475		1931m trawling distance		1931m trawling distance; impact reference		Senckenberg, DZMB				not counted	macro					Annika Janssen												Foraminifera	Komokiacea
3985	BGR 2017	BGR	Mangan 2013	Kilo Moana	4364		German license area	KG	04/05/2013	5	2013	15:11	18:16	BGR_8084	#98_KG	12.02888889	-117.6458333				0,25m²	25	preservation reference		Senckenberg, DZMB				1	macro					Annika Janssen												Echinodermata	Ophiuroidea
3984	BGR 2017	BGR	Mangan 2013	Kilo Moana	4364		German license area	KG	04/05/2013	5	2013	15:11	18:16	BGR_8083	#98_KG	12.02888889	-117.6458333				0,25m²	25	preservation reference		Senckenberg, DZMB				1	macro					Annika Janssen												Nematoda
3983	BGR 2017	BGR	Mangan 2013	Kilo Moana	4364		German license area	KG	04/05/2013	5	2013	15:11	18:16	BGR_8082	#98_KG	12.02888889	-117.6458333				0,25m²	25	preservation reference		Senckenberg, DZMB				32	macro					Annika Janssen												Arthropoda	Malacostraca	Decapoda
3982	BGR 2017	BGR	Mangan 2013	Kilo Moana	4364		German license area	KG	04/05/2013	5	2013	15:11	18:16	BGR_8081	#98_KG	12.02888889	-117.6458333				0,25m²	25	preservation reference		Senckenberg, DZMB				2	macro					Annika Janssen												Arthropoda	Malacostraca	Tanaidacea
3981	BGR 2017	BGR	Mangan 2013	Kilo Moana	4364		German license area	KG	04/05/2013	5	2013	15:11	18:16	BGR_8080	#98_KG	12.02888889	-117.6458333				0,25m²	25	preservation reference		Senckenberg, DZMB				15	macro					Annika Janssen												Arthropoda	Malacostraca	Cumacea
3980	BGR 2017	BGR	Mangan 2013	Kilo Moana	4364		German license area	KG	04/05/2013	5	2013	15:11	18:16	BGR_8079	#98_KG	12.02888889	-117.6458333				0,25m²	25	preservation reference		Senckenberg, DZMB				36	macro					Annika Janssen												Arthropoda	Copepoda	Calanoida
3979	BGR 2017	BGR	Mangan 2013	Kilo Moana	4364		German license area	KG	04/05/2013	5	2013	15:11	18:16	BGR_8078	#98_KG	12.02888889	-117.6458333				0,25m²	25	preservation reference		Senckenberg, DZMB				11	macro					Annika Janssen												Arthropoda	Malacostraca	Isopoda
3978	BGR 2017	BGR	Mangan 2013	Kilo Moana	4364		German license area	KG	04/05/2013	5	2013	15:11	18:16	BGR_8077	#98_KG	12.02888889	-117.6458333				0,25m²	25	preservation reference		Senckenberg, DZMB				11	macro					Annika Janssen												Annelida	Polychaeta
3977	BGR 2017	BGR	Mangan 2013	Kilo Moana	4358		German license area	KG	04/05/2013	5	2013	11:40	14:53	BGR_8209	#97_KG	11.96055556	-117.6958333				0,25m²	25	preservation reference		Senckenberg, DZMB				36	macro					Annika Janssen												Mollusca	Polyplacophora
3976	BGR 2017	BGR	Mangan 2013	Kilo Moana	4358		German license area	KG	04/05/2013	5	2013	11:40	14:53	BGR_8208	#97_KG	11.96055556	-117.6958333				0,25m²	25	preservation reference		Senckenberg, DZMB				1	macro					Annika Janssen												Mollusca	Solenogastres
3975	BGR 2017	BGR	Mangan 2013	Kilo Moana	4358		German license area	KG	04/05/2013	5	2013	11:40	14:53	BGR_8207	#97_KG	11.96055556	-117.6958333				0,25m²	25	preservation reference		Senckenberg, DZMB				6	macro					Annika Janssen												Mollusca	Gastropoda
3974	BGR 2017	BGR	Mangan 2013	Kilo Moana	4358		German license area	KG	04/05/2013	5	2013	11:40	14:53	BGR_8206	#97_KG	11.96055556	-117.6958333				0,25m²	25	preservation reference		Senckenberg, DZMB				2	macro					Annika Janssen												Mollusca	Bivalvia
3973	BGR 2017	BGR	Mangan 2013	Kilo Moana	4358		German license area	KG	04/05/2013	5	2013	11:40	14:53	BGR_8205	#97_KG	11.96055556	-117.6958333				0,25m²	25	preservation reference		Senckenberg, DZMB				20	macro					Annika Janssen												Nematoda
3972	BGR 2017	BGR	Mangan 2013	Kilo Moana	4358		German license area	KG	04/05/2013	5	2013	11:40	14:53	BGR_8204	#97_KG	11.96055556	-117.6958333				0,25m²	25	preservation reference		Senckenberg, DZMB				2	macro					Annika Janssen												Arthropoda	Ostracoda
3971	BGR 2017	BGR	Mangan 2013	Kilo Moana	4358		German license area	KG	04/05/2013	5	2013	11:40	14:53	BGR_8203	#97_KG	11.96055556	-117.6958333				0,25m²	25	preservation reference		Senckenberg, DZMB				18	macro					Annika Janssen												Arthropoda	Malacostraca	Tanaidacea
3970	BGR 2017	BGR	Mangan 2013	Kilo Moana	4358		German license area	KG	04/05/2013	5	2013	11:40	14:53	BGR_8202	#97_KG	11.96055556	-117.6958333				0,25m²	25	preservation reference		Senckenberg, DZMB				1	macro					Annika Janssen												Arthropoda	Malacostraca	Cumacea
3969	BGR 2017	BGR	Mangan 2013	Kilo Moana	4358		German license area	KG	04/05/2013	5	2013	11:40	14:53	BGR_8201	#97_KG	11.96055556	-117.6958333				0,25m²	25	preservation reference		Senckenberg, DZMB				65	macro					Annika Janssen												Arthropoda	Copepoda	Harpacticoida
3968	BGR 2017	BGR	Mangan 2013	Kilo Moana	4358		German license area	KG	04/05/2013	5	2013	11:40	14:53	BGR_8200	#97_KG	11.96055556	-117.6958333				0,25m²	25	preservation reference		Senckenberg, DZMB				22	macro					Annika Janssen												Arthropoda	Copepoda	Calanoida
3967	BGR 2017	BGR	Mangan 2013	Kilo Moana	4358		German license area	KG	04/05/2013	5	2013	11:40	14:53	BGR_8199	#97_KG	11.96055556	-117.6958333				0,25m²	25	preservation reference		Senckenberg, DZMB				16	macro					Annika Janssen												Arthropoda	Malacostraca	Isopoda
3966	BGR 2017	BGR	Mangan 2013	Kilo Moana	4358		German license area	KG	04/05/2013	5	2013	11:40	14:53	BGR_8198	#97_KG	11.96055556	-117.6958333				0,25m²	25	preservation reference		Senckenberg, DZMB				47	macro					Annika Janssen												Annelida	Polychaeta
3965	BGR 2017	BGR	Mangan 2013	Kilo Moana	4332		German license area	KG	04/05/2013	5	2013	07:54	11:05	BGR_8311	#96_KG	11.84694444	-117.5775				0,25m²	25	preservation reference		Senckenberg, DZMB				1	macro					Annika Janssen												Chateognatha
3964	BGR 2017	BGR	Mangan 2013	Kilo Moana	4332		German license area	KG	04/05/2013	5	2013	07:54	11:05	BGR_8310	#96_KG	11.84694444	-117.5775				0,25m²	25	preservation reference		Senckenberg, DZMB				1	macro					Annika Janssen												Echinodermata	Ophiuroidea
3963	BGR 2017	BGR	Mangan 2013	Kilo Moana	4332		German license area	KG	04/05/2013	5	2013	07:54	11:05	BGR_8309	#96_KG	11.84694444	-117.5775				0,25m²	25	preservation reference		Senckenberg, DZMB				1	macro					Annika Janssen												Mollusca	Bivalvia
3962	BGR 2017	BGR	Mangan 2013	Kilo Moana	4332		German license area	KG	04/05/2013	5	2013	07:54	11:05	BGR_8308	#96_KG	11.84694444	-117.5775				0,25m²	25	preservation reference		Senckenberg, DZMB				22	macro					Annika Janssen												Nematoda
3961	BGR 2017	BGR	Mangan 2013	Kilo Moana	4332		German license area	KG	04/05/2013	5	2013	07:54	11:05	BGR_8307	#96_KG	11.84694444	-117.5775				0,25m²	25	preservation reference		Senckenberg, DZMB				1	macro					Annika Janssen												Arthropoda	Ostracoda
3960	BGR 2017	BGR	Mangan 2013	Kilo Moana	4332		German license area	KG	04/05/2013	5	2013	07:54	11:05	BGR_8306	#96_KG	11.84694444	-117.5775				0,25m²	25	preservation reference		Senckenberg, DZMB				13	macro					Annika Janssen												Arthropoda	Malacostraca	Tanaidacea
3959	BGR 2017	BGR	Mangan 2013	Kilo Moana	4332		German license area	KG	04/05/2013	5	2013	07:54	11:05	BGR_8305	#96_KG	11.84694444	-117.5775				0,25m²	25	preservation reference		Senckenberg, DZMB				1	macro					Annika Janssen												Arthropoda	Malacostraca	Cumacea
3958	BGR 2017	BGR	Mangan 2013	Kilo Moana	4332		German license area	KG	04/05/2013	5	2013	07:54	11:05	BGR_8304	#96_KG	11.84694444	-117.5775				0,25m²	25	preservation reference		Senckenberg, DZMB				1	macro					Annika Janssen												Arthropoda	Malacostraca	Amphipoda
3957	BGR 2017	BGR	Mangan 2013	Kilo Moana	4332		German license area	KG	04/05/2013	5	2013	07:54	11:05	BGR_8303	#96_KG	11.84694444	-117.5775				0,25m²	25	preservation reference		Senckenberg, DZMB				61	macro					Annika Janssen												Arthropoda	Copepoda	Harpacticoida
3956	BGR 2017	BGR	Mangan 2013	Kilo Moana	4332		German license area	KG	04/05/2013	5	2013	07:54	11:05	BGR_8302	#96_KG	11.84694444	-117.5775				0,25m²	25	preservation reference		Senckenberg, DZMB				32	macro					Annika Janssen												Arthropoda	Copepoda	Calanoida
3955	BGR 2017	BGR	Mangan 2013	Kilo Moana	4332		German license area	KG	04/05/2013	5	2013	07:54	11:05	BGR_8301	#96_KG	11.84694444	-117.5775				0,25m²	25	preservation reference		Senckenberg, DZMB				4	macro					Annika Janssen												Arthropoda	Malacostraca	Isopoda
3954	BGR 2017	BGR	Mangan 2013	Kilo Moana	4332		German license area	KG	04/05/2013	5	2013	07:54	11:05	BGR_8300	#96_KG	11.84694444	-117.5775				0,25m²	25	preservation reference		Senckenberg, DZMB				18	macro					Annika Janssen												Annelida	Polychaeta
3953	BGR 2017	BGR	Mangan 2013	Kilo Moana	4332		German license area	KG	04/05/2013	5	2013	07:54	11:05	BGR_8299	#96_KG	11.84694444	-117.5775				0,25m²	25	preservation reference		Senckenberg, DZMB				1	macro					Annika Janssen												Chateognatha
3952	BGR 2017	BGR	Mangan 2013	Kilo Moana	4364		German license area	KG	04/05/2013	5	2013	04:32	07:27	BGR_8092	#95_KG	11.91666667	-117.5361111				0,25m²	25	impact reference		Senckenberg, DZMB				21	macro					Annika Janssen												Nematoda
3951	BGR 2017	BGR	Mangan 2013	Kilo Moana	4364		German license area	KG	04/05/2013	5	2013	04:32	07:27	BGR_8091	#95_KG	11.91666667	-117.5361111				0,25m²	25	impact reference		Senckenberg, DZMB				4	macro					Annika Janssen												Arthropoda	Malacostraca	Decapoda
3950	BGR 2017	BGR	Mangan 2013	Kilo Moana	4364		German license area	KG	04/05/2013	5	2013	04:32	07:27	BGR_8090	#95_KG	11.91666667	-117.5361111				0,25m²	25	impact reference		Senckenberg, DZMB				16	macro					Annika Janssen												Arthropoda	Malacostraca	Tanaidacea
3949	BGR 2017	BGR	Mangan 2013	Kilo Moana	4364		German license area	KG	04/05/2013	5	2013	04:32	07:27	BGR_8089	#95_KG	11.91666667	-117.5361111				0,25m²	25	impact reference		Senckenberg, DZMB				2	macro					Annika Janssen												Arthropoda	Malacostraca	Amphipoda
3948	BGR 2017	BGR	Mangan 2013	Kilo Moana	4364		German license area	KG	04/05/2013	5	2013	04:32	07:27	BGR_8088	#95_KG	11.91666667	-117.5361111				0,25m²	25	impact reference		Senckenberg, DZMB				40	macro					Annika Janssen												Arthropoda	Copepoda	Harpacticoida
3947	BGR 2017	BGR	Mangan 2013	Kilo Moana	4364		German license area	KG	04/05/2013	5	2013	04:32	07:27	BGR_8087	#95_KG	11.91666667	-117.5361111				0,25m²	25	impact reference		Senckenberg, DZMB				32	macro					Annika Janssen												Arthropoda	Copepoda	Calanoida
3946	BGR 2017	BGR	Mangan 2013	Kilo Moana	4364		German license area	KG	04/05/2013	5	2013	04:32	07:27	BGR_8086	#95_KG	11.91666667	-117.5361111				0,25m²	25	impact reference		Senckenberg, DZMB				4	macro					Annika Janssen												Arthropoda	Malacostraca	Isopoda
3945	BGR 2017	BGR	Mangan 2013	Kilo Moana	4364		German license area	KG	04/05/2013	5	2013	04:32	07:27	BGR_8085	#95_KG	11.91666667	-117.5361111				0,25m²	25	impact reference		Senckenberg, DZMB				30	macro					Annika Janssen												Annelida	Polychaeta
3944	BGR 2017	BGR	Mangan 2013	Kilo Moana	4128		German license area	KG	01/05/2013	5	2013	10:48	13:50	BGR_8845	#79_KG	12.12972222	-117.1922222				0,25m²	25	impact reference		Senckenberg, DZMB				9	macro					Annika Janssen												Sipunculida
3943	BGR 2017	BGR	Mangan 2013	Kilo Moana	4128		German license area	KG	01/05/2013	5	2013	10:48	13:50	BGR_8844	#79_KG	12.12972222	-117.1922222				0,25m²	25	impact reference		Senckenberg, DZMB				1	macro					Annika Janssen												Mollusca	Scaphopoda
3942	BGR 2017	BGR	Mangan 2013	Kilo Moana	4128		German license area	KG	01/05/2013	5	2013	10:48	13:50	BGR_8843	#79_KG	12.12972222	-117.1922222				0,25m²	25	impact reference		Senckenberg, DZMB				1	macro					Annika Janssen												Mollusca	Gastropoda
3941	BGR 2017	BGR	Mangan 2013	Kilo Moana	4128		German license area	KG	01/05/2013	5	2013	10:48	13:50	BGR_8842	#79_KG	12.12972222	-117.1922222				0,25m²	25	impact reference		Senckenberg, DZMB				1	macro					Annika Janssen												Mollusca	Bivalvia
3940	BGR 2017	BGR	Mangan 2013	Kilo Moana	4128		German license area	KG	01/05/2013	5	2013	10:48	13:50	BGR_8841	#79_KG	12.12972222	-117.1922222				0,25m²	25	impact reference		Senckenberg, DZMB				10	macro					Annika Janssen												Nematoda
3939	BGR 2017	BGR	Mangan 2013	Kilo Moana	4128		German license area	KG	01/05/2013	5	2013	10:48	13:50	BGR_8840	#79_KG	12.12972222	-117.1922222				0,25m²	25	impact reference		Senckenberg, DZMB				1	macro					Annika Janssen												Arthropoda	Malacostraca	Decapoda
3938	BGR 2017	BGR	Mangan 2013	Kilo Moana	4128		German license area	KG	01/05/2013	5	2013	10:48	13:50	BGR_8839	#79_KG	12.12972222	-117.1922222				0,25m²	25	impact reference		Senckenberg, DZMB				1	macro					Annika Janssen												Arthropoda	Ostracoda
3937	BGR 2017	BGR	Mangan 2013	Kilo Moana	4128		German license area	KG	01/05/2013	5	2013	10:48	13:50	BGR_8838	#79_KG	12.12972222	-117.1922222				0,25m²	25	impact reference		Senckenberg, DZMB				19	macro					Annika Janssen												Arthropoda	Malacostraca	Tanaidacea
3936	BGR 2017	BGR	Mangan 2013	Kilo Moana	4128		German license area	KG	01/05/2013	5	2013	10:48	13:50	BGR_8837	#79_KG	12.12972222	-117.1922222				0,25m²	25	impact reference		Senckenberg, DZMB				2	macro					Annika Janssen												Arthropoda	Malacostraca	Amphipoda
3935	BGR 2017	BGR	Mangan 2013	Kilo Moana	4128		German license area	KG	01/05/2013	5	2013	10:48	13:50	BGR_8836	#79_KG	12.12972222	-117.1922222				0,25m²	25	impact reference		Senckenberg, DZMB				45	macro					Annika Janssen												Arthropoda	Copepoda	Harpacticoida
3934	BGR 2017	BGR	Mangan 2013	Kilo Moana	4128		German license area	KG	01/05/2013	5	2013	10:48	13:50	BGR_8835	#79_KG	12.12972222	-117.1922222				0,25m²	25	impact reference		Senckenberg, DZMB				17	macro					Annika Janssen												Arthropoda	Copepoda	Calanoida
3933	BGR 2017	BGR	Mangan 2013	Kilo Moana	4128		German license area	KG	01/05/2013	5	2013	10:48	13:50	BGR_8834	#79_KG	12.12972222	-117.1922222				0,25m²	25	impact reference		Senckenberg, DZMB				7	macro					Annika Janssen												Arthropoda	Malacostraca	Isopoda
3932	BGR 2017	BGR	Mangan 2013	Kilo Moana	4128		German license area	KG	01/05/2013	5	2013	10:48	13:50	BGR_8833	#79_KG	12.12972222	-117.1922222				0,25m²	25	impact reference		Senckenberg, DZMB				18	macro					Annika Janssen												Annelida	Polychaeta
3931	BGR 2017	BGR	Mangan 2013	Kilo Moana	4100		German license area	KG	01/05/2013	5	2013	04:02	06:51	BGR_8994	#77_KG	12.19861111	-117.1244444				0,25m²	25	impact reference		Senckenberg, DZMB				1	macro					Annika Janssen												Mollusca	Solenogastres
3930	BGR 2017	BGR	Mangan 2013	Kilo Moana	4100		German license area	KG	01/05/2013	5	2013	04:02	06:51	BGR_8993	#77_KG	12.19861111	-117.1244444				0,25m²	25	impact reference		Senckenberg, DZMB				2	macro					Annika Janssen												Mollusca	Scaphopoda
3929	BGR 2017	BGR	Mangan 2013	Kilo Moana	4100		German license area	KG	01/05/2013	5	2013	04:02	06:51	BGR_8992	#77_KG	12.19861111	-117.1244444				0,25m²	25	impact reference		Senckenberg, DZMB				1	macro					Annika Janssen												Mollusca	Gastropoda
3928	BGR 2017	BGR	Mangan 2013	Kilo Moana	4100		German license area	KG	01/05/2013	5	2013	04:02	06:51	BGR_8991	#77_KG	12.19861111	-117.1244444				0,25m²	25	impact reference		Senckenberg, DZMB				3	macro					Annika Janssen												Mollusca	Bivalvia
3927	BGR 2017	BGR	Mangan 2013	Kilo Moana	4100		German license area	KG	01/05/2013	5	2013	04:02	06:51	BGR_8990	#77_KG	12.19861111	-117.1244444				0,25m²	25	impact reference		Senckenberg, DZMB				18	macro					Annika Janssen												Nematoda
3926	BGR 2017	BGR	Mangan 2013	Kilo Moana	4100		German license area	KG	01/05/2013	5	2013	04:02	06:51	BGR_8989	#77_KG	12.19861111	-117.1244444				0,25m²	25	impact reference		Senckenberg, DZMB				1	macro					Annika Janssen												Arthropoda	Ostracoda
3925	BGR 2017	BGR	Mangan 2013	Kilo Moana	4100		German license area	KG	01/05/2013	5	2013	04:02	06:51	BGR_8988	#77_KG	12.19861111	-117.1244444				0,25m²	25	impact reference		Senckenberg, DZMB				19	macro					Annika Janssen												Arthropoda	Malacostraca	Tanaidacea
3924	BGR 2017	BGR	Mangan 2013	Kilo Moana	4100		German license area	KG	01/05/2013	5	2013	04:02	06:51	BGR_8987	#77_KG	12.19861111	-117.1244444				0,25m²	25	impact reference		Senckenberg, DZMB				4	macro					Annika Janssen												Arthropoda	Malacostraca	Amphipoda
3923	BGR 2017	BGR	Mangan 2013	Kilo Moana	4100		German license area	KG	01/05/2013	5	2013	04:02	06:51	BGR_8986	#77_KG	12.19861111	-117.1244444				0,25m²	25	impact reference		Senckenberg, DZMB				26	macro					Annika Janssen												Arthropoda	Copepoda	Harpacticoida
3922	BGR 2017	BGR	Mangan 2013	Kilo Moana	4100		German license area	KG	01/05/2013	5	2013	04:02	06:51	BGR_8985	#77_KG	12.19861111	-117.1244444				0,25m²	25	impact reference		Senckenberg, DZMB				21	macro					Annika Janssen												Arthropoda	Copepoda	Calanoida
3921	BGR 2017	BGR	Mangan 2013	Kilo Moana	4100		German license area	KG	01/05/2013	5	2013	04:02	06:51	BGR_8984	#77_KG	12.19861111	-117.1244444				0,25m²	25	impact reference		Senckenberg, DZMB				6	macro					Annika Janssen												Arthropoda	Malacostraca	Isopoda
3920	BGR 2017	BGR	Mangan 2013	Kilo Moana	4111		German license area	KG	30/04/2013	4	2013	20:33	23:34	BGR_8983	#75_KG	12.03083333	-116.9522222				0,25m²	25	impact reference		Senckenberg, DZMB				14	macro					Annika Janssen												Annelida	Polychaeta
3919	BGR 2017	BGR	Mangan 2013	Kilo Moana	4111		German license area	KG	30/04/2013	4	2013	20:33	23:34	BGR_8982	#75_KG	12.03083333	-116.9522222				0,25m²	25	impact reference		Senckenberg, DZMB				2	macro					Annika Janssen												Echinodermata	Ophiuroidea
3918	BGR 2017	BGR	Mangan 2013	Kilo Moana	4111		German license area	KG	30/04/2013	4	2013	20:33	23:34	BGR_8981	#75_KG	12.03083333	-116.9522222				0,25m²	25	impact reference		Senckenberg, DZMB				1	macro					Annika Janssen												Echinodermata	Echinoidea
3917	BGR 2017	BGR	Mangan 2013	Kilo Moana	4111		German license area	KG	30/04/2013	4	2013	20:33	23:34	BGR_8980	#75_KG	12.03083333	-116.9522222				0,25m²	25	impact reference		Senckenberg, DZMB				1	macro					Annika Janssen												Mollusca	Scaphopoda
3916	BGR 2017	BGR	Mangan 2013	Kilo Moana	4111		German license area	KG	30/04/2013	4	2013	20:33	23:34	BGR_8979	#75_KG	12.03083333	-116.9522222				0,25m²	25	impact reference		Senckenberg, DZMB				2	macro					Annika Janssen												Mollusca	Bivalvia
3915	BGR 2017	BGR	Mangan 2013	Kilo Moana	4111		German license area	KG	30/04/2013	4	2013	20:33	23:34	BGR_8978	#75_KG	12.03083333	-116.9522222				0,25m²	25	impact reference		Senckenberg, DZMB				3	macro					Annika Janssen												Nematoda
3914	BGR 2017	BGR	Mangan 2013	Kilo Moana	4111		German license area	KG	30/04/2013	4	2013	20:33	23:34	BGR_8977	#75_KG	12.03083333	-116.9522222				0,25m²	25	impact reference		Senckenberg, DZMB				1	macro					Annika Janssen												Arthropoda	Ostracoda
3913	BGR 2017	BGR	Mangan 2013	Kilo Moana	4111		German license area	KG	30/04/2013	4	2013	20:33	23:34	BGR_8976	#75_KG	12.03083333	-116.9522222				0,25m²	25	impact reference		Senckenberg, DZMB				17	macro					Annika Janssen												Arthropoda	Malacostraca	Tanaidacea
3912	BGR 2017	BGR	Mangan 2013	Kilo Moana	4111		German license area	KG	30/04/2013	4	2013	20:33	23:34	BGR_8975	#75_KG	12.03083333	-116.9522222				0,25m²	25	impact reference		Senckenberg, DZMB				2	macro					Annika Janssen												Arthropoda	Malacostraca	Cumacea
3911	BGR 2017	BGR	Mangan 2013	Kilo Moana	4111		German license area	KG	30/04/2013	4	2013	20:33	23:34	BGR_8974	#75_KG	12.03083333	-116.9522222				0,25m²	25	impact reference		Senckenberg, DZMB				1	macro					Annika Janssen												Arthropoda	Malacostraca	Amphipoda
3910	BGR 2017	BGR	Mangan 2013	Kilo Moana	4111		German license area	KG	30/04/2013	4	2013	20:33	23:34	BGR_8973	#75_KG	12.03083333	-116.9522222				0,25m²	25	impact reference		Senckenberg, DZMB				24	macro					Annika Janssen												Arthropoda	Copepoda	Harpacticoida
3909	BGR 2017	BGR	Mangan 2013	Kilo Moana	4111		German license area	KG	30/04/2013	4	2013	20:33	23:34	BGR_8972	#75_KG	12.03083333	-116.9522222				0,25m²	25	impact reference		Senckenberg, DZMB				2	macro					Annika Janssen												Arthropoda	Copepoda	Calanoida
3908	BGR 2017	BGR	Mangan 2013	Kilo Moana	4111		German license area	KG	30/04/2013	4	2013	20:33	23:34	BGR_8971	#75_KG	12.03083333	-116.9522222				0,25m²	25	impact reference		Senckenberg, DZMB				10	macro					Annika Janssen												Arthropoda	Malacostraca	Isopoda
3907	BGR 2017	BGR	Mangan 2013	Kilo Moana	4111		German license area	KG	30/04/2013	4	2013	20:33	23:34	BGR_8970	#75_KG	12.03083333	-116.9522222				0,25m²	25	impact reference		Senckenberg, DZMB				36	macro					Annika Janssen												Annelida	Polychaeta
3906	BGR 2017	BGR	Mangan 2013	Kilo Moana	4126		German license area	KG	30/04/2013	4	2013	13:07	16:10	BGR_8864	#73_KG	11.83444444	-117.0447222				0,25m²	25	impact reference		Senckenberg, DZMB				1	macro					Annika Janssen												Sipunculida
3905	BGR 2017	BGR	Mangan 2013	Kilo Moana	4126		German license area	KG	30/04/2013	4	2013	13:07	16:10	BGR_8863	#73_KG	11.83444444	-117.0447222				0,25m²	25	impact reference		Senckenberg, DZMB				3	macro					Annika Janssen												Nematoda
3904	BGR 2017	BGR	Mangan 2013	Kilo Moana	4126		German license area	KG	30/04/2013	4	2013	13:07	16:10	BGR_8862	#73_KG	11.83444444	-117.0447222				0,25m²	25	impact reference		Senckenberg, DZMB				1	macro					Annika Janssen												Arthropoda	Ostracoda
3903	BGR 2017	BGR	Mangan 2013	Kilo Moana	4126		German license area	KG	30/04/2013	4	2013	13:07	16:10	BGR_8861	#73_KG	11.83444444	-117.0447222				0,25m²	25	impact reference		Senckenberg, DZMB				15	macro					Annika Janssen												Arthropoda	Malacostraca	Tanaidacea
3902	BGR 2017	BGR	Mangan 2013	Kilo Moana	4126		German license area	KG	30/04/2013	4	2013	13:07	16:10	BGR_8860	#73_KG	11.83444444	-117.0447222				0,25m²	25	impact reference		Senckenberg, DZMB				15	macro					Annika Janssen												Arthropoda	Copepoda	Harpacticoida
3901	BGR 2017	BGR	Mangan 2013	Kilo Moana	4126		German license area	KG	30/04/2013	4	2013	13:07	16:10	BGR_8859	#73_KG	11.83444444	-117.0447222				0,25m²	25	impact reference		Senckenberg, DZMB				2	macro					Annika Janssen												Arthropoda	Copepoda	Calanoida
3900	BGR 2017	BGR	Mangan 2013	Kilo Moana	4126		German license area	KG	30/04/2013	4	2013	13:07	16:10	BGR_8858	#73_KG	11.83444444	-117.0447222				0,25m²	25	impact reference		Senckenberg, DZMB				1	macro					Annika Janssen												Arthropoda	Malacostraca	Isopoda
3899	BGR 2017	BGR	Mangan 2013	Kilo Moana	4126		German license area	KG	30/04/2013	4	2013	13:07	16:10	BGR_8857	#73_KG	11.83444444	-117.0447222				0,25m²	25	impact reference		Senckenberg, DZMB				30	macro					Annika Janssen												Annelida	Polychaeta
3898	BGR 2017	BGR	Mangan 2013	Kilo Moana	4137		German license area	KG	30/04/2013	4	2013	09:05	12:10	BGR_8692	#72_KG	11.9375	-117.1041667				0,25m²	25	impact reference		Senckenberg, DZMB				12	macro					Annika Janssen												Tentaculata	Bryozoa
3897	BGR 2017	BGR	Mangan 2013	Kilo Moana	4137		German license area	KG	30/04/2013	4	2013	09:05	12:10	BGR_8691	#72_KG	11.9375	-117.1041667				0,25m²	25	impact reference		Senckenberg, DZMB				2	macro					Annika Janssen												Echinodermata	Ophiuroidea
3896	BGR 2017	BGR	Mangan 2013	Kilo Moana	4137		German license area	KG	30/04/2013	4	2013	09:05	12:10	BGR_8690	#72_KG	11.9375	-117.1041667				0,25m²	25	impact reference		Senckenberg, DZMB				1	macro					Annika Janssen												Mollusca	Bivalvia
3895	BGR 2017	BGR	Mangan 2013	Kilo Moana	4137		German license area	KG	30/04/2013	4	2013	09:05	12:10	BGR_8689	#72_KG	11.9375	-117.1041667				0,25m²	25	impact reference		Senckenberg, DZMB				14	macro					Annika Janssen												Nematoda
3894	BGR 2017	BGR	Mangan 2013	Kilo Moana	4137		German license area	KG	30/04/2013	4	2013	09:05	12:10	BGR_8688	#72_KG	11.9375	-117.1041667				0,25m²	25	impact reference		Senckenberg, DZMB				3	macro					Annika Janssen												Arthropoda	Malacostraca	Decapoda
3893	BGR 2017	BGR	Mangan 2013	Kilo Moana	4137		German license area	KG	30/04/2013	4	2013	09:05	12:10	BGR_8687	#72_KG	11.9375	-117.1041667				0,25m²	25	impact reference		Senckenberg, DZMB				35	macro					Annika Janssen												Arthropoda	Malacostraca	Tanaidacea
3892	BGR 2017	BGR	Mangan 2013	Kilo Moana	4137		German license area	KG	30/04/2013	4	2013	09:05	12:10	BGR_8686	#72_KG	11.9375	-117.1041667				0,25m²	25	impact reference		Senckenberg, DZMB				1	macro					Annika Janssen												Arthropoda	Malacostraca	Cumacea
3891	BGR 2017	BGR	Mangan 2013	Kilo Moana	4137		German license area	KG	30/04/2013	4	2013	09:05	12:10	BGR_8685	#72_KG	11.9375	-117.1041667				0,25m²	25	impact reference		Senckenberg, DZMB				19	macro					Annika Janssen												Arthropoda	Copepoda	Harpacticoida
3890	BGR 2017	BGR	Mangan 2013	Kilo Moana	4137		German license area	KG	30/04/2013	4	2013	09:05	12:10	BGR_8684	#72_KG	11.9375	-117.1041667				0,25m²	25	impact reference		Senckenberg, DZMB				6	macro					Annika Janssen												Arthropoda	Copepoda	Calanoida
3889	BGR 2017	BGR	Mangan 2013	Kilo Moana	4137		German license area	KG	30/04/2013	4	2013	09:05	12:10	BGR_8683	#72_KG	11.9375	-117.1041667				0,25m²	25	impact reference		Senckenberg, DZMB				7	macro					Annika Janssen												Arthropoda	Malacostraca	Isopoda
3888	BGR 2017	BGR	Mangan 2013	Kilo Moana	4137		German license area	KG	30/04/2013	4	2013	09:05	12:10	BGR_8682	#72_KG	11.9375	-117.1041667				0,25m²	25	impact reference		Senckenberg, DZMB				31	macro					Annika Janssen												Annelida	Polychaeta
3887	BGR 2017	BGR	Mangan 2013	Kilo Moana	4136		German license area	KG	30/04/2013	4	2013	05:40	08:25	BGR_8714	#71_KG	11.83444444	-117.1555556				0,25m²	25	impact reference		Senckenberg, DZMB				6	macro					Annika Janssen												Tentaculata	Bryozoa
3886	BGR 2017	BGR	Mangan 2013	Kilo Moana	4136		German license area	KG	30/04/2013	4	2013	05:40	08:25	BGR_8713	#71_KG	11.83444444	-117.1555556				0,25m²	25	impact reference		Senckenberg, DZMB				2	macro					Annika Janssen												Mollusca	Bivalvia
3885	BGR 2017	BGR	Mangan 2013	Kilo Moana	4136		German license area	KG	30/04/2013	4	2013	05:40	08:25	BGR_8712	#71_KG	11.83444444	-117.1555556				0,25m²	25	impact reference		Senckenberg, DZMB				17	macro					Annika Janssen												Nematoda
3884	BGR 2017	BGR	Mangan 2013	Kilo Moana	4136		German license area	KG	30/04/2013	4	2013	05:40	08:25	BGR_8711	#71_KG	11.83444444	-117.1555556				0,25m²	25	impact reference		Senckenberg, DZMB				1	macro					Annika Janssen												Arthropoda	Malacostraca	Decapoda
3883	BGR 2017	BGR	Mangan 2013	Kilo Moana	4136		German license area	KG	30/04/2013	4	2013	05:40	08:25	BGR_8710	#71_KG	11.83444444	-117.1555556				0,25m²	25	impact reference		Senckenberg, DZMB				1	macro					Annika Janssen												Arthropoda	Ostracoda
3882	BGR 2017	BGR	Mangan 2013	Kilo Moana	4136		German license area	KG	30/04/2013	4	2013	05:40	08:25	BGR_8709	#71_KG	11.83444444	-117.1555556				0,25m²	25	impact reference		Senckenberg, DZMB				17	macro					Annika Janssen												Arthropoda	Malacostraca	Tanaidacea
3881	BGR 2017	BGR	Mangan 2013	Kilo Moana	4136		German license area	KG	30/04/2013	4	2013	05:40	08:25	BGR_8708	#71_KG	11.83444444	-117.1555556				0,25m²	25	impact reference		Senckenberg, DZMB				4	macro					Annika Janssen												Arthropoda	Malacostraca	Amphipoda
3880	BGR 2017	BGR	Mangan 2013	Kilo Moana	4136		German license area	KG	30/04/2013	4	2013	05:40	08:25	BGR_8707	#71_KG	11.83444444	-117.1555556				0,25m²	25	impact reference		Senckenberg, DZMB				28	macro					Annika Janssen												Arthropoda	Copepoda	Harpacticoida
3879	BGR 2017	BGR	Mangan 2013	Kilo Moana	4136		German license area	KG	30/04/2013	4	2013	05:40	08:25	BGR_8706	#71_KG	11.83444444	-117.1555556				0,25m²	25	impact reference		Senckenberg, DZMB				11	macro					Annika Janssen												Arthropoda	Copepoda	Calanoida
3878	BGR 2017	BGR	Mangan 2013	Kilo Moana	4136		German license area	KG	30/04/2013	4	2013	05:40	08:25	BGR_8705	#71_KG	11.83444444	-117.1555556				0,25m²	25	impact reference		Senckenberg, DZMB				6	macro					Annika Janssen												Arthropoda	Malacostraca	Isopoda
3877	BGR 2017	BGR	Mangan 2013	Kilo Moana	4136		German license area	KG	30/04/2013	4	2013	05:40	08:25	BGR_8704	#71_KG	11.83444444	-117.1555556				0,25m²	25	impact reference		Senckenberg, DZMB				34	macro					Annika Janssen												Annelida	Polychaeta
3876	BGR 2017	BGR	Mangan 2013	Kilo Moana	4207		German license area	KG	29/04/2013	4	2013	08:05	11:03	BGR_8439	#65_KG	11.91111111	-117.0038889				0,25m²	25	impact reference		Senckenberg, DZMB				4	macro					Annika Janssen												Echinodermata	Ophiuroidea
3875	BGR 2017	BGR	Mangan 2013	Kilo Moana	4207		German license area	KG	29/04/2013	4	2013	08:05	11:03	BGR_8438	#65_KG	11.91111111	-117.0038889				0,25m²	25	impact reference		Senckenberg, DZMB				1	macro					Annika Janssen												Mollusca	Scaphopoda
3874	BGR 2017	BGR	Mangan 2013	Kilo Moana	4207		German license area	KG	29/04/2013	4	2013	08:05	11:03	BGR_8437	#65_KG	11.91111111	-117.0038889				0,25m²	25	impact reference		Senckenberg, DZMB				2	macro					Annika Janssen												Mollusca	Gastropoda
3873	BGR 2017	BGR	Mangan 2013	Kilo Moana	4207		German license area	KG	29/04/2013	4	2013	08:05	11:03	BGR_8436	#65_KG	11.91111111	-117.0038889				0,25m²	25	impact reference		Senckenberg, DZMB				1	macro					Annika Janssen												Mollusca	Bivalvia
3872	BGR 2017	BGR	Mangan 2013	Kilo Moana	4207		German license area	KG	29/04/2013	4	2013	08:05	11:03	BGR_8435	#65_KG	11.91111111	-117.0038889				0,25m²	25	impact reference		Senckenberg, DZMB				1	macro					Annika Janssen												Arthropoda	Malacostraca	Decapoda
3871	BGR 2017	BGR	Mangan 2013	Kilo Moana	4207		German license area	KG	29/04/2013	4	2013	08:05	11:03	BGR_8434	#65_KG	11.91111111	-117.0038889				0,25m²	25	impact reference		Senckenberg, DZMB				12	macro					Annika Janssen												Arthropoda	Malacostraca	Tanaidacea
3870	BGR 2017	BGR	Mangan 2013	Kilo Moana	4207		German license area	KG	29/04/2013	4	2013	08:05	11:03	BGR_8433	#65_KG	11.91111111	-117.0038889				0,25m²	25	impact reference		Senckenberg, DZMB				1	macro					Annika Janssen												Arthropoda	Malacostraca	Cumacea
3869	BGR 2017	BGR	Mangan 2013	Kilo Moana	4207		German license area	KG	29/04/2013	4	2013	08:05	11:03	BGR_8432	#65_KG	11.91111111	-117.0038889				0,25m²	25	impact reference		Senckenberg, DZMB				1	macro					Annika Janssen												Arthropoda	Malacostraca	Amphipoda
3868	BGR 2017	BGR	Mangan 2013	Kilo Moana	4207		German license area	KG	29/04/2013	4	2013	08:05	11:03	BGR_8431	#65_KG	11.91111111	-117.0038889				0,25m²	25	impact reference		Senckenberg, DZMB				9	macro					Annika Janssen												Arthropoda	Copepoda	Harpacticoida
3867	BGR 2017	BGR	Mangan 2013	Kilo Moana	4207		German license area	KG	29/04/2013	4	2013	08:05	11:03	BGR_8430	#65_KG	11.91111111	-117.0038889				0,25m²	25	impact reference		Senckenberg, DZMB				3	macro					Annika Janssen												Arthropoda	Copepoda	Calanoida
3866	BGR 2017	BGR	Mangan 2013	Kilo Moana	4207		German license area	KG	29/04/2013	4	2013	08:05	11:03	BGR_8429	#65_KG	11.91111111	-117.0038889				0,25m²	25	impact reference		Senckenberg, DZMB				11	macro					Annika Janssen												Arthropoda	Malacostraca	Isopoda
3865	BGR 2017	BGR	Mangan 2013	Kilo Moana	4207		German license area	KG	29/04/2013	4	2013	08:05	11:03	BGR_8428	#65_KG	11.91111111	-117.0038889				0,25m²	25	impact reference		Senckenberg, DZMB				14	macro					Annika Janssen												Annelida	Polychaeta
3864	BGR 2017	BGR	Mangan 2013	Kilo Moana	4158		German license area	KG	29/04/2013	4	2013	04:41	07:26	BGR_8483	#64_KG	11.78222222	-116.9133333				0,25m²	25	impact reference		Senckenberg, DZMB				3	macro					Annika Janssen												Mollusca	Gastropoda
3863	BGR 2017	BGR	Mangan 2013	Kilo Moana	4158		German license area	KG	29/04/2013	4	2013	04:41	07:26	BGR_8482	#64_KG	11.78222222	-116.9133333				0,25m²	25	impact reference		Senckenberg, DZMB				3	macro					Annika Janssen												Mollusca	Bivalvia
3862	BGR 2017	BGR	Mangan 2013	Kilo Moana	4158		German license area	KG	29/04/2013	4	2013	04:41	07:26	BGR_8481	#64_KG	11.78222222	-116.9133333				0,25m²	25	impact reference		Senckenberg, DZMB				1	macro					Annika Janssen												Nematoda
3861	BGR 2017	BGR	Mangan 2013	Kilo Moana	4158		German license area	KG	29/04/2013	4	2013	04:41	07:26	BGR_8480	#64_KG	11.78222222	-116.9133333				0,25m²	25	impact reference		Senckenberg, DZMB				2	macro					Annika Janssen												Arthropoda	Malacostraca	Mysidacea
3860	BGR 2017	BGR	Mangan 2013	Kilo Moana	4158		German license area	KG	29/04/2013	4	2013	04:41	07:26	BGR_8479	#64_KG	11.78222222	-116.9133333				0,25m²	25	impact reference		Senckenberg, DZMB				4	macro					Annika Janssen												Arthropoda	Ostracoda
3859	BGR 2017	BGR	Mangan 2013	Kilo Moana	4158		German license area	KG	29/04/2013	4	2013	04:41	07:26	BGR_8478	#64_KG	11.78222222	-116.9133333				0,25m²	25	impact reference		Senckenberg, DZMB				19	macro					Annika Janssen												Arthropoda	Malacostraca	Tanaidacea
3858	BGR 2017	BGR	Mangan 2013	Kilo Moana	4158		German license area	KG	29/04/2013	4	2013	04:41	07:26	BGR_8477	#64_KG	11.78222222	-116.9133333				0,25m²	25	impact reference		Senckenberg, DZMB				2	macro					Annika Janssen												Arthropoda	Malacostraca	Cumacea
3857	BGR 2017	BGR	Mangan 2013	Kilo Moana	4158		German license area	KG	29/04/2013	4	2013	04:41	07:26	BGR_8476	#64_KG	11.78222222	-116.9133333				0,25m²	25	impact reference		Senckenberg, DZMB				1	macro					Annika Janssen												Arthropoda	Malacostraca	Amphipoda
3856	BGR 2017	BGR	Mangan 2013	Kilo Moana	4158		German license area	KG	29/04/2013	4	2013	04:41	07:26	BGR_8475	#64_KG	11.78222222	-116.9133333				0,25m²	25	impact reference		Senckenberg, DZMB				37	macro					Annika Janssen												Arthropoda	Copepoda	Harpacticoida
3855	BGR 2017	BGR	Mangan 2013	Kilo Moana	4158		German license area	KG	29/04/2013	4	2013	04:41	07:26	BGR_8474	#64_KG	11.78222222	-116.9133333				0,25m²	25	impact reference		Senckenberg, DZMB				9	macro					Annika Janssen												Arthropoda	Copepoda	Calanoida
3854	BGR 2017	BGR	Mangan 2013	Kilo Moana	4158		German license area	KG	29/04/2013	4	2013	04:41	07:26	BGR_8473	#64_KG	11.78222222	-116.9133333				0,25m²	25	impact reference		Senckenberg, DZMB				7	macro					Annika Janssen												Arthropoda	Malacostraca	Isopoda
3853	BGR 2017	BGR	Mangan 2013	Kilo Moana	4158		German license area	KG	29/04/2013	4	2013	04:41	07:26	BGR_8472	#64_KG	11.78222222	-116.9133333				0,25m²	25	impact reference		Senckenberg, DZMB				33	macro					Annika Janssen												Annelida	Polychaeta
3852	BGR 2017	BGR	Mangan 2013	Kilo Moana	4234		German license area	KG	28/04/2013	4	2013	21:13	00:10	BGR_8401	#62_KG	11.79444444	-116.8330556				0,25m²	25	impact reference		Senckenberg, DZMB				1	macro					Annika Janssen												Tentaculata	Bryozoa
3851	BGR 2017	BGR	Mangan 2013	Kilo Moana	4234		German license area	KG	28/04/2013	4	2013	21:13	00:10	BGR_8400	#62_KG	11.79444444	-116.8330556				0,25m²	25	impact reference		Senckenberg, DZMB				1	macro					Annika Janssen												Chelicerata	Pantopoda
3850	BGR 2017	BGR	Mangan 2013	Kilo Moana	4234		German license area	KG	28/04/2013	4	2013	21:13	00:10	BGR_8399	#62_KG	11.79444444	-116.8330556				0,25m²	25	impact reference		Senckenberg, DZMB				1	macro					Annika Janssen												Chateognatha
3849	BGR 2017	BGR	Mangan 2013	Kilo Moana	4234		German license area	KG	28/04/2013	4	2013	21:13	00:10	BGR_8398	#62_KG	11.79444444	-116.8330556				0,25m²	25	impact reference		Senckenberg, DZMB				2	macro					Annika Janssen												Echinodermata	Ophiuroidea
3848	BGR 2017	BGR	Mangan 2013	Kilo Moana	4234		German license area	KG	28/04/2013	4	2013	21:13	00:10	BGR_8397	#62_KG	11.79444444	-116.8330556				0,25m²	25	impact reference		Senckenberg, DZMB				1	macro					Annika Janssen												Mollusca	Solenogastres
3847	BGR 2017	BGR	Mangan 2013	Kilo Moana	4234		German license area	KG	28/04/2013	4	2013	21:13	00:10	BGR_8396	#62_KG	11.79444444	-116.8330556				0,25m²	25	impact reference		Senckenberg, DZMB				3	macro					Annika Janssen												Mollusca	Bivalvia
3846	BGR 2017	BGR	Mangan 2013	Kilo Moana	4234		German license area	KG	28/04/2013	4	2013	21:13	00:10	BGR_8395	#62_KG	11.79444444	-116.8330556				0,25m²	25	impact reference		Senckenberg, DZMB				14	macro					Annika Janssen												Nematoda
3845	BGR 2017	BGR	Mangan 2013	Kilo Moana	4234		German license area	KG	28/04/2013	4	2013	21:13	00:10	BGR_8394	#62_KG	11.79444444	-116.8330556				0,25m²	25	impact reference		Senckenberg, DZMB				1	macro					Annika Janssen												Arthropoda	Malacostraca	Decapoda
3844	BGR 2017	BGR	Mangan 2013	Kilo Moana	4234		German license area	KG	28/04/2013	4	2013	21:13	00:10	BGR_8393	#62_KG	11.79444444	-116.8330556				0,25m²	25	impact reference		Senckenberg, DZMB				24	macro					Annika Janssen												Arthropoda	Malacostraca	Tanaidacea
3843	BGR 2017	BGR	Mangan 2013	Kilo Moana	4234		German license area	KG	28/04/2013	4	2013	21:13	00:10	BGR_8392	#62_KG	11.79444444	-116.8330556				0,25m²	25	impact reference		Senckenberg, DZMB				1	macro					Annika Janssen												Arthropoda	Malacostraca	Cumacea
3842	BGR 2017	BGR	Mangan 2013	Kilo Moana	4234		German license area	KG	28/04/2013	4	2013	21:13	00:10	BGR_8391	#62_KG	11.79444444	-116.8330556				0,25m²	25	impact reference		Senckenberg, DZMB				1	macro					Annika Janssen												Arthropoda	Malacostraca	Amphipoda
3841	BGR 2017	BGR	Mangan 2013	Kilo Moana	4234		German license area	KG	28/04/2013	4	2013	21:13	00:10	BGR_8390	#62_KG	11.79444444	-116.8330556				0,25m²	25	impact reference		Senckenberg, DZMB				33	macro					Annika Janssen												Arthropoda	Copepoda	Harpacticoida
3840	BGR 2017	BGR	Mangan 2013	Kilo Moana	4234		German license area	KG	28/04/2013	4	2013	21:13	00:10	BGR_8389	#62_KG	11.79444444	-116.8330556				0,25m²	25	impact reference		Senckenberg, DZMB				8	macro					Annika Janssen												Arthropoda	Copepoda	Calanoida
3839	BGR 2017	BGR	Mangan 2013	Kilo Moana	4234		German license area	KG	28/04/2013	4	2013	21:13	00:10	BGR_8388	#62_KG	11.79444444	-116.8330556				0,25m²	25	impact reference		Senckenberg, DZMB				14	macro					Annika Janssen												Arthropoda	Malacostraca	Isopoda
3838	BGR 2017	BGR	Mangan 2013	Kilo Moana	4234		German license area	KG	28/04/2013	4	2013	21:13	00:10	BGR_8387	#62_KG	11.79444444	-116.8330556				0,25m²	25	impact reference		Senckenberg, DZMB				34	macro					Annika Janssen												Annelida	Polychaeta
3837	BGR 2017	BGR	Mangan 2013	Kilo Moana	4242		German license area	KG	28/04/2013	4	2013	13:57	16:53	BGR_8386	#60_KG	12.03388889	-116.9816667				0,25m²	25	impact reference		Senckenberg, DZMB				1	macro					Annika Janssen												Chelicerata	Acari
3836	BGR 2017	BGR	Mangan 2013	Kilo Moana	4242		German license area	KG	28/04/2013	4	2013	13:57	16:53	BGR_8385	#60_KG	12.03388889	-116.9816667				0,25m²	25	impact reference		Senckenberg, DZMB				1	macro					Annika Janssen												Echinodermata	Ophiuroidea
3835	BGR 2017	BGR	Mangan 2013	Kilo Moana	4242		German license area	KG	28/04/2013	4	2013	13:57	16:53	BGR_8384	#60_KG	12.03388889	-116.9816667				0,25m²	25	impact reference		Senckenberg, DZMB				1	macro					Annika Janssen												Mollusca	Bivalvia
3834	BGR 2017	BGR	Mangan 2013	Kilo Moana	4242		German license area	KG	28/04/2013	4	2013	13:57	16:53	BGR_8383	#60_KG	12.03388889	-116.9816667				0,25m²	25	impact reference		Senckenberg, DZMB				7	macro					Annika Janssen												Nematoda
3833	BGR 2017	BGR	Mangan 2013	Kilo Moana	4242		German license area	KG	28/04/2013	4	2013	13:57	16:53	BGR_8382	#60_KG	12.03388889	-116.9816667				0,25m²	25	impact reference		Senckenberg, DZMB				8	macro					Annika Janssen												Arthropoda	Malacostraca	Tanaidacea
3832	BGR 2017	BGR	Mangan 2013	Kilo Moana	4242		German license area	KG	28/04/2013	4	2013	13:57	16:53	BGR_8381	#60_KG	12.03388889	-116.9816667				0,25m²	25	impact reference		Senckenberg, DZMB				2	macro					Annika Janssen												Arthropoda	Malacostraca	Amphipoda
3831	BGR 2017	BGR	Mangan 2013	Kilo Moana	4242		German license area	KG	28/04/2013	4	2013	13:57	16:53	BGR_8380	#60_KG	12.03388889	-116.9816667				0,25m²	25	impact reference		Senckenberg, DZMB				7	macro					Annika Janssen												Arthropoda	Copepoda	Harpacticoida
3830	BGR 2017	BGR	Mangan 2013	Kilo Moana	4242		German license area	KG	28/04/2013	4	2013	13:57	16:53	BGR_8379	#60_KG	12.03388889	-116.9816667				0,25m²	25	impact reference		Senckenberg, DZMB				2	macro					Annika Janssen												Arthropoda	Copepoda	Calanoida
3829	BGR 2017	BGR	Mangan 2013	Kilo Moana	4242		German license area	KG	28/04/2013	4	2013	13:57	16:53	BGR_8378	#60_KG	12.03388889	-116.9816667				0,25m²	25	impact reference		Senckenberg, DZMB				3	macro					Annika Janssen												Arthropoda	Malacostraca	Isopoda
3828	BGR 2017	BGR	Mangan 2013	Kilo Moana	4242		German license area	KG	28/04/2013	4	2013	13:57	16:53	BGR_8377	#60_KG	12.03388889	-116.9816667				0,25m²	25	impact reference		Senckenberg, DZMB				18	macro					Annika Janssen												Annelida	Polychaeta
3827	BGR 2017	BGR	Mangan 2013	Kilo Moana	4229		German license area	KG	28/04/2013	4	2013	10:21	13:27	BGR_8412	#59_KG	11.90166667	-116.9841667				0,25m²	25	impact reference		Senckenberg, DZMB				1	macro					Annika Janssen												Chelicerata	Pantopoda
3826	BGR 2017	BGR	Mangan 2013	Kilo Moana	4229		German license area	KG	28/04/2013	4	2013	10:21	13:27	BGR_8411	#59_KG	11.90166667	-116.9841667				0,25m²	25	impact reference		Senckenberg, DZMB				1	macro					Annika Janssen												Echinodermata	Ophiuroidea
3825	BGR 2017	BGR	Mangan 2013	Kilo Moana	4229		German license area	KG	28/04/2013	4	2013	10:21	13:27	BGR_8410	#59_KG	11.90166667	-116.9841667				0,25m²	25	impact reference		Senckenberg, DZMB				5	macro					Annika Janssen												Mollusca	Bivalvia
3824	BGR 2017	BGR	Mangan 2013	Kilo Moana	4229		German license area	KG	28/04/2013	4	2013	10:21	13:27	BGR_8409	#59_KG	11.90166667	-116.9841667				0,25m²	25	impact reference		Senckenberg, DZMB				10	macro					Annika Janssen												Nematoda
3823	BGR 2017	BGR	Mangan 2013	Kilo Moana	4229		German license area	KG	28/04/2013	4	2013	10:21	13:27	BGR_8408	#59_KG	11.90166667	-116.9841667				0,25m²	25	impact reference		Senckenberg, DZMB				1	macro					Annika Janssen												Arthropoda	Malacostraca	Decapoda
3822	BGR 2017	BGR	Mangan 2013	Kilo Moana	4229		German license area	KG	28/04/2013	4	2013	10:21	13:27	BGR_8407	#59_KG	11.90166667	-116.9841667				0,25m²	25	impact reference		Senckenberg, DZMB				21	macro					Annika Janssen												Arthropoda	Malacostraca	Tanaidacea
3821	BGR 2017	BGR	Mangan 2013	Kilo Moana	4229		German license area	KG	28/04/2013	4	2013	10:21	13:27	BGR_8406	#59_KG	11.90166667	-116.9841667				0,25m²	25	impact reference		Senckenberg, DZMB				6	macro					Annika Janssen												Arthropoda	Malacostraca	Cumacea
3820	BGR 2017	BGR	Mangan 2013	Kilo Moana	4229		German license area	KG	28/04/2013	4	2013	10:21	13:27	BGR_8405	#59_KG	11.90166667	-116.9841667				0,25m²	25	impact reference		Senckenberg, DZMB				25	macro					Annika Janssen												Arthropoda	Copepoda	Harpacticoida
3819	BGR 2017	BGR	Mangan 2013	Kilo Moana	4229		German license area	KG	28/04/2013	4	2013	10:21	13:27	BGR_8404	#59_KG	11.90166667	-116.9841667				0,25m²	25	impact reference		Senckenberg, DZMB				6	macro					Annika Janssen												Arthropoda	Copepoda	Calanoida
3818	BGR 2017	BGR	Mangan 2013	Kilo Moana	4229		German license area	KG	28/04/2013	4	2013	10:21	13:27	BGR_8403	#59_KG	11.90166667	-116.9841667				0,25m²	25	impact reference		Senckenberg, DZMB				7	macro					Annika Janssen												Arthropoda	Malacostraca	Isopoda
3817	BGR 2017	BGR	Mangan 2013	Kilo Moana	4229		German license area	KG	28/04/2013	4	2013	10:21	13:27	BGR_8402	#59_KG	11.90166667	-116.9841667				0,25m²	25	impact reference		Senckenberg, DZMB				18	macro					Annika Janssen												Annelida	Polychaeta
3816	BGR 2017	BGR	Mangan 2013	Kilo Moana	4138		German license area	KG	16/04/2013	4	2013	20:05	22:58	BGR_8681	#32_KG	11.94111111	-117.1591667				0,25m²	25	impact reference		Senckenberg, DZMB				1	macro					Annika Janssen												Echinodermata	Ohiuroidea
3815	BGR 2017	BGR	Mangan 2013	Kilo Moana	4138		German license area	KG	16/04/2013	4	2013	20:05	22:58	BGR_8680	#32_KG	11.94111111	-117.1591667				0,25m²	25	impact reference		Senckenberg, DZMB				1	macro					Annika Janssen												Sipunculida
3814	BGR 2017	BGR	Mangan 2013	Kilo Moana	4138		German license area	KG	16/04/2013	4	2013	20:05	22:58	BGR_8679	#32_KG	11.94111111	-117.1591667				0,25m²	25	impact reference		Senckenberg, DZMB				1	macro					Annika Janssen												Mollusca	Scaphopoda
3813	BGR 2017	BGR	Mangan 2013	Kilo Moana	4138		German license area	KG	16/04/2013	4	2013	20:05	22:58	BGR_8678	#32_KG	11.94111111	-117.1591667				0,25m²	25	impact reference		Senckenberg, DZMB				1	macro					Annika Janssen												Mollusca	Gastropoda
3812	BGR 2017	BGR	Mangan 2013	Kilo Moana	4138		German license area	KG	16/04/2013	4	2013	20:05	22:58	BGR_8677	#32_KG	11.94111111	-117.1591667				0,25m²	25	impact reference		Senckenberg, DZMB				4	macro					Annika Janssen												Mollusca	Bivalvia
3811	BGR 2017	BGR	Mangan 2013	Kilo Moana	4138		German license area	KG	16/04/2013	4	2013	20:05	22:58	BGR_8676	#32_KG	11.94111111	-117.1591667				0,25m²	25	impact reference		Senckenberg, DZMB				15	macro					Annika Janssen												Arthropoda	Malacostraca	Tanaidacea
3810	BGR 2017	BGR	Mangan 2013	Kilo Moana	4138		German license area	KG	16/04/2013	4	2013	20:05	22:58	BGR_8675	#32_KG	11.94111111	-117.1591667				0,25m²	25	impact reference		Senckenberg, DZMB				25	macro					Annika Janssen												Arthropoda	Copepoda	Harpacticoida
3809	BGR 2017	BGR	Mangan 2013	Kilo Moana	4138		German license area	KG	16/04/2013	4	2013	20:05	22:58	BGR_8674	#32_KG	11.94111111	-117.1591667				0,25m²	25	impact reference		Senckenberg, DZMB				15	macro					Annika Janssen												Arthropoda	Copepoda	Calanoida
3808	BGR 2017	BGR	Mangan 2013	Kilo Moana	4138		German license area	KG	16/04/2013	4	2013	20:05	22:58	BGR_8673	#32_KG	11.94111111	-117.1591667				0,25m²	25	impact reference		Senckenberg, DZMB				4	macro					Annika Janssen												Arthropoda	Malacostraca	Isopoda
3807	BGR 2017	BGR	Mangan 2013	Kilo Moana	4138		German license area	KG	16/04/2013	4	2013	20:05	22:58	BGR_8672	#32_KG	11.94111111	-117.1591667				0,25m²	25	impact reference		Senckenberg, DZMB				17	macro					Annika Janssen												Annelida	Polychaeta
3806	BGR 2017	BGR	Mangan 2013	Kilo Moana	4128		German license area	KG	16/04/2013	4	2013	16:31	19:22	BGR_8832	#31_KG	12.02416667	-117.2175				0,25m²	25	impact reference		Senckenberg, DZMB				1	macro					Annika Janssen												Mollusca	Scaphopoda
3805	BGR 2017	BGR	Mangan 2013	Kilo Moana	4128		German license area	KG	16/04/2013	4	2013	16:31	19:22	BGR_8831	#31_KG	12.02416667	-117.2175				0,25m²	25	impact reference		Senckenberg, DZMB				2	macro					Annika Janssen												Mollusca	Gastropoda
3804	BGR 2017	BGR	Mangan 2013	Kilo Moana	4128		German license area	KG	16/04/2013	4	2013	16:31	19:22	BGR_8830	#31_KG	12.02416667	-117.2175				0,25m²	25	impact reference		Senckenberg, DZMB				4	macro					Annika Janssen												Mollusca	Bivalvia
3803	BGR 2017	BGR	Mangan 2013	Kilo Moana	4128		German license area	KG	16/04/2013	4	2013	16:31	19:22	BGR_8829	#31_KG	12.02416667	-117.2175				0,25m²	25	impact reference		Senckenberg, DZMB				5	macro					Annika Janssen												Arthropoda	Malacostraca	Tanaidacea
3802	BGR 2017	BGR	Mangan 2013	Kilo Moana	4128		German license area	KG	16/04/2013	4	2013	16:31	19:22	BGR_8828	#31_KG	12.02416667	-117.2175				0,25m²	25	impact reference		Senckenberg, DZMB				26	macro					Annika Janssen												Arthropoda	Copepoda	Harpacticoida
3801	BGR 2017	BGR	Mangan 2013	Kilo Moana	4128		German license area	KG	16/04/2013	4	2013	16:31	19:22	BGR_8827	#31_KG	12.02416667	-117.2175				0,25m²	25	impact reference		Senckenberg, DZMB				5	macro					Annika Janssen												Arthropoda	Copepoda	Calanoida
3800	BGR 2017	BGR	Mangan 2013	Kilo Moana	4128		German license area	KG	16/04/2013	4	2013	16:31	19:22	BGR_8826	#31_KG	12.02416667	-117.2175				0,25m²	25	impact reference		Senckenberg, DZMB				9	macro					Annika Janssen												Arthropoda	Malacostraca	Isopoda
3799	BGR 2017	BGR	Mangan 2013	Kilo Moana	4128		German license area	KG	16/04/2013	4	2013	16:31	19:22	BGR_8825	#31_KG	12.02416667	-117.2175				0,25m²	25	impact reference		Senckenberg, DZMB				11	macro					Annika Janssen												Annelida	Polychaeta
3798	BGR 2017	BGR	Mangan 2013	Kilo Moana	4123		German license area	KG	16/04/2013	4	2013	13:08	16:02	BGR_8872	#30_KG	11.87083333	-117.2505556				0,25m²	25	impact reference		Senckenberg, DZMB				1	macro					Annika Janssen												Tentaculata	Cnidaria
3797	BGR 2017	BGR	Mangan 2013	Kilo Moana	4123		German license area	KG	16/04/2013	4	2013	13:08	16:02	BGR_8871	#30_KG	11.87083333	-117.2505556				0,25m²	25	impact reference		Senckenberg, DZMB				4	macro					Annika Janssen												Mollusca	Gastropoda
3796	BGR 2017	BGR	Mangan 2013	Kilo Moana	4123		German license area	KG	16/04/2013	4	2013	13:08	16:02	BGR_8870	#30_KG	11.87083333	-117.2505556				0,25m²	25	impact reference		Senckenberg, DZMB				2	macro					Annika Janssen												Mollusca	Bivalvia
3795	BGR 2017	BGR	Mangan 2013	Kilo Moana	4123		German license area	KG	16/04/2013	4	2013	13:08	16:02	BGR_8869	#30_KG	11.87083333	-117.2505556				0,25m²	25	impact reference		Senckenberg, DZMB				15	macro					Annika Janssen												Arthropoda	Malacostraca	Tanaidacea
3794	BGR 2017	BGR	Mangan 2013	Kilo Moana	4123		German license area	KG	16/04/2013	4	2013	13:08	16:02	BGR_8868	#30_KG	11.87083333	-117.2505556				0,25m²	25	impact reference		Senckenberg, DZMB				13	macro					Annika Janssen												Arthropoda	Copepoda	Harpacticoida
3793	BGR 2017	BGR	Mangan 2013	Kilo Moana	4123		German license area	KG	16/04/2013	4	2013	13:08	16:02	BGR_8867	#30_KG	11.87083333	-117.2505556				0,25m²	25	impact reference		Senckenberg, DZMB				11	macro					Annika Janssen												Arthropoda	Copepoda	Calanoida
3792	BGR 2017	BGR	Mangan 2013	Kilo Moana	4123		German license area	KG	16/04/2013	4	2013	13:08	16:02	BGR_8866	#30_KG	11.87083333	-117.2505556				0,25m²	25	impact reference		Senckenberg, DZMB				3	macro					Annika Janssen												Arthropoda	Malacostraca	Isopoda
3791	BGR 2017	BGR	Mangan 2013	Kilo Moana	4123		German license area	KG	16/04/2013	4	2013	13:08	16:02	BGR_8865	#30_KG	11.87083333	-117.2505556				0,25m²	25	impact reference		Senckenberg, DZMB				20	macro					Annika Janssen												Annelida	Polychaeta
3790	BGR 2017	BGR	Mangan 2013	Kilo Moana	4122		German license area	KG	16/04/2013	4	2013	09:42	12:42	BGR_8909	#29_KG	12.07277778	-117.0963889				0,25m²	25	impact reference		Senckenberg, DZMB				3	macro					Annika Janssen												Chateognatha
3789	BGR 2017	BGR	Mangan 2013	Kilo Moana	4122		German license area	KG	16/04/2013	4	2013	09:42	12:42	BGR_8908	#29_KG	12.07277778	-117.0963889				0,25m²	25	impact reference		Senckenberg, DZMB				1	macro					Annika Janssen												Echinodermata	Asteroidea
3788	BGR 2017	BGR	Mangan 2013	Kilo Moana	4122		German license area	KG	16/04/2013	4	2013	09:42	12:42	BGR_8907	#29_KG	12.07277778	-117.0963889				0,25m²	25	impact reference		Senckenberg, DZMB				2	macro					Annika Janssen												Sipunculida
3787	BGR 2017	BGR	Mangan 2013	Kilo Moana	4122		German license area	KG	16/04/2013	4	2013	09:42	12:42	BGR_8906	#29_KG	12.07277778	-117.0963889				0,25m²	25	impact reference		Senckenberg, DZMB				3	macro					Annika Janssen												Mollusca	Bivalvia
3786	BGR 2017	BGR	Mangan 2013	Kilo Moana	4122		German license area	KG	16/04/2013	4	2013	09:42	12:42	BGR_8905	#29_KG	12.07277778	-117.0963889				0,25m²	25	impact reference		Senckenberg, DZMB				2	macro					Annika Janssen												Nematoda
3785	BGR 2017	BGR	Mangan 2013	Kilo Moana	4122		German license area	KG	16/04/2013	4	2013	09:42	12:42	BGR_8904	#29_KG	12.07277778	-117.0963889				0,25m²	25	impact reference		Senckenberg, DZMB				3	macro					Annika Janssen												Arthropoda	Malacostraca	Mysidacea
3784	BGR 2017	BGR	Mangan 2013	Kilo Moana	4122		German license area	KG	16/04/2013	4	2013	09:42	12:42	BGR_8903	#29_KG	12.07277778	-117.0963889				0,25m²	25	impact reference		Senckenberg, DZMB				7	macro					Annika Janssen												Arthropoda	Malacostraca	Tanaidacea
3783	BGR 2017	BGR	Mangan 2013	Kilo Moana	4122		German license area	KG	16/04/2013	4	2013	09:42	12:42	BGR_8902	#29_KG	12.07277778	-117.0963889				0,25m²	25	impact reference		Senckenberg, DZMB				1	macro					Annika Janssen												Arthropoda	Malacostraca	Cumacea
3782	BGR 2017	BGR	Mangan 2013	Kilo Moana	4122		German license area	KG	16/04/2013	4	2013	09:42	12:42	BGR_8901	#29_KG	12.07277778	-117.0963889				0,25m²	25	impact reference		Senckenberg, DZMB				16	macro					Annika Janssen												Arthropoda	Copepoda	Harpacticoida
3781	BGR 2017	BGR	Mangan 2013	Kilo Moana	4122		German license area	KG	16/04/2013	4	2013	09:42	12:42	BGR_8900	#29_KG	12.07277778	-117.0963889				0,25m²	25	impact reference		Senckenberg, DZMB				14	macro					Annika Janssen												Arthropoda	Copepoda	Calanoida
3780	BGR 2017	BGR	Mangan 2013	Kilo Moana	4122		German license area	KG	16/04/2013	4	2013	09:42	12:42	BGR_8899	#29_KG	12.07277778	-117.0963889				0,25m²	25	impact reference		Senckenberg, DZMB				10	macro					Annika Janssen												Arthropoda	Malacostraca	Isopoda
3779	BGR 2017	BGR	Mangan 2013	Kilo Moana	4122		German license area	KG	16/04/2013	4	2013	09:42	12:42	BGR_8898	#29_KG	12.07277778	-117.0963889				0,25m²	25	impact reference		Senckenberg, DZMB				21	macro					Annika Janssen												Annelida	Polychaeta
3778	BGR 2017	BGR	Mangan 2013	Kilo Moana	4149		German license area	KG	15/04/2013	4	2013	15:12	18:17	BGR_8493	#24_KG	11.92833333	-117.2063889				0,25m²	25	impact reference		Senckenberg, DZMB				1	macro					Annika Janssen												Chateognatha
3777	BGR 2017	BGR	Mangan 2013	Kilo Moana	4149		German license area	KG	15/04/2013	4	2013	15:12	18:17	BGR_8492	#24_KG	11.92833333	-117.2063889				0,25m²	25	impact reference		Senckenberg, DZMB				1	macro					Annika Janssen												Echinodermata	Ohiuroidea
3776	BGR 2017	BGR	Mangan 2013	Kilo Moana	4149		German license area	KG	15/04/2013	4	2013	15:12	18:17	BGR_8491	#24_KG	11.92833333	-117.2063889				0,25m²	25	impact reference		Senckenberg, DZMB				2	macro					Annika Janssen												Mollusca	Bivalvia
3775	BGR 2017	BGR	Mangan 2013	Kilo Moana	4149		German license area	KG	15/04/2013	4	2013	15:12	18:17	BGR_8490	#24_KG	11.92833333	-117.2063889				0,25m²	25	impact reference		Senckenberg, DZMB				5	macro					Annika Janssen												Nematoda
3774	BGR 2017	BGR	Mangan 2013	Kilo Moana	4149		German license area	KG	15/04/2013	4	2013	15:12	18:17	BGR_8489	#24_KG	11.92833333	-117.2063889				0,25m²	25	impact reference		Senckenberg, DZMB				1	macro					Annika Janssen												Arthropoda	Ostracoda
3773	BGR 2017	BGR	Mangan 2013	Kilo Moana	4149		German license area	KG	15/04/2013	4	2013	15:12	18:17	BGR_8488	#24_KG	11.92833333	-117.2063889				0,25m²	25	impact reference		Senckenberg, DZMB				25	macro					Annika Janssen												Arthropoda	Malacostraca	Tanaidacea
3772	BGR 2017	BGR	Mangan 2013	Kilo Moana	4149		German license area	KG	15/04/2013	4	2013	15:12	18:17	BGR_8487	#24_KG	11.92833333	-117.2063889				0,25m²	25	impact reference		Senckenberg, DZMB				42	macro					Annika Janssen												Arthropoda	Copepoda	Harpacticoida
3771	BGR 2017	BGR	Mangan 2013	Kilo Moana	4149		German license area	KG	15/04/2013	4	2013	15:12	18:17	BGR_8486	#24_KG	11.92833333	-117.2063889				0,25m²	25	impact reference		Senckenberg, DZMB				11	macro					Annika Janssen												Arthropoda	Copepoda	Calanoida
3770	BGR 2017	BGR	Mangan 2013	Kilo Moana	4149		German license area	KG	15/04/2013	4	2013	15:12	18:17	BGR_8485	#24_KG	11.92833333	-117.2063889				0,25m²	25	impact reference		Senckenberg, DZMB				8	macro					Annika Janssen												Arthropoda	Malacostraca	Isopoda
3769	BGR 2017	BGR	Mangan 2013	Kilo Moana	4149		German license area	KG	15/04/2013	4	2013	15:12	18:17	BGR_8484	#24_KG	11.92833333	-117.2063889				0,25m²	25	impact reference		Senckenberg, DZMB				19	macro					Annika Janssen												Annelida	Polychaeta
3768	BGR 2017	BGR	Mangan 2013	Kilo Moana	4137		German license area	KG	15/04/2013	4	2013	04:53	07:51	BGR_8703	#22_KG	12.03444444	-117.0336111				0,25m²	25	impact reference		Senckenberg, DZMB				1	macro					Annika Janssen												Chelicerata	Pantopoda
3767	BGR 2017	BGR	Mangan 2013	Kilo Moana	4137		German license area	KG	15/04/2013	4	2013	04:53	07:51	BGR_8702	#22_KG	12.03444444	-117.0336111				0,25m²	25	impact reference		Senckenberg, DZMB				1	macro					Annika Janssen												Echinodermata	Ohiuroidea
3766	BGR 2017	BGR	Mangan 2013	Kilo Moana	4137		German license area	KG	15/04/2013	4	2013	04:53	07:51	BGR_8701	#22_KG	12.03444444	-117.0336111				0,25m²	25	impact reference		Senckenberg, DZMB				1	macro					Annika Janssen												Echinodermata	Echinoidea
3765	BGR 2017	BGR	Mangan 2013	Kilo Moana	4137		German license area	KG	15/04/2013	4	2013	04:53	07:51	BGR_8700	#22_KG	12.03444444	-117.0336111				0,25m²	25	impact reference		Senckenberg, DZMB				3	macro					Annika Janssen												Mollusca	Gastropoda
3764	BGR 2017	BGR	Mangan 2013	Kilo Moana	4137		German license area	KG	15/04/2013	4	2013	04:53	07:51	BGR_8699	#22_KG	12.03444444	-117.0336111				0,25m²	25	impact reference		Senckenberg, DZMB				19	macro					Annika Janssen												Arthropoda	Malacostraca	Tanaidacea
3763	BGR 2017	BGR	Mangan 2013	Kilo Moana	4137		German license area	KG	15/04/2013	4	2013	04:53	07:51	BGR_8698	#22_KG	12.03444444	-117.0336111				0,25m²	25	impact reference		Senckenberg, DZMB				1	macro					Annika Janssen												Arthropoda	Malacostraca	Cumacea
3762	BGR 2017	BGR	Mangan 2013	Kilo Moana	4137		German license area	KG	15/04/2013	4	2013	04:53	07:51	BGR_8697	#22_KG	12.03444444	-117.0336111				0,25m²	25	impact reference		Senckenberg, DZMB				1	macro					Annika Janssen												Arthropoda	Malacostraca	Amphipoda
3761	BGR 2017	BGR	Mangan 2013	Kilo Moana	4137		German license area	KG	15/04/2013	4	2013	04:53	07:51	BGR_8696	#22_KG	12.03444444	-117.0336111				0,25m²	25	impact reference		Senckenberg, DZMB				16	macro					Annika Janssen												Arthropoda	Copepoda	Harpacticoida
3760	BGR 2017	BGR	Mangan 2013	Kilo Moana	4137		German license area	KG	15/04/2013	4	2013	04:53	07:51	BGR_8695	#22_KG	12.03444444	-117.0336111				0,25m²	25	impact reference		Senckenberg, DZMB				8	macro					Annika Janssen												Arthropoda	Copepoda	Calanoida
3759	BGR 2017	BGR	Mangan 2013	Kilo Moana	4137		German license area	KG	15/04/2013	4	2013	04:53	07:51	BGR_8694	#22_KG	12.03444444	-117.0336111				0,25m²	25	impact reference		Senckenberg, DZMB				6	macro					Annika Janssen												Arthropoda	Malacostraca	Isopoda
3758	BGR 2017	BGR	Mangan 2013	Kilo Moana	4137		German license area	KG	15/04/2013	4	2013	04:53	07:51	BGR_8693	#22_KG	12.03444444	-117.0336111				0,25m²	25	impact reference		Senckenberg, DZMB				22	macro					Annika Janssen												Annelida	Polychaeta
3757	BGR 2017	BGR	Mangan 2013	Kilo Moana	4146		German license area	KG	15/04/2013	4	2013	01:15	04:07	BGR_8501	#21_KG	11.82166667	-117.1705556				0,25m²	25	impact reference		Senckenberg, DZMB				1	macro					Annika Janssen												Echinodermata	Ohiuroidea
3756	BGR 2017	BGR	Mangan 2013	Kilo Moana	4146		German license area	KG	15/04/2013	4	2013	01:15	04:07	BGR_8500	#21_KG	11.82166667	-117.1705556				0,25m²	25	impact reference		Senckenberg, DZMB				3	macro					Annika Janssen												Mollusca	Bivalvia
3755	BGR 2017	BGR	Mangan 2013	Kilo Moana	4146		German license area	KG	15/04/2013	4	2013	01:15	04:07	BGR_8499	#21_KG	11.82166667	-117.1705556				0,25m²	25	impact reference		Senckenberg, DZMB				8	macro					Annika Janssen												Arthropoda	Malacostraca	Tanaidacea
3754	BGR 2017	BGR	Mangan 2013	Kilo Moana	4146		German license area	KG	15/04/2013	4	2013	01:15	04:07	BGR_8498	#21_KG	11.82166667	-117.1705556				0,25m²	25	impact reference		Senckenberg, DZMB				1	macro					Annika Janssen												Arthropoda	Malacostraca	Amphipoda
3753	BGR 2017	BGR	Mangan 2013	Kilo Moana	4146		German license area	KG	15/04/2013	4	2013	01:15	04:07	BGR_8497	#21_KG	11.82166667	-117.1705556				0,25m²	25	impact reference		Senckenberg, DZMB				17	macro					Annika Janssen												Arthropoda	Copepoda	Harpacticoida
3752	BGR 2017	BGR	Mangan 2013	Kilo Moana	4146		German license area	KG	15/04/2013	4	2013	01:15	04:07	BGR_8496	#21_KG	11.82166667	-117.1705556				0,25m²	25	impact reference		Senckenberg, DZMB				5	macro					Annika Janssen												Arthropoda	Copepoda	Calanoida
3751	BGR 2017	BGR	Mangan 2013	Kilo Moana	4146		German license area	KG	15/04/2013	4	2013	01:15	04:07	BGR_8495	#21_KG	11.82166667	-117.1705556				0,25m²	25	impact reference		Senckenberg, DZMB				5	macro					Annika Janssen												Arthropoda	Malacostraca	Isopoda
3750	BGR 2017	BGR	Mangan 2013	Kilo Moana	4146		German license area	KG	15/04/2013	4	2013	01:15	04:07	BGR_8494	#21_KG	11.82166667	-117.1705556				0,25m²	25	impact reference		Senckenberg, DZMB				19	macro					Annika Janssen												Annelida	Polychaeta
3749	BGR 2017	BGR	Mangan 2013	Kilo Moana	4098		German license area	KG	14/04/2013	4	2013	21:45	00:43	BGR_9013	#20_KG	11.90972222	-117.0016667				0,25m²	25	impact reference		Senckenberg, DZMB				1	macro					Annika Janssen												Echinodermata	Ohiuroidea
3748	BGR 2017	BGR	Mangan 2013	Kilo Moana	4098		German license area	KG	14/04/2013	4	2013	21:45	00:43	BGR_9012	#20_KG	11.90972222	-117.0016667				0,25m²	25	impact reference		Senckenberg, DZMB				5	macro					Annika Janssen												Mollusca	Bivalvia
3747	BGR 2017	BGR	Mangan 2013	Kilo Moana	4098		German license area	KG	14/04/2013	4	2013	21:45	00:43	BGR_9011	#20_KG	11.90972222	-117.0016667				0,25m²	25	impact reference		Senckenberg, DZMB				6	macro					Annika Janssen												Arthropoda	Malacostraca
3746	BGR 2017	BGR	Mangan 2013	Kilo Moana	4098		German license area	KG	14/04/2013	4	2013	21:45	00:43	BGR_9010	#20_KG	11.90972222	-117.0016667				0,25m²	25	impact reference		Senckenberg, DZMB				13	macro					Annika Janssen												Arthropoda	Copepoda
3745	BGR 2017	BGR	Mangan 2013	Kilo Moana	4098		German license area	KG	14/04/2013	4	2013	21:45	00:43	BGR_9009	#20_KG	11.90972222	-117.0016667				0,25m²	25	impact reference		Senckenberg, DZMB				10	macro					Annika Janssen												Arthropoda	Copepoda
3744	BGR 2017	BGR	Mangan 2013	Kilo Moana	4098		German license area	KG	14/04/2013	4	2013	21:45	00:43	BGR_9008	#20_KG	11.90972222	-117.0016667				0,25m²	25	impact reference		Senckenberg, DZMB				13	macro					Annika Janssen												Arthropoda	Malacostraca
3743	BGR 2017	BGR	Mangan 2013	Kilo Moana	4098		German license area	KG	14/04/2013	4	2013	21:45	00:43	BGR_9007	#20_KG	11.90972222	-117.0016667				0,25m²	25	impact reference		Senckenberg, DZMB				10	macro					Annika Janssen												Annelida	Polychaeta
3742	BGR 2017	BGR	Mangan 2013	Kilo Moana	4120		German license area	KG	14/04/2013	4	2013	17:52	21:23	BGR_8955	#19_KG	11.85333333	-116.9858333				0,25m²	25	impact reference		Senckenberg, DZMB				1	macro					Annika Janssen												Mollusca	Gastropoda
3741	BGR 2017	BGR	Mangan 2013	Kilo Moana	4120		German license area	KG	14/04/2013	4	2013	17:52	21:23	BGR_8954	#19_KG	11.85333333	-116.9858333				0,25m²	25	impact reference		Senckenberg, DZMB				3	macro					Annika Janssen												Mollusca	Bivalvia
3740	BGR 2017	BGR	Mangan 2013	Kilo Moana	4120		German license area	KG	14/04/2013	4	2013	17:52	21:23	BGR_8953	#19_KG	11.85333333	-116.9858333				0,25m²	25	impact reference		Senckenberg, DZMB				8	macro					Annika Janssen												Arthropoda	Malacostraca	Tanaidacea
3739	BGR 2017	BGR	Mangan 2013	Kilo Moana	4120		German license area	KG	14/04/2013	4	2013	17:52	21:23	BGR_8952	#19_KG	11.85333333	-116.9858333				0,25m²	25	impact reference		Senckenberg, DZMB				9	macro					Annika Janssen												Arthropoda	Copepoda	Harpacticoida
3738	BGR 2017	BGR	Mangan 2013	Kilo Moana	4120		German license area	KG	14/04/2013	4	2013	17:52	21:23	BGR_8951	#19_KG	11.85333333	-116.9858333				0,25m²	25	impact reference		Senckenberg, DZMB				2	macro					Annika Janssen												Arthropoda	Copepoda	Calanoida
3737	BGR 2017	BGR	Mangan 2013	Kilo Moana	4120		German license area	KG	14/04/2013	4	2013	17:52	21:23	BGR_8950	#19_KG	11.85333333	-116.9858333				0,25m²	25	impact reference		Senckenberg, DZMB				14	macro					Annika Janssen												Annelida	Polychaeta
3736	BGR 2017	BGR	Mangan 2013	Kilo Moana	4139		German license area	KG	14/04/2013	4	2013	03:22	10:08	BGR_8657	#17_KG	12.05666667	-117.2319444				0,25m²	25	impact reference		Senckenberg, DZMB				1	macro					Annika Janssen												Mollusca	Polyplacophora
3735	BGR 2017	BGR	Mangan 2013	Kilo Moana	4139		German license area	KG	14/04/2013	4	2013	03:22	10:08	BGR_8656	#17_KG	12.05666667	-117.2319444				0,25m²	25	impact reference		Senckenberg, DZMB				2	macro					Annika Janssen												Echinodermata	Ohiuroidea
3734	BGR 2017	BGR	Mangan 2013	Kilo Moana	4139		German license area	KG	14/04/2013	4	2013	03:22	10:08	BGR_8655	#17_KG	12.05666667	-117.2319444				0,25m²	25	impact reference		Senckenberg, DZMB				3	macro					Annika Janssen												Mollusca	Bivalvia
3733	BGR 2017	BGR	Mangan 2013	Kilo Moana	4139		German license area	KG	14/04/2013	4	2013	03:22	10:08	BGR_8654	#17_KG	12.05666667	-117.2319444				0,25m²	25	impact reference		Senckenberg, DZMB				7	macro					Annika Janssen												Nematoda
3732	BGR 2017	BGR	Mangan 2013	Kilo Moana	4139		German license area	KG	14/04/2013	4	2013	03:22	10:08	BGR_8653	#17_KG	12.05666667	-117.2319444				0,25m²	25	impact reference		Senckenberg, DZMB				1	macro					Annika Janssen												Arthropoda	Ostracoda
3731	BGR 2017	BGR	Mangan 2013	Kilo Moana	4139		German license area	KG	14/04/2013	4	2013	03:22	10:08	BGR_8652	#17_KG	12.05666667	-117.2319444				0,25m²	25	impact reference		Senckenberg, DZMB				27	macro					Annika Janssen												Arthropoda	Malacostraca	Tanaidacea
3730	BGR 2017	BGR	Mangan 2013	Kilo Moana	4139		German license area	KG	14/04/2013	4	2013	03:22	10:08	BGR_8651	#17_KG	12.05666667	-117.2319444				0,25m²	25	impact reference		Senckenberg, DZMB				2	macro					Annika Janssen												Arthropoda	Malacostraca	Amphipoda
3729	BGR 2017	BGR	Mangan 2013	Kilo Moana	4139		German license area	KG	14/04/2013	4	2013	03:22	10:08	BGR_8650	#17_KG	12.05666667	-117.2319444				0,25m²	25	impact reference		Senckenberg, DZMB				20	macro					Annika Janssen												Arthropoda	Copepoda	Harpacticoida
3728	BGR 2017	BGR	Mangan 2013	Kilo Moana	4139		German license area	KG	14/04/2013	4	2013	03:22	10:08	BGR_8649	#17_KG	12.05666667	-117.2319444				0,25m²	25	impact reference		Senckenberg, DZMB				16	macro					Annika Janssen												Arthropoda	Copepoda	Calanoida
3727	BGR 2017	BGR	Mangan 2013	Kilo Moana	4139		German license area	KG	14/04/2013	4	2013	03:22	10:08	BGR_8648	#17_KG	12.05666667	-117.2319444				0,25m²	25	impact reference		Senckenberg, DZMB				7	macro					Annika Janssen												Arthropoda	Malacostraca	Isopoda
3726	BGR 2017	BGR	Mangan 2013	Kilo Moana	4144		German license area	KG	14/04/2013	4	2013	23:30	02:30	BGR_8548	#17_KG	11.99916667	-117.2291667				0,25m²	25	impact reference		Senckenberg, DZMB				25	macro					Annika Janssen												Annelida	Polychaeta
3725	BGR 2017	BGR	Mangan 2013	Kilo Moana	4144		German license area	KG	14/04/2013	4	2013	23:30	02:30	BGR_8547	#16_KG	11.99916667	-117.2291667				0,25m²	25	impact reference		Senckenberg, DZMB				1	macro					Annika Janssen												Mollusca	Solenogastres
3724	BGR 2017	BGR	Mangan 2013	Kilo Moana	4144		German license area	KG	14/04/2013	4	2013	23:30	02:30	BGR_8546	#16_KG	11.99916667	-117.2291667				0,25m²	25	impact reference		Senckenberg, DZMB				4	macro					Annika Janssen												Mollusca	Bivalvia
3723	BGR 2017	BGR	Mangan 2013	Kilo Moana	4144		German license area	KG	14/04/2013	4	2013	23:30	02:30	BGR_8545	#16_KG	11.99916667	-117.2291667				0,25m²	25	impact reference		Senckenberg, DZMB				7	macro					Annika Janssen												Nematoda
3722	BGR 2017	BGR	Mangan 2013	Kilo Moana	4144		German license area	KG	14/04/2013	4	2013	23:30	02:30	BGR_8544	#16_KG	11.99916667	-117.2291667				0,25m²	25	impact reference		Senckenberg, DZMB				4	macro					Annika Janssen												Arthropoda	Ostracoda
3721	BGR 2017	BGR	Mangan 2013	Kilo Moana	4144		German license area	KG	14/04/2013	4	2013	23:30	02:30	BGR_8543	#16_KG	11.99916667	-117.2291667				0,25m²	25	impact reference		Senckenberg, DZMB				18	macro					Annika Janssen												Arthropoda	Malacostraca	Tanaidacea
[truncated: 17,256 more rows]
[truncated: 61 more columns]
