# Supplementary material for: A review of the International Seabed Authority database DeepData from a biological perspective: challenges and opportunities in the UN Ocean Decade
Source: Database (Oxford). 2023 Mar 30;2023:baad013. doi: 10.1093/database/baad013 (PMC10064262; doi:10.1093/database/baad013)
Supplement: baad013_Supp [file baad013_supp.zip › SF5B_DeepDataDarwinCoreDump.xlsx]

## Sheet: Sheet1
Metadata.title	Metadata.abstract	Metadata.citation	Metadata.Creator.name	Metadata.Creator.position	Metadata.Creator.organisation	Metadata.Creator.email	Metadata.Contact.name	Metadata.Contact.position	Metadata.Contact.organisation	Metadata.Contact.email	Record-level.type	Record-level.license	Record-level.rightsHolder	Record-level.accessRights	Record-level.bibliographicCitation	Record-level.institutionID	Record-level.basisOfRecord	Occurrence.occurrenceID	Occurrence.catalogNumber	Occurrence.recordedBy	Occurrence.individualCount	Occurrence.organismQuantity	Occurrence.organismQuantityType	Occurrence.sex	Occurrence.occurrenceStatus	Occurrence.associatedSequences	Occurrence.occurrenceRemarks	Event.eventID	Event.eventDate	Event.eventTime	Event.year	Event.month	Event.day	Event.habitat	Event.samplingProtocol	Event.eventRemarks	Location.locationID	Location.minimumDepthInMeters	Location.maximumDepthInMeters	Location.verbatimDepth	Location.decimalLatitude	Location.decimalLongitude	Location.verbatimCoordinateSystem	Location.verbatimSRS	Location.coordinateUncertaintyInMeters	Identification.identificationID	Identification.typeStatus	Identification.identifiedBy	Identification.dateIdentified
OMSPMN12018 NUS Data	Sampling data captured in Oceanic Exploration Research Since being awarded its Contract for Exploration in 2015, OMS has made significant contribution and progress towards the advancement of marine scientific knowledge and the global understanding of the environment and its resources. These findings and results have been reflected and reported annually to the Secretariat in accordance with the re…	Ocean Mineral Singapore Pte. Ltd., (2018). OMSPMN12018 NUS Data. Available : DeepData, International Seabed Authority https://data.isa.org.jm/ Accessed: [YYYY-MM-DD].	Sheldon Carter	Database Manager	International Seabed Authority	scarter@isa.org.jm	Sheldon Carter		Ocean Mineral Singapore Pte. Ltd.	data@isa.org.jm	Event	Attribution 3.0 IGO (CC BY 3.0 IGO)	Ocean Mineral Singapore Pte. Ltd.	Subject to Term and Conditions of Use of the International Seabed Authority Website https://www.isa.org.jm/authority/term-and-conditions-use-international-seabed-authority-website	Ocean Mineral Singapore Pte. Ltd., (2018)., OMSPMN12018 NUS Data. Available : DeepData, International Seabed Authority https://data.isa.org.jm/ Accessed: [YYYY-MM-DD].	Ocean Mineral Singapore Pte. Ltd.	Taxon	S07_CRS2378	70830_1660723	Helen Wong, tmswpsh@nus.edu.sg	2	2	individuals	Unidentified	present			AB02_1_CRS2378	2015-03-11 02:57:00	02:57:00	2015	3	11	Sediment	Box corer		S07_OMSPMN1X_Singapore	4082	4082	4082.000-4082.000 m	12.1359	-117.215	decimal degrees	WGS84		AB02_1_CRS2378	Uncertain	Helen Wong	2015-03-11 02:57:00
BGRPMN12017 Biodiveristy	Sampling data captured in Oceanic Exploration Research Based on geochemical and physical data we identified differences in the polymetallic nodule facies within the eastern German license area. Nodules in Prospective Areas # 1 are generally larger and show significantly higher contents of Ni and Cu as compared to the nodules in Prospective Area #2 which are smaller and are characterised by higher…	Federal Institute for Geosciences and Natural Resources of Germany, (2017). BGRPMN12017 Biodiveristy. Available : DeepData, International Seabed Authority https://data.isa.org.jm/ Accessed: [YYYY-MM-DD].	Sheldon Carter	Database Manager	International Seabed Authority	scarter@isa.org.jm	Sheldon Carter		Federal Institute for Geosciences and Natural Resources of Germany	data@isa.org.jm	Event	Attribution 3.0 IGO (CC BY 3.0 IGO)	Federal Institute for Geosciences and Natural Resources of Germany	Subject to Term and Conditions of Use of the International Seabed Authority Website https://www.isa.org.jm/authority/term-and-conditions-use-international-seabed-authority-website	Federal Institute for Geosciences and Natural Resources of Germany, (2017)., BGRPMN12017 Biodiveristy. Available : DeepData, International Seabed Authority https://data.isa.org.jm/ Accessed: [YYYY-MM-DD].	Federal Institute for Geosciences and Natural Resources of Germany	Taxon	#86_MUC_BD3056	70766_1643802		6	0,22	individual density per metre square	Unidentified	present			MANGAN 2014_KM14-08_BD3056	2014-05-22 01:42:00	01:42:00	2014	5	22		MUC		#86_MUC_BGRPMN1X_East	4331	4331	4331.000-4331.000 m	11.8187	-117.552	decimal degrees	WGS84		MANGAN 2014_KM14-08_BD3056	Uncertain		2014-05-22 01:42:00
UKSRLPMN12015 Env Template Scavengers 032016	Sampling data captured in Oceanic Exploration Research UK Seabed Resources Ltd (UKSRL) is pleased to submit this annual report on activities with respect to the Plan of Work associated with its 15-year International Seabed Authority (ISA) Exploration Licence that entered into effect on 8 February 2013. This report describes the activities of the calendar year 2014.	UK Seabed Resources Ltd. , (2015). UKSRLPMN12015 Env Template Scavengers 032016. Available : DeepData, International Seabed Authority https://data.isa.org.jm/ Accessed: [YYYY-MM-DD].	Sheldon Carter	Database Manager	International Seabed Authority	scarter@isa.org.jm	Jeff Drazen		UK Seabed Resources Ltd.	jdrazen@hawaii.edu	Event	Attribution 3.0 IGO (CC BY 3.0 IGO)	UK Seabed Resources Ltd.	Subject to Term and Conditions of Use of the International Seabed Authority Website https://www.isa.org.jm/authority/term-and-conditions-use-international-seabed-authority-website	UK Seabed Resources Ltd. , (2015)., UKSRLPMN12015 Env Template Scavengers 032016. Available : DeepData, International Seabed Authority https://data.isa.org.jm/ Accessed: [YYYY-MM-DD].	UK Seabed Resources Ltd.	Taxon	OMS-A-S01_AB02_59_3061_2358	70747_1628935	Astrid Leitner, aleitner@hawaii.edu	1	1	individuals	NULL	present			ABYSSLINE 02 (AB02)_13_AB02_59_3061_2358	2015-02-24 07:05:00	07:05:00	2015	2	24	Abyssal Trough	Baited Camera		OMS-A-S01_UKSRLPMN1_OA	4178	4178	4178.000-4178.000 m	12.1178	-117.36	decimal degrees	WGS84		ABYSSLINE 02 (AB02)_13_AB02_59_3061_2358	Not Reported	Astrid Leitner	2015-02-24 07:05:00
UKSRLPMN12015 Env Template Scavengers 032016	Sampling data captured in Oceanic Exploration Research UK Seabed Resources Ltd (UKSRL) is pleased to submit this annual report on activities with respect to the Plan of Work associated with its 15-year International Seabed Authority (ISA) Exploration Licence that entered into effect on 8 February 2013. This report describes the activities of the calendar year 2014.	UK Seabed Resources Ltd. , (2015). UKSRLPMN12015 Env Template Scavengers 032016. Available : DeepData, International Seabed Authority https://data.isa.org.jm/ Accessed: [YYYY-MM-DD].	Sheldon Carter	Database Manager	International Seabed Authority	scarter@isa.org.jm	Jeff Drazen		UK Seabed Resources Ltd.	jdrazen@hawaii.edu	Event	Attribution 3.0 IGO (CC BY 3.0 IGO)	UK Seabed Resources Ltd.	Subject to Term and Conditions of Use of the International Seabed Authority Website https://www.isa.org.jm/authority/term-and-conditions-use-international-seabed-authority-website	UK Seabed Resources Ltd. , (2015)., UKSRLPMN12015 Env Template Scavengers 032016. Available : DeepData, International Seabed Authority https://data.isa.org.jm/ Accessed: [YYYY-MM-DD].	UK Seabed Resources Ltd.	Taxon	UK1-B-U07_AB02_90_2811_7345	70747_1633922	Astrid Leitner, aleitner@hawaii.edu	1	1	individuals	NULL	present			ABYSSLINE 02 (AB02)_13_AB02_90_2811_7345	2015-09-03 12:15:00	12:15:00	2015	9	3	Seamount Summit	Baited Camera		UK1-B-U07_UKSRLPMN1X	3555	3555	3555.000-3555.000 m	12.4353	-116.553	decimal degrees	WGS84		ABYSSLINE 02 (AB02)_13_AB02_90_2811_7345	Not Reported	Astrid Leitner	2015-09-03 12:15:00
IFREMERPMN12018 Nodinaut Nematoda Copepoda	Sampling data captured in Oceanic Exploration Research Les travaux d’exploration pour l’année 2018 se sont focalisés sur la finalisation de l’étude géostatistique et la mise à jour de l’évaluation des ressources en nodules polymétalliques du contrat avec la société RSC Mining & Mineral Exploration Ltd (RSC).	Institut français de recherche pour l'exploitation de la mer, (2018). IFREMERPMN12018 Nodinaut Nematoda Copepoda. Available : DeepData, International Seabed Authority https://data.isa.org.jm/ Accessed: [YYYY-MM-DD].	Sheldon Carter	Database Manager	International Seabed Authority	scarter@isa.org.jm	Sheldon Carter		Institut français de recherche pour l'exploitation de la mer	data@isa.org.jm	Event	Attribution 3.0 IGO (CC BY 3.0 IGO)	Institut français de recherche pour l'exploitation de la mer	Subject to Term and Conditions of Use of the International Seabed Authority Website https://www.isa.org.jm/authority/term-and-conditions-use-international-seabed-authority-website	Institut français de recherche pour l'exploitation de la mer, (2018)., IFREMERPMN12018 Nodinaut Nematoda Copepoda. Available : DeepData, International Seabed Authority https://data.isa.org.jm/ Accessed: [YYYY-MM-DD].	Institut français de recherche pour l'exploitation de la mer	Taxon	East Zone_MTB-1-1753	70785_1649760	Mahatma R. and Martinez Arbizu P.	1	1	individuals	Unidentified	present			NODINAUT_1_MTB-1-1753	2004-05-26 15:55:00	15:55:00	2004	5	26	Nodules - Facies C	Nautile Blad Corer		East Zone_IFREMERPMN1X_02	4978	4978	4978.000-4978.000 m	14.0395	-130.116	decimal degrees	WGS84		NODINAUT_1_MTB-1-1753	Uncertain	Mahatma R. and Martinez Arbizu P.	2004-05-26 15:55:00
BGRPMN12017 Biodiveristy	Sampling data captured in Oceanic Exploration Research Based on geochemical and physical data we identified differences in the polymetallic nodule facies within the eastern German license area. Nodules in Prospective Areas # 1 are generally larger and show significantly higher contents of Ni and Cu as compared to the nodules in Prospective Area #2 which are smaller and are characterised by higher…	Federal Institute for Geosciences and Natural Resources of Germany, (2017). BGRPMN12017 Biodiveristy. Available : DeepData, International Seabed Authority https://data.isa.org.jm/ Accessed: [YYYY-MM-DD].	Sheldon Carter	Database Manager	International Seabed Authority	scarter@isa.org.jm	Sheldon Carter		Federal Institute for Geosciences and Natural Resources of Germany	data@isa.org.jm	Event	Attribution 3.0 IGO (CC BY 3.0 IGO)	Federal Institute for Geosciences and Natural Resources of Germany	Subject to Term and Conditions of Use of the International Seabed Authority Website https://www.isa.org.jm/authority/term-and-conditions-use-international-seabed-authority-website	Federal Institute for Geosciences and Natural Resources of Germany, (2017)., BGRPMN12017 Biodiveristy. Available : DeepData, International Seabed Authority https://data.isa.org.jm/ Accessed: [YYYY-MM-DD].	Federal Institute for Geosciences and Natural Resources of Germany	Taxon	#51EBS_BD1150	70766_1641896		21	21	individuals	Unidentified	present			Bionod2012_1_BD1150	2012-04-11 07:59:00	07:59:00	2012	4	11		EBS		#51EBS_BGRPMN1X_East	4357.54	4357.54	4357.540-4357.540 m	11.8036	-117.534	decimal degrees	WGS84		Bionod2012_1_BD1150	Uncertain		2012-04-11 07:59:00
UKSRLPMN12015 Env Template Senckenberg 032016	Sampling data captured in Oceanic Exploration Research UK Seabed Resources Ltd (UKSRL) is pleased to submit this annual report on activities with respect to the Plan of Work associated with its 15-year International Seabed Authority (ISA) Exploration Licence that entered into effect on 8 February 2013. This report describes the activities of the calendar year 2014.	UK Seabed Resources Ltd. , (2015). UKSRLPMN12015 Env Template Senckenberg 032016. Available : DeepData, International Seabed Authority https://data.isa.org.jm/ Accessed: [YYYY-MM-DD].	Sheldon Carter	Database Manager	International Seabed Authority	scarter@isa.org.jm	Inga Mohrbeck		UK Seabed Resources Ltd.	inga.mohrbeck@uni-oldenburg.de	Event	Attribution 3.0 IGO (CC BY 3.0 IGO)	UK Seabed Resources Ltd.	Subject to Term and Conditions of Use of the International Seabed Authority Website https://www.isa.org.jm/authority/term-and-conditions-use-international-seabed-authority-website	UK Seabed Resources Ltd. , (2015)., UKSRLPMN12015 Env Template Senckenberg 032016. Available : DeepData, International Seabed Authority https://data.isa.org.jm/ Accessed: [YYYY-MM-DD].	UK Seabed Resources Ltd.	Taxon	UK1-A-B_AB1-AMP555	70750_1636878	NULL	1	1	individuals	Unidentified	present			ABYSSLINE 01 (AB01)_13_AB1-AMP555	2013-10-10 23:44:00	23:44:00	2013	10	10	deep sea sediment, flat	Baited Trap (TR)		UK1-A-B_UKSRLPMN1X	4082	4082	4082.000-4082.000 m	13.8499	-116.623	decimal degrees	WGS84		ABYSSLINE 01 (AB01)_13_AB1-AMP555	Not Reported	NULL	2013-10-10 23:44:00
OMSPMN12018 NUS Data	Sampling data captured in Oceanic Exploration Research Since being awarded its Contract for Exploration in 2015, OMS has made significant contribution and progress towards the advancement of marine scientific knowledge and the global understanding of the environment and its resources. These findings and results have been reflected and reported annually to the Secretariat in accordance with the re…	Ocean Mineral Singapore Pte. Ltd., (2018). OMSPMN12018 NUS Data. Available : DeepData, International Seabed Authority https://data.isa.org.jm/ Accessed: [YYYY-MM-DD].	Sheldon Carter	Database Manager	International Seabed Authority	scarter@isa.org.jm	Sheldon Carter		Ocean Mineral Singapore Pte. Ltd.	data@isa.org.jm	Event	Attribution 3.0 IGO (CC BY 3.0 IGO)	Ocean Mineral Singapore Pte. Ltd.	Subject to Term and Conditions of Use of the International Seabed Authority Website https://www.isa.org.jm/authority/term-and-conditions-use-international-seabed-authority-website	Ocean Mineral Singapore Pte. Ltd., (2018)., OMSPMN12018 NUS Data. Available : DeepData, International Seabed Authority https://data.isa.org.jm/ Accessed: [YYYY-MM-DD].	Ocean Mineral Singapore Pte. Ltd.	Taxon	S05_CRS2110	70830_1660455	Chuar Cheah Hoay, tmscch@nus.edu.sg	6	6	individuals	Unidentified	present			AB02_1_CRS2110	2015-02-28 12:09:00	12:09:00	2015	2	28	Sediment	Box corer		S05_OMSPMN1X_Singapore	4093	4093	4093.000-4093.000 m	12.2173	-117.325	decimal degrees	WGS84		AB02_1_CRS2110	Uncertain	Chuar Cheah Hoay	2015-02-28 12:09:00
BGRPMN12017 Biodiveristy	Sampling data captured in Oceanic Exploration Research Based on geochemical and physical data we identified differences in the polymetallic nodule facies within the eastern German license area. Nodules in Prospective Areas # 1 are generally larger and show significantly higher contents of Ni and Cu as compared to the nodules in Prospective Area #2 which are smaller and are characterised by higher…	Federal Institute for Geosciences and Natural Resources of Germany, (2017). BGRPMN12017 Biodiveristy. Available : DeepData, International Seabed Authority https://data.isa.org.jm/ Accessed: [YYYY-MM-DD].	Sheldon Carter	Database Manager	International Seabed Authority	scarter@isa.org.jm	Sheldon Carter		Federal Institute for Geosciences and Natural Resources of Germany	data@isa.org.jm	Event	Attribution 3.0 IGO (CC BY 3.0 IGO)	Federal Institute for Geosciences and Natural Resources of Germany	Subject to Term and Conditions of Use of the International Seabed Authority Website https://www.isa.org.jm/authority/term-and-conditions-use-international-seabed-authority-website	Federal Institute for Geosciences and Natural Resources of Germany, (2017)., BGRPMN12017 Biodiveristy. Available : DeepData, International Seabed Authority https://data.isa.org.jm/ Accessed: [YYYY-MM-DD].	Federal Institute for Geosciences and Natural Resources of Germany	Taxon	#91_EBS_BD3715	70766_1644461		8	8	individuals	Unidentified	present			Mangan 2016_KM16_BD3715	2016-05-09	00:00:00	2016	5	9		EBS		#91_EBS_BGRPMN1X_East	4344	4344	4344.000-4344.000 m	11.8288	-117.508	decimal degrees	WGS84		Mangan 2016_KM16_BD3715	Uncertain		2016-05-09
YUZHPMN12015 Biodata B6	Sampling data captured in Oceanic Exploration Research This report is submitted in accordance with Section 10 of the Standard Clauses of the Contract, contained in Appendix II to the Contract for Exploration for polymetallic nodules, as concluded between the International Seabed Authority and SSC FSUGE Yuzhmorgeologiya on March 29, 2001. The report contains information about the results of activi…	Yuzhmorgeologiya, (2015). YUZHPMN12015 Biodata B6. Available : DeepData, International Seabed Authority https://data.isa.org.jm/ Accessed: [YYYY-MM-DD].	Sheldon Carter	Database Manager	International Seabed Authority	scarter@isa.org.jm	Sheldon Carter		Yuzhmorgeologiya	data@isa.org.jm	Event	Attribution 3.0 IGO (CC BY 3.0 IGO)	Yuzhmorgeologiya	Subject to Term and Conditions of Use of the International Seabed Authority Website https://www.isa.org.jm/authority/term-and-conditions-use-international-seabed-authority-website	Yuzhmorgeologiya, (2015)., YUZHPMN12015 Biodata B6. Available : DeepData, International Seabed Authority https://data.isa.org.jm/ Accessed: [YYYY-MM-DD].	Yuzhmorgeologiya	Taxon	8996-1_BG136	70840_1663908		2	2	individuals	Unidentified	present			4-13_2_BG136	2014-07-27 01:49:00	01:49:00	2014	7	27	flat	Box corer		8996-1_YUZHPMN1X_02	5056	5056	5056.000-5056.000 m	12.9471	-132.544	decimal degrees	WGS84		4-13_2_BG136	Uncertain		2014-07-27 01:49:00
UKSRLPMN12017 NOC NERC	Sampling data captured in Oceanic Exploration Research UK Seabed Resources Ltd (UKSR) is pleased to submit this annual report on activities with respect to the Plan of Work associated with both of its 15-year International Seabed Authority (ISA) Exploration Licences. The first licence entered into effect on 8 February 2013 (UK1); the second on 29 March 2016 (UK2). UKSR has integrated together the…	UK Seabed Resources Ltd. , (2017). UKSRLPMN12017 NOC NERC. Available : DeepData, International Seabed Authority https://data.isa.org.jm/ Accessed: [YYYY-MM-DD].	Sheldon Carter	Database Manager	International Seabed Authority	scarter@isa.org.jm	Sheldon Carter		UK Seabed Resources Ltd.	data@isa.org.jm	Event	Attribution 3.0 IGO (CC BY 3.0 IGO)	UK Seabed Resources Ltd.	Subject to Term and Conditions of Use of the International Seabed Authority Website https://www.isa.org.jm/authority/term-and-conditions-use-international-seabed-authority-website	UK Seabed Resources Ltd. , (2017)., UKSRLPMN12017 NOC NERC. Available : DeepData, International Seabed Authority https://data.isa.org.jm/ Accessed: [YYYY-MM-DD].	UK Seabed Resources Ltd.	Taxon	UK1-AB02-U04_UK1-AB01-MC233	70844_1665394	A.Gooday; A. Goineau				Unidentified	present			ABYSSLINE 02 (AB02)_TN319_UK1-AB01-MC233	2015-02-22 00:25:00	00:25:00	2015	2	22	Benthos	Megacore (MC)		UK1-AB02-U04_UKSRLPMN1X	4235	4235	4235.000-4235.000 m	12.579	-116.724	decimal degrees	WGS84		ABYSSLINE 02 (AB02)_TN319_UK1-AB01-MC233	Uncertain	A.Gooday; A. Goineau	2015-02-22 00:25:00
OMSPMN12018 NUS Data	Sampling data captured in Oceanic Exploration Research Since being awarded its Contract for Exploration in 2015, OMS has made significant contribution and progress towards the advancement of marine scientific knowledge and the global understanding of the environment and its resources. These findings and results have been reflected and reported annually to the Secretariat in accordance with the re…	Ocean Mineral Singapore Pte. Ltd., (2018). OMSPMN12018 NUS Data. Available : DeepData, International Seabed Authority https://data.isa.org.jm/ Accessed: [YYYY-MM-DD].	Sheldon Carter	Database Manager	International Seabed Authority	scarter@isa.org.jm	Sheldon Carter		Ocean Mineral Singapore Pte. Ltd.	data@isa.org.jm	Event	Attribution 3.0 IGO (CC BY 3.0 IGO)	Ocean Mineral Singapore Pte. Ltd.	Subject to Term and Conditions of Use of the International Seabed Authority Website https://www.isa.org.jm/authority/term-and-conditions-use-international-seabed-authority-website	Ocean Mineral Singapore Pte. Ltd., (2018)., OMSPMN12018 NUS Data. Available : DeepData, International Seabed Authority https://data.isa.org.jm/ Accessed: [YYYY-MM-DD].	Ocean Mineral Singapore Pte. Ltd.	Taxon	S06_CRS3473	70830_1661818		1	1	individuals	Unidentified	present			AB02_1_CRS3473	2015-03-02 07:11:00	07:11:00	2015	3	2	Sediment	Multicorer		S06_OMSPMN1X_Singapore	4041	4041	4041.000-4041.000 m	12.1449	-117.325	decimal degrees	WGS84		AB02_1_CRS3473	Uncertain		2015-03-02 07:11:00
UKSRLPMN12015 Env Template Scavengers 032016	Sampling data captured in Oceanic Exploration Research UK Seabed Resources Ltd (UKSRL) is pleased to submit this annual report on activities with respect to the Plan of Work associated with its 15-year International Seabed Authority (ISA) Exploration Licence that entered into effect on 8 February 2013. This report describes the activities of the calendar year 2014.	UK Seabed Resources Ltd. , (2015). UKSRLPMN12015 Env Template Scavengers 032016. Available : DeepData, International Seabed Authority https://data.isa.org.jm/ Accessed: [YYYY-MM-DD].	Sheldon Carter	Database Manager	International Seabed Authority	scarter@isa.org.jm	Jeff Drazen		UK Seabed Resources Ltd.	jdrazen@hawaii.edu	Event	Attribution 3.0 IGO (CC BY 3.0 IGO)	UK Seabed Resources Ltd.	Subject to Term and Conditions of Use of the International Seabed Authority Website https://www.isa.org.jm/authority/term-and-conditions-use-international-seabed-authority-website	UK Seabed Resources Ltd. , (2015)., UKSRLPMN12015 Env Template Scavengers 032016. Available : DeepData, International Seabed Authority https://data.isa.org.jm/ Accessed: [YYYY-MM-DD].	UK Seabed Resources Ltd.	Taxon	OMS-A-S10_AB02_115_58_8440	70747_1635017	Astrid Leitner, aleitner@hawaii.edu	1	1	individuals	NULL	present			ABYSSLINE 02 (AB02)_13_AB02_115_58_8440	2015-03-13 04:19:00	04:19:00	2015	3	13	Abyssal Trough	Baited Camera		OMS-A-S10_UKSRLPMN1_OA	4090	4090	4090.000-4090.000 m	12.0546	-117.218	decimal degrees	WGS84		ABYSSLINE 02 (AB02)_13_AB02_115_58_8440	Not Reported	Astrid Leitner	2015-03-13 04:19:00
UKSRLPMN12015 Env Template Scavengers 032016	Sampling data captured in Oceanic Exploration Research UK Seabed Resources Ltd (UKSRL) is pleased to submit this annual report on activities with respect to the Plan of Work associated with its 15-year International Seabed Authority (ISA) Exploration Licence that entered into effect on 8 February 2013. This report describes the activities of the calendar year 2014.	UK Seabed Resources Ltd. , (2015). UKSRLPMN12015 Env Template Scavengers 032016. Available : DeepData, International Seabed Authority https://data.isa.org.jm/ Accessed: [YYYY-MM-DD].	Sheldon Carter	Database Manager	International Seabed Authority	scarter@isa.org.jm	Jeff Drazen		UK Seabed Resources Ltd.	jdrazen@hawaii.edu	Event	Attribution 3.0 IGO (CC BY 3.0 IGO)	UK Seabed Resources Ltd.	Subject to Term and Conditions of Use of the International Seabed Authority Website https://www.isa.org.jm/authority/term-and-conditions-use-international-seabed-authority-website	UK Seabed Resources Ltd. , (2015)., UKSRLPMN12015 Env Template Scavengers 032016. Available : DeepData, International Seabed Authority https://data.isa.org.jm/ Accessed: [YYYY-MM-DD].	UK Seabed Resources Ltd.	Taxon	UK1-B-U12_AB02_73_2536_6056	70747_1632633	Astrid Leitner, aleitner@hawaii.edu	1	1	individuals	NULL	present			ABYSSLINE 02 (AB02)_13_AB02_73_2536_6056	2015-07-03 10:06:00	10:06:00	2015	7	3	mid Channel	Baited Camera		UK1-B-U12_UKSRLPMN1X	4178	4178	4178.000-4178.000 m	12.4526	-116.649	decimal degrees	WGS84		ABYSSLINE 02 (AB02)_13_AB02_73_2536_6056	Not Reported	Astrid Leitner	2015-07-03 10:06:00
IFREMERPMN12018 Nodinaut Nematoda Copepoda	Sampling data captured in Oceanic Exploration Research Les travaux d’exploration pour l’année 2018 se sont focalisés sur la finalisation de l’étude géostatistique et la mise à jour de l’évaluation des ressources en nodules polymétalliques du contrat avec la société RSC Mining & Mineral Exploration Ltd (RSC).	Institut français de recherche pour l'exploitation de la mer, (2018). IFREMERPMN12018 Nodinaut Nematoda Copepoda. Available : DeepData, International Seabed Authority https://data.isa.org.jm/ Accessed: [YYYY-MM-DD].	Sheldon Carter	Database Manager	International Seabed Authority	scarter@isa.org.jm	Sheldon Carter		Institut français de recherche pour l'exploitation de la mer	data@isa.org.jm	Event	Attribution 3.0 IGO (CC BY 3.0 IGO)	Institut français de recherche pour l'exploitation de la mer	Subject to Term and Conditions of Use of the International Seabed Authority Website https://www.isa.org.jm/authority/term-and-conditions-use-international-seabed-authority-website	Institut français de recherche pour l'exploitation de la mer, (2018)., IFREMERPMN12018 Nodinaut Nematoda Copepoda. Available : DeepData, International Seabed Authority https://data.isa.org.jm/ Accessed: [YYYY-MM-DD].	Institut français de recherche pour l'exploitation de la mer	Taxon	East Zone_MTB-1-728	70785_1648735	Miljutin D. and Miljutina M.	1	1	individuals	Unidentified	present			NODINAUT_1_MTB-1-728	2004-05-31 09:35:00	09:35:00	2004	5	31	No Nodules - Facies 0	Multicorer		East Zone_IFREMERPMN1X_02	5035	5035	5035.000-5035.000 m	14.0425	-130.089	decimal degrees	WGS84		NODINAUT_1_MTB-1-728	Uncertain	Miljutin D. and Miljutina M.	2004-05-31 09:35:00
UKSRLPMN12015 Env Template Scavengers 032016	Sampling data captured in Oceanic Exploration Research UK Seabed Resources Ltd (UKSRL) is pleased to submit this annual report on activities with respect to the Plan of Work associated with its 15-year International Seabed Authority (ISA) Exploration Licence that entered into effect on 8 February 2013. This report describes the activities of the calendar year 2014.	UK Seabed Resources Ltd. , (2015). UKSRLPMN12015 Env Template Scavengers 032016. Available : DeepData, International Seabed Authority https://data.isa.org.jm/ Accessed: [YYYY-MM-DD].	Sheldon Carter	Database Manager	International Seabed Authority	scarter@isa.org.jm	Jeff Drazen		UK Seabed Resources Ltd.	jdrazen@hawaii.edu	Event	Attribution 3.0 IGO (CC BY 3.0 IGO)	UK Seabed Resources Ltd.	Subject to Term and Conditions of Use of the International Seabed Authority Website https://www.isa.org.jm/authority/term-and-conditions-use-international-seabed-authority-website	UK Seabed Resources Ltd. , (2015)., UKSRLPMN12015 Env Template Scavengers 032016. Available : DeepData, International Seabed Authority https://data.isa.org.jm/ Accessed: [YYYY-MM-DD].	UK Seabed Resources Ltd.	Taxon	OMS-A-S05_AB02_94_2666_3815	70747_1630392	Astrid Leitner, aleitner@hawaii.edu	1	1	individuals	NULL	present			ABYSSLINE 02 (AB02)_13_AB02_94_2666_3815	2015-02-28 08:25:00	08:25:00	2015	2	28	Abyssal Ridge	Baited Camera		OMS-A-S05_UKSRLPMN1_OA	4063	4063	4063.000-4063.000 m	12.1922	-117.325	decimal degrees	WGS84		ABYSSLINE 02 (AB02)_13_AB02_94_2666_3815	Not Reported	Astrid Leitner	2015-02-28 08:25:00
YUZPMN12016 Biodata	Sampling data captured in Oceanic Exploration Research This report is submitted in accordance with Section 10 of the Standard Clauses of the Contract, contained in Appendix II to the Contract for exploration for polymetallic nodules, as concluded between the International Seabed Authority and Contractor Yuzhmorgeologiya on March 29, 2001. The report contains information about the results of activ…	Yuzhmorgeologiya, (2016). YUZPMN12016 Biodata. Available : DeepData, International Seabed Authority https://data.isa.org.jm/ Accessed: [YYYY-MM-DD].	Sheldon Carter	Database Manager	International Seabed Authority	scarter@isa.org.jm	Sheldon Carter		Yuzhmorgeologiya	data@isa.org.jm	Event	Attribution 3.0 IGO (CC BY 3.0 IGO)	Yuzhmorgeologiya	Subject to Term and Conditions of Use of the International Seabed Authority Website https://www.isa.org.jm/authority/term-and-conditions-use-international-seabed-authority-website	Yuzhmorgeologiya, (2016)., YUZPMN12016 Biodata. Available : DeepData, International Seabed Authority https://data.isa.org.jm/ Accessed: [YYYY-MM-DD].	Yuzhmorgeologiya	Taxon	9173_BC483	70842_1665039		21	91	individual density per metre square	Unidentified	present			4-14_2_BC483	2016-01-16 20:01:00	20:01:00	2016	1	16	flat	Box corer		9173_YUZHPMN1X_02	5024	5024	5024.000-5024.000 m	13.9192	-131.742	decimal degrees	WGS84		4-14_2_BC483	Uncertain		2016-01-16 20:01:00
OMSPMN12018 NUS Data	Sampling data captured in Oceanic Exploration Research Since being awarded its Contract for Exploration in 2015, OMS has made significant contribution and progress towards the advancement of marine scientific knowledge and the global understanding of the environment and its resources. These findings and results have been reflected and reported annually to the Secretariat in accordance with the re…	Ocean Mineral Singapore Pte. Ltd., (2018). OMSPMN12018 NUS Data. Available : DeepData, International Seabed Authority https://data.isa.org.jm/ Accessed: [YYYY-MM-DD].	Sheldon Carter	Database Manager	International Seabed Authority	scarter@isa.org.jm	Sheldon Carter		Ocean Mineral Singapore Pte. Ltd.	data@isa.org.jm	Event	Attribution 3.0 IGO (CC BY 3.0 IGO)	Ocean Mineral Singapore Pte. Ltd.	Subject to Term and Conditions of Use of the International Seabed Authority Website https://www.isa.org.jm/authority/term-and-conditions-use-international-seabed-authority-website	Ocean Mineral Singapore Pte. Ltd., (2018)., OMSPMN12018 NUS Data. Available : DeepData, International Seabed Authority https://data.isa.org.jm/ Accessed: [YYYY-MM-DD].	Ocean Mineral Singapore Pte. Ltd.	Taxon	S04_CRS3270	70830_1661615		4	4	individuals	Unidentified	present			AB02_1_CRS3270	2015-02-27 14:41:00	14:41:00	2015	2	27	Sediment	Multicorer		S04_OMSPMN1X_Singapore	4148	4148	4148.000-4148.000 m	12.0094	-117.178	decimal degrees	WGS84		AB02_1_CRS3270	Uncertain		2015-02-27 14:41:00
IFREMERPMN12018 Nodinaut Nematoda Copepoda	Sampling data captured in Oceanic Exploration Research Les travaux d’exploration pour l’année 2018 se sont focalisés sur la finalisation de l’étude géostatistique et la mise à jour de l’évaluation des ressources en nodules polymétalliques du contrat avec la société RSC Mining & Mineral Exploration Ltd (RSC).	Institut français de recherche pour l'exploitation de la mer, (2018). IFREMERPMN12018 Nodinaut Nematoda Copepoda. Available : DeepData, International Seabed Authority https://data.isa.org.jm/ Accessed: [YYYY-MM-DD].	Sheldon Carter	Database Manager	International Seabed Authority	scarter@isa.org.jm	Sheldon Carter		Institut français de recherche pour l'exploitation de la mer	data@isa.org.jm	Event	Attribution 3.0 IGO (CC BY 3.0 IGO)	Institut français de recherche pour l'exploitation de la mer	Subject to Term and Conditions of Use of the International Seabed Authority Website https://www.isa.org.jm/authority/term-and-conditions-use-international-seabed-authority-website	Institut français de recherche pour l'exploitation de la mer, (2018)., IFREMERPMN12018 Nodinaut Nematoda Copepoda. Available : DeepData, International Seabed Authority https://data.isa.org.jm/ Accessed: [YYYY-MM-DD].	Institut français de recherche pour l'exploitation de la mer	Taxon	East Zone_MTB-1-1126	70785_1649133	Miljutin D. and Miljutina M.	1	1	individuals	Unidentified	present			NODINAUT_1_MTB-1-1126	2004-06-03 06:31:00	06:31:00	2004	6	3	Nodules - Facies B	Multicorer		East Zone_IFREMERPMN1X_02	4947	4947	4947.000-4947.000 m	14.0448	-130.131	decimal degrees	WGS84		NODINAUT_1_MTB-1-1126	Uncertain	Miljutin D. and Miljutina M.	2004-06-03 06:31:00
BGRPMN12015 BIODIVERSITY	Sampling data captured in Oceanic Exploration Research Based mainly on nodule abundances in 221 box core samples and the hydro-acoustic data obtained during seven cruises to the German license area, resource modelling using artificial neural network statistics was carried out for the entire license area of 75,000 km2 size, and in particular for four prospective potential mining areas in the easte…	Federal Institute for Geosciences and Natural Resources of Germany, (2015). BGRPMN12015 BIODIVERSITY. Available : DeepData, International Seabed Authority https://data.isa.org.jm/ Accessed: [YYYY-MM-DD].	Sheldon Carter	Database Manager	International Seabed Authority	scarter@isa.org.jm	Sheldon Carter		Federal Institute for Geosciences and Natural Resources of Germany	data@isa.org.jm	Event	Attribution 3.0 IGO (CC BY 3.0 IGO)	Federal Institute for Geosciences and Natural Resources of Germany	Subject to Term and Conditions of Use of the International Seabed Authority Website https://www.isa.org.jm/authority/term-and-conditions-use-international-seabed-authority-website	Federal Institute for Geosciences and Natural Resources of Germany, (2015)., BGRPMN12015 BIODIVERSITY. Available : DeepData, International Seabed Authority https://data.isa.org.jm/ Accessed: [YYYY-MM-DD].	Federal Institute for Geosciences and Natural Resources of Germany	Taxon	#80EBS_MUC1290	70764_1639129		1	1	individuals	Unidentified	present			Bionod2012_So205_MUC1290	2012-04-21 17:40:00	17:40:00	2012	4	21		EBS		#80EBS_BGRPMN1_OA	4985.67	4985.67	4985.670-4985.670 m	14.094	-130.067	decimal degrees	WGS84		Bionod2012_So205_MUC1290	Uncertain		2012-04-21 17:40:00
UKSRLPMN12017 NHM UNI	Sampling data captured in Oceanic Exploration Research UK Seabed Resources Ltd (UKSR) is pleased to submit this annual report on activities with respect to the Plan of Work associated with both of its 15-year International Seabed Authority (ISA) Exploration Licences. The first licence entered into effect on 8 February 2013 (UK1); the second on 29 March 2016 (UK2). UKSR has integrated together the…	UK Seabed Resources Ltd. , (2017). UKSRLPMN12017 NHM UNI. Available : DeepData, International Seabed Authority https://data.isa.org.jm/ Accessed: [YYYY-MM-DD].	Sheldon Carter	Database Manager	International Seabed Authority	scarter@isa.org.jm	Sheldon Carter		UK Seabed Resources Ltd.	data@isa.org.jm	Event	Attribution 3.0 IGO (CC BY 3.0 IGO)	UK Seabed Resources Ltd.	Subject to Term and Conditions of Use of the International Seabed Authority Website https://www.isa.org.jm/authority/term-and-conditions-use-international-seabed-authority-website	UK Seabed Resources Ltd. , (2017)., UKSRLPMN12017 NHM UNI. Available : DeepData, International Seabed Authority https://data.isa.org.jm/ Accessed: [YYYY-MM-DD].	UK Seabed Resources Ltd.	Taxon	OMS-AB02-S05_NHM_1321	70812_1656713	Adrian Glover, Helena Wiklund, Thomas Dahlgren, a.glover@nhm.ac.uk, thda@mac.com, h.wiklund@nhm.ac.uk	1	1	individuals	Unidentified	present			ABYSSLINE 02 (AB02)_TN319_NHM_1321	2015-03-01 02:02:00	02:02:00	2015	3	1	Abyssal plain	Epibenthic Sled (EB)		OMS-AB02-S05_UKSRLPMN1_OA	4137	4137	4137.000-4137.000 m	12.2508	-117.32	decimal degrees	WGS84		ABYSSLINE 02 (AB02)_TN319_NHM_1321	Uncertain	Adrian Glover, Helena Wiklund, Thomas Dahlgren	2015-03-01 02:02:00
IFREMERPMN12018 Nodinaut Nematoda Copepoda	Sampling data captured in Oceanic Exploration Research Les travaux d’exploration pour l’année 2018 se sont focalisés sur la finalisation de l’étude géostatistique et la mise à jour de l’évaluation des ressources en nodules polymétalliques du contrat avec la société RSC Mining & Mineral Exploration Ltd (RSC).	Institut français de recherche pour l'exploitation de la mer, (2018). IFREMERPMN12018 Nodinaut Nematoda Copepoda. Available : DeepData, International Seabed Authority https://data.isa.org.jm/ Accessed: [YYYY-MM-DD].	Sheldon Carter	Database Manager	International Seabed Authority	scarter@isa.org.jm	Sheldon Carter		Institut français de recherche pour l'exploitation de la mer	data@isa.org.jm	Event	Attribution 3.0 IGO (CC BY 3.0 IGO)	Institut français de recherche pour l'exploitation de la mer	Subject to Term and Conditions of Use of the International Seabed Authority Website https://www.isa.org.jm/authority/term-and-conditions-use-international-seabed-authority-website	Institut français de recherche pour l'exploitation de la mer, (2018)., IFREMERPMN12018 Nodinaut Nematoda Copepoda. Available : DeepData, International Seabed Authority https://data.isa.org.jm/ Accessed: [YYYY-MM-DD].	Institut français de recherche pour l'exploitation de la mer	Taxon	East Zone_MTB-1-582	70785_1648589	Miljutin D. and Miljutina M.	1	1	individuals	Unidentified	present			NODINAUT_1_MTB-1-582	2004-05-30 20:39:00	20:39:00	2004	5	30	No Nodules - Facies 0	Multicorer		East Zone_IFREMERPMN1X_02	5042	5042	5042.000-5042.000 m	14.0481	-130.083	decimal degrees	WGS84		NODINAUT_1_MTB-1-582	Uncertain	Miljutin D. and Miljutina M.	2004-05-30 20:39:00
COMRAPMS12016 Env Template phytoplanton	Sampling data captured in Oceanic Exploration Research China Ocean Mineral Resources Research and Development Association (hereinafter referred to as COMRA) conducted its activities during 2016 according to the First Five-Year Plan specified in Appendix II to the Polymetallic Sulphides Exploration Contract (hereinafter referred to as the Exploration Contract) between the International Seabed Auth…	China Ocean Mineral Resources Research and Development Association, (2016). COMRAPMS12016 Env Template phytoplanton. Available : DeepData, International Seabed Authority https://data.isa.org.jm/ Accessed: [YYYY-MM-DD].	Sheldon Carter	Database Manager	International Seabed Authority	scarter@isa.org.jm	Sheldon Carter		China Ocean Mineral Resources Research and Development Association	data@isa.org.jm	Event	Attribution 3.0 IGO (CC BY 3.0 IGO)	China Ocean Mineral Resources Research and Development Association	Subject to Term and Conditions of Use of the International Seabed Authority Website https://www.isa.org.jm/authority/term-and-conditions-use-international-seabed-authority-website	China Ocean Mineral Resources Research and Development Association, (2016)., COMRAPMS12016 Env Template phytoplanton. Available : DeepData, International Seabed Authority https://data.isa.org.jm/ Accessed: [YYYY-MM-DD].	China Ocean Mineral Resources Research and Development Association	Taxon	35III-S004-phyto02_S16	56376_494526	Xinfeng Dai, daixf8@126.com				Unidentified	present			DY35_2_S16	2015-02-01 08:25:00	08:25:00	2015	2	1		Net		35III-S004-phyto02_COMRAPMS1_OA	20000	20000	20000.000-20000.000 m	-37.956	50.4613	decimal degrees	WGS84		DY35_2_S16	Uncertain	Xinfeng Dai	2015-02-01 08:25:00
OMSPMN12017 Macro Senckenberg	Sampling data captured in Oceanic Exploration Research Ocean Mineral Singapore (OMS) partook in its first sampling cruise, the ABYSSLINE-02 Cruise (hereafter referred to as AB02) in 2015. The cruise took place aboard the research vessel Thomas G. Thompson (R/V Thompson) between February 12, 2015 and March 25, 2015, as an expedition jointly funded and supported by UK Seabed Resources Development L…	Ocean Mineral Singapore Pte. Ltd., (2017). OMSPMN12017 Macro Senckenberg. Available : DeepData, International Seabed Authority https://data.isa.org.jm/ Accessed: [YYYY-MM-DD].	Sheldon Carter	Database Manager	International Seabed Authority	scarter@isa.org.jm	Sheldon Carter		Ocean Mineral Singapore Pte. Ltd.	data@isa.org.jm	Event	Attribution 3.0 IGO (CC BY 3.0 IGO)	Ocean Mineral Singapore Pte. Ltd.	Subject to Term and Conditions of Use of the International Seabed Authority Website https://www.isa.org.jm/authority/term-and-conditions-use-international-seabed-authority-website	Ocean Mineral Singapore Pte. Ltd., (2017)., OMSPMN12017 Macro Senckenberg. Available : DeepData, International Seabed Authority https://data.isa.org.jm/ Accessed: [YYYY-MM-DD].	Ocean Mineral Singapore Pte. Ltd.	Taxon	S05_OMS1-AB2-ISO405	71114_1689670	Inga Mohrbeck, inga.mohrbeck@uni-oldenburg.de	1	1	individuals	Unidentified	present			ABYSSLINE 02_TN319_OMS1-AB2-ISO405	2015-03-01 02:01:00	02:01:00	2015	3	1		Brenke Epibenthic Sled		S05_OMSPMN1X_Singapore	4137	4156	4137.000-4156.000 m	12.2508	-117.32	decimal degrees	WGS84		ABYSSLINE 02_TN319_OMS1-AB2-ISO405	Uncertain	Inga Mohrbeck	2015-03-01 02:01:00
BGRPMN12015 BIODIVERSITY	Sampling data captured in Oceanic Exploration Research Based mainly on nodule abundances in 221 box core samples and the hydro-acoustic data obtained during seven cruises to the German license area, resource modelling using artificial neural network statistics was carried out for the entire license area of 75,000 km2 size, and in particular for four prospective potential mining areas in the easte…	Federal Institute for Geosciences and Natural Resources of Germany, (2015). BGRPMN12015 BIODIVERSITY. Available : DeepData, International Seabed Authority https://data.isa.org.jm/ Accessed: [YYYY-MM-DD].	Sheldon Carter	Database Manager	International Seabed Authority	scarter@isa.org.jm	Sheldon Carter		Federal Institute for Geosciences and Natural Resources of Germany	data@isa.org.jm	Event	Attribution 3.0 IGO (CC BY 3.0 IGO)	Federal Institute for Geosciences and Natural Resources of Germany	Subject to Term and Conditions of Use of the International Seabed Authority Website https://www.isa.org.jm/authority/term-and-conditions-use-international-seabed-authority-website	Federal Institute for Geosciences and Natural Resources of Germany, (2015)., BGRPMN12015 BIODIVERSITY. Available : DeepData, International Seabed Authority https://data.isa.org.jm/ Accessed: [YYYY-MM-DD].	Federal Institute for Geosciences and Natural Resources of Germany	Taxon	#11_KG_MUC2093	70764_1639932		17	17	individuals	Unidentified	present			Mangan 2013_KM13-07_MUC2093	2013-04-13 05:15:00	05:15:00	2013	4	13		KG		#11_KG_BGRPMN1X_East	4128	4128	4128.000-4128.000 m	11.8519	-117.174	decimal degrees	WGS84		Mangan 2013_KM13-07_MUC2093	Uncertain		2013-04-13 05:15:00
IOMPMN12015 Env Template annex 1	Sampling data captured in Oceanic Exploration Research The underlying report has been prepared in accordance with Chapter 10 of Standard contractual conditions specified in the Appendix II to the Contract for exploration entered between the International Seabed Authority (ISA) and the Joint Interoceanmetal organisation (IOM) on 29 March 2001. The report has been prepared according to the guidelin…	Interoceanmetal Joint Organization, (2015). IOMPMN12015 Env Template annex 1. Available : DeepData, International Seabed Authority https://data.isa.org.jm/ Accessed: [YYYY-MM-DD].	Sheldon Carter	Database Manager	International Seabed Authority	scarter@isa.org.jm	IOM		Interoceanmetal Joint Organization	iom@iom.gov.pl	Event	Attribution 3.0 IGO (CC BY 3.0 IGO)	Interoceanmetal Joint Organization	Subject to Term and Conditions of Use of the International Seabed Authority Website https://www.isa.org.jm/authority/term-and-conditions-use-international-seabed-authority-website	Interoceanmetal Joint Organization, (2015)., IOMPMN12015 Env Template annex 1. Available : DeepData, International Seabed Authority https://data.isa.org.jm/ Accessed: [YYYY-MM-DD].	Interoceanmetal Joint Organization	Taxon	3523_B163	71860_1927494		3	3	individuals	Unidentified	present			IOM'2014_1_B163	2014-05-03 02:03:00	02:03:00	2014	5	3	Abyssal plain	Box corer		3523_IOMPMN1X_02	4333	4333	4333.000-4333.000 m	10.9919	-120.08	decimal degrees	WGS84		IOM'2014_1_B163	Not Reported		2014-05-03 02:03:00
OMSPMN12018 NUS Data	Sampling data captured in Oceanic Exploration Research Since being awarded its Contract for Exploration in 2015, OMS has made significant contribution and progress towards the advancement of marine scientific knowledge and the global understanding of the environment and its resources. These findings and results have been reflected and reported annually to the Secretariat in accordance with the re…	Ocean Mineral Singapore Pte. Ltd., (2018). OMSPMN12018 NUS Data. Available : DeepData, International Seabed Authority https://data.isa.org.jm/ Accessed: [YYYY-MM-DD].	Sheldon Carter	Database Manager	International Seabed Authority	scarter@isa.org.jm	Sheldon Carter		Ocean Mineral Singapore Pte. Ltd.	data@isa.org.jm	Event	Attribution 3.0 IGO (CC BY 3.0 IGO)	Ocean Mineral Singapore Pte. Ltd.	Subject to Term and Conditions of Use of the International Seabed Authority Website https://www.isa.org.jm/authority/term-and-conditions-use-international-seabed-authority-website	Ocean Mineral Singapore Pte. Ltd., (2018)., OMSPMN12018 NUS Data. Available : DeepData, International Seabed Authority https://data.isa.org.jm/ Accessed: [YYYY-MM-DD].	Ocean Mineral Singapore Pte. Ltd.	Taxon	S11_CRS3877	70830_1662222	Samantha Tong, tmstjws@nus.edu.sg	3	3	individuals	Unidentified	present			AB02_1_CRS3877	2015-03-16 20:20:00	20:20:00	2015	3	16	Sediment	Multicorer		S11_OMSPMN1X_Singapore	4152	4152	4152.000-4152.000 m	12.0092	-117.38	decimal degrees	WGS84		AB02_1_CRS3877	Uncertain	Samantha Tong	2015-03-16 20:20:00
UKSRLPMN12015 Env Template Scavengers 032016	Sampling data captured in Oceanic Exploration Research UK Seabed Resources Ltd (UKSRL) is pleased to submit this annual report on activities with respect to the Plan of Work associated with its 15-year International Seabed Authority (ISA) Exploration Licence that entered into effect on 8 February 2013. This report describes the activities of the calendar year 2014.	UK Seabed Resources Ltd. , (2015). UKSRLPMN12015 Env Template Scavengers 032016. Available : DeepData, International Seabed Authority https://data.isa.org.jm/ Accessed: [YYYY-MM-DD].	Sheldon Carter	Database Manager	International Seabed Authority	scarter@isa.org.jm	Jeff Drazen		UK Seabed Resources Ltd.	jdrazen@hawaii.edu	Event	Attribution 3.0 IGO (CC BY 3.0 IGO)	UK Seabed Resources Ltd.	Subject to Term and Conditions of Use of the International Seabed Authority Website https://www.isa.org.jm/authority/term-and-conditions-use-international-seabed-authority-website	UK Seabed Resources Ltd. , (2015)., UKSRLPMN12015 Env Template Scavengers 032016. Available : DeepData, International Seabed Authority https://data.isa.org.jm/ Accessed: [YYYY-MM-DD].	UK Seabed Resources Ltd.	Taxon	UK1-B-U12_AB02_51_483_5898	70747_1632475	Astrid Leitner, aleitner@hawaii.edu	1	1	individuals	NULL	present			ABYSSLINE 02 (AB02)_13_AB02_51_483_5898	2015-07-03 10:06:00	10:06:00	2015	7	3	mid Channel	Baited Camera		UK1-B-U12_UKSRLPMN1X	4178	4178	4178.000-4178.000 m	12.4526	-116.649	decimal degrees	WGS84		ABYSSLINE 02 (AB02)_13_AB02_51_483_5898	Not Reported	Astrid Leitner	2015-07-03 10:06:00
IFREMERPMN12018 SO239	Sampling data captured in Oceanic Exploration Research Ifremer continued to implement its training programme in 2018 by hosting a Jamaican intern at its Deep-Sea Environment Laboratory (Laboratoire Environnement Profond) in Brest. The internship focused on the morphological identification and barcoding of samples from the Clarion Clipperton Zone. The Institute pursued its international involvemen…	Institut français de recherche pour l'exploitation de la mer, (2018). IFREMERPMN12018 SO239. Available : DeepData, International Seabed Authority https://data.isa.org.jm/ Accessed: [YYYY-MM-DD].	Sheldon Carter	Database Manager	International Seabed Authority	scarter@isa.org.jm	Sheldon Carter		Institut français de recherche pour l'exploitation de la mer	data@isa.org.jm	Event	Attribution 3.0 IGO (CC BY 3.0 IGO)	Institut français de recherche pour l'exploitation de la mer	Subject to Term and Conditions of Use of the International Seabed Authority Website https://www.isa.org.jm/authority/term-and-conditions-use-international-seabed-authority-website	Institut français de recherche pour l'exploitation de la mer, (2018)., IFREMERPMN12018 SO239. Available : DeepData, International Seabed Authority https://data.isa.org.jm/ Accessed: [YYYY-MM-DD].	Institut français de recherche pour l'exploitation de la mer	Taxon	SO239-157_SO239-275	70783_1646228	Vanreusel, Ann; Hilário, Ana; Ribeiro, Pedro A; Menot, Lenaick; Martínez Arbizu, Pedro , ann.vanreusel@UGent.be	14	14	individuals	Unidentified	present			SO239_1_SO239-275	2015-04-14 17:27:00	17:27:00	2015	4	14	Nodule substrate	ROV video		SO239-157_IFREMERPMN1_OA	4982	4982	4982.000-4982.000 m	14.0345	-130.12	decimal degrees	WGS84		SO239_1_SO239-275	Uncertain	Vanreusel, Ann; Hilário, Ana; Ribeiro, Pedro A; Menot, Lenaick; Martínez Arbizu, Pedro	2015-04-14 17:27:00
IFREMERPMN12018 SO239	Sampling data captured in Oceanic Exploration Research Les travaux d’exploration pour l’année 2018 se sont focalisés sur la finalisation de l’étude géostatistique et la mise à jour de l’évaluation des ressources en nodules polymétalliques du contrat avec la société RSC Mining & Mineral Exploration Ltd (RSC).	Institut français de recherche pour l'exploitation de la mer, (2018). IFREMERPMN12018 SO239. Available : DeepData, International Seabed Authority https://data.isa.org.jm/ Accessed: [YYYY-MM-DD].	Sheldon Carter	Database Manager	International Seabed Authority	scarter@isa.org.jm	Sheldon Carter		Institut français de recherche pour l'exploitation de la mer	data@isa.org.jm	Event	Attribution 3.0 IGO (CC BY 3.0 IGO)	Institut français de recherche pour l'exploitation de la mer	Subject to Term and Conditions of Use of the International Seabed Authority Website https://www.isa.org.jm/authority/term-and-conditions-use-international-seabed-authority-website	Institut français de recherche pour l'exploitation de la mer, (2018)., IFREMERPMN12018 SO239. Available : DeepData, International Seabed Authority https://data.isa.org.jm/ Accessed: [YYYY-MM-DD].	Institut français de recherche pour l'exploitation de la mer	Taxon	SO239-176_SO239-1230	70783_1647183	Hauquier, Freija, freija.hauquier@UGent.be	0	0	individuals	Unidentified	present			SO239_1_SO239-1230	2015-04-18 01:40:00	01:40:00	2015	4	18		Multitube corer (12 cores)		SO239-176_IFREMERPMN1X_02	5012	5012	5012.000-5012.000 m	14.0423	-130.085	decimal degrees	WGS84		SO239_1_SO239-1230	Uncertain	Hauquier, Freija	2015-04-18 01:40:00
BGRPMN12017 Biodiveristy	Sampling data captured in Oceanic Exploration Research Based on geochemical and physical data we identified differences in the polymetallic nodule facies within the eastern German license area. Nodules in Prospective Areas # 1 are generally larger and show significantly higher contents of Ni and Cu as compared to the nodules in Prospective Area #2 which are smaller and are characterised by higher…	Federal Institute for Geosciences and Natural Resources of Germany, (2017). BGRPMN12017 Biodiveristy. Available : DeepData, International Seabed Authority https://data.isa.org.jm/ Accessed: [YYYY-MM-DD].	Sheldon Carter	Database Manager	International Seabed Authority	scarter@isa.org.jm	Sheldon Carter		Federal Institute for Geosciences and Natural Resources of Germany	data@isa.org.jm	Event	Attribution 3.0 IGO (CC BY 3.0 IGO)	Federal Institute for Geosciences and Natural Resources of Germany	Subject to Term and Conditions of Use of the International Seabed Authority Website https://www.isa.org.jm/authority/term-and-conditions-use-international-seabed-authority-website	Federal Institute for Geosciences and Natural Resources of Germany, (2017)., BGRPMN12017 Biodiveristy. Available : DeepData, International Seabed Authority https://data.isa.org.jm/ Accessed: [YYYY-MM-DD].	Federal Institute for Geosciences and Natural Resources of Germany	Taxon	#20_EBS_BD3562	70766_1644308		4	4	individuals	Unidentified	present			EcoResponse_So239_BD3562	2015-03-21	00:00:00	2015	3	21		EBS		#20_EBS_BGRPMN1X_East				11.8358	-117.975	decimal degrees	WGS84		EcoResponse_So239_BD3562	Uncertain		2015-03-21
BGRPMN12016 Biodiversity Envdata	Sampling data captured in Oceanic Exploration Research One objective of the exploration campaign in 2016 was to increase the box corer sampling density in a nodule field of high economic potential (prospective area #1 [PA1] in the eastern German license area) called sub-cluster CL11 (231 km2) in order to (1) determine its reservoir content in more detail, and (2) investigate whether and to what e…	Federal Institute for Geosciences and Natural Resources of Germany, (2016). BGRPMN12016 Biodiversity Envdata. Available : DeepData, International Seabed Authority https://data.isa.org.jm/ Accessed: [YYYY-MM-DD].	Sheldon Carter	Database Manager	International Seabed Authority	scarter@isa.org.jm	Sheldon Carter		Federal Institute for Geosciences and Natural Resources of Germany	data@isa.org.jm	Event	Attribution 3.0 IGO (CC BY 3.0 IGO)	Federal Institute for Geosciences and Natural Resources of Germany	Subject to Term and Conditions of Use of the International Seabed Authority Website https://www.isa.org.jm/authority/term-and-conditions-use-international-seabed-authority-website	Federal Institute for Geosciences and Natural Resources of Germany, (2016)., BGRPMN12016 Biodiversity Envdata. Available : DeepData, International Seabed Authority https://data.isa.org.jm/ Accessed: [YYYY-MM-DD].	Federal Institute for Geosciences and Natural Resources of Germany	Taxon	#66_EBS_MU2844	70726_1624734	Annika Janssen, ajanssen@senckenberg.de	1	1	individuals	Unidentified	present			Mangan2014_KM14-08_MU2844	2014-05-18	00:00:00	2014	5	18		EBS		#66_EBS_BGRPMN1X_East	4254	4254	4254.000-4254.000 m	11.6522	-117.356	decimal degrees	WGS84		Mangan2014_KM14-08_MU2844	Uncertain	Annika Janssen	2014-05-18
UKSRLPMN12017 NHM UNI	Sampling data captured in Oceanic Exploration Research UK Seabed Resources Ltd (UKSR) is pleased to submit this annual report on activities with respect to the Plan of Work associated with both of its 15-year International Seabed Authority (ISA) Exploration Licences. The first licence entered into effect on 8 February 2013 (UK1); the second on 29 March 2016 (UK2). UKSR has integrated together the…	UK Seabed Resources Ltd. , (2017). UKSRLPMN12017 NHM UNI. Available : DeepData, International Seabed Authority https://data.isa.org.jm/ Accessed: [YYYY-MM-DD].	Sheldon Carter	Database Manager	International Seabed Authority	scarter@isa.org.jm	Sheldon Carter		UK Seabed Resources Ltd.	data@isa.org.jm	Event	Attribution 3.0 IGO (CC BY 3.0 IGO)	UK Seabed Resources Ltd.	Subject to Term and Conditions of Use of the International Seabed Authority Website https://www.isa.org.jm/authority/term-and-conditions-use-international-seabed-authority-website	UK Seabed Resources Ltd. , (2017)., UKSRLPMN12017 NHM UNI. Available : DeepData, International Seabed Authority https://data.isa.org.jm/ Accessed: [YYYY-MM-DD].	UK Seabed Resources Ltd.	Taxon	OMS-AB02-S10_NHM_1929A	70812_1657061	Adrian Glover, Helena Wiklund, Thomas Dahlgren, a.glover@nhm.ac.uk, thda@mac.com, h.wiklund@nhm.ac.uk	1	1	individuals	Unidentified	present			ABYSSLINE 02 (AB02)_TN319_NHM_1929A	2015-03-13 15:31:00	15:31:00	2015	3	13	Abyssal plain	Epibenthic Sled (EB)		OMS-AB02-S10_UKSRLPMN1_OA	4161	4161	4161.000-4161.000 m	12.0382	-117.236	decimal degrees	WGS84		ABYSSLINE 02 (AB02)_TN319_NHM_1929A	Uncertain	Adrian Glover, Helena Wiklund, Thomas Dahlgren	2015-03-13 15:31:00
OMSPMN12018 NUS Data	Sampling data captured in Oceanic Exploration Research Since being awarded its Contract for Exploration in 2015, OMS has made significant contribution and progress towards the advancement of marine scientific knowledge and the global understanding of the environment and its resources. These findings and results have been reflected and reported annually to the Secretariat in accordance with the re…	Ocean Mineral Singapore Pte. Ltd., (2018). OMSPMN12018 NUS Data. Available : DeepData, International Seabed Authority https://data.isa.org.jm/ Accessed: [YYYY-MM-DD].	Sheldon Carter	Database Manager	International Seabed Authority	scarter@isa.org.jm	Sheldon Carter		Ocean Mineral Singapore Pte. Ltd.	data@isa.org.jm	Event	Attribution 3.0 IGO (CC BY 3.0 IGO)	Ocean Mineral Singapore Pte. Ltd.	Subject to Term and Conditions of Use of the International Seabed Authority Website https://www.isa.org.jm/authority/term-and-conditions-use-international-seabed-authority-website	Ocean Mineral Singapore Pte. Ltd., (2018)., OMSPMN12018 NUS Data. Available : DeepData, International Seabed Authority https://data.isa.org.jm/ Accessed: [YYYY-MM-DD].	Ocean Mineral Singapore Pte. Ltd.	Taxon	S06_CRS3506	70830_1661851		2	2	individuals	Unidentified	present			AB02_1_CRS3506	2015-03-02 07:11:00	07:11:00	2015	3	2	Sediment	Multicorer		S06_OMSPMN1X_Singapore	4041	4041	4041.000-4041.000 m	12.1449	-117.325	decimal degrees	WGS84		AB02_1_CRS3506	Uncertain		2015-03-02 07:11:00
OMSPMN12018 NUS Data	Sampling data captured in Oceanic Exploration Research Since being awarded its Contract for Exploration in 2015, OMS has made significant contribution and progress towards the advancement of marine scientific knowledge and the global understanding of the environment and its resources. These findings and results have been reflected and reported annually to the Secretariat in accordance with the re…	Ocean Mineral Singapore Pte. Ltd., (2018). OMSPMN12018 NUS Data. Available : DeepData, International Seabed Authority https://data.isa.org.jm/ Accessed: [YYYY-MM-DD].	Sheldon Carter	Database Manager	International Seabed Authority	scarter@isa.org.jm	Sheldon Carter		Ocean Mineral Singapore Pte. Ltd.	data@isa.org.jm	Event	Attribution 3.0 IGO (CC BY 3.0 IGO)	Ocean Mineral Singapore Pte. Ltd.	Subject to Term and Conditions of Use of the International Seabed Authority Website https://www.isa.org.jm/authority/term-and-conditions-use-international-seabed-authority-website	Ocean Mineral Singapore Pte. Ltd., (2018)., OMSPMN12018 NUS Data. Available : DeepData, International Seabed Authority https://data.isa.org.jm/ Accessed: [YYYY-MM-DD].	Ocean Mineral Singapore Pte. Ltd.	Taxon	S03_CRS1776	70830_1660121	Chuar Cheah Hoay, tmscch@nus.edu.sg	4	4	individuals	Unidentified	present			AB02_1_CRS1776	2015-02-25 05:58:00	05:58:00	2015	2	25	Sediment	Box corer		S03_OMSPMN1X_Singapore	4115	4115	4115.000-4115.000 m	12.1811	-117.261	decimal degrees	WGS84		AB02_1_CRS1776	Uncertain	Chuar Cheah Hoay	2015-02-25 05:58:00
UKSRLPMN12015 Env Template Scavengers 032016	Sampling data captured in Oceanic Exploration Research UK Seabed Resources Ltd (UKSRL) is pleased to submit this annual report on activities with respect to the Plan of Work associated with its 15-year International Seabed Authority (ISA) Exploration Licence that entered into effect on 8 February 2013. This report describes the activities of the calendar year 2014.	UK Seabed Resources Ltd. , (2015). UKSRLPMN12015 Env Template Scavengers 032016. Available : DeepData, International Seabed Authority https://data.isa.org.jm/ Accessed: [YYYY-MM-DD].	Sheldon Carter	Database Manager	International Seabed Authority	scarter@isa.org.jm	Jeff Drazen		UK Seabed Resources Ltd.	jdrazen@hawaii.edu	Event	Attribution 3.0 IGO (CC BY 3.0 IGO)	UK Seabed Resources Ltd.	Subject to Term and Conditions of Use of the International Seabed Authority Website https://www.isa.org.jm/authority/term-and-conditions-use-international-seabed-authority-website	UK Seabed Resources Ltd. , (2015)., UKSRLPMN12015 Env Template Scavengers 032016. Available : DeepData, International Seabed Authority https://data.isa.org.jm/ Accessed: [YYYY-MM-DD].	UK Seabed Resources Ltd.	Taxon	UK1-B-U02_AB02_58_130_227	70747_1626804	Astrid Leitner, aleitner@hawaii.edu	1	1	individuals	NULL	present			ABYSSLINE 02 (AB02)_13_AB02_58_130_227	2015-02-18 10:01:00	10:01:00	2015	2	18	Abyssal Rise	Baited Camera		UK1-B-U02_UKSRLPMN1X	4137	4137	4137.000-4137.000 m	12.3836	-116.491	decimal degrees	WGS84		ABYSSLINE 02 (AB02)_13_AB02_58_130_227	Not Reported	Astrid Leitner	2015-02-18 10:01:00
BGRPMN12016 Biodiversity Envdata	Sampling data captured in Oceanic Exploration Research One objective of the exploration campaign in 2016 was to increase the box corer sampling density in a nodule field of high economic potential (prospective area #1 [PA1] in the eastern German license area) called sub-cluster CL11 (231 km2) in order to (1) determine its reservoir content in more detail, and (2) investigate whether and to what e…	Federal Institute for Geosciences and Natural Resources of Germany, (2016). BGRPMN12016 Biodiversity Envdata. Available : DeepData, International Seabed Authority https://data.isa.org.jm/ Accessed: [YYYY-MM-DD].	Sheldon Carter	Database Manager	International Seabed Authority	scarter@isa.org.jm	Sheldon Carter		Federal Institute for Geosciences and Natural Resources of Germany	data@isa.org.jm	Event	Attribution 3.0 IGO (CC BY 3.0 IGO)	Federal Institute for Geosciences and Natural Resources of Germany	Subject to Term and Conditions of Use of the International Seabed Authority Website https://www.isa.org.jm/authority/term-and-conditions-use-international-seabed-authority-website	Federal Institute for Geosciences and Natural Resources of Germany, (2016)., BGRPMN12016 Biodiversity Envdata. Available : DeepData, International Seabed Authority https://data.isa.org.jm/ Accessed: [YYYY-MM-DD].	Federal Institute for Geosciences and Natural Resources of Germany	Taxon	#90_EBS_MU1812	70726_1623702	Annika Janssen, ajanssen@senckenberg.de	1	1	individuals	Unidentified	present			Mangan 2013_KM13-07_MU1812	2013-05-03	00:00:00	2013	5	3		EBS		#90_EBS_BGRPMN1_OA	4340	4340	4340.000-4340.000 m	12.0161	-117.577	decimal degrees	WGS84		Mangan 2013_KM13-07_MU1812	Uncertain	Annika Janssen	2013-05-03
KOREAPMN12012 Env Template 2012 abundance	Sampling data captured in Oceanic Exploration Research Pursuant to Section 10, Appendix II of the Contract for Exploration between the International Seabed Authority and the Government of the Republic of Korea (ISBA/7/C/4), the Ministry of Land, Transport and Maritime Affairs (MLTM) that is the relevant authority of the Government of the Republic of Korea hereby submits to the International Seabe…	Government of the Republic of Korea, (2012). KOREAPMN12012 Env Template 2012 abundance. Available : DeepData, International Seabed Authority https://data.isa.org.jm/ Accessed: [YYYY-MM-DD].	Sheldon Carter	Database Manager	International Seabed Authority	scarter@isa.org.jm	Sheldon Carter		Government of the Republic of Korea	data@isa.org.jm	Event	Attribution 3.0 IGO (CC BY 3.0 IGO)	Government of the Republic of Korea	Subject to Term and Conditions of Use of the International Seabed Authority Website https://www.isa.org.jm/authority/term-and-conditions-use-international-seabed-authority-website	Government of the Republic of Korea, (2012)., KOREAPMN12012 Env Template 2012 abundance. Available : DeepData, International Seabed Authority https://data.isa.org.jm/ Accessed: [YYYY-MM-DD].	Government of the Republic of Korea	Taxon	MC120101_E17	71500_1816946		2	2	individuals	Unidentified	present			KODOS 12-01_1_E17	2012-12-09	00:00:00	2012	12	9		Multicorer		MC120101_KOREAPMN1X_05	4965	4965	4965.000-4965.000 m	10.5105	-131.948	decimal degrees	WGS84		KODOS 12-01_1_E17	Uncertain		2012-12-09
IOMPMN12015 Annex 1 env	Sampling data captured in Oceanic Exploration Research The underlying report has been prepared in accordance with Chapter 10 of Standard contractual conditions specified in the Appendix II to the Contract for exploration entered between the International Seabed Authority (ISA) and the Joint Interoceanmetal organisation (IOM) on 29 March 2001. The report has been prepared according to the guidelin…	Interoceanmetal Joint Organization, (2015). IOMPMN12015 Annex 1 env. Available : DeepData, International Seabed Authority https://data.isa.org.jm/ Accessed: [YYYY-MM-DD].	Sheldon Carter	Database Manager	International Seabed Authority	scarter@isa.org.jm	Sheldon Carter		Interoceanmetal Joint Organization	data@isa.org.jm	Event	Attribution 3.0 IGO (CC BY 3.0 IGO)	Interoceanmetal Joint Organization	Subject to Term and Conditions of Use of the International Seabed Authority Website https://www.isa.org.jm/authority/term-and-conditions-use-international-seabed-authority-website	Interoceanmetal Joint Organization, (2015)., IOMPMN12015 Annex 1 env. Available : DeepData, International Seabed Authority https://data.isa.org.jm/ Accessed: [YYYY-MM-DD].	Interoceanmetal Joint Organization	Taxon	3500_BC16	70787_1650492		1	4	individual density per metre square	Unidentified	present			IOM'2014_1_BC16	2014-05-16 23:10:00	23:10:00	2014	5	16	Abyssal plain	Box corer		3500_IOMPMN1X_02	4287	4287	4287.000-4287.000 m	10.8574	-119.491	decimal degrees	WGS84		IOM'2014_1_BC16	Uncertain		2014-05-16 23:10:00
IFREMERPMN12018 Nodinaut Nematoda Copepoda	Sampling data captured in Oceanic Exploration Research Ifremer continued to implement its training programme in 2018 by hosting a Jamaican intern at its Deep-Sea Environment Laboratory (Laboratoire Environnement Profond) in Brest. The internship focused on the morphological identification and barcoding of samples from the Clarion Clipperton Zone. The Institute pursued its international involvemen…	Institut français de recherche pour l'exploitation de la mer, (2018). IFREMERPMN12018 Nodinaut Nematoda Copepoda. Available : DeepData, International Seabed Authority https://data.isa.org.jm/ Accessed: [YYYY-MM-DD].	Sheldon Carter	Database Manager	International Seabed Authority	scarter@isa.org.jm	Sheldon Carter		Institut français de recherche pour l'exploitation de la mer	data@isa.org.jm	Event	Attribution 3.0 IGO (CC BY 3.0 IGO)	Institut français de recherche pour l'exploitation de la mer	Subject to Term and Conditions of Use of the International Seabed Authority Website https://www.isa.org.jm/authority/term-and-conditions-use-international-seabed-authority-website	Institut français de recherche pour l'exploitation de la mer, (2018)., IFREMERPMN12018 Nodinaut Nematoda Copepoda. Available : DeepData, International Seabed Authority https://data.isa.org.jm/ Accessed: [YYYY-MM-DD].	Institut français de recherche pour l'exploitation de la mer	Taxon	East Zone_MTB-1-1897	70785_1649904	Miljutin D. and Miljutina M.	2	2	individuals	Unidentified	present			NODINAUT_1_MTB-1-1897	2004-05-31 15:35:00	15:35:00	2004	5	31	OMCO Dregde track	Nautile Blad Corer		East Zone_IFREMERPMN1X_02	4979	4979	4979.000-4979.000 m	14.0326	-130.121	decimal degrees	WGS84		NODINAUT_1_MTB-1-1897	Uncertain	Miljutin D. and Miljutina M.	2004-05-31 15:35:00
OMSPMN12018 NUS Data	Sampling data captured in Oceanic Exploration Research Since being awarded its Contract for Exploration in 2015, OMS has made significant contribution and progress towards the advancement of marine scientific knowledge and the global understanding of the environment and its resources. These findings and results have been reflected and reported annually to the Secretariat in accordance with the re…	Ocean Mineral Singapore Pte. Ltd., (2018). OMSPMN12018 NUS Data. Available : DeepData, International Seabed Authority https://data.isa.org.jm/ Accessed: [YYYY-MM-DD].	Sheldon Carter	Database Manager	International Seabed Authority	scarter@isa.org.jm	Sheldon Carter		Ocean Mineral Singapore Pte. Ltd.	data@isa.org.jm	Event	Attribution 3.0 IGO (CC BY 3.0 IGO)	Ocean Mineral Singapore Pte. Ltd.	Subject to Term and Conditions of Use of the International Seabed Authority Website https://www.isa.org.jm/authority/term-and-conditions-use-international-seabed-authority-website	Ocean Mineral Singapore Pte. Ltd., (2018)., OMSPMN12018 NUS Data. Available : DeepData, International Seabed Authority https://data.isa.org.jm/ Accessed: [YYYY-MM-DD].	Ocean Mineral Singapore Pte. Ltd.	Taxon	S10_CRS3733	70830_1662078	Tan Koh Siang, tmstanks@nus.edu.sg	1	1	individuals	Unidentified	present			AB02_1_CRS3733	2015-03-13 00:26:00	00:26:00	2015	3	13	Sediment	Multicorer		S10_OMSPMN1X_Singapore	4096	4096	4096.000-4096.000 m	12.0545	-117.252	decimal degrees	WGS84		AB02_1_CRS3733	Uncertain	Tan Koh Siang	2015-03-13 00:26:00
DORDPMN12016 Mn2016 ENV	Sampling data captured in Oceanic Exploration Research In accordance with Section 10, Appendix II of the Contract for Exploration, Deep Ocean Resources Development Co., LTD (DORD) hereby submits to the International Seabed Authority (ISA) the Annual Report of 2016 (the 1st year of the 4th 5-year plan) on exploration of polymetallic nodule. This report contains the results of the analysis work don…	Deep Ocean Resources Development Co. Ltd., (2016). DORDPMN12016 Mn2016 ENV. Available : DeepData, International Seabed Authority https://data.isa.org.jm/ Accessed: [YYYY-MM-DD].	Sheldon Carter	Database Manager	International Seabed Authority	scarter@isa.org.jm	Sheldon Carter		Deep Ocean Resources Development Co. Ltd.	data@isa.org.jm	Event	Attribution 3.0 IGO (CC BY 3.0 IGO)	Deep Ocean Resources Development Co. Ltd.	Subject to Term and Conditions of Use of the International Seabed Authority Website https://www.isa.org.jm/authority/term-and-conditions-use-international-seabed-authority-website	Deep Ocean Resources Development Co. Ltd., (2016)., DORDPMN12016 Mn2016 ENV. Available : DeepData, International Seabed Authority https://data.isa.org.jm/ Accessed: [YYYY-MM-DD].	Deep Ocean Resources Development Co. Ltd.	Taxon	15MNMC20 St.C_DOR63	71559_1850029			4000	individual density per metre square	Unidentified	present			FY2015_1_DOR63	2015-07-08	00:00:00	2015	7	8		Multicorer		15MNMC20 St.C_DORDPMN1X_DOR1	5229	5229	5229.000-5229.000 m	10.4995	-148.733	decimal degrees	WGS84		FY2015_1_DOR63	Uncertain		2015-07-08
IFREMERPMN12018 Nodinaut Nematoda Copepoda	Sampling data captured in Oceanic Exploration Research Les travaux d’exploration pour l’année 2018 se sont focalisés sur la finalisation de l’étude géostatistique et la mise à jour de l’évaluation des ressources en nodules polymétalliques du contrat avec la société RSC Mining & Mineral Exploration Ltd (RSC).	Institut français de recherche pour l'exploitation de la mer, (2018). IFREMERPMN12018 Nodinaut Nematoda Copepoda. Available : DeepData, International Seabed Authority https://data.isa.org.jm/ Accessed: [YYYY-MM-DD].	Sheldon Carter	Database Manager	International Seabed Authority	scarter@isa.org.jm	Sheldon Carter		Institut français de recherche pour l'exploitation de la mer	data@isa.org.jm	Event	Attribution 3.0 IGO (CC BY 3.0 IGO)	Institut français de recherche pour l'exploitation de la mer	Subject to Term and Conditions of Use of the International Seabed Authority Website https://www.isa.org.jm/authority/term-and-conditions-use-international-seabed-authority-website	Institut français de recherche pour l'exploitation de la mer, (2018)., IFREMERPMN12018 Nodinaut Nematoda Copepoda. Available : DeepData, International Seabed Authority https://data.isa.org.jm/ Accessed: [YYYY-MM-DD].	Institut français de recherche pour l'exploitation de la mer	Taxon	East Zone_MTB-1-2409	70785_1650416	Miljutin D. and Miljutina M.	6	6	individuals	Unidentified	present			NODINAUT_1_MTB-1-2409	2004-05-31 15:35:00	15:35:00	2004	5	31	OMCO Dregde track	Nautile Blad Corer		East Zone_IFREMERPMN1X_02	4979	4979	4979.000-4979.000 m	14.0326	-130.121	decimal degrees	WGS84		NODINAUT_1_MTB-1-2409	Uncertain	Miljutin D. and Miljutina M.	2004-05-31 15:35:00
UKSRLPMN12015 Env Template Scavengers 032016	Sampling data captured in Oceanic Exploration Research UK Seabed Resources Ltd (UKSRL) is pleased to submit this annual report on activities with respect to the Plan of Work associated with its 15-year International Seabed Authority (ISA) Exploration Licence that entered into effect on 8 February 2013. This report describes the activities of the calendar year 2014.	UK Seabed Resources Ltd. , (2015). UKSRLPMN12015 Env Template Scavengers 032016. Available : DeepData, International Seabed Authority https://data.isa.org.jm/ Accessed: [YYYY-MM-DD].	Sheldon Carter	Database Manager	International Seabed Authority	scarter@isa.org.jm	Jeff Drazen		UK Seabed Resources Ltd.	jdrazen@hawaii.edu	Event	Attribution 3.0 IGO (CC BY 3.0 IGO)	UK Seabed Resources Ltd.	Subject to Term and Conditions of Use of the International Seabed Authority Website https://www.isa.org.jm/authority/term-and-conditions-use-international-seabed-authority-website	UK Seabed Resources Ltd. , (2015)., UKSRLPMN12015 Env Template Scavengers 032016. Available : DeepData, International Seabed Authority https://data.isa.org.jm/ Accessed: [YYYY-MM-DD].	UK Seabed Resources Ltd.	Taxon	UK1-B-U12_AB02_50_1216_5891	70747_1632468	Astrid Leitner, aleitner@hawaii.edu	1	1	individuals	NULL	present			ABYSSLINE 02 (AB02)_13_AB02_50_1216_5891	2015-07-03 10:06:00	10:06:00	2015	7	3	mid Channel	Baited Camera		UK1-B-U12_UKSRLPMN1X	4178	4178	4178.000-4178.000 m	12.4526	-116.649	decimal degrees	WGS84		ABYSSLINE 02 (AB02)_13_AB02_50_1216_5891	Not Reported	Astrid Leitner	2015-07-03 10:06:00
UKSRLPMN12015 Env Template Senckenberg 032016	Sampling data captured in Oceanic Exploration Research UK Seabed Resources Ltd (UKSRL) is pleased to submit this annual report on activities with respect to the Plan of Work associated with its 15-year International Seabed Authority (ISA) Exploration Licence that entered into effect on 8 February 2013. This report describes the activities of the calendar year 2014.	UK Seabed Resources Ltd. , (2015). UKSRLPMN12015 Env Template Senckenberg 032016. Available : DeepData, International Seabed Authority https://data.isa.org.jm/ Accessed: [YYYY-MM-DD].	Sheldon Carter	Database Manager	International Seabed Authority	scarter@isa.org.jm	Inga Mohrbeck		UK Seabed Resources Ltd.	inga.mohrbeck@uni-oldenburg.de	Event	Attribution 3.0 IGO (CC BY 3.0 IGO)	UK Seabed Resources Ltd.	Subject to Term and Conditions of Use of the International Seabed Authority Website https://www.isa.org.jm/authority/term-and-conditions-use-international-seabed-authority-website	UK Seabed Resources Ltd. , (2015)., UKSRLPMN12015 Env Template Senckenberg 032016. Available : DeepData, International Seabed Authority https://data.isa.org.jm/ Accessed: [YYYY-MM-DD].	UK Seabed Resources Ltd.	Taxon	UK1-A-EB01_AB1-COP28	70750_1637201	Elenena L. Markhaseva, Jasmin Renz, markhaseva@yahoo.com, jrenz@senckenberg.de	1	1	individuals	Unidentified	present			ABYSSLINE 01 (AB01)_13_AB1-COP28	2013-10-09 16:30:00	16:30:00	2013	10	9	deep sea sediment, flat	Benthic sled		UK1-A-EB01_UKSRLPMN1X	4100	4100	4100.000-4100.000 m	13.8314	-116.575	decimal degrees	WGS84		ABYSSLINE 01 (AB01)_13_AB1-COP28	Not Reported	Elenena L. Markhaseva, Jasmin Renz	2013-10-09 16:30:00
OMSPMN12018 NUS Data	Sampling data captured in Oceanic Exploration Research Since being awarded its Contract for Exploration in 2015, OMS has made significant contribution and progress towards the advancement of marine scientific knowledge and the global understanding of the environment and its resources. These findings and results have been reflected and reported annually to the Secretariat in accordance with the re…	Ocean Mineral Singapore Pte. Ltd., (2018). OMSPMN12018 NUS Data. Available : DeepData, International Seabed Authority https://data.isa.org.jm/ Accessed: [YYYY-MM-DD].	Sheldon Carter	Database Manager	International Seabed Authority	scarter@isa.org.jm	Sheldon Carter		Ocean Mineral Singapore Pte. Ltd.	data@isa.org.jm	Event	Attribution 3.0 IGO (CC BY 3.0 IGO)	Ocean Mineral Singapore Pte. Ltd.	Subject to Term and Conditions of Use of the International Seabed Authority Website https://www.isa.org.jm/authority/term-and-conditions-use-international-seabed-authority-website	Ocean Mineral Singapore Pte. Ltd., (2018)., OMSPMN12018 NUS Data. Available : DeepData, International Seabed Authority https://data.isa.org.jm/ Accessed: [YYYY-MM-DD].	Ocean Mineral Singapore Pte. Ltd.	Taxon	S10_CRS3690	70830_1662035	Tan Koh Siang, tmstanks@nus.edu.sg	2	2	individuals	Unidentified	present			AB02_1_CRS3690	2015-03-13 00:26:00	00:26:00	2015	3	13	Sediment	Multicorer		S10_OMSPMN1X_Singapore	4096	4096	4096.000-4096.000 m	12.0545	-117.252	decimal degrees	WGS84		AB02_1_CRS3690	Uncertain	Tan Koh Siang	2015-03-13 00:26:00
YUZPMN12016 Biodata	Sampling data captured in Oceanic Exploration Research This report is submitted in accordance with Section 10 of the Standard Clauses of the Contract, contained in Appendix II to the Contract for exploration for polymetallic nodules, as concluded between the International Seabed Authority and Contractor Yuzhmorgeologiya on March 29, 2001. The report contains information about the results of activ…	Yuzhmorgeologiya, (2016). YUZPMN12016 Biodata. Available : DeepData, International Seabed Authority https://data.isa.org.jm/ Accessed: [YYYY-MM-DD].	Sheldon Carter	Database Manager	International Seabed Authority	scarter@isa.org.jm	Sheldon Carter		Yuzhmorgeologiya	data@isa.org.jm	Event	Attribution 3.0 IGO (CC BY 3.0 IGO)	Yuzhmorgeologiya	Subject to Term and Conditions of Use of the International Seabed Authority Website https://www.isa.org.jm/authority/term-and-conditions-use-international-seabed-authority-website	Yuzhmorgeologiya, (2016)., YUZPMN12016 Biodata. Available : DeepData, International Seabed Authority https://data.isa.org.jm/ Accessed: [YYYY-MM-DD].	Yuzhmorgeologiya	Taxon	9136-1_BC249	70842_1664805		25	109	individual density per metre square	Unidentified	present			4-14_2_BC249	2016-01-20 18:08:00	18:08:00	2016	1	20	flat	Box corer		9136-1_YUZHPMN1X_02	5182	5182	5182.000-5182.000 m	14.2785	-131.748	decimal degrees	WGS84		4-14_2_BC249	Uncertain		2016-01-20 18:08:00
OMSPMN12018 NUS Data	Sampling data captured in Oceanic Exploration Research Since being awarded its Contract for Exploration in 2015, OMS has made significant contribution and progress towards the advancement of marine scientific knowledge and the global understanding of the environment and its resources. These findings and results have been reflected and reported annually to the Secretariat in accordance with the re…	Ocean Mineral Singapore Pte. Ltd., (2018). OMSPMN12018 NUS Data. Available : DeepData, International Seabed Authority https://data.isa.org.jm/ Accessed: [YYYY-MM-DD].	Sheldon Carter	Database Manager	International Seabed Authority	scarter@isa.org.jm	Sheldon Carter		Ocean Mineral Singapore Pte. Ltd.	data@isa.org.jm	Event	Attribution 3.0 IGO (CC BY 3.0 IGO)	Ocean Mineral Singapore Pte. Ltd.	Subject to Term and Conditions of Use of the International Seabed Authority Website https://www.isa.org.jm/authority/term-and-conditions-use-international-seabed-authority-website	Ocean Mineral Singapore Pte. Ltd., (2018)., OMSPMN12018 NUS Data. Available : DeepData, International Seabed Authority https://data.isa.org.jm/ Accessed: [YYYY-MM-DD].	Ocean Mineral Singapore Pte. Ltd.	Taxon	S08_CRS3804	70830_1662149		10	10	individuals	Unidentified	present			AB02_1_CRS3804	2015-03-14 22:04:00	22:04:00	2015	3	14	Sediment	Multicorer		S08_OMSPMN1X_Singapore	4179	4179	4179.000-4179.000 m	12.1901	-117.371	decimal degrees	WGS84		AB02_1_CRS3804	Uncertain		2015-03-14 22:04:00
UKSRLPMN12015 Env Template Scavengers 032016	Sampling data captured in Oceanic Exploration Research UK Seabed Resources Ltd (UKSRL) is pleased to submit this annual report on activities with respect to the Plan of Work associated with its 15-year International Seabed Authority (ISA) Exploration Licence that entered into effect on 8 February 2013. This report describes the activities of the calendar year 2014.	UK Seabed Resources Ltd. , (2015). UKSRLPMN12015 Env Template Scavengers 032016. Available : DeepData, International Seabed Authority https://data.isa.org.jm/ Accessed: [YYYY-MM-DD].	Sheldon Carter	Database Manager	International Seabed Authority	scarter@isa.org.jm	Jeff Drazen		UK Seabed Resources Ltd.	jdrazen@hawaii.edu	Event	Attribution 3.0 IGO (CC BY 3.0 IGO)	UK Seabed Resources Ltd.	Subject to Term and Conditions of Use of the International Seabed Authority Website https://www.isa.org.jm/authority/term-and-conditions-use-international-seabed-authority-website	UK Seabed Resources Ltd. , (2015)., UKSRLPMN12015 Env Template Scavengers 032016. Available : DeepData, International Seabed Authority https://data.isa.org.jm/ Accessed: [YYYY-MM-DD].	UK Seabed Resources Ltd.	Taxon	OMS-A-S05_AB02_83_187_3354	70747_1629931	Astrid Leitner, aleitner@hawaii.edu	1	1	individuals	NULL	present			ABYSSLINE 02 (AB02)_13_AB02_83_187_3354	2015-02-28 08:25:00	08:25:00	2015	2	28	Abyssal Ridge	Baited Camera		OMS-A-S05_UKSRLPMN1_OA	4063	4063	4063.000-4063.000 m	12.1922	-117.325	decimal degrees	WGS84		ABYSSLINE 02 (AB02)_13_AB02_83_187_3354	Not Reported	Astrid Leitner	2015-02-28 08:25:00
IFREMERPMN12018 Nodinaut Nematoda Copepoda	Sampling data captured in Oceanic Exploration Research Ifremer continued to implement its training programme in 2018 by hosting a Jamaican intern at its Deep-Sea Environment Laboratory (Laboratoire Environnement Profond) in Brest. The internship focused on the morphological identification and barcoding of samples from the Clarion Clipperton Zone. The Institute pursued its international involvemen…	Institut français de recherche pour l'exploitation de la mer, (2018). IFREMERPMN12018 Nodinaut Nematoda Copepoda. Available : DeepData, International Seabed Authority https://data.isa.org.jm/ Accessed: [YYYY-MM-DD].	Sheldon Carter	Database Manager	International Seabed Authority	scarter@isa.org.jm	Sheldon Carter		Institut français de recherche pour l'exploitation de la mer	data@isa.org.jm	Event	Attribution 3.0 IGO (CC BY 3.0 IGO)	Institut français de recherche pour l'exploitation de la mer	Subject to Term and Conditions of Use of the International Seabed Authority Website https://www.isa.org.jm/authority/term-and-conditions-use-international-seabed-authority-website	Institut français de recherche pour l'exploitation de la mer, (2018)., IFREMERPMN12018 Nodinaut Nematoda Copepoda. Available : DeepData, International Seabed Authority https://data.isa.org.jm/ Accessed: [YYYY-MM-DD].	Institut français de recherche pour l'exploitation de la mer	Taxon	East Zone_MTB-1-1553	70785_1649560	Miljutin D. and Miljutina M.	2	2	individuals	Unidentified	present			NODINAUT_1_MTB-1-1553	2004-06-07 07:46:00	07:46:00	2004	6	7	Nodules - Facies B	Multicorer		East Zone_IFREMERPMN1X_02	4950	4950	4950.000-4950.000 m	14.0419	-130.133	decimal degrees	WGS84		NODINAUT_1_MTB-1-1553	Uncertain	Miljutin D. and Miljutina M.	2004-06-07 07:46:00
GSRPMN12016 MarBiol UGent	Sampling data captured in Oceanic Exploration Research During GSRNOD14A in 2014, over 80 000 km² was surveyed with multi‐beam echo sounding (MBES). Besides that, 10 boxcore samples were collected from which sampling tubes for further geotechnical testing were achieved. After analysis of these data, 3 Areas of Interest (AoIs B) were selected for detailed investigation during GSRNOD15A in 2015.	Global Sea Mineral Resources NV, (2016). GSRPMN12016 MarBiol UGent. Available : DeepData, International Seabed Authority https://data.isa.org.jm/ Accessed: [YYYY-MM-DD].	Sheldon Carter	Database Manager	International Seabed Authority	scarter@isa.org.jm	Guy De Smet		Global Sea Mineral Resources NV	Guy.DeSmet@UGent.be	Event	Attribution 3.0 IGO (CC BY 3.0 IGO)	Global Sea Mineral Resources NV	Subject to Term and Conditions of Use of the International Seabed Authority Website https://www.isa.org.jm/authority/term-and-conditions-use-international-seabed-authority-website	Global Sea Mineral Resources NV, (2016)., GSRPMN12016 MarBiol UGent. Available : DeepData, International Seabed Authority https://data.isa.org.jm/ Accessed: [YYYY-MM-DD].	Global Sea Mineral Resources NV	Taxon	B4N01_MUC310	70886_1686578	Ellen Pape, ellen.pape@ugent.be				Unidentified	present			GSRNOD15A_1_MUC310	2015-10-07	00:00:00	2015	10	7	flat nodule area	Multicorer		B4N01_GSRPMN1X_B4	4504.07	4504.07	4504.075-4504.075 m	14.7063	-125.451	decimal degrees	WGS84		GSRNOD15A_1_MUC310	Uncertain	Ellen Pape	2015-10-07
IFREMERPMN12018 SO239	Sampling data captured in Oceanic Exploration Research Les travaux d’exploration pour l’année 2018 se sont focalisés sur la finalisation de l’étude géostatistique et la mise à jour de l’évaluation des ressources en nodules polymétalliques du contrat avec la société RSC Mining & Mineral Exploration Ltd (RSC).	Institut français de recherche pour l'exploitation de la mer, (2018). IFREMERPMN12018 SO239. Available : DeepData, International Seabed Authority https://data.isa.org.jm/ Accessed: [YYYY-MM-DD].	Sheldon Carter	Database Manager	International Seabed Authority	scarter@isa.org.jm	Sheldon Carter		Institut français de recherche pour l'exploitation de la mer	data@isa.org.jm	Event	Attribution 3.0 IGO (CC BY 3.0 IGO)	Institut français de recherche pour l'exploitation de la mer	Subject to Term and Conditions of Use of the International Seabed Authority Website https://www.isa.org.jm/authority/term-and-conditions-use-international-seabed-authority-website	Institut français de recherche pour l'exploitation de la mer, (2018)., IFREMERPMN12018 SO239. Available : DeepData, International Seabed Authority https://data.isa.org.jm/ Accessed: [YYYY-MM-DD].	Institut français de recherche pour l'exploitation de la mer	Taxon	SO239-154_SO239-129	70783_1646082	Hauquier, Freija, freija.hauquier@UGent.be	0	0	individuals	Unidentified	present			SO239_1_SO239-129	2015-04-14 08:22:00	08:22:00	2015	4	14		Multitube corer (12 cores)		SO239-154_IFREMERPMN1X_02	4888	4888	4888.000-4888.000 m	14.05	-130.139	decimal degrees	WGS84		SO239_1_SO239-129	Uncertain	Hauquier, Freija	2015-04-14 08:22:00
UKSRLPMN12015 Env Template Scavengers 032016	Sampling data captured in Oceanic Exploration Research UK Seabed Resources Ltd (UKSRL) is pleased to submit this annual report on activities with respect to the Plan of Work associated with its 15-year International Seabed Authority (ISA) Exploration Licence that entered into effect on 8 February 2013. This report describes the activities of the calendar year 2014.	UK Seabed Resources Ltd. , (2015). UKSRLPMN12015 Env Template Scavengers 032016. Available : DeepData, International Seabed Authority https://data.isa.org.jm/ Accessed: [YYYY-MM-DD].	Sheldon Carter	Database Manager	International Seabed Authority	scarter@isa.org.jm	Jeff Drazen		UK Seabed Resources Ltd.	jdrazen@hawaii.edu	Event	Attribution 3.0 IGO (CC BY 3.0 IGO)	UK Seabed Resources Ltd.	Subject to Term and Conditions of Use of the International Seabed Authority Website https://www.isa.org.jm/authority/term-and-conditions-use-international-seabed-authority-website	UK Seabed Resources Ltd. , (2015)., UKSRLPMN12015 Env Template Scavengers 032016. Available : DeepData, International Seabed Authority https://data.isa.org.jm/ Accessed: [YYYY-MM-DD].	UK Seabed Resources Ltd.	Taxon	UK1-B-U02_AB02_151_26_517	70747_1627094	Astrid Leitner, aleitner@hawaii.edu	1	1	individuals	NULL	present			ABYSSLINE 02 (AB02)_13_AB02_151_26_517	2015-02-18 10:01:00	10:01:00	2015	2	18	Abyssal Rise	Baited Camera		UK1-B-U02_UKSRLPMN1X	4137	4137	4137.000-4137.000 m	12.3836	-116.491	decimal degrees	WGS84		ABYSSLINE 02 (AB02)_13_AB02_151_26_517	Not Reported	Astrid Leitner	2015-02-18 10:01:00
IFREMERPMN12018 SO239	Sampling data captured in Oceanic Exploration Research Ifremer continued to implement its training programme in 2018 by hosting a Jamaican intern at its Deep-Sea Environment Laboratory (Laboratoire Environnement Profond) in Brest. The internship focused on the morphological identification and barcoding of samples from the Clarion Clipperton Zone. The Institute pursued its international involvemen…	Institut français de recherche pour l'exploitation de la mer, (2018). IFREMERPMN12018 SO239. Available : DeepData, International Seabed Authority https://data.isa.org.jm/ Accessed: [YYYY-MM-DD].	Sheldon Carter	Database Manager	International Seabed Authority	scarter@isa.org.jm	Sheldon Carter		Institut français de recherche pour l'exploitation de la mer	data@isa.org.jm	Event	Attribution 3.0 IGO (CC BY 3.0 IGO)	Institut français de recherche pour l'exploitation de la mer	Subject to Term and Conditions of Use of the International Seabed Authority Website https://www.isa.org.jm/authority/term-and-conditions-use-international-seabed-authority-website	Institut français de recherche pour l'exploitation de la mer, (2018)., IFREMERPMN12018 SO239. Available : DeepData, International Seabed Authority https://data.isa.org.jm/ Accessed: [YYYY-MM-DD].	Institut français de recherche pour l'exploitation de la mer	Taxon	SO239-176_SO239-1392	70783_1647345	Hauquier, Freija, freija.hauquier@UGent.be				Unidentified	present			SO239_1_SO239-1392	2015-04-18 01:40:00	01:40:00	2015	4	18		Multitube corer (12 cores)		SO239-176_IFREMERPMN1X_02	5012	5012	5012.000-5012.000 m	14.0423	-130.085	decimal degrees	WGS84		SO239_1_SO239-1392	Uncertain	Hauquier, Freija	2015-04-18 01:40:00
OMSPMN12018 NUS Data	Sampling data captured in Oceanic Exploration Research Since being awarded its Contract for Exploration in 2015, OMS has made significant contribution and progress towards the advancement of marine scientific knowledge and the global understanding of the environment and its resources. These findings and results have been reflected and reported annually to the Secretariat in accordance with the re…	Ocean Mineral Singapore Pte. Ltd., (2018). OMSPMN12018 NUS Data. Available : DeepData, International Seabed Authority https://data.isa.org.jm/ Accessed: [YYYY-MM-DD].	Sheldon Carter	Database Manager	International Seabed Authority	scarter@isa.org.jm	Sheldon Carter		Ocean Mineral Singapore Pte. Ltd.	data@isa.org.jm	Event	Attribution 3.0 IGO (CC BY 3.0 IGO)	Ocean Mineral Singapore Pte. Ltd.	Subject to Term and Conditions of Use of the International Seabed Authority Website https://www.isa.org.jm/authority/term-and-conditions-use-international-seabed-authority-website	Ocean Mineral Singapore Pte. Ltd., (2018)., OMSPMN12018 NUS Data. Available : DeepData, International Seabed Authority https://data.isa.org.jm/ Accessed: [YYYY-MM-DD].	Ocean Mineral Singapore Pte. Ltd.	Taxon	S05_CRS2166	70830_1660511	Chim Chee Kong, tmscck@nus.edu.sg	5	5	individuals	Unidentified	present			AB02_1_CRS2166	2015-02-28 12:09:00	12:09:00	2015	2	28	Sediment	Box corer		S05_OMSPMN1X_Singapore	4093	4093	4093.000-4093.000 m	12.2173	-117.325	decimal degrees	WGS84		AB02_1_CRS2166	Uncertain	Chim Chee Kong	2015-02-28 12:09:00
IOMPMN12015 Env Template annex 1	Sampling data captured in Oceanic Exploration Research The underlying report has been prepared in accordance with Chapter 10 of Standard contractual conditions specified in the Appendix II to the Contract for exploration entered between the International Seabed Authority (ISA) and the Joint Interoceanmetal organisation (IOM) on 29 March 2001. The report has been prepared according to the guidelin…	Interoceanmetal Joint Organization, (2015). IOMPMN12015 Env Template annex 1. Available : DeepData, International Seabed Authority https://data.isa.org.jm/ Accessed: [YYYY-MM-DD].	Sheldon Carter	Database Manager	International Seabed Authority	scarter@isa.org.jm	IOM		Interoceanmetal Joint Organization	iom@iom.gov.pl	Event	Attribution 3.0 IGO (CC BY 3.0 IGO)	Interoceanmetal Joint Organization	Subject to Term and Conditions of Use of the International Seabed Authority Website https://www.isa.org.jm/authority/term-and-conditions-use-international-seabed-authority-website	Interoceanmetal Joint Organization, (2015)., IOMPMN12015 Env Template annex 1. Available : DeepData, International Seabed Authority https://data.isa.org.jm/ Accessed: [YYYY-MM-DD].	Interoceanmetal Joint Organization	Taxon	3536_B257	71860_1927588		12	12	individuals	Unidentified	present			IOM'2014_1_B257	2014-05-05 20:16:00	20:16:00	2014	5	5	Abyssal plain	Box corer		3536_IOMPMN1X_02	25	30	25.000-30.000 m	11.2728	-119.628	decimal degrees	WGS84		IOM'2014_1_B257	Not Reported		2014-05-05 20:16:00
YUZHPMN12015 Biodata B6	Sampling data captured in Oceanic Exploration Research This report is submitted in accordance with Section 10 of the Standard Clauses of the Contract, contained in Appendix II to the Contract for Exploration for polymetallic nodules, as concluded between the International Seabed Authority and SSC FSUGE Yuzhmorgeologiya on March 29, 2001. The report contains information about the results of activi…	Yuzhmorgeologiya, (2015). YUZHPMN12015 Biodata B6. Available : DeepData, International Seabed Authority https://data.isa.org.jm/ Accessed: [YYYY-MM-DD].	Sheldon Carter	Database Manager	International Seabed Authority	scarter@isa.org.jm	Sheldon Carter		Yuzhmorgeologiya	data@isa.org.jm	Event	Attribution 3.0 IGO (CC BY 3.0 IGO)	Yuzhmorgeologiya	Subject to Term and Conditions of Use of the International Seabed Authority Website https://www.isa.org.jm/authority/term-and-conditions-use-international-seabed-authority-website	Yuzhmorgeologiya, (2015)., YUZHPMN12015 Biodata B6. Available : DeepData, International Seabed Authority https://data.isa.org.jm/ Accessed: [YYYY-MM-DD].	Yuzhmorgeologiya	Taxon	9054_BG379	70840_1664151		1	1	individuals	Unidentified	present			4-13_2_BG379	2014-07-27 11:58:00	11:58:00	2014	7	27	flat	Box corer		9054_YUZHPMN1X_02	4897	4897	4897.000-4897.000 m	12.9539	-132.479	decimal degrees	WGS84		4-13_2_BG379	Uncertain		2014-07-27 11:58:00
GSRPMN12020 MarBiol UGent	Sampling data captured in Oceanic Exploration Research For the reporting year 2020, GSR focused on following key aspects of exploration and development; • The offshore testing of the tracked pre‐prototype nodule collection vehicle called PATANIA II; • The continuation of our baseline study with further analyses of the 2017 biological samples; • The collection by the JPI‐O MiningImpact 2 consortiu…	Global Sea Mineral Resources NV, (2020). GSRPMN12020 MarBiol UGent. Available : DeepData, International Seabed Authority https://data.isa.org.jm/ Accessed: [YYYY-MM-DD].	Sheldon Carter	Database Manager	International Seabed Authority	scarter@isa.org.jm	Sheldon Carter		Global Sea Mineral Resources NV	data@isa.org.jm	Event	Attribution 3.0 IGO (CC BY 3.0 IGO)	Global Sea Mineral Resources NV	Subject to Term and Conditions of Use of the International Seabed Authority Website https://www.isa.org.jm/authority/term-and-conditions-use-international-seabed-authority-website	Global Sea Mineral Resources NV, (2020)., GSRPMN12020 MarBiol UGent. Available : DeepData, International Seabed Authority https://data.isa.org.jm/ Accessed: [YYYY-MM-DD].	Global Sea Mineral Resources NV	Taxon	B6S02 nodule-rich_C_MUC167	72125_2365473		2	2	individuals	Unidentified	present			GSRNOD17_1_MUC167	2017-06-22	00:00:00	2017	6	22	Nodule rich - Flat	Multicorer		B6S02 nodule-rich_C_GSRPMN1X_B6	4554.64	4554.64	4554.640-4554.640 m	13.8544	-123.246	decimal degrees	WGS84		GSRNOD17_1_MUC167	Uncertain		2017-06-22
OMSPMN12018 NUS Data	Sampling data captured in Oceanic Exploration Research Since being awarded its Contract for Exploration in 2015, OMS has made significant contribution and progress towards the advancement of marine scientific knowledge and the global understanding of the environment and its resources. These findings and results have been reflected and reported annually to the Secretariat in accordance with the re…	Ocean Mineral Singapore Pte. Ltd., (2018). OMSPMN12018 NUS Data. Available : DeepData, International Seabed Authority https://data.isa.org.jm/ Accessed: [YYYY-MM-DD].	Sheldon Carter	Database Manager	International Seabed Authority	scarter@isa.org.jm	Sheldon Carter		Ocean Mineral Singapore Pte. Ltd.	data@isa.org.jm	Event	Attribution 3.0 IGO (CC BY 3.0 IGO)	Ocean Mineral Singapore Pte. Ltd.	Subject to Term and Conditions of Use of the International Seabed Authority Website https://www.isa.org.jm/authority/term-and-conditions-use-international-seabed-authority-website	Ocean Mineral Singapore Pte. Ltd., (2018)., OMSPMN12018 NUS Data. Available : DeepData, International Seabed Authority https://data.isa.org.jm/ Accessed: [YYYY-MM-DD].	Ocean Mineral Singapore Pte. Ltd.	Taxon	S02_CRS1962	70830_1660307	Chuar Cheah Hoay, tmscch@nus.edu.sg	1	1	individuals	Unidentified	present			AB02_1_CRS1962	2015-02-26 00:37:00	00:37:00	2015	2	26	Sediment	Box corer		S02_OMSPMN1X_Singapore	4072	4072	4072.000-4072.000 m	12.0818	-117.178	decimal degrees	WGS84		AB02_1_CRS1962	Uncertain	Chuar Cheah Hoay	2015-02-26 00:37:00
IFREMERPMN12018 SO239	Sampling data captured in Oceanic Exploration Research Ifremer continued to implement its training programme in 2018 by hosting a Jamaican intern at its Deep-Sea Environment Laboratory (Laboratoire Environnement Profond) in Brest. The internship focused on the morphological identification and barcoding of samples from the Clarion Clipperton Zone. The Institute pursued its international involvemen…	Institut français de recherche pour l'exploitation de la mer, (2018). IFREMERPMN12018 SO239. Available : DeepData, International Seabed Authority https://data.isa.org.jm/ Accessed: [YYYY-MM-DD].	Sheldon Carter	Database Manager	International Seabed Authority	scarter@isa.org.jm	Sheldon Carter		Institut français de recherche pour l'exploitation de la mer	data@isa.org.jm	Event	Attribution 3.0 IGO (CC BY 3.0 IGO)	Institut français de recherche pour l'exploitation de la mer	Subject to Term and Conditions of Use of the International Seabed Authority Website https://www.isa.org.jm/authority/term-and-conditions-use-international-seabed-authority-website	Institut français de recherche pour l'exploitation de la mer, (2018)., IFREMERPMN12018 SO239. Available : DeepData, International Seabed Authority https://data.isa.org.jm/ Accessed: [YYYY-MM-DD].	Institut français de recherche pour l'exploitation de la mer	Taxon	SO239-168_SO239-725	70783_1646678	Hauquier, Freija, freija.hauquier@UGent.be	0	0	individuals	Unidentified	present			SO239_1_SO239-725	2015-04-16 23:48:00	23:48:00	2015	4	16		Multitube corer (12 cores)		SO239-168_IFREMERPMN1X_02	4948	4948	4948.000-4948.000 m	14.0433	-130.13	decimal degrees	WGS84		SO239_1_SO239-725	Uncertain	Hauquier, Freija	2015-04-16 23:48:00
IFREMERPMN12018 Nodinaut Nematoda Copepoda	Sampling data captured in Oceanic Exploration Research Ifremer continued to implement its training programme in 2018 by hosting a Jamaican intern at its Deep-Sea Environment Laboratory (Laboratoire Environnement Profond) in Brest. The internship focused on the morphological identification and barcoding of samples from the Clarion Clipperton Zone. The Institute pursued its international involvemen…	Institut français de recherche pour l'exploitation de la mer, (2018). IFREMERPMN12018 Nodinaut Nematoda Copepoda. Available : DeepData, International Seabed Authority https://data.isa.org.jm/ Accessed: [YYYY-MM-DD].	Sheldon Carter	Database Manager	International Seabed Authority	scarter@isa.org.jm	Sheldon Carter		Institut français de recherche pour l'exploitation de la mer	data@isa.org.jm	Event	Attribution 3.0 IGO (CC BY 3.0 IGO)	Institut français de recherche pour l'exploitation de la mer	Subject to Term and Conditions of Use of the International Seabed Authority Website https://www.isa.org.jm/authority/term-and-conditions-use-international-seabed-authority-website	Institut français de recherche pour l'exploitation de la mer, (2018)., IFREMERPMN12018 Nodinaut Nematoda Copepoda. Available : DeepData, International Seabed Authority https://data.isa.org.jm/ Accessed: [YYYY-MM-DD].	Institut français de recherche pour l'exploitation de la mer	Taxon	East Zone_MTB-1-2272	70785_1650279	Mahatma R. and Martinez Arbizu P.	1	1	individuals	Unidentified	present			NODINAUT_1_MTB-1-2272	2004-05-31 15:35:00	15:35:00	2004	5	31	OMCO Dregde track	Nautile Blad Corer		East Zone_IFREMERPMN1X_02	4979	4979	4979.000-4979.000 m	14.0326	-130.121	decimal degrees	WGS84		NODINAUT_1_MTB-1-2272	Uncertain	Mahatma R. and Martinez Arbizu P.	2004-05-31 15:35:00
BGRPMN12017 Biodiveristy	Sampling data captured in Oceanic Exploration Research Based on geochemical and physical data we identified differences in the polymetallic nodule facies within the eastern German license area. Nodules in Prospective Areas # 1 are generally larger and show significantly higher contents of Ni and Cu as compared to the nodules in Prospective Area #2 which are smaller and are characterised by higher…	Federal Institute for Geosciences and Natural Resources of Germany, (2017). BGRPMN12017 Biodiveristy. Available : DeepData, International Seabed Authority https://data.isa.org.jm/ Accessed: [YYYY-MM-DD].	Sheldon Carter	Database Manager	International Seabed Authority	scarter@isa.org.jm	Sheldon Carter		Federal Institute for Geosciences and Natural Resources of Germany	data@isa.org.jm	Event	Attribution 3.0 IGO (CC BY 3.0 IGO)	Federal Institute for Geosciences and Natural Resources of Germany	Subject to Term and Conditions of Use of the International Seabed Authority Website https://www.isa.org.jm/authority/term-and-conditions-use-international-seabed-authority-website	Federal Institute for Geosciences and Natural Resources of Germany, (2017)., BGRPMN12017 Biodiveristy. Available : DeepData, International Seabed Authority https://data.isa.org.jm/ Accessed: [YYYY-MM-DD].	Federal Institute for Geosciences and Natural Resources of Germany	Taxon	#26EBS_BD362	70766_1641108	Annika Janssen, ajanssen@senckenberg.de	1	1	individuals	Unidentified	present			Mangan2010_So205_BD362	2010-05-02 05:44:00	05:44:00	2010	5	2		EBS		#26EBS_BGRPMN1X_East	4203	4203	4203.000-4203.000 m	11.8308	-116.447	decimal degrees	WGS84		Mangan2010_So205_BD362	Uncertain	Annika Janssen	2010-05-02 05:44:00
UKSRLPMN12015 Env Template Scavengers 032016	Sampling data captured in Oceanic Exploration Research UK Seabed Resources Ltd (UKSRL) is pleased to submit this annual report on activities with respect to the Plan of Work associated with its 15-year International Seabed Authority (ISA) Exploration Licence that entered into effect on 8 February 2013. This report describes the activities of the calendar year 2014.	UK Seabed Resources Ltd. , (2015). UKSRLPMN12015 Env Template Scavengers 032016. Available : DeepData, International Seabed Authority https://data.isa.org.jm/ Accessed: [YYYY-MM-DD].	Sheldon Carter	Database Manager	International Seabed Authority	scarter@isa.org.jm	Jeff Drazen		UK Seabed Resources Ltd.	jdrazen@hawaii.edu	Event	Attribution 3.0 IGO (CC BY 3.0 IGO)	UK Seabed Resources Ltd.	Subject to Term and Conditions of Use of the International Seabed Authority Website https://www.isa.org.jm/authority/term-and-conditions-use-international-seabed-authority-website	UK Seabed Resources Ltd. , (2015)., UKSRLPMN12015 Env Template Scavengers 032016. Available : DeepData, International Seabed Authority https://data.isa.org.jm/ Accessed: [YYYY-MM-DD].	UK Seabed Resources Ltd.	Taxon	UK1-B-U10_AB02_37_2419_5207	70747_1631784	Astrid Leitner, aleitner@hawaii.edu	1	1	individuals	NULL	present			ABYSSLINE 02 (AB02)_13_AB02_37_2419_5207	2015-05-03 12:37:00	12:37:00	2015	5	3	in front of Channel	Baited Camera		UK1-B-U10_UKSRLPMN1X	4244	4244	4244.000-4244.000 m	12.5532	-116.539	decimal degrees	WGS84		ABYSSLINE 02 (AB02)_13_AB02_37_2419_5207	Not Reported	Astrid Leitner	2015-05-03 12:37:00
UKSRLPMN12016 Senkenberg	Sampling data captured in Oceanic Exploration Research UK Seabed Resources Ltd (UKSR) is pleased to submit this annual report on activities with respect to the Plan of Work associated with both of its 15-year International Seabed Authority (ISA) Exploration Licences. The first licence entered into effect on 8 February 2013 (UK1); the second on 29 March 2016 (UK2). UKSR has integrated together the…	UK Seabed Resources Ltd. , (2016). UKSRLPMN12016 Senkenberg. Available : DeepData, International Seabed Authority https://data.isa.org.jm/ Accessed: [YYYY-MM-DD].	Sheldon Carter	Database Manager	International Seabed Authority	scarter@isa.org.jm	Sheldon Carter		UK Seabed Resources Ltd.	data@isa.org.jm	Event	Attribution 3.0 IGO (CC BY 3.0 IGO)	UK Seabed Resources Ltd.	Subject to Term and Conditions of Use of the International Seabed Authority Website https://www.isa.org.jm/authority/term-and-conditions-use-international-seabed-authority-website	UK Seabed Resources Ltd. , (2016)., UKSRLPMN12016 Senkenberg. Available : DeepData, International Seabed Authority https://data.isa.org.jm/ Accessed: [YYYY-MM-DD].	UK Seabed Resources Ltd.	Taxon	UK1-AB02-U06_UK1-AB2-Loricifera	70800_1651339		2	2	individuals	Unidentified	present			ABYSSLINE 02 (AB02)_TN319_UK1-AB2-Loricifera	2015-03-16 03:11:00	03:11:00	2015	3	16	deep sea sediment, flat	Megacorer (MC)		UK1-AB02-U06_UKSRLPMN1X	4235	4235	4235.000-4235.000 m	12.5791	-116.688	decimal degrees	WGS84		ABYSSLINE 02 (AB02)_TN319_UK1-AB2-Loricifera	Uncertain		2015-03-16 03:11:00
OMSPMN12018 NUS Data	Sampling data captured in Oceanic Exploration Research Since being awarded its Contract for Exploration in 2015, OMS has made significant contribution and progress towards the advancement of marine scientific knowledge and the global understanding of the environment and its resources. These findings and results have been reflected and reported annually to the Secretariat in accordance with the re…	Ocean Mineral Singapore Pte. Ltd., (2018). OMSPMN12018 NUS Data. Available : DeepData, International Seabed Authority https://data.isa.org.jm/ Accessed: [YYYY-MM-DD].	Sheldon Carter	Database Manager	International Seabed Authority	scarter@isa.org.jm	Sheldon Carter		Ocean Mineral Singapore Pte. Ltd.	data@isa.org.jm	Event	Attribution 3.0 IGO (CC BY 3.0 IGO)	Ocean Mineral Singapore Pte. Ltd.	Subject to Term and Conditions of Use of the International Seabed Authority Website https://www.isa.org.jm/authority/term-and-conditions-use-international-seabed-authority-website	Ocean Mineral Singapore Pte. Ltd., (2018)., OMSPMN12018 NUS Data. Available : DeepData, International Seabed Authority https://data.isa.org.jm/ Accessed: [YYYY-MM-DD].	Ocean Mineral Singapore Pte. Ltd.	Taxon	S10_CRS2625	70830_1660970	Samantha Tong, tmstjws@nus.edu.sg	1	1	individuals	Unidentified	present			AB02_1_CRS2625	2015-03-13 09:10:00	09:10:00	2015	3	13	Sediment	Box corer		S10_OMSPMN1X_Singapore	4100	4100	4100.000-4100.000 m	12.0546	-117.252	decimal degrees	WGS84		AB02_1_CRS2625	Uncertain	Samantha Tong	2015-03-13 09:10:00
IOMPMN12015 Env Template annex 1	Sampling data captured in Oceanic Exploration Research The underlying report has been prepared in accordance with Chapter 10 of Standard contractual conditions specified in the Appendix II to the Contract for exploration entered between the International Seabed Authority (ISA) and the Joint Interoceanmetal organisation (IOM) on 29 March 2001. The report has been prepared according to the guidelin…	Interoceanmetal Joint Organization, (2015). IOMPMN12015 Env Template annex 1. Available : DeepData, International Seabed Authority https://data.isa.org.jm/ Accessed: [YYYY-MM-DD].	Sheldon Carter	Database Manager	International Seabed Authority	scarter@isa.org.jm	IOM		Interoceanmetal Joint Organization	iom@iom.gov.pl	Event	Attribution 3.0 IGO (CC BY 3.0 IGO)	Interoceanmetal Joint Organization	Subject to Term and Conditions of Use of the International Seabed Authority Website https://www.isa.org.jm/authority/term-and-conditions-use-international-seabed-authority-website	Interoceanmetal Joint Organization, (2015)., IOMPMN12015 Env Template annex 1. Available : DeepData, International Seabed Authority https://data.isa.org.jm/ Accessed: [YYYY-MM-DD].	Interoceanmetal Joint Organization	Taxon	3520_B149	71860_1927480		1	1	individuals	Unidentified	present			IOM'2014_1_B149	2014-05-02 06:43:00	06:43:00	2014	5	2	Abyssal plain	Box corer		3520_IOMPMN1X_02	4341	4341	4341.000-4341.000 m	11.0745	-119.766	decimal degrees	WGS84		IOM'2014_1_B149	Not Reported		2014-05-02 06:43:00
UKSRLPMN12015 Env Template Scavengers 032016	Sampling data captured in Oceanic Exploration Research UK Seabed Resources Ltd (UKSRL) is pleased to submit this annual report on activities with respect to the Plan of Work associated with its 15-year International Seabed Authority (ISA) Exploration Licence that entered into effect on 8 February 2013. This report describes the activities of the calendar year 2014.	UK Seabed Resources Ltd. , (2015). UKSRLPMN12015 Env Template Scavengers 032016. Available : DeepData, International Seabed Authority https://data.isa.org.jm/ Accessed: [YYYY-MM-DD].	Sheldon Carter	Database Manager	International Seabed Authority	scarter@isa.org.jm	Jeff Drazen		UK Seabed Resources Ltd.	jdrazen@hawaii.edu	Event	Attribution 3.0 IGO (CC BY 3.0 IGO)	UK Seabed Resources Ltd.	Subject to Term and Conditions of Use of the International Seabed Authority Website https://www.isa.org.jm/authority/term-and-conditions-use-international-seabed-authority-website	UK Seabed Resources Ltd. , (2015)., UKSRLPMN12015 Env Template Scavengers 032016. Available : DeepData, International Seabed Authority https://data.isa.org.jm/ Accessed: [YYYY-MM-DD].	UK Seabed Resources Ltd.	Taxon	UK1-B-U10_AB02_58_836_5049	70747_1631626	Astrid Leitner, aleitner@hawaii.edu	1	1	individuals	NULL	present			ABYSSLINE 02 (AB02)_13_AB02_58_836_5049	2015-05-03 12:37:00	12:37:00	2015	5	3	in front of Channel	Baited Camera		UK1-B-U10_UKSRLPMN1X	4244	4244	4244.000-4244.000 m	12.5532	-116.539	decimal degrees	WGS84		ABYSSLINE 02 (AB02)_13_AB02_58_836_5049	Not Reported	Astrid Leitner	2015-05-03 12:37:00
BGRPMN12017 Biodiveristy	Sampling data captured in Oceanic Exploration Research Based on geochemical and physical data we identified differences in the polymetallic nodule facies within the eastern German license area. Nodules in Prospective Areas # 1 are generally larger and show significantly higher contents of Ni and Cu as compared to the nodules in Prospective Area #2 which are smaller and are characterised by higher…	Federal Institute for Geosciences and Natural Resources of Germany, (2017). BGRPMN12017 Biodiveristy. Available : DeepData, International Seabed Authority https://data.isa.org.jm/ Accessed: [YYYY-MM-DD].	Sheldon Carter	Database Manager	International Seabed Authority	scarter@isa.org.jm	Sheldon Carter		Federal Institute for Geosciences and Natural Resources of Germany	data@isa.org.jm	Event	Attribution 3.0 IGO (CC BY 3.0 IGO)	Federal Institute for Geosciences and Natural Resources of Germany	Subject to Term and Conditions of Use of the International Seabed Authority Website https://www.isa.org.jm/authority/term-and-conditions-use-international-seabed-authority-website	Federal Institute for Geosciences and Natural Resources of Germany, (2017)., BGRPMN12017 Biodiveristy. Available : DeepData, International Seabed Authority https://data.isa.org.jm/ Accessed: [YYYY-MM-DD].	Federal Institute for Geosciences and Natural Resources of Germany	Taxon	#30_KG_BD2212	70766_1642958		2	8	individual density per metre square	Unidentified	present			Mangan 2013_KM13-07_BD2212	2013-04-16 13:08:00	13:08:00	2013	4	16		KG		#30_KG_BGRPMN1X_East	4123	4123	4123.000-4123.000 m	11.8708	-117.251	decimal degrees	WGS84		Mangan 2013_KM13-07_BD2212	Uncertain		2013-04-16 13:08:00
BGRPMN12017 Biodiveristy	Sampling data captured in Oceanic Exploration Research Based on geochemical and physical data we identified differences in the polymetallic nodule facies within the eastern German license area. Nodules in Prospective Areas # 1 are generally larger and show significantly higher contents of Ni and Cu as compared to the nodules in Prospective Area #2 which are smaller and are characterised by higher…	Federal Institute for Geosciences and Natural Resources of Germany, (2017). BGRPMN12017 Biodiveristy. Available : DeepData, International Seabed Authority https://data.isa.org.jm/ Accessed: [YYYY-MM-DD].	Sheldon Carter	Database Manager	International Seabed Authority	scarter@isa.org.jm	Sheldon Carter		Federal Institute for Geosciences and Natural Resources of Germany	data@isa.org.jm	Event	Attribution 3.0 IGO (CC BY 3.0 IGO)	Federal Institute for Geosciences and Natural Resources of Germany	Subject to Term and Conditions of Use of the International Seabed Authority Website https://www.isa.org.jm/authority/term-and-conditions-use-international-seabed-authority-website	Federal Institute for Geosciences and Natural Resources of Germany, (2017)., BGRPMN12017 Biodiveristy. Available : DeepData, International Seabed Authority https://data.isa.org.jm/ Accessed: [YYYY-MM-DD].	Federal Institute for Geosciences and Natural Resources of Germany	Taxon	#21_EBS_BD2515	70766_1643261	Annika Janssen, ajanssen@senckenberg.de	1	1	individuals	Unidentified	present			Mangan2014_KM14-08_BD2515	2014-05-10	00:00:00	2014	5	10		EBS		#21_EBS_BGRPMN1_OA	4132	4132	4132.000-4132.000 m	12.0228	-117.125	decimal degrees	WGS84		Mangan2014_KM14-08_BD2515	Uncertain	Annika Janssen	2014-05-10
UKSRLPMN12015 Env Template Senckenberg 032016	Sampling data captured in Oceanic Exploration Research UK Seabed Resources Ltd (UKSRL) is pleased to submit this annual report on activities with respect to the Plan of Work associated with its 15-year International Seabed Authority (ISA) Exploration Licence that entered into effect on 8 February 2013. This report describes the activities of the calendar year 2014.	UK Seabed Resources Ltd. , (2015). UKSRLPMN12015 Env Template Senckenberg 032016. Available : DeepData, International Seabed Authority https://data.isa.org.jm/ Accessed: [YYYY-MM-DD].	Sheldon Carter	Database Manager	International Seabed Authority	scarter@isa.org.jm	Inga Mohrbeck		UK Seabed Resources Ltd.	inga.mohrbeck@uni-oldenburg.de	Event	Attribution 3.0 IGO (CC BY 3.0 IGO)	UK Seabed Resources Ltd.	Subject to Term and Conditions of Use of the International Seabed Authority Website https://www.isa.org.jm/authority/term-and-conditions-use-international-seabed-authority-website	UK Seabed Resources Ltd. , (2015)., UKSRLPMN12015 Env Template Senckenberg 032016. Available : DeepData, International Seabed Authority https://data.isa.org.jm/ Accessed: [YYYY-MM-DD].	UK Seabed Resources Ltd.	Taxon	UK1-A-EB04_AB1-ISO3	70750_1637031	Stefanie Kaiser, Nils Brenke, skaiser@senckenberg.de, nbrenke@senckenberg.de	1	1	individuals	Unidentified	present			ABYSSLINE 01 (AB01)_13_AB1-ISO3	2013-10-17 12:48:00	12:48:00	2013	10	17	deep sea sediment, flat	Benthic sled		UK1-A-EB04_UKSRLPMN1X	4155	4155	4155.000-4155.000 m	13.8033	-116.471	decimal degrees	WGS84		ABYSSLINE 01 (AB01)_13_AB1-ISO3	Not Reported	Stefanie Kaiser, Nils Brenke	2013-10-17 12:48:00
UKSRLPMN12015 Env Template Scavengers 032016	Sampling data captured in Oceanic Exploration Research UK Seabed Resources Ltd (UKSRL) is pleased to submit this annual report on activities with respect to the Plan of Work associated with its 15-year International Seabed Authority (ISA) Exploration Licence that entered into effect on 8 February 2013. This report describes the activities of the calendar year 2014.	UK Seabed Resources Ltd. , (2015). UKSRLPMN12015 Env Template Scavengers 032016. Available : DeepData, International Seabed Authority https://data.isa.org.jm/ Accessed: [YYYY-MM-DD].	Sheldon Carter	Database Manager	International Seabed Authority	scarter@isa.org.jm	Jeff Drazen		UK Seabed Resources Ltd.	jdrazen@hawaii.edu	Event	Attribution 3.0 IGO (CC BY 3.0 IGO)	UK Seabed Resources Ltd.	Subject to Term and Conditions of Use of the International Seabed Authority Website https://www.isa.org.jm/authority/term-and-conditions-use-international-seabed-authority-website	UK Seabed Resources Ltd. , (2015)., UKSRLPMN12015 Env Template Scavengers 032016. Available : DeepData, International Seabed Authority https://data.isa.org.jm/ Accessed: [YYYY-MM-DD].	UK Seabed Resources Ltd.	Taxon	UK1-B-U12_AB02_92_39_6218	70747_1632795	Astrid Leitner, aleitner@hawaii.edu	1	1	individuals	NULL	present			ABYSSLINE 02 (AB02)_13_AB02_92_39_6218	2015-07-03 10:06:00	10:06:00	2015	7	3	mid Channel	Baited Camera		UK1-B-U12_UKSRLPMN1X	4178	4178	4178.000-4178.000 m	12.4526	-116.649	decimal degrees	WGS84		ABYSSLINE 02 (AB02)_13_AB02_92_39_6218	Not Reported	Astrid Leitner	2015-07-03 10:06:00
OMSPMN12018 NUS Data	Sampling data captured in Oceanic Exploration Research Since being awarded its Contract for Exploration in 2015, OMS has made significant contribution and progress towards the advancement of marine scientific knowledge and the global understanding of the environment and its resources. These findings and results have been reflected and reported annually to the Secretariat in accordance with the re…	Ocean Mineral Singapore Pte. Ltd., (2018). OMSPMN12018 NUS Data. Available : DeepData, International Seabed Authority https://data.isa.org.jm/ Accessed: [YYYY-MM-DD].	Sheldon Carter	Database Manager	International Seabed Authority	scarter@isa.org.jm	Sheldon Carter		Ocean Mineral Singapore Pte. Ltd.	data@isa.org.jm	Event	Attribution 3.0 IGO (CC BY 3.0 IGO)	Ocean Mineral Singapore Pte. Ltd.	Subject to Term and Conditions of Use of the International Seabed Authority Website https://www.isa.org.jm/authority/term-and-conditions-use-international-seabed-authority-website	Ocean Mineral Singapore Pte. Ltd., (2018)., OMSPMN12018 NUS Data. Available : DeepData, International Seabed Authority https://data.isa.org.jm/ Accessed: [YYYY-MM-DD].	Ocean Mineral Singapore Pte. Ltd.	Taxon	S03_CRS1720	70830_1660065	Samantha Tong, tmstjws@nus.edu.sg	3	3	individuals	Unidentified	present			AB02_1_CRS1720	2015-02-25 05:58:00	05:58:00	2015	2	25	Sediment	Box corer		S03_OMSPMN1X_Singapore	4115	4115	4115.000-4115.000 m	12.1811	-117.261	decimal degrees	WGS84		AB02_1_CRS1720	Uncertain	Samantha Tong	2015-02-25 05:58:00
YUZPMN12016 Biodata	Sampling data captured in Oceanic Exploration Research This report is submitted in accordance with Section 10 of the Standard Clauses of the Contract, contained in Appendix II to the Contract for exploration for polymetallic nodules, as concluded between the International Seabed Authority and Contractor Yuzhmorgeologiya on March 29, 2001. The report contains information about the results of activ…	Yuzhmorgeologiya, (2016). YUZPMN12016 Biodata. Available : DeepData, International Seabed Authority https://data.isa.org.jm/ Accessed: [YYYY-MM-DD].	Sheldon Carter	Database Manager	International Seabed Authority	scarter@isa.org.jm	Sheldon Carter		Yuzhmorgeologiya	data@isa.org.jm	Event	Attribution 3.0 IGO (CC BY 3.0 IGO)	Yuzhmorgeologiya	Subject to Term and Conditions of Use of the International Seabed Authority Website https://www.isa.org.jm/authority/term-and-conditions-use-international-seabed-authority-website	Yuzhmorgeologiya, (2016)., YUZPMN12016 Biodata. Available : DeepData, International Seabed Authority https://data.isa.org.jm/ Accessed: [YYYY-MM-DD].	Yuzhmorgeologiya	Taxon	9106-1_BC104	70842_1664660		3	12	individual density per metre square	Unidentified	present			4-14_2_BC104	2016-01-26 17:52:00	17:52:00	2016	1	26	flat	Box corer		9106-1_YUZHPMN1X_02	5231	5231	5231.000-5231.000 m	14.5722	-131.781	decimal degrees	WGS84		4-14_2_BC104	Uncertain		2016-01-26 17:52:00
COMRAPMN12016 Sequences	Sampling data captured in Oceanic Exploration Research The China Ocean Mineral Resources Research and Development Association (hereinafter referred to as COMRA) conducted its activities during 2016 for implementing the programme of activities set forth in the Working Programme in the Extension Five-year Period specified in the Application for Extension of the Contract for Exploration of Polymetal…	China Ocean Mineral Resources Research and Development Association, (2016). COMRAPMN12016 Sequences. Available : DeepData, International Seabed Authority https://data.isa.org.jm/ Accessed: [YYYY-MM-DD].	Sheldon Carter	Database Manager	International Seabed Authority	scarter@isa.org.jm	Meng Fanxu		China Ocean Mineral Resources Research and Development Association	fanxumeng@sio.org.cn	Event	Attribution 3.0 IGO (CC BY 3.0 IGO)	China Ocean Mineral Resources Research and Development Association	Subject to Term and Conditions of Use of the International Seabed Authority Website https://www.isa.org.jm/authority/term-and-conditions-use-international-seabed-authority-website	China Ocean Mineral Resources Research and Development Association, (2016)., COMRAPMN12016 Sequences. Available : DeepData, International Seabed Authority https://data.isa.org.jm/ Accessed: [YYYY-MM-DD].	China Ocean Mineral Resources Research and Development Association	Taxon	WBC1419_WBC13	70728_1625174	Meng Fanxu, fanxumeng@sio.org.cn				Unidentified	present	GCTTGTCTCAAAGATTAAGCCATGCATGTATCAGCACAAGCCTCAATATGGTGAAGCCGCGAATAGCTCATTACAACAGTCGTAGTTTATTAGAAAGTAT		DY125-32_2_WBC13	2014-08-29 06:16:00	06:16:00	2014	8	29		Box corer		WBC1419_COMRAPMN1X_COM1a	5099	5099	5099.000-5099.000 m	10.1892	-153.99	decimal degrees	WGS84		DY125-32_2_WBC13	Uncertain	Meng Fanxu	2014-08-29 06:16:00
UKSRLPMN12015 Env Template Scavengers 032016	Sampling data captured in Oceanic Exploration Research UK Seabed Resources Ltd (UKSRL) is pleased to submit this annual report on activities with respect to the Plan of Work associated with its 15-year International Seabed Authority (ISA) Exploration Licence that entered into effect on 8 February 2013. This report describes the activities of the calendar year 2014.	UK Seabed Resources Ltd. , (2015). UKSRLPMN12015 Env Template Scavengers 032016. Available : DeepData, International Seabed Authority https://data.isa.org.jm/ Accessed: [YYYY-MM-DD].	Sheldon Carter	Database Manager	International Seabed Authority	scarter@isa.org.jm	Jeff Drazen		UK Seabed Resources Ltd.	jdrazen@hawaii.edu	Event	Attribution 3.0 IGO (CC BY 3.0 IGO)	UK Seabed Resources Ltd.	Subject to Term and Conditions of Use of the International Seabed Authority Website https://www.isa.org.jm/authority/term-and-conditions-use-international-seabed-authority-website	UK Seabed Resources Ltd. , (2015)., UKSRLPMN12015 Env Template Scavengers 032016. Available : DeepData, International Seabed Authority https://data.isa.org.jm/ Accessed: [YYYY-MM-DD].	UK Seabed Resources Ltd.	Taxon	OMS-A-S05_AB02_59_329_3137	70747_1629714	Astrid Leitner, aleitner@hawaii.edu	1	1	individuals	NULL	present			ABYSSLINE 02 (AB02)_13_AB02_59_329_3137	2015-02-28 08:25:00	08:25:00	2015	2	28	Abyssal Ridge	Baited Camera		OMS-A-S05_UKSRLPMN1_OA	4063	4063	4063.000-4063.000 m	12.1922	-117.325	decimal degrees	WGS84		ABYSSLINE 02 (AB02)_13_AB02_59_329_3137	Not Reported	Astrid Leitner	2015-02-28 08:25:00
BGRPMN12017 Biodiveristy	Sampling data captured in Oceanic Exploration Research Based on geochemical and physical data we identified differences in the polymetallic nodule facies within the eastern German license area. Nodules in Prospective Areas # 1 are generally larger and show significantly higher contents of Ni and Cu as compared to the nodules in Prospective Area #2 which are smaller and are characterised by higher…	Federal Institute for Geosciences and Natural Resources of Germany, (2017). BGRPMN12017 Biodiveristy. Available : DeepData, International Seabed Authority https://data.isa.org.jm/ Accessed: [YYYY-MM-DD].	Sheldon Carter	Database Manager	International Seabed Authority	scarter@isa.org.jm	Sheldon Carter		Federal Institute for Geosciences and Natural Resources of Germany	data@isa.org.jm	Event	Attribution 3.0 IGO (CC BY 3.0 IGO)	Federal Institute for Geosciences and Natural Resources of Germany	Subject to Term and Conditions of Use of the International Seabed Authority Website https://www.isa.org.jm/authority/term-and-conditions-use-international-seabed-authority-website	Federal Institute for Geosciences and Natural Resources of Germany, (2017)., BGRPMN12017 Biodiveristy. Available : DeepData, International Seabed Authority https://data.isa.org.jm/ Accessed: [YYYY-MM-DD].	Federal Institute for Geosciences and Natural Resources of Germany	Taxon	#18_EBS_BD1561	70766_1642307		77	77	individuals	Unidentified	present			Mangan 2013_KM13-07_BD1561	2013-04-14	00:00:00	2013	4	14		EBS		#18_EBS_BGRPMN1_OA	4133	4133	4133.000-4133.000 m	12.0261	-117.103	decimal degrees	WGS84		Mangan 2013_KM13-07_BD1561	Uncertain		2013-04-14
OMSPMN12018 NUS Data	Sampling data captured in Oceanic Exploration Research Since being awarded its Contract for Exploration in 2015, OMS has made significant contribution and progress towards the advancement of marine scientific knowledge and the global understanding of the environment and its resources. These findings and results have been reflected and reported annually to the Secretariat in accordance with the re…	Ocean Mineral Singapore Pte. Ltd., (2018). OMSPMN12018 NUS Data. Available : DeepData, International Seabed Authority https://data.isa.org.jm/ Accessed: [YYYY-MM-DD].	Sheldon Carter	Database Manager	International Seabed Authority	scarter@isa.org.jm	Sheldon Carter		Ocean Mineral Singapore Pte. Ltd.	data@isa.org.jm	Event	Attribution 3.0 IGO (CC BY 3.0 IGO)	Ocean Mineral Singapore Pte. Ltd.	Subject to Term and Conditions of Use of the International Seabed Authority Website https://www.isa.org.jm/authority/term-and-conditions-use-international-seabed-authority-website	Ocean Mineral Singapore Pte. Ltd., (2018)., OMSPMN12018 NUS Data. Available : DeepData, International Seabed Authority https://data.isa.org.jm/ Accessed: [YYYY-MM-DD].	Ocean Mineral Singapore Pte. Ltd.	Taxon	S08_CRS2777	70830_1661122	Samantha Tong, tmstjws@nus.edu.sg	3	3	individuals	Unidentified	present			AB02_1_CRS2777	2015-03-14 05:16:00	05:16:00	2015	3	14	Sediment	Box corer		S08_OMSPMN1X_Singapore	4172	4172	4172.000-4172.000 m	12.1901	-117.371	decimal degrees	WGS84		AB02_1_CRS2777	Uncertain	Samantha Tong	2015-03-14 05:16:00
OMSPMN12018 NUS Data	Sampling data captured in Oceanic Exploration Research Since being awarded its Contract for Exploration in 2015, OMS has made significant contribution and progress towards the advancement of marine scientific knowledge and the global understanding of the environment and its resources. These findings and results have been reflected and reported annually to the Secretariat in accordance with the re…	Ocean Mineral Singapore Pte. Ltd., (2018). OMSPMN12018 NUS Data. Available : DeepData, International Seabed Authority https://data.isa.org.jm/ Accessed: [YYYY-MM-DD].	Sheldon Carter	Database Manager	International Seabed Authority	scarter@isa.org.jm	Sheldon Carter		Ocean Mineral Singapore Pte. Ltd.	data@isa.org.jm	Event	Attribution 3.0 IGO (CC BY 3.0 IGO)	Ocean Mineral Singapore Pte. Ltd.	Subject to Term and Conditions of Use of the International Seabed Authority Website https://www.isa.org.jm/authority/term-and-conditions-use-international-seabed-authority-website	Ocean Mineral Singapore Pte. Ltd., (2018)., OMSPMN12018 NUS Data. Available : DeepData, International Seabed Authority https://data.isa.org.jm/ Accessed: [YYYY-MM-DD].	Ocean Mineral Singapore Pte. Ltd.	Taxon	S10_CRS2549	70830_1660894	Samantha Tong, tmstjws@nus.edu.sg	1	1	individuals	Unidentified	present			AB02_1_CRS2549	2015-03-13 09:10:00	09:10:00	2015	3	13	Sediment	Box corer		S10_OMSPMN1X_Singapore	4100	4100	4100.000-4100.000 m	12.0546	-117.252	decimal degrees	WGS84		AB02_1_CRS2549	Uncertain	Samantha Tong	2015-03-13 09:10:00
IFREMERPMN12018 Nodinaut Nematoda Copepoda	Sampling data captured in Oceanic Exploration Research Les travaux d’exploration pour l’année 2018 se sont focalisés sur la finalisation de l’étude géostatistique et la mise à jour de l’évaluation des ressources en nodules polymétalliques du contrat avec la société RSC Mining & Mineral Exploration Ltd (RSC).	Institut français de recherche pour l'exploitation de la mer, (2018). IFREMERPMN12018 Nodinaut Nematoda Copepoda. Available : DeepData, International Seabed Authority https://data.isa.org.jm/ Accessed: [YYYY-MM-DD].	Sheldon Carter	Database Manager	International Seabed Authority	scarter@isa.org.jm	Sheldon Carter		Institut français de recherche pour l'exploitation de la mer	data@isa.org.jm	Event	Attribution 3.0 IGO (CC BY 3.0 IGO)	Institut français de recherche pour l'exploitation de la mer	Subject to Term and Conditions of Use of the International Seabed Authority Website https://www.isa.org.jm/authority/term-and-conditions-use-international-seabed-authority-website	Institut français de recherche pour l'exploitation de la mer, (2018)., IFREMERPMN12018 Nodinaut Nematoda Copepoda. Available : DeepData, International Seabed Authority https://data.isa.org.jm/ Accessed: [YYYY-MM-DD].	Institut français de recherche pour l'exploitation de la mer	Taxon	East Zone_MTB-1-162	70785_1648169	Miljutin D. and Miljutina M.	8	8	individuals	Unidentified	present			NODINAUT_1_MTB-1-162	2004-05-28 08:32:00	08:32:00	2004	5	28	No Nodules - Facies 0	Multicorer		East Zone_IFREMERPMN1X_02	5046	5046	5046.000-5046.000 m	14.0445	-130.084	decimal degrees	WGS84		NODINAUT_1_MTB-1-162	Uncertain	Miljutin D. and Miljutina M.	2004-05-28 08:32:00
UKSRLPMN12015 Env Template Scavengers 032016	Sampling data captured in Oceanic Exploration Research UK Seabed Resources Ltd (UKSRL) is pleased to submit this annual report on activities with respect to the Plan of Work associated with its 15-year International Seabed Authority (ISA) Exploration Licence that entered into effect on 8 February 2013. This report describes the activities of the calendar year 2014.	UK Seabed Resources Ltd. , (2015). UKSRLPMN12015 Env Template Scavengers 032016. Available : DeepData, International Seabed Authority https://data.isa.org.jm/ Accessed: [YYYY-MM-DD].	Sheldon Carter	Database Manager	International Seabed Authority	scarter@isa.org.jm	Jeff Drazen		UK Seabed Resources Ltd.	jdrazen@hawaii.edu	Event	Attribution 3.0 IGO (CC BY 3.0 IGO)	UK Seabed Resources Ltd.	Subject to Term and Conditions of Use of the International Seabed Authority Website https://www.isa.org.jm/authority/term-and-conditions-use-international-seabed-authority-website	UK Seabed Resources Ltd. , (2015)., UKSRLPMN12015 Env Template Scavengers 032016. Available : DeepData, International Seabed Authority https://data.isa.org.jm/ Accessed: [YYYY-MM-DD].	UK Seabed Resources Ltd.	Taxon	UK1-B-U08_AB02_55_263_4153	70747_1630730	Astrid Leitner, aleitner@hawaii.edu	1	1	individuals	NULL	present			ABYSSLINE 02 (AB02)_13_AB02_55_263_4153	2015-02-28 08:25:00	08:25:00	2015	2	28	Channel	Baited Camera		UK1-B-U08_UKSRLPMN1X	4209	4209	4209.000-4209.000 m	12.5127	-116.622	decimal degrees	WGS84		ABYSSLINE 02 (AB02)_13_AB02_55_263_4153	Not Reported	Astrid Leitner	2015-02-28 08:25:00
OMSPMN12017 Macro Senckenberg	Sampling data captured in Oceanic Exploration Research Ocean Mineral Singapore (OMS) partook in its first sampling cruise, the ABYSSLINE-02 Cruise (hereafter referred to as AB02) in 2015. The cruise took place aboard the research vessel Thomas G. Thompson (R/V Thompson) between February 12, 2015 and March 25, 2015, as an expedition jointly funded and supported by UK Seabed Resources Development L…	Ocean Mineral Singapore Pte. Ltd., (2017). OMSPMN12017 Macro Senckenberg. Available : DeepData, International Seabed Authority https://data.isa.org.jm/ Accessed: [YYYY-MM-DD].	Sheldon Carter	Database Manager	International Seabed Authority	scarter@isa.org.jm	Sheldon Carter		Ocean Mineral Singapore Pte. Ltd.	data@isa.org.jm	Event	Attribution 3.0 IGO (CC BY 3.0 IGO)	Ocean Mineral Singapore Pte. Ltd.	Subject to Term and Conditions of Use of the International Seabed Authority Website https://www.isa.org.jm/authority/term-and-conditions-use-international-seabed-authority-website	Ocean Mineral Singapore Pte. Ltd., (2017)., OMSPMN12017 Macro Senckenberg. Available : DeepData, International Seabed Authority https://data.isa.org.jm/ Accessed: [YYYY-MM-DD].	Ocean Mineral Singapore Pte. Ltd.	Taxon	S01_OMS1-AB2-ISO348	71114_1689613	Inga Mohrbeck, inga.mohrbeck@uni-oldenburg.de	1	1	individuals	Unidentified	present			ABYSSLINE 02_TN319_OMS1-AB2-ISO348	2015-02-25 16:49:00	16:49:00	2015	2	25		Brenke Epibenthic Sled		S01_OMSPMN1X_Singapore	4111	4122	4111.000-4122.000 m	12.1305	-117.311	decimal degrees	WGS84		ABYSSLINE 02_TN319_OMS1-AB2-ISO348	Uncertain	Inga Mohrbeck	2015-02-25 16:49:00
KOREAPMN12012 Meiofauna	Sampling data captured in Oceanic Exploration Research Pursuant to Section 10, Appendix II of the Contract for Exploration between the International Seabed Authority and the Government of the Republic of Korea (ISBA/7/C/4), the Ministry of Land, Transport and Maritime Affairs (MLTM) that is the relevant authority of the Government of the Republic of Korea hereby submits to the International Seabe…	Government of the Republic of Korea, (2012). KOREAPMN12012 Meiofauna. Available : DeepData, International Seabed Authority https://data.isa.org.jm/ Accessed: [YYYY-MM-DD].	Sheldon Carter	Database Manager	International Seabed Authority	scarter@isa.org.jm	Sheldon Carter		Government of the Republic of Korea	data@isa.org.jm	Event	Attribution 3.0 IGO (CC BY 3.0 IGO)	Government of the Republic of Korea	Subject to Term and Conditions of Use of the International Seabed Authority Website https://www.isa.org.jm/authority/term-and-conditions-use-international-seabed-authority-website	Government of the Republic of Korea, (2012)., KOREAPMN12012 Meiofauna. Available : DeepData, International Seabed Authority https://data.isa.org.jm/ Accessed: [YYYY-MM-DD].	Government of the Republic of Korea	Taxon	BC120104_BC120104_Marylynnia_sp.	72055_2347929	W. Min, wgmin@kiost.ac	1	1	individuals	Unidentified	present			KODOS12_01_BC120104_Marylynnia_sp.	2012-09-26	00:00:00	2012	9	26		Multicorer		BC120104_KOREAPMN1X_05	5116	5116	5116.000-5116.000 m	10.5099	-131.939	decimal degrees	WGS84		KODOS12_01_BC120104_Marylynnia_sp.	Uncertain	W. Min	2012-09-26
UKSRLPMN12015 Env Template Senckenberg 032016	Sampling data captured in Oceanic Exploration Research UK Seabed Resources Ltd (UKSRL) is pleased to submit this annual report on activities with respect to the Plan of Work associated with its 15-year International Seabed Authority (ISA) Exploration Licence that entered into effect on 8 February 2013. This report describes the activities of the calendar year 2014.	UK Seabed Resources Ltd. , (2015). UKSRLPMN12015 Env Template Senckenberg 032016. Available : DeepData, International Seabed Authority https://data.isa.org.jm/ Accessed: [YYYY-MM-DD].	Sheldon Carter	Database Manager	International Seabed Authority	scarter@isa.org.jm	Inga Mohrbeck		UK Seabed Resources Ltd.	inga.mohrbeck@uni-oldenburg.de	Event	Attribution 3.0 IGO (CC BY 3.0 IGO)	UK Seabed Resources Ltd.	Subject to Term and Conditions of Use of the International Seabed Authority Website https://www.isa.org.jm/authority/term-and-conditions-use-international-seabed-authority-website	UK Seabed Resources Ltd. , (2015)., UKSRLPMN12015 Env Template Senckenberg 032016. Available : DeepData, International Seabed Authority https://data.isa.org.jm/ Accessed: [YYYY-MM-DD].	UK Seabed Resources Ltd.	Taxon	UK1-A-EB04_AB1-ISO25	70750_1637053	Stefanie Kaiser, Nils Brenke, skaiser@senckenberg.de, nbrenke@senckenberg.de	1	1	individuals	Unidentified	present			ABYSSLINE 01 (AB01)_13_AB1-ISO25	2013-10-17 12:48:00	12:48:00	2013	10	17	deep sea sediment, flat	Benthic sled		UK1-A-EB04_UKSRLPMN1X	4155	4155	4155.000-4155.000 m	13.8033	-116.471	decimal degrees	WGS84		ABYSSLINE 01 (AB01)_13_AB1-ISO25	Not Reported	Stefanie Kaiser, Nils Brenke	2013-10-17 12:48:00
UKSRLPMN12015 Env Template Scavengers 032016	Sampling data captured in Oceanic Exploration Research UK Seabed Resources Ltd (UKSRL) is pleased to submit this annual report on activities with respect to the Plan of Work associated with its 15-year International Seabed Authority (ISA) Exploration Licence that entered into effect on 8 February 2013. This report describes the activities of the calendar year 2014.	UK Seabed Resources Ltd. , (2015). UKSRLPMN12015 Env Template Scavengers 032016. Available : DeepData, International Seabed Authority https://data.isa.org.jm/ Accessed: [YYYY-MM-DD].	Sheldon Carter	Database Manager	International Seabed Authority	scarter@isa.org.jm	Jeff Drazen		UK Seabed Resources Ltd.	jdrazen@hawaii.edu	Event	Attribution 3.0 IGO (CC BY 3.0 IGO)	UK Seabed Resources Ltd.	Subject to Term and Conditions of Use of the International Seabed Authority Website https://www.isa.org.jm/authority/term-and-conditions-use-international-seabed-authority-website	UK Seabed Resources Ltd. , (2015)., UKSRLPMN12015 Env Template Scavengers 032016. Available : DeepData, International Seabed Authority https://data.isa.org.jm/ Accessed: [YYYY-MM-DD].	UK Seabed Resources Ltd.	Taxon	UK1-B-U04_AB02_60_2341_1307	70747_1627884	Astrid Leitner, aleitner@hawaii.edu	1	1	individuals	NULL	present			ABYSSLINE 02 (AB02)_13_AB02_60_2341_1307	2015-02-21 13:06:00	13:06:00	2015	2	21	Abyssal Trough	Baited Camera		UK1-B-U04_UKSRLPMN1X	4201	4201	4201.000-4201.000 m	12.5667	-116.708	decimal degrees	WGS84		ABYSSLINE 02 (AB02)_13_AB02_60_2341_1307	Not Reported	Astrid Leitner	2015-02-21 13:06:00
IFREMERPMN12018 Nodinaut Nematoda Copepoda	Sampling data captured in Oceanic Exploration Research Ifremer continued to implement its training programme in 2018 by hosting a Jamaican intern at its Deep-Sea Environment Laboratory (Laboratoire Environnement Profond) in Brest. The internship focused on the morphological identification and barcoding of samples from the Clarion Clipperton Zone. The Institute pursued its international involvemen…	Institut français de recherche pour l'exploitation de la mer, (2018). IFREMERPMN12018 Nodinaut Nematoda Copepoda. Available : DeepData, International Seabed Authority https://data.isa.org.jm/ Accessed: [YYYY-MM-DD].	Sheldon Carter	Database Manager	International Seabed Authority	scarter@isa.org.jm	Sheldon Carter		Institut français de recherche pour l'exploitation de la mer	data@isa.org.jm	Event	Attribution 3.0 IGO (CC BY 3.0 IGO)	Institut français de recherche pour l'exploitation de la mer	Subject to Term and Conditions of Use of the International Seabed Authority Website https://www.isa.org.jm/authority/term-and-conditions-use-international-seabed-authority-website	Institut français de recherche pour l'exploitation de la mer, (2018)., IFREMERPMN12018 Nodinaut Nematoda Copepoda. Available : DeepData, International Seabed Authority https://data.isa.org.jm/ Accessed: [YYYY-MM-DD].	Institut français de recherche pour l'exploitation de la mer	Taxon	East Zone_MTB-1-553	70785_1648560	Miljutin D. and Miljutina M.	1	1	individuals	Unidentified	present			NODINAUT_1_MTB-1-553	2004-05-30 20:39:00	20:39:00	2004	5	30	No Nodules - Facies 0	Multicorer		East Zone_IFREMERPMN1X_02	5042	5042	5042.000-5042.000 m	14.0481	-130.083	decimal degrees	WGS84		NODINAUT_1_MTB-1-553	Uncertain	Miljutin D. and Miljutina M.	2004-05-30 20:39:00
UKSRLPMN12016 Senkenberg	Sampling data captured in Oceanic Exploration Research UK Seabed Resources Ltd (UKSR) is pleased to submit this annual report on activities with respect to the Plan of Work associated with both of its 15-year International Seabed Authority (ISA) Exploration Licences. The first licence entered into effect on 8 February 2013 (UK1); the second on 29 March 2016 (UK2). UKSR has integrated together the…	UK Seabed Resources Ltd. , (2016). UKSRLPMN12016 Senkenberg. Available : DeepData, International Seabed Authority https://data.isa.org.jm/ Accessed: [YYYY-MM-DD].	Sheldon Carter	Database Manager	International Seabed Authority	scarter@isa.org.jm	Sheldon Carter		UK Seabed Resources Ltd.	data@isa.org.jm	Event	Attribution 3.0 IGO (CC BY 3.0 IGO)	UK Seabed Resources Ltd.	Subject to Term and Conditions of Use of the International Seabed Authority Website https://www.isa.org.jm/authority/term-and-conditions-use-international-seabed-authority-website	UK Seabed Resources Ltd. , (2016)., UKSRLPMN12016 Senkenberg. Available : DeepData, International Seabed Authority https://data.isa.org.jm/ Accessed: [YYYY-MM-DD].	UK Seabed Resources Ltd.	Taxon	OMS-AB02-S07_OMS1-AB2-AMP3435	70800_1652199		1	1	individuals	Unidentified	present			ABYSSLINE 02 (AB02)_TN319_OMS1-AB2-AMP3435	2015-03-16 03:25:00	03:25:00	2015	3	16	deep sea sediment, flat	Baited Trap (TR)		OMS-AB02-S07_UKSRLPMN1_OA	4081	4081	4081.000-4081.000 m	12.1444	-117.241	decimal degrees	WGS84		ABYSSLINE 02 (AB02)_TN319_OMS1-AB2-AMP3435	Uncertain		2015-03-16 03:25:00
IFREMERPMN12018 SO239	Sampling data captured in Oceanic Exploration Research Les travaux d’exploration pour l’année 2018 se sont focalisés sur la finalisation de l’étude géostatistique et la mise à jour de l’évaluation des ressources en nodules polymétalliques du contrat avec la société RSC Mining & Mineral Exploration Ltd (RSC).	Institut français de recherche pour l'exploitation de la mer, (2018). IFREMERPMN12018 SO239. Available : DeepData, International Seabed Authority https://data.isa.org.jm/ Accessed: [YYYY-MM-DD].	Sheldon Carter	Database Manager	International Seabed Authority	scarter@isa.org.jm	Sheldon Carter		Institut français de recherche pour l'exploitation de la mer	data@isa.org.jm	Event	Attribution 3.0 IGO (CC BY 3.0 IGO)	Institut français de recherche pour l'exploitation de la mer	Subject to Term and Conditions of Use of the International Seabed Authority Website https://www.isa.org.jm/authority/term-and-conditions-use-international-seabed-authority-website	Institut français de recherche pour l'exploitation de la mer, (2018)., IFREMERPMN12018 SO239. Available : DeepData, International Seabed Authority https://data.isa.org.jm/ Accessed: [YYYY-MM-DD].	Institut français de recherche pour l'exploitation de la mer	Taxon	SO239-161_SO239-338	70783_1646291	Vanreusel, Ann; Hilário, Ana; Ribeiro, Pedro A; Menot, Lenaick; Martínez Arbizu, Pedro , ann.vanreusel@UGent.be	0	0	individuals	Unidentified	present			SO239_1_SO239-338	2015-04-15 19:00:00	19:00:00	2015	4	15		ROV video		SO239-161_IFREMERPMN1_OA	5031	5031	5031.000-5031.000 m	14.037	-130.098	decimal degrees	WGS84		SO239_1_SO239-338	Uncertain	Vanreusel, Ann; Hilário, Ana; Ribeiro, Pedro A; Menot, Lenaick; Martínez Arbizu, Pedro	2015-04-15 19:00:00
IFREMERPMN12018 Nodinaut Nematoda Copepoda	Sampling data captured in Oceanic Exploration Research Les travaux d’exploration pour l’année 2018 se sont focalisés sur la finalisation de l’étude géostatistique et la mise à jour de l’évaluation des ressources en nodules polymétalliques du contrat avec la société RSC Mining & Mineral Exploration Ltd (RSC).	Institut français de recherche pour l'exploitation de la mer, (2018). IFREMERPMN12018 Nodinaut Nematoda Copepoda. Available : DeepData, International Seabed Authority https://data.isa.org.jm/ Accessed: [YYYY-MM-DD].	Sheldon Carter	Database Manager	International Seabed Authority	scarter@isa.org.jm	Sheldon Carter		Institut français de recherche pour l'exploitation de la mer	data@isa.org.jm	Event	Attribution 3.0 IGO (CC BY 3.0 IGO)	Institut français de recherche pour l'exploitation de la mer	Subject to Term and Conditions of Use of the International Seabed Authority Website https://www.isa.org.jm/authority/term-and-conditions-use-international-seabed-authority-website	Institut français de recherche pour l'exploitation de la mer, (2018)., IFREMERPMN12018 Nodinaut Nematoda Copepoda. Available : DeepData, International Seabed Authority https://data.isa.org.jm/ Accessed: [YYYY-MM-DD].	Institut français de recherche pour l'exploitation de la mer	Taxon	East Zone_MTB-1-2075	70785_1650082	Miljutin D. and Miljutina M.	1	1	individuals	Unidentified	present			NODINAUT_1_MTB-1-2075	2004-05-31 15:35:00	15:35:00	2004	5	31	OMCO Dregde track	Nautile Blad Corer		East Zone_IFREMERPMN1X_02	4979	4979	4979.000-4979.000 m	14.0326	-130.121	decimal degrees	WGS84		NODINAUT_1_MTB-1-2075	Uncertain	Miljutin D. and Miljutina M.	2004-05-31 15:35:00
IFREMERPMN12018 Nodinaut Nematoda Copepoda	Sampling data captured in Oceanic Exploration Research Ifremer continued to implement its training programme in 2018 by hosting a Jamaican intern at its Deep-Sea Environment Laboratory (Laboratoire Environnement Profond) in Brest. The internship focused on the morphological identification and barcoding of samples from the Clarion Clipperton Zone. The Institute pursued its international involvemen…	Institut français de recherche pour l'exploitation de la mer, (2018). IFREMERPMN12018 Nodinaut Nematoda Copepoda. Available : DeepData, International Seabed Authority https://data.isa.org.jm/ Accessed: [YYYY-MM-DD].	Sheldon Carter	Database Manager	International Seabed Authority	scarter@isa.org.jm	Sheldon Carter		Institut français de recherche pour l'exploitation de la mer	data@isa.org.jm	Event	Attribution 3.0 IGO (CC BY 3.0 IGO)	Institut français de recherche pour l'exploitation de la mer	Subject to Term and Conditions of Use of the International Seabed Authority Website https://www.isa.org.jm/authority/term-and-conditions-use-international-seabed-authority-website	Institut français de recherche pour l'exploitation de la mer, (2018)., IFREMERPMN12018 Nodinaut Nematoda Copepoda. Available : DeepData, International Seabed Authority https://data.isa.org.jm/ Accessed: [YYYY-MM-DD].	Institut français de recherche pour l'exploitation de la mer	Taxon	East Zone_MTB-1-2279	70785_1650286	Mahatma R. and Martinez Arbizu P.	3	3	individuals	Unidentified	present			NODINAUT_1_MTB-1-2279	2004-05-31 15:35:00	15:35:00	2004	5	31	OMCO Dregde track	Nautile Blad Corer		East Zone_IFREMERPMN1X_02	4979	4979	4979.000-4979.000 m	14.0326	-130.121	decimal degrees	WGS84		NODINAUT_1_MTB-1-2279	Uncertain	Mahatma R. and Martinez Arbizu P.	2004-05-31 15:35:00
UKSRLPMN12015 Env Template Scavengers 032016	Sampling data captured in Oceanic Exploration Research UK Seabed Resources Ltd (UKSRL) is pleased to submit this annual report on activities with respect to the Plan of Work associated with its 15-year International Seabed Authority (ISA) Exploration Licence that entered into effect on 8 February 2013. This report describes the activities of the calendar year 2014.	UK Seabed Resources Ltd. , (2015). UKSRLPMN12015 Env Template Scavengers 032016. Available : DeepData, International Seabed Authority https://data.isa.org.jm/ Accessed: [YYYY-MM-DD].	Sheldon Carter	Database Manager	International Seabed Authority	scarter@isa.org.jm	Jeff Drazen		UK Seabed Resources Ltd.	jdrazen@hawaii.edu	Event	Attribution 3.0 IGO (CC BY 3.0 IGO)	UK Seabed Resources Ltd.	Subject to Term and Conditions of Use of the International Seabed Authority Website https://www.isa.org.jm/authority/term-and-conditions-use-international-seabed-authority-website	UK Seabed Resources Ltd. , (2015)., UKSRLPMN12015 Env Template Scavengers 032016. Available : DeepData, International Seabed Authority https://data.isa.org.jm/ Accessed: [YYYY-MM-DD].	UK Seabed Resources Ltd.	Taxon	OMS-A-S12_AB02_90_482_9596	70747_1636173	Astrid Leitner, aleitner@hawaii.edu	1	1	individuals	NULL	present			ABYSSLINE 02 (AB02)_13_AB02_90_482_9596	2015-03-15 09:27:00	09:27:00	2015	3	15	Abyssal Ridge	Baited Camera		OMS-A-S12_UKSRLPMN1_OA	4093	4093	4093.000-4093.000 m	12.0274	-117.35	decimal degrees	WGS84		ABYSSLINE 02 (AB02)_13_AB02_90_482_9596	Not Reported	Astrid Leitner	2015-03-15 09:27:00
BGRPMN12016 Biodiversity Envdata	Sampling data captured in Oceanic Exploration Research One objective of the exploration campaign in 2016 was to increase the box corer sampling density in a nodule field of high economic potential (prospective area #1 [PA1] in the eastern German license area) called sub-cluster CL11 (231 km2) in order to (1) determine its reservoir content in more detail, and (2) investigate whether and to what e…	Federal Institute for Geosciences and Natural Resources of Germany, (2016). BGRPMN12016 Biodiversity Envdata. Available : DeepData, International Seabed Authority https://data.isa.org.jm/ Accessed: [YYYY-MM-DD].	Sheldon Carter	Database Manager	International Seabed Authority	scarter@isa.org.jm	Sheldon Carter		Federal Institute for Geosciences and Natural Resources of Germany	data@isa.org.jm	Event	Attribution 3.0 IGO (CC BY 3.0 IGO)	Federal Institute for Geosciences and Natural Resources of Germany	Subject to Term and Conditions of Use of the International Seabed Authority Website https://www.isa.org.jm/authority/term-and-conditions-use-international-seabed-authority-website	Federal Institute for Geosciences and Natural Resources of Germany, (2016)., BGRPMN12016 Biodiversity Envdata. Available : DeepData, International Seabed Authority https://data.isa.org.jm/ Accessed: [YYYY-MM-DD].	Federal Institute for Geosciences and Natural Resources of Germany	Taxon	#64_MUC_MU192	70726_1622082		2	2	individuals	Unidentified	present			Mangan2010_So205_MU192	2010-05-16 19:16:00	19:16:00	2010	5	16		MUC		#64_MUC_BGRPMN1X_East	4273	4273	4273.000-4273.000 m	13.2997	-118.188	decimal degrees	WGS84		Mangan2010_So205_MU192	Uncertain		2010-05-16 19:16:00
IFREMERPMN12018 Nodinaut Nematoda Copepoda	Sampling data captured in Oceanic Exploration Research Les travaux d’exploration pour l’année 2018 se sont focalisés sur la finalisation de l’étude géostatistique et la mise à jour de l’évaluation des ressources en nodules polymétalliques du contrat avec la société RSC Mining & Mineral Exploration Ltd (RSC).	Institut français de recherche pour l'exploitation de la mer, (2018). IFREMERPMN12018 Nodinaut Nematoda Copepoda. Available : DeepData, International Seabed Authority https://data.isa.org.jm/ Accessed: [YYYY-MM-DD].	Sheldon Carter	Database Manager	International Seabed Authority	scarter@isa.org.jm	Sheldon Carter		Institut français de recherche pour l'exploitation de la mer	data@isa.org.jm	Event	Attribution 3.0 IGO (CC BY 3.0 IGO)	Institut français de recherche pour l'exploitation de la mer	Subject to Term and Conditions of Use of the International Seabed Authority Website https://www.isa.org.jm/authority/term-and-conditions-use-international-seabed-authority-website	Institut français de recherche pour l'exploitation de la mer, (2018)., IFREMERPMN12018 Nodinaut Nematoda Copepoda. Available : DeepData, International Seabed Authority https://data.isa.org.jm/ Accessed: [YYYY-MM-DD].	Institut français de recherche pour l'exploitation de la mer	Taxon	East Zone_MTB-1-2469	70785_1650476	Miljutin D. and Miljutina M.	695	695	individuals	Unidentified	present			NODINAUT_1_MTB-1-2469	2004-06-04 15:42:00	15:42:00	2004	6	4	OMCO Dregde track	Nautile Blad Corer		East Zone_IFREMERPMN1X_02	4980	4980	4980.000-4980.000 m	14.0316	-130.122	decimal degrees	WGS84		NODINAUT_1_MTB-1-2469	Uncertain	Miljutin D. and Miljutina M.	2004-06-04 15:42:00
YUZPMN12016 Biodata	Sampling data captured in Oceanic Exploration Research This report is submitted in accordance with Section 10 of the Standard Clauses of the Contract, contained in Appendix II to the Contract for exploration for polymetallic nodules, as concluded between the International Seabed Authority and Contractor Yuzhmorgeologiya on March 29, 2001. The report contains information about the results of activ…	Yuzhmorgeologiya, (2016). YUZPMN12016 Biodata. Available : DeepData, International Seabed Authority https://data.isa.org.jm/ Accessed: [YYYY-MM-DD].	Sheldon Carter	Database Manager	International Seabed Authority	scarter@isa.org.jm	Sheldon Carter		Yuzhmorgeologiya	data@isa.org.jm	Event	Attribution 3.0 IGO (CC BY 3.0 IGO)	Yuzhmorgeologiya	Subject to Term and Conditions of Use of the International Seabed Authority Website https://www.isa.org.jm/authority/term-and-conditions-use-international-seabed-authority-website	Yuzhmorgeologiya, (2016)., YUZPMN12016 Biodata. Available : DeepData, International Seabed Authority https://data.isa.org.jm/ Accessed: [YYYY-MM-DD].	Yuzhmorgeologiya	Taxon	9103-2_BC48	70842_1664604		1	4	individual density per metre square	Unidentified	present			4-14_2_BC48	2016-01-28 01:48:00	01:48:00	2016	1	28	flat	Box corer		9103-2_YUZHPMN1X_02	5184	5184	5184.000-5184.000 m	14.5482	-131.842	decimal degrees	WGS84		4-14_2_BC48	Uncertain		2016-01-28 01:48:00
UKSRLPMN12015 Env Template Scavengers 032016	Sampling data captured in Oceanic Exploration Research UK Seabed Resources Ltd (UKSRL) is pleased to submit this annual report on activities with respect to the Plan of Work associated with its 15-year International Seabed Authority (ISA) Exploration Licence that entered into effect on 8 February 2013. This report describes the activities of the calendar year 2014.	UK Seabed Resources Ltd. , (2015). UKSRLPMN12015 Env Template Scavengers 032016. Available : DeepData, International Seabed Authority https://data.isa.org.jm/ Accessed: [YYYY-MM-DD].	Sheldon Carter	Database Manager	International Seabed Authority	scarter@isa.org.jm	Jeff Drazen		UK Seabed Resources Ltd.	jdrazen@hawaii.edu	Event	Attribution 3.0 IGO (CC BY 3.0 IGO)	UK Seabed Resources Ltd.	Subject to Term and Conditions of Use of the International Seabed Authority Website https://www.isa.org.jm/authority/term-and-conditions-use-international-seabed-authority-website	UK Seabed Resources Ltd. , (2015)., UKSRLPMN12015 Env Template Scavengers 032016. Available : DeepData, International Seabed Authority https://data.isa.org.jm/ Accessed: [YYYY-MM-DD].	UK Seabed Resources Ltd.	Taxon	OMS-A-S10_AB02_112_1003_8421	70747_1634998	Astrid Leitner, aleitner@hawaii.edu	1	1	individuals	NULL	present			ABYSSLINE 02 (AB02)_13_AB02_112_1003_8421	2015-03-13 04:19:00	04:19:00	2015	3	13	Abyssal Trough	Baited Camera		OMS-A-S10_UKSRLPMN1_OA	4090	4090	4090.000-4090.000 m	12.0546	-117.218	decimal degrees	WGS84		ABYSSLINE 02 (AB02)_13_AB02_112_1003_8421	Not Reported	Astrid Leitner	2015-03-13 04:19:00
YUZPMN12016 Biodata	Sampling data captured in Oceanic Exploration Research This report is submitted in accordance with Section 10 of the Standard Clauses of the Contract, contained in Appendix II to the Contract for exploration for polymetallic nodules, as concluded between the International Seabed Authority and Contractor Yuzhmorgeologiya on March 29, 2001. The report contains information about the results of activ…	Yuzhmorgeologiya, (2016). YUZPMN12016 Biodata. Available : DeepData, International Seabed Authority https://data.isa.org.jm/ Accessed: [YYYY-MM-DD].	Sheldon Carter	Database Manager	International Seabed Authority	scarter@isa.org.jm	Sheldon Carter		Yuzhmorgeologiya	data@isa.org.jm	Event	Attribution 3.0 IGO (CC BY 3.0 IGO)	Yuzhmorgeologiya	Subject to Term and Conditions of Use of the International Seabed Authority Website https://www.isa.org.jm/authority/term-and-conditions-use-international-seabed-authority-website	Yuzhmorgeologiya, (2016)., YUZPMN12016 Biodata. Available : DeepData, International Seabed Authority https://data.isa.org.jm/ Accessed: [YYYY-MM-DD].	Yuzhmorgeologiya	Taxon	9139-3_BC268	70842_1664824		1	4	individual density per metre square	Unidentified	present			4-14_2_BC268	2015-12-30 14:07:00	14:07:00	2015	12	30	flat	Box corer		9139-3_YUZHPMN1X_02	5166	5166	5166.000-5166.000 m	14.1624	-131.876	decimal degrees	WGS84		4-14_2_BC268	Uncertain		2015-12-30 14:07:00
UKSRLPMN12015 Env Template Scavengers 032016	Sampling data captured in Oceanic Exploration Research UK Seabed Resources Ltd (UKSRL) is pleased to submit this annual report on activities with respect to the Plan of Work associated with its 15-year International Seabed Authority (ISA) Exploration Licence that entered into effect on 8 February 2013. This report describes the activities of the calendar year 2014.	UK Seabed Resources Ltd. , (2015). UKSRLPMN12015 Env Template Scavengers 032016. Available : DeepData, International Seabed Authority https://data.isa.org.jm/ Accessed: [YYYY-MM-DD].	Sheldon Carter	Database Manager	International Seabed Authority	scarter@isa.org.jm	Jeff Drazen		UK Seabed Resources Ltd.	jdrazen@hawaii.edu	Event	Attribution 3.0 IGO (CC BY 3.0 IGO)	UK Seabed Resources Ltd.	Subject to Term and Conditions of Use of the International Seabed Authority Website https://www.isa.org.jm/authority/term-and-conditions-use-international-seabed-authority-website	UK Seabed Resources Ltd. , (2015)., UKSRLPMN12015 Env Template Scavengers 032016. Available : DeepData, International Seabed Authority https://data.isa.org.jm/ Accessed: [YYYY-MM-DD].	UK Seabed Resources Ltd.	Taxon	OMS-A-S07_AB02_27_777_7765	70747_1634342	Astrid Leitner, aleitner@hawaii.edu	1	1	individuals	NULL	present			ABYSSLINE 02 (AB02)_13_AB02_27_777_7765	2015-09-03 12:15:00	12:15:00	2015	9	3	Abyssal Ridge	Baited Camera		OMS-A-S07_UKSRLPMN1_OA	4095	4095	4095.000-4095.000 m	12.1449	-117.251	decimal degrees	WGS84		ABYSSLINE 02 (AB02)_13_AB02_27_777_7765	Not Reported	Astrid Leitner	2015-09-03 12:15:00
UKSRLPMN12015 Env Template Scavengers 032016	Sampling data captured in Oceanic Exploration Research UK Seabed Resources Ltd (UKSRL) is pleased to submit this annual report on activities with respect to the Plan of Work associated with its 15-year International Seabed Authority (ISA) Exploration Licence that entered into effect on 8 February 2013. This report describes the activities of the calendar year 2014.	UK Seabed Resources Ltd. , (2015). UKSRLPMN12015 Env Template Scavengers 032016. Available : DeepData, International Seabed Authority https://data.isa.org.jm/ Accessed: [YYYY-MM-DD].	Sheldon Carter	Database Manager	International Seabed Authority	scarter@isa.org.jm	Jeff Drazen		UK Seabed Resources Ltd.	jdrazen@hawaii.edu	Event	Attribution 3.0 IGO (CC BY 3.0 IGO)	UK Seabed Resources Ltd.	Subject to Term and Conditions of Use of the International Seabed Authority Website https://www.isa.org.jm/authority/term-and-conditions-use-international-seabed-authority-website	UK Seabed Resources Ltd. , (2015)., UKSRLPMN12015 Env Template Scavengers 032016. Available : DeepData, International Seabed Authority https://data.isa.org.jm/ Accessed: [YYYY-MM-DD].	UK Seabed Resources Ltd.	Taxon	OMS-A-S02_AB02_107_2576_2605	70747_1629182	Astrid Leitner, aleitner@hawaii.edu	1	1	individuals	NULL	present			ABYSSLINE 02 (AB02)_13_AB02_107_2576_2605	2015-02-26 05:25:00	05:25:00	2015	2	26	Abyssal Ridge	Baited Camera		OMS-A-S02_UKSRLPMN1_OA	4078	4078	4078.000-4078.000 m	12.0652	-117.178	decimal degrees	WGS84		ABYSSLINE 02 (AB02)_13_AB02_107_2576_2605	Not Reported	Astrid Leitner	2015-02-26 05:25:00
BGRPMN12016 Biodiversity Envdata	Sampling data captured in Oceanic Exploration Research One objective of the exploration campaign in 2016 was to increase the box corer sampling density in a nodule field of high economic potential (prospective area #1 [PA1] in the eastern German license area) called sub-cluster CL11 (231 km2) in order to (1) determine its reservoir content in more detail, and (2) investigate whether and to what e…	Federal Institute for Geosciences and Natural Resources of Germany, (2016). BGRPMN12016 Biodiversity Envdata. Available : DeepData, International Seabed Authority https://data.isa.org.jm/ Accessed: [YYYY-MM-DD].	Sheldon Carter	Database Manager	International Seabed Authority	scarter@isa.org.jm	Sheldon Carter		Federal Institute for Geosciences and Natural Resources of Germany	data@isa.org.jm	Event	Attribution 3.0 IGO (CC BY 3.0 IGO)	Federal Institute for Geosciences and Natural Resources of Germany	Subject to Term and Conditions of Use of the International Seabed Authority Website https://www.isa.org.jm/authority/term-and-conditions-use-international-seabed-authority-website	Federal Institute for Geosciences and Natural Resources of Germany, (2016)., BGRPMN12016 Biodiversity Envdata. Available : DeepData, International Seabed Authority https://data.isa.org.jm/ Accessed: [YYYY-MM-DD].	Federal Institute for Geosciences and Natural Resources of Germany	Taxon	#20_EBS_MU2436	70726_1624326	Annika Janssen, ajanssen@senckenberg.de	1	1	individuals	Unidentified	present			Mangan2014_KM14-08_MU2436	2014-05-10	00:00:00	2014	5	10		EBS		#20_EBS_BGRPMN1X_East	4127	4127	4127.000-4127.000 m	11.9972	-117.056	decimal degrees	WGS84		Mangan2014_KM14-08_MU2436	Uncertain	Annika Janssen	2014-05-10
OMSPMN12018 Env NHM NORCE	Sampling data captured in Oceanic Exploration Research Since being awarded its Contract for Exploration in 2015, OMS has made significant contribution and progress towards the advancement of marine scientific knowledge and the global understanding of the environment and its resources. These findings and results have been reflected and reported annually to the Secretariat in accordance with the re…	Ocean Mineral Singapore Pte. Ltd., (2018). OMSPMN12018 Env NHM NORCE. Available : DeepData, International Seabed Authority https://data.isa.org.jm/ Accessed: [YYYY-MM-DD].	Sheldon Carter	Database Manager	International Seabed Authority	scarter@isa.org.jm	Sheldon Carter		Ocean Mineral Singapore Pte. Ltd.	data@isa.org.jm	Event	Attribution 3.0 IGO (CC BY 3.0 IGO)	Ocean Mineral Singapore Pte. Ltd.	Subject to Term and Conditions of Use of the International Seabed Authority Website https://www.isa.org.jm/authority/term-and-conditions-use-international-seabed-authority-website	Ocean Mineral Singapore Pte. Ltd., (2018)., OMSPMN12018 Env NHM NORCE. Available : DeepData, International Seabed Authority https://data.isa.org.jm/ Accessed: [YYYY-MM-DD].	Ocean Mineral Singapore Pte. Ltd.	Taxon	OMS-AB02-S12_NHM_2076	70888_1687694	Adrian Glover, Helena Wiklund, Thomas Dahlgren, a.glover@nhm.ac.uk, thda@mac.com, h.wiklund@nhm.ac.uk	1	1	individuals	Unidentified	present			ABYSSLINE 02 (AB02)_TN319_NHM_2076	2015-03-17 09:40:00	09:40:00	2015	3	17	Abyssal plain	Box corer		OMS-AB02-S12_OMSPMN1X_Singapore	4139	4139	4139.000-4139.000 m	12.0274	-117.325	decimal degrees	WGS84		ABYSSLINE 02 (AB02)_TN319_NHM_2076	Uncertain	Adrian Glover, Helena Wiklund, Thomas Dahlgren	2015-03-17 09:40:00
IFREMERPMN12018 Nodinaut Nematoda Copepoda	Sampling data captured in Oceanic Exploration Research Les travaux d’exploration pour l’année 2018 se sont focalisés sur la finalisation de l’étude géostatistique et la mise à jour de l’évaluation des ressources en nodules polymétalliques du contrat avec la société RSC Mining & Mineral Exploration Ltd (RSC).	Institut français de recherche pour l'exploitation de la mer, (2018). IFREMERPMN12018 Nodinaut Nematoda Copepoda. Available : DeepData, International Seabed Authority https://data.isa.org.jm/ Accessed: [YYYY-MM-DD].	Sheldon Carter	Database Manager	International Seabed Authority	scarter@isa.org.jm	Sheldon Carter		Institut français de recherche pour l'exploitation de la mer	data@isa.org.jm	Event	Attribution 3.0 IGO (CC BY 3.0 IGO)	Institut français de recherche pour l'exploitation de la mer	Subject to Term and Conditions of Use of the International Seabed Authority Website https://www.isa.org.jm/authority/term-and-conditions-use-international-seabed-authority-website	Institut français de recherche pour l'exploitation de la mer, (2018)., IFREMERPMN12018 Nodinaut Nematoda Copepoda. Available : DeepData, International Seabed Authority https://data.isa.org.jm/ Accessed: [YYYY-MM-DD].	Institut français de recherche pour l'exploitation de la mer	Taxon	East Zone_MTB-1-2053	70785_1650060	Miljutin D. and Miljutina M.	2	2	individuals	Unidentified	present			NODINAUT_1_MTB-1-2053	2004-05-31 15:35:00	15:35:00	2004	5	31	OMCO Dregde track	Nautile Blad Corer		East Zone_IFREMERPMN1X_02	4979	4979	4979.000-4979.000 m	14.0326	-130.121	decimal degrees	WGS84		NODINAUT_1_MTB-1-2053	Uncertain	Miljutin D. and Miljutina M.	2004-05-31 15:35:00
IFREMERPMN12018 SO239	Sampling data captured in Oceanic Exploration Research Les travaux d’exploration pour l’année 2018 se sont focalisés sur la finalisation de l’étude géostatistique et la mise à jour de l’évaluation des ressources en nodules polymétalliques du contrat avec la société RSC Mining & Mineral Exploration Ltd (RSC).	Institut français de recherche pour l'exploitation de la mer, (2018). IFREMERPMN12018 SO239. Available : DeepData, International Seabed Authority https://data.isa.org.jm/ Accessed: [YYYY-MM-DD].	Sheldon Carter	Database Manager	International Seabed Authority	scarter@isa.org.jm	Sheldon Carter		Institut français de recherche pour l'exploitation de la mer	data@isa.org.jm	Event	Attribution 3.0 IGO (CC BY 3.0 IGO)	Institut français de recherche pour l'exploitation de la mer	Subject to Term and Conditions of Use of the International Seabed Authority Website https://www.isa.org.jm/authority/term-and-conditions-use-international-seabed-authority-website	Institut français de recherche pour l'exploitation de la mer, (2018)., IFREMERPMN12018 SO239. Available : DeepData, International Seabed Authority https://data.isa.org.jm/ Accessed: [YYYY-MM-DD].	Institut français de recherche pour l'exploitation de la mer	Taxon	SO239-176_SO239-1334	70783_1647287	Hauquier, Freija, freija.hauquier@UGent.be	0	0	individuals	Unidentified	present			SO239_1_SO239-1334	2015-04-18 01:40:00	01:40:00	2015	4	18		Multitube corer (12 cores)		SO239-176_IFREMERPMN1X_02	5012	5012	5012.000-5012.000 m	14.0423	-130.085	decimal degrees	WGS84		SO239_1_SO239-1334	Uncertain	Hauquier, Freija	2015-04-18 01:40:00
GSRPMN12016 MarBiol UGent	Sampling data captured in Oceanic Exploration Research During GSRNOD14A in 2014, over 80 000 km² was surveyed with multi‐beam echo sounding (MBES). Besides that, 10 boxcore samples were collected from which sampling tubes for further geotechnical testing were achieved. After analysis of these data, 3 Areas of Interest (AoIs B) were selected for detailed investigation during GSRNOD15A in 2015.	Global Sea Mineral Resources NV, (2016). GSRPMN12016 MarBiol UGent. Available : DeepData, International Seabed Authority https://data.isa.org.jm/ Accessed: [YYYY-MM-DD].	Sheldon Carter	Database Manager	International Seabed Authority	scarter@isa.org.jm	Guy De Smet		Global Sea Mineral Resources NV	Guy.DeSmet@UGent.be	Event	Attribution 3.0 IGO (CC BY 3.0 IGO)	Global Sea Mineral Resources NV	Subject to Term and Conditions of Use of the International Seabed Authority Website https://www.isa.org.jm/authority/term-and-conditions-use-international-seabed-authority-website	Global Sea Mineral Resources NV, (2016)., GSRPMN12016 MarBiol UGent. Available : DeepData, International Seabed Authority https://data.isa.org.jm/ Accessed: [YYYY-MM-DD].	Global Sea Mineral Resources NV	Taxon	B6S02_MUC1082	70886_1687350	Bart De Smet, badsmet.desmet@Ugent.be		23.9847	individual density per metre square	Unidentified	present			GSRNOD15A_1_MUC1082	2015-09-21	00:00:00	2015	9	21	flat nodule area	Autonomous underwater vehicle		B6S02_GSRPMN1X_B6	4549.14	4549.14	4549.137-4549.137 m	13.937	-123.25	decimal degrees	WGS84		GSRNOD15A_1_MUC1082	Uncertain	Bart De Smet	2015-09-21
UKSRLPMN12015 Env Template Scavengers 032016	Sampling data captured in Oceanic Exploration Research UK Seabed Resources Ltd (UKSRL) is pleased to submit this annual report on activities with respect to the Plan of Work associated with its 15-year International Seabed Authority (ISA) Exploration Licence that entered into effect on 8 February 2013. This report describes the activities of the calendar year 2014.	UK Seabed Resources Ltd. , (2015). UKSRLPMN12015 Env Template Scavengers 032016. Available : DeepData, International Seabed Authority https://data.isa.org.jm/ Accessed: [YYYY-MM-DD].	Sheldon Carter	Database Manager	International Seabed Authority	scarter@isa.org.jm	Jeff Drazen		UK Seabed Resources Ltd.	jdrazen@hawaii.edu	Event	Attribution 3.0 IGO (CC BY 3.0 IGO)	UK Seabed Resources Ltd.	Subject to Term and Conditions of Use of the International Seabed Authority Website https://www.isa.org.jm/authority/term-and-conditions-use-international-seabed-authority-website	UK Seabed Resources Ltd. , (2015)., UKSRLPMN12015 Env Template Scavengers 032016. Available : DeepData, International Seabed Authority https://data.isa.org.jm/ Accessed: [YYYY-MM-DD].	UK Seabed Resources Ltd.	Taxon	UK1-B-U07_AB02_42_1910_6593	70747_1633170	Astrid Leitner, aleitner@hawaii.edu	1	1	individuals	NULL	present			ABYSSLINE 02 (AB02)_13_AB02_42_1910_6593	2015-09-03 12:15:00	12:15:00	2015	9	3	Seamount Summit	Baited Camera		UK1-B-U07_UKSRLPMN1X	3555	3555	3555.000-3555.000 m	12.4353	-116.553	decimal degrees	WGS84		ABYSSLINE 02 (AB02)_13_AB02_42_1910_6593	Not Reported	Astrid Leitner	2015-09-03 12:15:00
JOGMECCRFC120017 Env Template 2017 abundance	Sampling data captured in Oceanic Exploration Research JOGMEC has implemented the following works as the crusts exploration activities during the year 2017: (1) Exploration work During the year 2017, two survey cruises were conducted on the R/V Hakurei in the exploration area. MBES acoustic survey, BMS drilling, ROV rock sampling and observation were carried out for resource evaluation. The 1st c…	Japan Oil, Gas and Metals National Corporation, (2017). JOGMECCRFC120017 Env Template 2017 abundance. Available : DeepData, International Seabed Authority https://data.isa.org.jm/ Accessed: [YYYY-MM-DD].	Sheldon Carter	Database Manager	International Seabed Authority	scarter@isa.org.jm	Sheldon Carter		Japan Oil, Gas and Metals National Corporation	data@isa.org.jm	Event	Attribution 3.0 IGO (CC BY 3.0 IGO)	Japan Oil, Gas and Metals National Corporation	Subject to Term and Conditions of Use of the International Seabed Authority Website https://www.isa.org.jm/authority/term-and-conditions-use-international-seabed-authority-website	Japan Oil, Gas and Metals National Corporation, (2017)., JOGMECCRFC120017 Env Template 2017 abundance. Available : DeepData, International Seabed Authority https://data.isa.org.jm/ Accessed: [YYYY-MM-DD].	Japan Oil, Gas and Metals National Corporation	Taxon	JA06-T02_B11	71542_1830591					Unidentified	present			HK2016_2_B11	2016-05-25 02:58:00	02:58:00	2016	5	25	sediment	Multicorer		JA06-T02_JOGMECCRFC1X_100	1311.51	1311.51	1311.510-1311.510 m	19.5344	158.004	decimal degrees	WGS84		HK2016_2_B11	Uncertain		2016-05-25 02:58:00
UKSRLPMN12015 Env Template Scavengers 032016	Sampling data captured in Oceanic Exploration Research UK Seabed Resources Ltd (UKSRL) is pleased to submit this annual report on activities with respect to the Plan of Work associated with its 15-year International Seabed Authority (ISA) Exploration Licence that entered into effect on 8 February 2013. This report describes the activities of the calendar year 2014.	UK Seabed Resources Ltd. , (2015). UKSRLPMN12015 Env Template Scavengers 032016. Available : DeepData, International Seabed Authority https://data.isa.org.jm/ Accessed: [YYYY-MM-DD].	Sheldon Carter	Database Manager	International Seabed Authority	scarter@isa.org.jm	Jeff Drazen		UK Seabed Resources Ltd.	jdrazen@hawaii.edu	Event	Attribution 3.0 IGO (CC BY 3.0 IGO)	UK Seabed Resources Ltd.	Subject to Term and Conditions of Use of the International Seabed Authority Website https://www.isa.org.jm/authority/term-and-conditions-use-international-seabed-authority-website	UK Seabed Resources Ltd. , (2015)., UKSRLPMN12015 Env Template Scavengers 032016. Available : DeepData, International Seabed Authority https://data.isa.org.jm/ Accessed: [YYYY-MM-DD].	UK Seabed Resources Ltd.	Taxon	UK1-B-U02_AB02_78_3628_313	70747_1626890	Astrid Leitner, aleitner@hawaii.edu	1	1	individuals	NULL	present			ABYSSLINE 02 (AB02)_13_AB02_78_3628_313	2015-02-18 10:01:00	10:01:00	2015	2	18	Abyssal Rise	Baited Camera		UK1-B-U02_UKSRLPMN1X	4137	4137	4137.000-4137.000 m	12.3836	-116.491	decimal degrees	WGS84		ABYSSLINE 02 (AB02)_13_AB02_78_3628_313	Not Reported	Astrid Leitner	2015-02-18 10:01:00
BGRPMN12017 Biodiveristy	Sampling data captured in Oceanic Exploration Research Based on geochemical and physical data we identified differences in the polymetallic nodule facies within the eastern German license area. Nodules in Prospective Areas # 1 are generally larger and show significantly higher contents of Ni and Cu as compared to the nodules in Prospective Area #2 which are smaller and are characterised by higher…	Federal Institute for Geosciences and Natural Resources of Germany, (2017). BGRPMN12017 Biodiveristy. Available : DeepData, International Seabed Authority https://data.isa.org.jm/ Accessed: [YYYY-MM-DD].	Sheldon Carter	Database Manager	International Seabed Authority	scarter@isa.org.jm	Sheldon Carter		Federal Institute for Geosciences and Natural Resources of Germany	data@isa.org.jm	Event	Attribution 3.0 IGO (CC BY 3.0 IGO)	Federal Institute for Geosciences and Natural Resources of Germany	Subject to Term and Conditions of Use of the International Seabed Authority Website https://www.isa.org.jm/authority/term-and-conditions-use-international-seabed-authority-website	Federal Institute for Geosciences and Natural Resources of Germany, (2017)., BGRPMN12017 Biodiveristy. Available : DeepData, International Seabed Authority https://data.isa.org.jm/ Accessed: [YYYY-MM-DD].	Federal Institute for Geosciences and Natural Resources of Germany	Taxon	#33EBS_BD913	70766_1641659	Annika Janssen, ajanssen@senckenberg.de	1	1	individuals	Unidentified	present			Bionod2012_1_BD913	2012-04-07 08:18:00	08:18:00	2012	4	7		EBS		#33EBS_BGRPMN1X_East	4133	4133	4133.000-4133.000 m	11.8624	-117.053	decimal degrees	WGS84		Bionod2012_1_BD913	Uncertain	Annika Janssen	2012-04-07 08:18:00
DORDPMN12018 Env Mn Bio	Sampling data captured in Oceanic Exploration Research In accordance with Section 10, Appendix II of the Contract for Exploration, Deep Ocean Resources Development Co., Ltd. (DORD) hereby submits to the International Seabed Authority (ISA) the Annual Report for 2018 (the 3 rd year of the 5-year plan (June 2016 – June 2021)) on the ex ploration of polymetallic nodules. This report contains our act…	Deep Ocean Resources Development Co. Ltd., (2018). DORDPMN12018 Env Mn Bio. Available : DeepData, International Seabed Authority https://data.isa.org.jm/ Accessed: [YYYY-MM-DD].	Sheldon Carter	Database Manager	International Seabed Authority	scarter@isa.org.jm	Sheldon Carter		Deep Ocean Resources Development Co. Ltd.	data@isa.org.jm	Event	Attribution 3.0 IGO (CC BY 3.0 IGO)	Deep Ocean Resources Development Co. Ltd.	Subject to Term and Conditions of Use of the International Seabed Authority Website https://www.isa.org.jm/authority/term-and-conditions-use-international-seabed-authority-website	Deep Ocean Resources Development Co. Ltd., (2018)., DORDPMN12018 Env Mn Bio. Available : DeepData, International Seabed Authority https://data.isa.org.jm/ Accessed: [YYYY-MM-DD].	Deep Ocean Resources Development Co. Ltd.	Taxon	17MNSC33_ML309	70871_1686204			10	individual density per metre square	Unidentified	present			FY2017 Environmental research _ML309	2017-10-23	00:00:00	2017	10	23		Spade box corer		17MNSC33_DORDPMN1X_DOR1	5286	5286	5286.000-5286.000 m	10.3258	-148.493	decimal degrees	WGS84		FY2017 Environmental research _ML309	Unaccepted		2017-10-23
IFREMERPMN12018 Nodinaut Nematoda Copepoda	Sampling data captured in Oceanic Exploration Research Ifremer continued to implement its training programme in 2018 by hosting a Jamaican intern at its Deep-Sea Environment Laboratory (Laboratoire Environnement Profond) in Brest. The internship focused on the morphological identification and barcoding of samples from the Clarion Clipperton Zone. The Institute pursued its international involvemen…	Institut français de recherche pour l'exploitation de la mer, (2018). IFREMERPMN12018 Nodinaut Nematoda Copepoda. Available : DeepData, International Seabed Authority https://data.isa.org.jm/ Accessed: [YYYY-MM-DD].	Sheldon Carter	Database Manager	International Seabed Authority	scarter@isa.org.jm	Sheldon Carter		Institut français de recherche pour l'exploitation de la mer	data@isa.org.jm	Event	Attribution 3.0 IGO (CC BY 3.0 IGO)	Institut français de recherche pour l'exploitation de la mer	Subject to Term and Conditions of Use of the International Seabed Authority Website https://www.isa.org.jm/authority/term-and-conditions-use-international-seabed-authority-website	Institut français de recherche pour l'exploitation de la mer, (2018)., IFREMERPMN12018 Nodinaut Nematoda Copepoda. Available : DeepData, International Seabed Authority https://data.isa.org.jm/ Accessed: [YYYY-MM-DD].	Institut français de recherche pour l'exploitation de la mer	Taxon	East Zone_MTB-1-2158	70785_1650165	Miljutin D. and Miljutina M.	1	1	individuals	Unidentified	present			NODINAUT_1_MTB-1-2158	2004-05-31 15:35:00	15:35:00	2004	5	31	OMCO Dregde track	Nautile Blad Corer		East Zone_IFREMERPMN1X_02	4979	4979	4979.000-4979.000 m	14.0326	-130.121	decimal degrees	WGS84		NODINAUT_1_MTB-1-2158	Uncertain	Miljutin D. and Miljutina M.	2004-05-31 15:35:00
UKSRLPMN12016 Senkenberg	Sampling data captured in Oceanic Exploration Research UK Seabed Resources Ltd (UKSR) is pleased to submit this annual report on activities with respect to the Plan of Work associated with both of its 15-year International Seabed Authority (ISA) Exploration Licences. The first licence entered into effect on 8 February 2013 (UK1); the second on 29 March 2016 (UK2). UKSR has integrated together the…	UK Seabed Resources Ltd. , (2016). UKSRLPMN12016 Senkenberg. Available : DeepData, International Seabed Authority https://data.isa.org.jm/ Accessed: [YYYY-MM-DD].	Sheldon Carter	Database Manager	International Seabed Authority	scarter@isa.org.jm	Sheldon Carter		UK Seabed Resources Ltd.	data@isa.org.jm	Event	Attribution 3.0 IGO (CC BY 3.0 IGO)	UK Seabed Resources Ltd.	Subject to Term and Conditions of Use of the International Seabed Authority Website https://www.isa.org.jm/authority/term-and-conditions-use-international-seabed-authority-website	UK Seabed Resources Ltd. , (2016)., UKSRLPMN12016 Senkenberg. Available : DeepData, International Seabed Authority https://data.isa.org.jm/ Accessed: [YYYY-MM-DD].	UK Seabed Resources Ltd.	Taxon	Northwest of UK1-AB02-U11_UK1-AB2-OST58	70800_1652966		1	1	individuals	Unidentified	present			ABYSSLINE 02 (AB02)_TN319_UK1-AB2-OST58	2015-03-16 03:38:00	03:38:00	2015	3	16	deep sea sediment, flat	Brenke Epibenthic Sled (EB)		Northwest of UK1-AB02-U11_UKSRLPMN1_OA	4244	4244	4244.000-4244.000 m	12.5032	-116.509	decimal degrees	WGS84		ABYSSLINE 02 (AB02)_TN319_UK1-AB2-OST58	Uncertain		2015-03-16 03:38:00
UKSRLPMN12017 NHM UNI	Sampling data captured in Oceanic Exploration Research UK Seabed Resources Ltd (UKSR) is pleased to submit this annual report on activities with respect to the Plan of Work associated with both of its 15-year International Seabed Authority (ISA) Exploration Licences. The first licence entered into effect on 8 February 2013 (UK1); the second on 29 March 2016 (UK2). UKSR has integrated together the…	UK Seabed Resources Ltd. , (2017). UKSRLPMN12017 NHM UNI. Available : DeepData, International Seabed Authority https://data.isa.org.jm/ Accessed: [YYYY-MM-DD].	Sheldon Carter	Database Manager	International Seabed Authority	scarter@isa.org.jm	Sheldon Carter		UK Seabed Resources Ltd.	data@isa.org.jm	Event	Attribution 3.0 IGO (CC BY 3.0 IGO)	UK Seabed Resources Ltd.	Subject to Term and Conditions of Use of the International Seabed Authority Website https://www.isa.org.jm/authority/term-and-conditions-use-international-seabed-authority-website	UK Seabed Resources Ltd. , (2017)., UKSRLPMN12017 NHM UNI. Available : DeepData, International Seabed Authority https://data.isa.org.jm/ Accessed: [YYYY-MM-DD].	UK Seabed Resources Ltd.	Taxon	UK1-AB02-EB02_NHM_0772C	70812_1656402	Adrian Glover, Helena Wiklund, Thomas Dahlgren, a.glover@nhm.ac.uk, thda@mac.com, h.wiklund@nhm.ac.uk	1	1	individuals	Unidentified	present			ABYSSLINE 02 (AB02)_TN319_NHM_0772C	2015-02-20 03:09:00	03:09:00	2015	2	20	Abyssal plain	Epibenthic Sled (EB)		UK1-AB02-EB02_UKSRLPMN1X	4647	4647	4647.000-4647.000 m	12.531	-116.623	decimal degrees	WGS84		ABYSSLINE 02 (AB02)_TN319_NHM_0772C	Uncertain	Adrian Glover, Helena Wiklund, Thomas Dahlgren	2015-02-20 03:09:00
IFREMERPMN12018 Nodinaut Nematoda Copepoda	Sampling data captured in Oceanic Exploration Research Ifremer continued to implement its training programme in 2018 by hosting a Jamaican intern at its Deep-Sea Environment Laboratory (Laboratoire Environnement Profond) in Brest. The internship focused on the morphological identification and barcoding of samples from the Clarion Clipperton Zone. The Institute pursued its international involvemen…	Institut français de recherche pour l'exploitation de la mer, (2018). IFREMERPMN12018 Nodinaut Nematoda Copepoda. Available : DeepData, International Seabed Authority https://data.isa.org.jm/ Accessed: [YYYY-MM-DD].	Sheldon Carter	Database Manager	International Seabed Authority	scarter@isa.org.jm	Sheldon Carter		Institut français de recherche pour l'exploitation de la mer	data@isa.org.jm	Event	Attribution 3.0 IGO (CC BY 3.0 IGO)	Institut français de recherche pour l'exploitation de la mer	Subject to Term and Conditions of Use of the International Seabed Authority Website https://www.isa.org.jm/authority/term-and-conditions-use-international-seabed-authority-website	Institut français de recherche pour l'exploitation de la mer, (2018)., IFREMERPMN12018 Nodinaut Nematoda Copepoda. Available : DeepData, International Seabed Authority https://data.isa.org.jm/ Accessed: [YYYY-MM-DD].	Institut français de recherche pour l'exploitation de la mer	Taxon	East Zone_MTB-1-2227	70785_1650234	Miljutin D. and Miljutina M.	1	1	individuals	Unidentified	present			NODINAUT_1_MTB-1-2227	2004-05-31 15:35:00	15:35:00	2004	5	31	OMCO Dregde track	Nautile Blad Corer		East Zone_IFREMERPMN1X_02	4979	4979	4979.000-4979.000 m	14.0326	-130.121	decimal degrees	WGS84		NODINAUT_1_MTB-1-2227	Uncertain	Miljutin D. and Miljutina M.	2004-05-31 15:35:00
UKSRLPMN12015 Env Template Scavengers 032016	Sampling data captured in Oceanic Exploration Research UK Seabed Resources Ltd (UKSRL) is pleased to submit this annual report on activities with respect to the Plan of Work associated with its 15-year International Seabed Authority (ISA) Exploration Licence that entered into effect on 8 February 2013. This report describes the activities of the calendar year 2014.	UK Seabed Resources Ltd. , (2015). UKSRLPMN12015 Env Template Scavengers 032016. Available : DeepData, International Seabed Authority https://data.isa.org.jm/ Accessed: [YYYY-MM-DD].	Sheldon Carter	Database Manager	International Seabed Authority	scarter@isa.org.jm	Jeff Drazen		UK Seabed Resources Ltd.	jdrazen@hawaii.edu	Event	Attribution 3.0 IGO (CC BY 3.0 IGO)	UK Seabed Resources Ltd.	Subject to Term and Conditions of Use of the International Seabed Authority Website https://www.isa.org.jm/authority/term-and-conditions-use-international-seabed-authority-website	UK Seabed Resources Ltd. , (2015)., UKSRLPMN12015 Env Template Scavengers 032016. Available : DeepData, International Seabed Authority https://data.isa.org.jm/ Accessed: [YYYY-MM-DD].	UK Seabed Resources Ltd.	Taxon	OMS-A-S01_AB02_106_2952_1973	70747_1628550	Astrid Leitner, aleitner@hawaii.edu	1	1	individuals	NULL	present			ABYSSLINE 02 (AB02)_13_AB02_106_2952_1973	2015-02-24 07:05:00	07:05:00	2015	2	24	Abyssal Trough	Baited Camera		OMS-A-S01_UKSRLPMN1_OA	4178	4178	4178.000-4178.000 m	12.1178	-117.36	decimal degrees	WGS84		ABYSSLINE 02 (AB02)_13_AB02_106_2952_1973	Not Reported	Astrid Leitner	2015-02-24 07:05:00
OMSPMN12018 NUS Data	Sampling data captured in Oceanic Exploration Research Since being awarded its Contract for Exploration in 2015, OMS has made significant contribution and progress towards the advancement of marine scientific knowledge and the global understanding of the environment and its resources. These findings and results have been reflected and reported annually to the Secretariat in accordance with the re…	Ocean Mineral Singapore Pte. Ltd., (2018). OMSPMN12018 NUS Data. Available : DeepData, International Seabed Authority https://data.isa.org.jm/ Accessed: [YYYY-MM-DD].	Sheldon Carter	Database Manager	International Seabed Authority	scarter@isa.org.jm	Sheldon Carter		Ocean Mineral Singapore Pte. Ltd.	data@isa.org.jm	Event	Attribution 3.0 IGO (CC BY 3.0 IGO)	Ocean Mineral Singapore Pte. Ltd.	Subject to Term and Conditions of Use of the International Seabed Authority Website https://www.isa.org.jm/authority/term-and-conditions-use-international-seabed-authority-website	Ocean Mineral Singapore Pte. Ltd., (2018)., OMSPMN12018 NUS Data. Available : DeepData, International Seabed Authority https://data.isa.org.jm/ Accessed: [YYYY-MM-DD].	Ocean Mineral Singapore Pte. Ltd.	Taxon	S08_CRS2708	70830_1661053	Samantha Tong, tmstjws@nus.edu.sg	11	11	individuals	Unidentified	present			AB02_1_CRS2708	2015-03-14 05:16:00	05:16:00	2015	3	14	Sediment	Box corer		S08_OMSPMN1X_Singapore	4172	4172	4172.000-4172.000 m	12.1901	-117.371	decimal degrees	WGS84		AB02_1_CRS2708	Uncertain	Samantha Tong	2015-03-14 05:16:00
OMSPMN12017 Macro Senckenberg	Sampling data captured in Oceanic Exploration Research Ocean Mineral Singapore (OMS) partook in its first sampling cruise, the ABYSSLINE-02 Cruise (hereafter referred to as AB02) in 2015. The cruise took place aboard the research vessel Thomas G. Thompson (R/V Thompson) between February 12, 2015 and March 25, 2015, as an expedition jointly funded and supported by UK Seabed Resources Development L…	Ocean Mineral Singapore Pte. Ltd., (2017). OMSPMN12017 Macro Senckenberg. Available : DeepData, International Seabed Authority https://data.isa.org.jm/ Accessed: [YYYY-MM-DD].	Sheldon Carter	Database Manager	International Seabed Authority	scarter@isa.org.jm	Sheldon Carter		Ocean Mineral Singapore Pte. Ltd.	data@isa.org.jm	Event	Attribution 3.0 IGO (CC BY 3.0 IGO)	Ocean Mineral Singapore Pte. Ltd.	Subject to Term and Conditions of Use of the International Seabed Authority Website https://www.isa.org.jm/authority/term-and-conditions-use-international-seabed-authority-website	Ocean Mineral Singapore Pte. Ltd., (2017)., OMSPMN12017 Macro Senckenberg. Available : DeepData, International Seabed Authority https://data.isa.org.jm/ Accessed: [YYYY-MM-DD].	Ocean Mineral Singapore Pte. Ltd.	Taxon	S01_OMS1-AB2-ISO338	71114_1689603	Inga Mohrbeck, inga.mohrbeck@uni-oldenburg.de	1	1	individuals	Unidentified	present			ABYSSLINE 02_TN319_OMS1-AB2-ISO338	2015-02-25 16:49:00	16:49:00	2015	2	25		Brenke Epibenthic Sled		S01_OMSPMN1X_Singapore	4111	4122	4111.000-4122.000 m	12.1305	-117.311	decimal degrees	WGS84		ABYSSLINE 02_TN319_OMS1-AB2-ISO338	Uncertain	Inga Mohrbeck	2015-02-25 16:49:00
UKSRLPMN12015 Env Template Scavengers 032016	Sampling data captured in Oceanic Exploration Research UK Seabed Resources Ltd (UKSRL) is pleased to submit this annual report on activities with respect to the Plan of Work associated with its 15-year International Seabed Authority (ISA) Exploration Licence that entered into effect on 8 February 2013. This report describes the activities of the calendar year 2014.	UK Seabed Resources Ltd. , (2015). UKSRLPMN12015 Env Template Scavengers 032016. Available : DeepData, International Seabed Authority https://data.isa.org.jm/ Accessed: [YYYY-MM-DD].	Sheldon Carter	Database Manager	International Seabed Authority	scarter@isa.org.jm	Jeff Drazen		UK Seabed Resources Ltd.	jdrazen@hawaii.edu	Event	Attribution 3.0 IGO (CC BY 3.0 IGO)	UK Seabed Resources Ltd.	Subject to Term and Conditions of Use of the International Seabed Authority Website https://www.isa.org.jm/authority/term-and-conditions-use-international-seabed-authority-website	UK Seabed Resources Ltd. , (2015)., UKSRLPMN12015 Env Template Scavengers 032016. Available : DeepData, International Seabed Authority https://data.isa.org.jm/ Accessed: [YYYY-MM-DD].	UK Seabed Resources Ltd.	Taxon	UK1-B-U04_AB02_157_1695_1599	70747_1628176	Astrid Leitner, aleitner@hawaii.edu	1	1	individuals	NULL	present			ABYSSLINE 02 (AB02)_13_AB02_157_1695_1599	2015-02-21 13:06:00	13:06:00	2015	2	21	Abyssal Trough	Baited Camera		UK1-B-U04_UKSRLPMN1X	4201	4201	4201.000-4201.000 m	12.5667	-116.708	decimal degrees	WGS84		ABYSSLINE 02 (AB02)_13_AB02_157_1695_1599	Not Reported	Astrid Leitner	2015-02-21 13:06:00
UKSRLPMN12015 Env Template Scavengers 032016	Sampling data captured in Oceanic Exploration Research UK Seabed Resources Ltd (UKSRL) is pleased to submit this annual report on activities with respect to the Plan of Work associated with its 15-year International Seabed Authority (ISA) Exploration Licence that entered into effect on 8 February 2013. This report describes the activities of the calendar year 2014.	UK Seabed Resources Ltd. , (2015). UKSRLPMN12015 Env Template Scavengers 032016. Available : DeepData, International Seabed Authority https://data.isa.org.jm/ Accessed: [YYYY-MM-DD].	Sheldon Carter	Database Manager	International Seabed Authority	scarter@isa.org.jm	Jeff Drazen		UK Seabed Resources Ltd.	jdrazen@hawaii.edu	Event	Attribution 3.0 IGO (CC BY 3.0 IGO)	UK Seabed Resources Ltd.	Subject to Term and Conditions of Use of the International Seabed Authority Website https://www.isa.org.jm/authority/term-and-conditions-use-international-seabed-authority-website	UK Seabed Resources Ltd. , (2015)., UKSRLPMN12015 Env Template Scavengers 032016. Available : DeepData, International Seabed Authority https://data.isa.org.jm/ Accessed: [YYYY-MM-DD].	UK Seabed Resources Ltd.	Taxon	OMS-A-S05_AB02_106_1901_3925	70747_1630502	Astrid Leitner, aleitner@hawaii.edu	1	1	individuals	NULL	present			ABYSSLINE 02 (AB02)_13_AB02_106_1901_3925	2015-02-28 08:25:00	08:25:00	2015	2	28	Abyssal Ridge	Baited Camera		OMS-A-S05_UKSRLPMN1_OA	4063	4063	4063.000-4063.000 m	12.1922	-117.325	decimal degrees	WGS84		ABYSSLINE 02 (AB02)_13_AB02_106_1901_3925	Not Reported	Astrid Leitner	2015-02-28 08:25:00
OMSPMN12018 NUS Data	Sampling data captured in Oceanic Exploration Research Since being awarded its Contract for Exploration in 2015, OMS has made significant contribution and progress towards the advancement of marine scientific knowledge and the global understanding of the environment and its resources. These findings and results have been reflected and reported annually to the Secretariat in accordance with the re…	Ocean Mineral Singapore Pte. Ltd., (2018). OMSPMN12018 NUS Data. Available : DeepData, International Seabed Authority https://data.isa.org.jm/ Accessed: [YYYY-MM-DD].	Sheldon Carter	Database Manager	International Seabed Authority	scarter@isa.org.jm	Sheldon Carter		Ocean Mineral Singapore Pte. Ltd.	data@isa.org.jm	Event	Attribution 3.0 IGO (CC BY 3.0 IGO)	Ocean Mineral Singapore Pte. Ltd.	Subject to Term and Conditions of Use of the International Seabed Authority Website https://www.isa.org.jm/authority/term-and-conditions-use-international-seabed-authority-website	Ocean Mineral Singapore Pte. Ltd., (2018)., OMSPMN12018 NUS Data. Available : DeepData, International Seabed Authority https://data.isa.org.jm/ Accessed: [YYYY-MM-DD].	Ocean Mineral Singapore Pte. Ltd.	Taxon	S11_CRS2835	70830_1661180	Chuar Cheah Hoay, tmscch@nus.edu.sg	1	1	individuals	Unidentified	present			AB02_1_CRS2835	2015-03-15 13:10:00	13:10:00	2015	3	15	Sediment	Box corer		S11_OMSPMN1X_Singapore	4148	4148	4148.000-4148.000 m	12.0093	-117.38	decimal degrees	WGS84		AB02_1_CRS2835	Uncertain	Chuar Cheah Hoay	2015-03-15 13:10:00
COMRAPMS12018 Phytoplankton	Sampling data captured in Oceanic Exploration Research China Ocean Mineral Resources Research and Development Association (COMRA) conducted its activities during 2018 according to the Second Five-Year Plan specified in Appendix II to the Polymetallic Sulphides Exploration Contract (hereinafter referred to as the Exploration Contract) between the International Seabed Authority (ISA) and COMRA. In …	China Ocean Mineral Resources Research and Development Association, (2018). COMRAPMS12018 Phytoplankton. Available : DeepData, International Seabed Authority https://data.isa.org.jm/ Accessed: [YYYY-MM-DD].	Sheldon Carter	Database Manager	International Seabed Authority	scarter@isa.org.jm	Sheldon Carter		China Ocean Mineral Resources Research and Development Association	data@isa.org.jm	Event	Attribution 3.0 IGO (CC BY 3.0 IGO)	China Ocean Mineral Resources Research and Development Association	Subject to Term and Conditions of Use of the International Seabed Authority Website https://www.isa.org.jm/authority/term-and-conditions-use-international-seabed-authority-website	China Ocean Mineral Resources Research and Development Association, (2018)., COMRAPMS12018 Phytoplankton. Available : DeepData, International Seabed Authority https://data.isa.org.jm/ Accessed: [YYYY-MM-DD].	China Ocean Mineral Resources Research and Development Association	Taxon	S028BIO02_S67	69591_1533094	Xinfeng Dai, daixf8@126.com	8088.3	8088.3	individuals	Unidentified	present			DY43_3_S67	2017-03-22	00:00:00	2017	3	22		Net		S028BIO02_COMRAPMS1X_091	2396	2396	2396.000-2396.000 m	-34.9338	54.3167	decimal degrees	WGS84		DY43_3_S67	Uncertain	Xinfeng Dai	2017-03-22
OMSPMN12018 NUS Data	Sampling data captured in Oceanic Exploration Research Since being awarded its Contract for Exploration in 2015, OMS has made significant contribution and progress towards the advancement of marine scientific knowledge and the global understanding of the environment and its resources. These findings and results have been reflected and reported annually to the Secretariat in accordance with the re…	Ocean Mineral Singapore Pte. Ltd., (2018). OMSPMN12018 NUS Data. Available : DeepData, International Seabed Authority https://data.isa.org.jm/ Accessed: [YYYY-MM-DD].	Sheldon Carter	Database Manager	International Seabed Authority	scarter@isa.org.jm	Sheldon Carter		Ocean Mineral Singapore Pte. Ltd.	data@isa.org.jm	Event	Attribution 3.0 IGO (CC BY 3.0 IGO)	Ocean Mineral Singapore Pte. Ltd.	Subject to Term and Conditions of Use of the International Seabed Authority Website https://www.isa.org.jm/authority/term-and-conditions-use-international-seabed-authority-website	Ocean Mineral Singapore Pte. Ltd., (2018)., OMSPMN12018 NUS Data. Available : DeepData, International Seabed Authority https://data.isa.org.jm/ Accessed: [YYYY-MM-DD].	Ocean Mineral Singapore Pte. Ltd.	Taxon	S02_CRS1893	70830_1660238	Chuar Cheah Hoay, tmscch@nus.edu.sg	5	5	individuals	Unidentified	present			AB02_1_CRS1893	2015-02-26 00:37:00	00:37:00	2015	2	26	Sediment	Box corer		S02_OMSPMN1X_Singapore	4072	4072	4072.000-4072.000 m	12.0818	-117.178	decimal degrees	WGS84		AB02_1_CRS1893	Uncertain	Chuar Cheah Hoay	2015-02-26 00:37:00
KOREAPMN12012 Env Template 2012 biomass	Sampling data captured in Oceanic Exploration Research Pursuant to Section 10, Appendix II of the Contract for Exploration between the International Seabed Authority and the Government of the Republic of Korea (ISBA/7/C/4), the Ministry of Land, Transport and Maritime Affairs (MLTM) that is the relevant authority of the Government of the Republic of Korea hereby submits to the International Seabe…	Government of the Republic of Korea, (2012). KOREAPMN12012 Env Template 2012 biomass. Available : DeepData, International Seabed Authority https://data.isa.org.jm/ Accessed: [YYYY-MM-DD].	Sheldon Carter	Database Manager	International Seabed Authority	scarter@isa.org.jm	Sheldon Carter		Government of the Republic of Korea	data@isa.org.jm	Event	Attribution 3.0 IGO (CC BY 3.0 IGO)	Government of the Republic of Korea	Subject to Term and Conditions of Use of the International Seabed Authority Website https://www.isa.org.jm/authority/term-and-conditions-use-international-seabed-authority-website	Government of the Republic of Korea, (2012)., KOREAPMN12012 Env Template 2012 biomass. Available : DeepData, International Seabed Authority https://data.isa.org.jm/ Accessed: [YYYY-MM-DD].	Government of the Republic of Korea	Taxon	MC120105_W25	71502_1817131					Unidentified	present			KODOS 12-01_1_W25	2012-09-16	00:00:00	2012	9	16		Not Reported		MC120105_KOREAPMN1X_05	5154	5154	5154.000-5154.000 m	10.5045	-131.925	decimal degrees	WGS84		KODOS 12-01_1_W25	Uncertain		2012-09-16
UKSRLPMN12016 AB02 NOCS	Sampling data captured in Oceanic Exploration Research UK Seabed Resources Ltd (UKSR) is pleased to submit this annual report on activities with respect to the Plan of Work associated with both of its 15-year International Seabed Authority (ISA) Exploration Licences. The first licence entered into effect on 8 February 2013 (UK1); the second on 29 March 2016 (UK2). UKSR has integrated together the…	UK Seabed Resources Ltd. , (2016). UKSRLPMN12016 AB02 NOCS. Available : DeepData, International Seabed Authority https://data.isa.org.jm/ Accessed: [YYYY-MM-DD].	Sheldon Carter	Database Manager	International Seabed Authority	scarter@isa.org.jm	Sheldon Carter		UK Seabed Resources Ltd.	data@isa.org.jm	Event	Attribution 3.0 IGO (CC BY 3.0 IGO)	UK Seabed Resources Ltd.	Subject to Term and Conditions of Use of the International Seabed Authority Website https://www.isa.org.jm/authority/term-and-conditions-use-international-seabed-authority-website	UK Seabed Resources Ltd. , (2016)., UKSRLPMN12016 AB02 NOCS. Available : DeepData, International Seabed Authority https://data.isa.org.jm/ Accessed: [YYYY-MM-DD].	UK Seabed Resources Ltd.	Taxon	OMS-AB02-S08_MC953	70806_1654309	Andrew J. Gooday, National Oceanography Centre, Southampton, UK		679.068	individual density per metre square	Unidentified	present			ABYSSLINE 02 (AB02)_TN319_MC953	2015-03-16 03:26:00	03:26:00	2015	3	16	Benthos	Megacore (MC)		OMS-AB02-S08_UKSRLPMN1_OA	4179	4179	4179.000-4179.000 m	12.1901	-117.371	decimal degrees	WGS84		ABYSSLINE 02 (AB02)_TN319_MC953	Uncertain	Andrew J. Gooday	2015-03-16 03:26:00
UKSRLPMN12015 Env Template Scavengers 032016	Sampling data captured in Oceanic Exploration Research UK Seabed Resources Ltd (UKSRL) is pleased to submit this annual report on activities with respect to the Plan of Work associated with its 15-year International Seabed Authority (ISA) Exploration Licence that entered into effect on 8 February 2013. This report describes the activities of the calendar year 2014.	UK Seabed Resources Ltd. , (2015). UKSRLPMN12015 Env Template Scavengers 032016. Available : DeepData, International Seabed Authority https://data.isa.org.jm/ Accessed: [YYYY-MM-DD].	Sheldon Carter	Database Manager	International Seabed Authority	scarter@isa.org.jm	Jeff Drazen		UK Seabed Resources Ltd.	jdrazen@hawaii.edu	Event	Attribution 3.0 IGO (CC BY 3.0 IGO)	UK Seabed Resources Ltd.	Subject to Term and Conditions of Use of the International Seabed Authority Website https://www.isa.org.jm/authority/term-and-conditions-use-international-seabed-authority-website	UK Seabed Resources Ltd. , (2015)., UKSRLPMN12015 Env Template Scavengers 032016. Available : DeepData, International Seabed Authority https://data.isa.org.jm/ Accessed: [YYYY-MM-DD].	UK Seabed Resources Ltd.	Taxon	UK1-B-U10_AB02_40_3521_5244	70747_1631821	Astrid Leitner, aleitner@hawaii.edu	1	1	individuals	NULL	present			ABYSSLINE 02 (AB02)_13_AB02_40_3521_5244	2015-05-03 12:37:00	12:37:00	2015	5	3	in front of Channel	Baited Camera		UK1-B-U10_UKSRLPMN1X	4244	4244	4244.000-4244.000 m	12.5532	-116.539	decimal degrees	WGS84		ABYSSLINE 02 (AB02)_13_AB02_40_3521_5244	Not Reported	Astrid Leitner	2015-05-03 12:37:00
IFREMERPMN12018 Nodinaut Nematoda Copepoda	Sampling data captured in Oceanic Exploration Research Ifremer continued to implement its training programme in 2018 by hosting a Jamaican intern at its Deep-Sea Environment Laboratory (Laboratoire Environnement Profond) in Brest. The internship focused on the morphological identification and barcoding of samples from the Clarion Clipperton Zone. The Institute pursued its international involvemen…	Institut français de recherche pour l'exploitation de la mer, (2018). IFREMERPMN12018 Nodinaut Nematoda Copepoda. Available : DeepData, International Seabed Authority https://data.isa.org.jm/ Accessed: [YYYY-MM-DD].	Sheldon Carter	Database Manager	International Seabed Authority	scarter@isa.org.jm	Sheldon Carter		Institut français de recherche pour l'exploitation de la mer	data@isa.org.jm	Event	Attribution 3.0 IGO (CC BY 3.0 IGO)	Institut français de recherche pour l'exploitation de la mer	Subject to Term and Conditions of Use of the International Seabed Authority Website https://www.isa.org.jm/authority/term-and-conditions-use-international-seabed-authority-website	Institut français de recherche pour l'exploitation de la mer, (2018)., IFREMERPMN12018 Nodinaut Nematoda Copepoda. Available : DeepData, International Seabed Authority https://data.isa.org.jm/ Accessed: [YYYY-MM-DD].	Institut français de recherche pour l'exploitation de la mer	Taxon	East Zone_MTB-1-2083	70785_1650090	Miljutin D. and Miljutina M.	2	2	individuals	Unidentified	present			NODINAUT_1_MTB-1-2083	2004-05-31 15:35:00	15:35:00	2004	5	31	OMCO Dregde track	Nautile Blad Corer		East Zone_IFREMERPMN1X_02	4979	4979	4979.000-4979.000 m	14.0326	-130.121	decimal degrees	WGS84		NODINAUT_1_MTB-1-2083	Uncertain	Miljutin D. and Miljutina M.	2004-05-31 15:35:00
UKSRLPMN12015 Env Template Senckenberg 032016	Sampling data captured in Oceanic Exploration Research UK Seabed Resources Ltd (UKSRL) is pleased to submit this annual report on activities with respect to the Plan of Work associated with its 15-year International Seabed Authority (ISA) Exploration Licence that entered into effect on 8 February 2013. This report describes the activities of the calendar year 2014.	UK Seabed Resources Ltd. , (2015). UKSRLPMN12015 Env Template Senckenberg 032016. Available : DeepData, International Seabed Authority https://data.isa.org.jm/ Accessed: [YYYY-MM-DD].	Sheldon Carter	Database Manager	International Seabed Authority	scarter@isa.org.jm	Inga Mohrbeck		UK Seabed Resources Ltd.	inga.mohrbeck@uni-oldenburg.de	Event	Attribution 3.0 IGO (CC BY 3.0 IGO)	UK Seabed Resources Ltd.	Subject to Term and Conditions of Use of the International Seabed Authority Website https://www.isa.org.jm/authority/term-and-conditions-use-international-seabed-authority-website	UK Seabed Resources Ltd. , (2015)., UKSRLPMN12015 Env Template Senckenberg 032016. Available : DeepData, International Seabed Authority https://data.isa.org.jm/ Accessed: [YYYY-MM-DD].	UK Seabed Resources Ltd.	Taxon	UK1-A-B_AB1-AMP333	70750_1636656	NULL	1	1	individuals	Unidentified	present			ABYSSLINE 01 (AB01)_13_AB1-AMP333	2013-10-10 23:44:00	23:44:00	2013	10	10	deep sea sediment, flat	Baited Trap (TR)		UK1-A-B_UKSRLPMN1X	4082	4082	4082.000-4082.000 m	13.8499	-116.623	decimal degrees	WGS84		ABYSSLINE 01 (AB01)_13_AB1-AMP333	Not Reported	NULL	2013-10-10 23:44:00
OMSPMN12018 NUS Data	Sampling data captured in Oceanic Exploration Research Since being awarded its Contract for Exploration in 2015, OMS has made significant contribution and progress towards the advancement of marine scientific knowledge and the global understanding of the environment and its resources. These findings and results have been reflected and reported annually to the Secretariat in accordance with the re…	Ocean Mineral Singapore Pte. Ltd., (2018). OMSPMN12018 NUS Data. Available : DeepData, International Seabed Authority https://data.isa.org.jm/ Accessed: [YYYY-MM-DD].	Sheldon Carter	Database Manager	International Seabed Authority	scarter@isa.org.jm	Sheldon Carter		Ocean Mineral Singapore Pte. Ltd.	data@isa.org.jm	Event	Attribution 3.0 IGO (CC BY 3.0 IGO)	Ocean Mineral Singapore Pte. Ltd.	Subject to Term and Conditions of Use of the International Seabed Authority Website https://www.isa.org.jm/authority/term-and-conditions-use-international-seabed-authority-website	Ocean Mineral Singapore Pte. Ltd., (2018)., OMSPMN12018 NUS Data. Available : DeepData, International Seabed Authority https://data.isa.org.jm/ Accessed: [YYYY-MM-DD].	Ocean Mineral Singapore Pte. Ltd.	Taxon	S03_CRS3185	70830_1661530	Helen Wong, tmswpsh@nus.edu.sg	1	1	individuals	Unidentified	present			AB02_1_CRS3185	2015-02-25 00:55:00	00:55:00	2015	2	25	Sediment	Multicorer		S03_OMSPMN1X_Singapore	4114	4114	4114.000-4114.000 m	12.1811	-117.261	decimal degrees	WGS84		AB02_1_CRS3185	Uncertain	Helen Wong	2015-02-25 00:55:00
UKSRLPMN12015 Env Template Scavengers 032016	Sampling data captured in Oceanic Exploration Research UK Seabed Resources Ltd (UKSRL) is pleased to submit this annual report on activities with respect to the Plan of Work associated with its 15-year International Seabed Authority (ISA) Exploration Licence that entered into effect on 8 February 2013. This report describes the activities of the calendar year 2014.	UK Seabed Resources Ltd. , (2015). UKSRLPMN12015 Env Template Scavengers 032016. Available : DeepData, International Seabed Authority https://data.isa.org.jm/ Accessed: [YYYY-MM-DD].	Sheldon Carter	Database Manager	International Seabed Authority	scarter@isa.org.jm	Jeff Drazen		UK Seabed Resources Ltd.	jdrazen@hawaii.edu	Event	Attribution 3.0 IGO (CC BY 3.0 IGO)	UK Seabed Resources Ltd.	Subject to Term and Conditions of Use of the International Seabed Authority Website https://www.isa.org.jm/authority/term-and-conditions-use-international-seabed-authority-website	UK Seabed Resources Ltd. , (2015)., UKSRLPMN12015 Env Template Scavengers 032016. Available : DeepData, International Seabed Authority https://data.isa.org.jm/ Accessed: [YYYY-MM-DD].	UK Seabed Resources Ltd.	Taxon	OMS-A-S05_AB02_57_1858_3124	70747_1629701	Astrid Leitner, aleitner@hawaii.edu	1	1	individuals	NULL	present			ABYSSLINE 02 (AB02)_13_AB02_57_1858_3124	2015-02-28 08:25:00	08:25:00	2015	2	28	Abyssal Ridge	Baited Camera		OMS-A-S05_UKSRLPMN1_OA	4063	4063	4063.000-4063.000 m	12.1922	-117.325	decimal degrees	WGS84		ABYSSLINE 02 (AB02)_13_AB02_57_1858_3124	Not Reported	Astrid Leitner	2015-02-28 08:25:00
GSRPMN12016 MarBiol UGent	Sampling data captured in Oceanic Exploration Research During GSRNOD14A in 2014, over 80 000 km² was surveyed with multi‐beam echo sounding (MBES). Besides that, 10 boxcore samples were collected from which sampling tubes for further geotechnical testing were achieved. After analysis of these data, 3 Areas of Interest (AoIs B) were selected for detailed investigation during GSRNOD15A in 2015.	Global Sea Mineral Resources NV, (2016). GSRPMN12016 MarBiol UGent. Available : DeepData, International Seabed Authority https://data.isa.org.jm/ Accessed: [YYYY-MM-DD].	Sheldon Carter	Database Manager	International Seabed Authority	scarter@isa.org.jm	Guy De Smet		Global Sea Mineral Resources NV	Guy.DeSmet@UGent.be	Event	Attribution 3.0 IGO (CC BY 3.0 IGO)	Global Sea Mineral Resources NV	Subject to Term and Conditions of Use of the International Seabed Authority Website https://www.isa.org.jm/authority/term-and-conditions-use-international-seabed-authority-website	Global Sea Mineral Resources NV, (2016)., GSRPMN12016 MarBiol UGent. Available : DeepData, International Seabed Authority https://data.isa.org.jm/ Accessed: [YYYY-MM-DD].	Global Sea Mineral Resources NV	Taxon	B4N01_MUC377	70886_1686645	Ellen Pape, ellen.pape@ugent.be				Unidentified	present			GSRNOD15A_1_MUC377	2015-10-07	00:00:00	2015	10	7	flat nodule area	Multicorer		B4N01_GSRPMN1X_B4	4500.94	4500.94	4500.936-4500.936 m	14.7065	-125.442	decimal degrees	WGS84		GSRNOD15A_1_MUC377	Uncertain	Ellen Pape	2015-10-07
IFREMERPMN12018 Nodinaut Nematoda Copepoda	Sampling data captured in Oceanic Exploration Research Ifremer continued to implement its training programme in 2018 by hosting a Jamaican intern at its Deep-Sea Environment Laboratory (Laboratoire Environnement Profond) in Brest. The internship focused on the morphological identification and barcoding of samples from the Clarion Clipperton Zone. The Institute pursued its international involvemen…	Institut français de recherche pour l'exploitation de la mer, (2018). IFREMERPMN12018 Nodinaut Nematoda Copepoda. Available : DeepData, International Seabed Authority https://data.isa.org.jm/ Accessed: [YYYY-MM-DD].	Sheldon Carter	Database Manager	International Seabed Authority	scarter@isa.org.jm	Sheldon Carter		Institut français de recherche pour l'exploitation de la mer	data@isa.org.jm	Event	Attribution 3.0 IGO (CC BY 3.0 IGO)	Institut français de recherche pour l'exploitation de la mer	Subject to Term and Conditions of Use of the International Seabed Authority Website https://www.isa.org.jm/authority/term-and-conditions-use-international-seabed-authority-website	Institut français de recherche pour l'exploitation de la mer, (2018)., IFREMERPMN12018 Nodinaut Nematoda Copepoda. Available : DeepData, International Seabed Authority https://data.isa.org.jm/ Accessed: [YYYY-MM-DD].	Institut français de recherche pour l'exploitation de la mer	Taxon	East Zone_MTB-1-496	70785_1648503	Miljutin D. and Miljutina M.	1	1	individuals	Unidentified	present			NODINAUT_1_MTB-1-496	2004-05-30 20:39:00	20:39:00	2004	5	30	No Nodules - Facies 0	Multicorer		East Zone_IFREMERPMN1X_02	5042	5042	5042.000-5042.000 m	14.0481	-130.083	decimal degrees	WGS84		NODINAUT_1_MTB-1-496	Uncertain	Miljutin D. and Miljutina M.	2004-05-30 20:39:00
UKSRLPMN12015 Env Template Scavengers 032016	Sampling data captured in Oceanic Exploration Research UK Seabed Resources Ltd (UKSRL) is pleased to submit this annual report on activities with respect to the Plan of Work associated with its 15-year International Seabed Authority (ISA) Exploration Licence that entered into effect on 8 February 2013. This report describes the activities of the calendar year 2014.	UK Seabed Resources Ltd. , (2015). UKSRLPMN12015 Env Template Scavengers 032016. Available : DeepData, International Seabed Authority https://data.isa.org.jm/ Accessed: [YYYY-MM-DD].	Sheldon Carter	Database Manager	International Seabed Authority	scarter@isa.org.jm	Jeff Drazen		UK Seabed Resources Ltd.	jdrazen@hawaii.edu	Event	Attribution 3.0 IGO (CC BY 3.0 IGO)	UK Seabed Resources Ltd.	Subject to Term and Conditions of Use of the International Seabed Authority Website https://www.isa.org.jm/authority/term-and-conditions-use-international-seabed-authority-website	UK Seabed Resources Ltd. , (2015)., UKSRLPMN12015 Env Template Scavengers 032016. Available : DeepData, International Seabed Authority https://data.isa.org.jm/ Accessed: [YYYY-MM-DD].	UK Seabed Resources Ltd.	Taxon	OMS-A-S05_AB02_55_1383_3109	70747_1629686	Astrid Leitner, aleitner@hawaii.edu	1	1	individuals	NULL	present			ABYSSLINE 02 (AB02)_13_AB02_55_1383_3109	2015-02-28 08:25:00	08:25:00	2015	2	28	Abyssal Ridge	Baited Camera		OMS-A-S05_UKSRLPMN1_OA	4063	4063	4063.000-4063.000 m	12.1922	-117.325	decimal degrees	WGS84		ABYSSLINE 02 (AB02)_13_AB02_55_1383_3109	Not Reported	Astrid Leitner	2015-02-28 08:25:00
BGRPMN12015 BIODIVERSITY	Sampling data captured in Oceanic Exploration Research Based mainly on nodule abundances in 221 box core samples and the hydro-acoustic data obtained during seven cruises to the German license area, resource modelling using artificial neural network statistics was carried out for the entire license area of 75,000 km2 size, and in particular for four prospective potential mining areas in the easte…	Federal Institute for Geosciences and Natural Resources of Germany, (2015). BGRPMN12015 BIODIVERSITY. Available : DeepData, International Seabed Authority https://data.isa.org.jm/ Accessed: [YYYY-MM-DD].	Sheldon Carter	Database Manager	International Seabed Authority	scarter@isa.org.jm	Sheldon Carter		Federal Institute for Geosciences and Natural Resources of Germany	data@isa.org.jm	Event	Attribution 3.0 IGO (CC BY 3.0 IGO)	Federal Institute for Geosciences and Natural Resources of Germany	Subject to Term and Conditions of Use of the International Seabed Authority Website https://www.isa.org.jm/authority/term-and-conditions-use-international-seabed-authority-website	Federal Institute for Geosciences and Natural Resources of Germany, (2015)., BGRPMN12015 BIODIVERSITY. Available : DeepData, International Seabed Authority https://data.isa.org.jm/ Accessed: [YYYY-MM-DD].	Federal Institute for Geosciences and Natural Resources of Germany	Taxon	#65_KG_MUC2292	70764_1640131		4	4	individuals	Unidentified	present			Mangan 2013_KM13-07_MUC2292	2013-04-29 08:05:00	08:05:00	2013	4	29		KG		#65_KG_BGRPMN1X_East	4207	4207	4207.000-4207.000 m	11.9111	-117.004	decimal degrees	WGS84		Mangan 2013_KM13-07_MUC2292	Uncertain		2013-04-29 08:05:00
OMSPMN12018 NUS Data	Sampling data captured in Oceanic Exploration Research Since being awarded its Contract for Exploration in 2015, OMS has made significant contribution and progress towards the advancement of marine scientific knowledge and the global understanding of the environment and its resources. These findings and results have been reflected and reported annually to the Secretariat in accordance with the re…	Ocean Mineral Singapore Pte. Ltd., (2018). OMSPMN12018 NUS Data. Available : DeepData, International Seabed Authority https://data.isa.org.jm/ Accessed: [YYYY-MM-DD].	Sheldon Carter	Database Manager	International Seabed Authority	scarter@isa.org.jm	Sheldon Carter		Ocean Mineral Singapore Pte. Ltd.	data@isa.org.jm	Event	Attribution 3.0 IGO (CC BY 3.0 IGO)	Ocean Mineral Singapore Pte. Ltd.	Subject to Term and Conditions of Use of the International Seabed Authority Website https://www.isa.org.jm/authority/term-and-conditions-use-international-seabed-authority-website	Ocean Mineral Singapore Pte. Ltd., (2018)., OMSPMN12018 NUS Data. Available : DeepData, International Seabed Authority https://data.isa.org.jm/ Accessed: [YYYY-MM-DD].	Ocean Mineral Singapore Pte. Ltd.	Taxon	S03_CRS3198	70830_1661543		7	7	individuals	Unidentified	present			AB02_1_CRS3198	2015-02-25 00:55:00	00:55:00	2015	2	25	Sediment	Multicorer		S03_OMSPMN1X_Singapore	4114	4114	4114.000-4114.000 m	12.1811	-117.261	decimal degrees	WGS84		AB02_1_CRS3198	Uncertain		2015-02-25 00:55:00
UKSRLPMN12017 NHM UNI	Sampling data captured in Oceanic Exploration Research UK Seabed Resources Ltd (UKSR) is pleased to submit this annual report on activities with respect to the Plan of Work associated with both of its 15-year International Seabed Authority (ISA) Exploration Licences. The first licence entered into effect on 8 February 2013 (UK1); the second on 29 March 2016 (UK2). UKSR has integrated together the…	UK Seabed Resources Ltd. , (2017). UKSRLPMN12017 NHM UNI. Available : DeepData, International Seabed Authority https://data.isa.org.jm/ Accessed: [YYYY-MM-DD].	Sheldon Carter	Database Manager	International Seabed Authority	scarter@isa.org.jm	Sheldon Carter		UK Seabed Resources Ltd.	data@isa.org.jm	Event	Attribution 3.0 IGO (CC BY 3.0 IGO)	UK Seabed Resources Ltd.	Subject to Term and Conditions of Use of the International Seabed Authority Website https://www.isa.org.jm/authority/term-and-conditions-use-international-seabed-authority-website	UK Seabed Resources Ltd. , (2017)., UKSRLPMN12017 NHM UNI. Available : DeepData, International Seabed Authority https://data.isa.org.jm/ Accessed: [YYYY-MM-DD].	UK Seabed Resources Ltd.	Taxon	OMS-AB02-S07_NHM_1737A	70812_1656953	Adrian Glover, Helena Wiklund, Thomas Dahlgren, a.glover@nhm.ac.uk, thda@mac.com, h.wiklund@nhm.ac.uk	1	1	individuals	Unidentified	present			ABYSSLINE 02 (AB02)_TN319_NHM_1737A	2015-01-13 20:33:00	20:33:00	2015	1	13	Abyssal plain	Epibenthic Sled (EB)		OMS-AB02-S07_UKSRLPMN1_OA	4047	4047	4047.000-4047.000 m	12.1638	-117.211	decimal degrees	WGS84		ABYSSLINE 02 (AB02)_TN319_NHM_1737A	Uncertain	Adrian Glover, Helena Wiklund, Thomas Dahlgren	2015-01-13 20:33:00
BGRPMN12017 Biodiveristy	Sampling data captured in Oceanic Exploration Research Based on geochemical and physical data we identified differences in the polymetallic nodule facies within the eastern German license area. Nodules in Prospective Areas # 1 are generally larger and show significantly higher contents of Ni and Cu as compared to the nodules in Prospective Area #2 which are smaller and are characterised by higher…	Federal Institute for Geosciences and Natural Resources of Germany, (2017). BGRPMN12017 Biodiveristy. Available : DeepData, International Seabed Authority https://data.isa.org.jm/ Accessed: [YYYY-MM-DD].	Sheldon Carter	Database Manager	International Seabed Authority	scarter@isa.org.jm	Sheldon Carter		Federal Institute for Geosciences and Natural Resources of Germany	data@isa.org.jm	Event	Attribution 3.0 IGO (CC BY 3.0 IGO)	Federal Institute for Geosciences and Natural Resources of Germany	Subject to Term and Conditions of Use of the International Seabed Authority Website https://www.isa.org.jm/authority/term-and-conditions-use-international-seabed-authority-website	Federal Institute for Geosciences and Natural Resources of Germany, (2017)., BGRPMN12017 Biodiveristy. Available : DeepData, International Seabed Authority https://data.isa.org.jm/ Accessed: [YYYY-MM-DD].	Federal Institute for Geosciences and Natural Resources of Germany	Taxon	#97_KG_BD2382	70766_1643128		47	188	individual density per metre square	Unidentified	present			Mangan 2013_KM13-07_BD2382	2013-05-04 11:40:00	11:40:00	2013	5	4		KG		#97_KG_BGRPMN1X_East	4358	4358	4358.000-4358.000 m	11.9606	-117.696	decimal degrees	WGS84		Mangan 2013_KM13-07_BD2382	Uncertain		2013-05-04 11:40:00
BGRPMN12016 Biodiversity Envdata	Sampling data captured in Oceanic Exploration Research One objective of the exploration campaign in 2016 was to increase the box corer sampling density in a nodule field of high economic potential (prospective area #1 [PA1] in the eastern German license area) called sub-cluster CL11 (231 km2) in order to (1) determine its reservoir content in more detail, and (2) investigate whether and to what e…	Federal Institute for Geosciences and Natural Resources of Germany, (2016). BGRPMN12016 Biodiversity Envdata. Available : DeepData, International Seabed Authority https://data.isa.org.jm/ Accessed: [YYYY-MM-DD].	Sheldon Carter	Database Manager	International Seabed Authority	scarter@isa.org.jm	Sheldon Carter		Federal Institute for Geosciences and Natural Resources of Germany	data@isa.org.jm	Event	Attribution 3.0 IGO (CC BY 3.0 IGO)	Federal Institute for Geosciences and Natural Resources of Germany	Subject to Term and Conditions of Use of the International Seabed Authority Website https://www.isa.org.jm/authority/term-and-conditions-use-international-seabed-authority-website	Federal Institute for Geosciences and Natural Resources of Germany, (2016)., BGRPMN12016 Biodiversity Envdata. Available : DeepData, International Seabed Authority https://data.isa.org.jm/ Accessed: [YYYY-MM-DD].	Federal Institute for Geosciences and Natural Resources of Germany	Taxon	#80EBS_MU1259	70726_1623149	Annika Janssen, ajanssen@senckenberg.de	1	1	individuals	Unidentified	present			Bionod2012_1_MU1259	2012-04-21 17:40:00	17:40:00	2012	4	21		EBS		#80EBS_BGRPMN1_OA	4985.67	4985.67	4985.670-4985.670 m	14.094	-130.067	decimal degrees	WGS84		Bionod2012_1_MU1259	Uncertain	Annika Janssen	2012-04-21 17:40:00
IFREMERPMN12018 Nodinaut Nematoda Copepoda	Sampling data captured in Oceanic Exploration Research Ifremer continued to implement its training programme in 2018 by hosting a Jamaican intern at its Deep-Sea Environment Laboratory (Laboratoire Environnement Profond) in Brest. The internship focused on the morphological identification and barcoding of samples from the Clarion Clipperton Zone. The Institute pursued its international involvemen…	Institut français de recherche pour l'exploitation de la mer, (2018). IFREMERPMN12018 Nodinaut Nematoda Copepoda. Available : DeepData, International Seabed Authority https://data.isa.org.jm/ Accessed: [YYYY-MM-DD].	Sheldon Carter	Database Manager	International Seabed Authority	scarter@isa.org.jm	Sheldon Carter		Institut français de recherche pour l'exploitation de la mer	data@isa.org.jm	Event	Attribution 3.0 IGO (CC BY 3.0 IGO)	Institut français de recherche pour l'exploitation de la mer	Subject to Term and Conditions of Use of the International Seabed Authority Website https://www.isa.org.jm/authority/term-and-conditions-use-international-seabed-authority-website	Institut français de recherche pour l'exploitation de la mer, (2018)., IFREMERPMN12018 Nodinaut Nematoda Copepoda. Available : DeepData, International Seabed Authority https://data.isa.org.jm/ Accessed: [YYYY-MM-DD].	Institut français de recherche pour l'exploitation de la mer	Taxon	East Zone_MTB-1-1991	70785_1649998	Mahatma R. and Martinez Arbizu P.	1	1	individuals	Unidentified	present			NODINAUT_1_MTB-1-1991	2004-05-31 15:35:00	15:35:00	2004	5	31	OMCO Dregde track	Nautile Blad Corer		East Zone_IFREMERPMN1X_02	4979	4979	4979.000-4979.000 m	14.0326	-130.121	decimal degrees	WGS84		NODINAUT_1_MTB-1-1991	Uncertain	Mahatma R. and Martinez Arbizu P.	2004-05-31 15:35:00
UKSRLPMN12015 Env Template Scavengers 032016	Sampling data captured in Oceanic Exploration Research UK Seabed Resources Ltd (UKSRL) is pleased to submit this annual report on activities with respect to the Plan of Work associated with its 15-year International Seabed Authority (ISA) Exploration Licence that entered into effect on 8 February 2013. This report describes the activities of the calendar year 2014.	UK Seabed Resources Ltd. , (2015). UKSRLPMN12015 Env Template Scavengers 032016. Available : DeepData, International Seabed Authority https://data.isa.org.jm/ Accessed: [YYYY-MM-DD].	Sheldon Carter	Database Manager	International Seabed Authority	scarter@isa.org.jm	Jeff Drazen		UK Seabed Resources Ltd.	jdrazen@hawaii.edu	Event	Attribution 3.0 IGO (CC BY 3.0 IGO)	UK Seabed Resources Ltd.	Subject to Term and Conditions of Use of the International Seabed Authority Website https://www.isa.org.jm/authority/term-and-conditions-use-international-seabed-authority-website	UK Seabed Resources Ltd. , (2015)., UKSRLPMN12015 Env Template Scavengers 032016. Available : DeepData, International Seabed Authority https://data.isa.org.jm/ Accessed: [YYYY-MM-DD].	UK Seabed Resources Ltd.	Taxon	UK1-B-U07_AB02_140_1929_7101	70747_1633678	Astrid Leitner, aleitner@hawaii.edu	1	1	individuals	NULL	present			ABYSSLINE 02 (AB02)_13_AB02_140_1929_7101	2015-09-03 12:15:00	12:15:00	2015	9	3	Seamount Summit	Baited Camera		UK1-B-U07_UKSRLPMN1X	3555	3555	3555.000-3555.000 m	12.4353	-116.553	decimal degrees	WGS84		ABYSSLINE 02 (AB02)_13_AB02_140_1929_7101	Not Reported	Astrid Leitner	2015-09-03 12:15:00
OMSPMN12018 NUS Data	Sampling data captured in Oceanic Exploration Research Since being awarded its Contract for Exploration in 2015, OMS has made significant contribution and progress towards the advancement of marine scientific knowledge and the global understanding of the environment and its resources. These findings and results have been reflected and reported annually to the Secretariat in accordance with the re…	Ocean Mineral Singapore Pte. Ltd., (2018). OMSPMN12018 NUS Data. Available : DeepData, International Seabed Authority https://data.isa.org.jm/ Accessed: [YYYY-MM-DD].	Sheldon Carter	Database Manager	International Seabed Authority	scarter@isa.org.jm	Sheldon Carter		Ocean Mineral Singapore Pte. Ltd.	data@isa.org.jm	Event	Attribution 3.0 IGO (CC BY 3.0 IGO)	Ocean Mineral Singapore Pte. Ltd.	Subject to Term and Conditions of Use of the International Seabed Authority Website https://www.isa.org.jm/authority/term-and-conditions-use-international-seabed-authority-website	Ocean Mineral Singapore Pte. Ltd., (2018)., OMSPMN12018 NUS Data. Available : DeepData, International Seabed Authority https://data.isa.org.jm/ Accessed: [YYYY-MM-DD].	Ocean Mineral Singapore Pte. Ltd.	Taxon	S09_CRS2413	70830_1660758	Samantha Tong, tmstjws@nus.edu.sg	3	3	individuals	Unidentified	present			AB02_1_CRS2413	2015-03-12 19:03:00	19:03:00	2015	3	12	Sediment	Box corer		S09_OMSPMN1X_Singapore	4051	4051	4051.000-4051.000 m	12.0998	-117.197	decimal degrees	WGS84		AB02_1_CRS2413	Uncertain	Samantha Tong	2015-03-12 19:03:00
UKSRLPMN12015 Env Template Scavengers 032016	Sampling data captured in Oceanic Exploration Research UK Seabed Resources Ltd (UKSRL) is pleased to submit this annual report on activities with respect to the Plan of Work associated with its 15-year International Seabed Authority (ISA) Exploration Licence that entered into effect on 8 February 2013. This report describes the activities of the calendar year 2014.	UK Seabed Resources Ltd. , (2015). UKSRLPMN12015 Env Template Scavengers 032016. Available : DeepData, International Seabed Authority https://data.isa.org.jm/ Accessed: [YYYY-MM-DD].	Sheldon Carter	Database Manager	International Seabed Authority	scarter@isa.org.jm	Jeff Drazen		UK Seabed Resources Ltd.	jdrazen@hawaii.edu	Event	Attribution 3.0 IGO (CC BY 3.0 IGO)	UK Seabed Resources Ltd.	Subject to Term and Conditions of Use of the International Seabed Authority Website https://www.isa.org.jm/authority/term-and-conditions-use-international-seabed-authority-website	UK Seabed Resources Ltd. , (2015)., UKSRLPMN12015 Env Template Scavengers 032016. Available : DeepData, International Seabed Authority https://data.isa.org.jm/ Accessed: [YYYY-MM-DD].	UK Seabed Resources Ltd.	Taxon	UK1-B-U12_AB02_69_386_6024	70747_1632601	Astrid Leitner, aleitner@hawaii.edu	1	1	individuals	NULL	present			ABYSSLINE 02 (AB02)_13_AB02_69_386_6024	2015-07-03 10:06:00	10:06:00	2015	7	3	mid Channel	Baited Camera		UK1-B-U12_UKSRLPMN1X	4178	4178	4178.000-4178.000 m	12.4526	-116.649	decimal degrees	WGS84		ABYSSLINE 02 (AB02)_13_AB02_69_386_6024	Not Reported	Astrid Leitner	2015-07-03 10:06:00
UKSRLPMN12015 Env Template Scavengers 032016	Sampling data captured in Oceanic Exploration Research UK Seabed Resources Ltd (UKSRL) is pleased to submit this annual report on activities with respect to the Plan of Work associated with its 15-year International Seabed Authority (ISA) Exploration Licence that entered into effect on 8 February 2013. This report describes the activities of the calendar year 2014.	UK Seabed Resources Ltd. , (2015). UKSRLPMN12015 Env Template Scavengers 032016. Available : DeepData, International Seabed Authority https://data.isa.org.jm/ Accessed: [YYYY-MM-DD].	Sheldon Carter	Database Manager	International Seabed Authority	scarter@isa.org.jm	Jeff Drazen		UK Seabed Resources Ltd.	jdrazen@hawaii.edu	Event	Attribution 3.0 IGO (CC BY 3.0 IGO)	UK Seabed Resources Ltd.	Subject to Term and Conditions of Use of the International Seabed Authority Website https://www.isa.org.jm/authority/term-and-conditions-use-international-seabed-authority-website	UK Seabed Resources Ltd. , (2015)., UKSRLPMN12015 Env Template Scavengers 032016. Available : DeepData, International Seabed Authority https://data.isa.org.jm/ Accessed: [YYYY-MM-DD].	UK Seabed Resources Ltd.	Taxon	UK1-B-U10_AB02_110_364_4782	70747_1631359	Astrid Leitner, aleitner@hawaii.edu	1	1	individuals	NULL	present			ABYSSLINE 02 (AB02)_13_AB02_110_364_4782	2015-05-03 12:37:00	12:37:00	2015	5	3	in front of Channel	Baited Camera		UK1-B-U10_UKSRLPMN1X	4244	4244	4244.000-4244.000 m	12.5532	-116.539	decimal degrees	WGS84		ABYSSLINE 02 (AB02)_13_AB02_110_364_4782	Not Reported	Astrid Leitner	2015-05-03 12:37:00
OMSPMN12018 NUS Data	Sampling data captured in Oceanic Exploration Research Since being awarded its Contract for Exploration in 2015, OMS has made significant contribution and progress towards the advancement of marine scientific knowledge and the global understanding of the environment and its resources. These findings and results have been reflected and reported annually to the Secretariat in accordance with the re…	Ocean Mineral Singapore Pte. Ltd., (2018). OMSPMN12018 NUS Data. Available : DeepData, International Seabed Authority https://data.isa.org.jm/ Accessed: [YYYY-MM-DD].	Sheldon Carter	Database Manager	International Seabed Authority	scarter@isa.org.jm	Sheldon Carter		Ocean Mineral Singapore Pte. Ltd.	data@isa.org.jm	Event	Attribution 3.0 IGO (CC BY 3.0 IGO)	Ocean Mineral Singapore Pte. Ltd.	Subject to Term and Conditions of Use of the International Seabed Authority Website https://www.isa.org.jm/authority/term-and-conditions-use-international-seabed-authority-website	Ocean Mineral Singapore Pte. Ltd., (2018)., OMSPMN12018 NUS Data. Available : DeepData, International Seabed Authority https://data.isa.org.jm/ Accessed: [YYYY-MM-DD].	Ocean Mineral Singapore Pte. Ltd.	Taxon	S02_CRS3362	70830_1661707		2	2	individuals	Unidentified	present			AB02_1_CRS3362	2015-02-28 01:14:00	01:14:00	2015	2	28	Sediment	Multicorer		S02_OMSPMN1X_Singapore	4072	4072	4072.000-4072.000 m	12.0818	-117.178	decimal degrees	WGS84		AB02_1_CRS3362	Uncertain		2015-02-28 01:14:00
IFREMERPMN12018 Nodinaut Nematoda Copepoda	Sampling data captured in Oceanic Exploration Research Ifremer continued to implement its training programme in 2018 by hosting a Jamaican intern at its Deep-Sea Environment Laboratory (Laboratoire Environnement Profond) in Brest. The internship focused on the morphological identification and barcoding of samples from the Clarion Clipperton Zone. The Institute pursued its international involvemen…	Institut français de recherche pour l'exploitation de la mer, (2018). IFREMERPMN12018 Nodinaut Nematoda Copepoda. Available : DeepData, International Seabed Authority https://data.isa.org.jm/ Accessed: [YYYY-MM-DD].	Sheldon Carter	Database Manager	International Seabed Authority	scarter@isa.org.jm	Sheldon Carter		Institut français de recherche pour l'exploitation de la mer	data@isa.org.jm	Event	Attribution 3.0 IGO (CC BY 3.0 IGO)	Institut français de recherche pour l'exploitation de la mer	Subject to Term and Conditions of Use of the International Seabed Authority Website https://www.isa.org.jm/authority/term-and-conditions-use-international-seabed-authority-website	Institut français de recherche pour l'exploitation de la mer, (2018)., IFREMERPMN12018 Nodinaut Nematoda Copepoda. Available : DeepData, International Seabed Authority https://data.isa.org.jm/ Accessed: [YYYY-MM-DD].	Institut français de recherche pour l'exploitation de la mer	Taxon	East Zone_MTB-1-2410	70785_1650417	Miljutin D. and Miljutina M.	6	6	individuals	Unidentified	present			NODINAUT_1_MTB-1-2410	2004-05-31 15:35:00	15:35:00	2004	5	31	OMCO Dregde track	Nautile Blad Corer		East Zone_IFREMERPMN1X_02	4979	4979	4979.000-4979.000 m	14.0326	-130.121	decimal degrees	WGS84		NODINAUT_1_MTB-1-2410	Uncertain	Miljutin D. and Miljutina M.	2004-05-31 15:35:00
UKSRLPMN12015 Env Template Scavengers 032016	Sampling data captured in Oceanic Exploration Research UK Seabed Resources Ltd (UKSRL) is pleased to submit this annual report on activities with respect to the Plan of Work associated with its 15-year International Seabed Authority (ISA) Exploration Licence that entered into effect on 8 February 2013. This report describes the activities of the calendar year 2014.	UK Seabed Resources Ltd. , (2015). UKSRLPMN12015 Env Template Scavengers 032016. Available : DeepData, International Seabed Authority https://data.isa.org.jm/ Accessed: [YYYY-MM-DD].	Sheldon Carter	Database Manager	International Seabed Authority	scarter@isa.org.jm	Jeff Drazen		UK Seabed Resources Ltd.	jdrazen@hawaii.edu	Event	Attribution 3.0 IGO (CC BY 3.0 IGO)	UK Seabed Resources Ltd.	Subject to Term and Conditions of Use of the International Seabed Authority Website https://www.isa.org.jm/authority/term-and-conditions-use-international-seabed-authority-website	UK Seabed Resources Ltd. , (2015)., UKSRLPMN12015 Env Template Scavengers 032016. Available : DeepData, International Seabed Authority https://data.isa.org.jm/ Accessed: [YYYY-MM-DD].	UK Seabed Resources Ltd.	Taxon	OMS-A-S05_AB02_69_516_3212	70747_1629789	Astrid Leitner, aleitner@hawaii.edu	1	1	individuals	NULL	present			ABYSSLINE 02 (AB02)_13_AB02_69_516_3212	2015-02-28 08:25:00	08:25:00	2015	2	28	Abyssal Ridge	Baited Camera		OMS-A-S05_UKSRLPMN1_OA	4063	4063	4063.000-4063.000 m	12.1922	-117.325	decimal degrees	WGS84		ABYSSLINE 02 (AB02)_13_AB02_69_516_3212	Not Reported	Astrid Leitner	2015-02-28 08:25:00
IFREMERPMN12018 SO239	Sampling data captured in Oceanic Exploration Research Ifremer continued to implement its training programme in 2018 by hosting a Jamaican intern at its Deep-Sea Environment Laboratory (Laboratoire Environnement Profond) in Brest. The internship focused on the morphological identification and barcoding of samples from the Clarion Clipperton Zone. The Institute pursued its international involvemen…	Institut français de recherche pour l'exploitation de la mer, (2018). IFREMERPMN12018 SO239. Available : DeepData, International Seabed Authority https://data.isa.org.jm/ Accessed: [YYYY-MM-DD].	Sheldon Carter	Database Manager	International Seabed Authority	scarter@isa.org.jm	Sheldon Carter		Institut français de recherche pour l'exploitation de la mer	data@isa.org.jm	Event	Attribution 3.0 IGO (CC BY 3.0 IGO)	Institut français de recherche pour l'exploitation de la mer	Subject to Term and Conditions of Use of the International Seabed Authority Website https://www.isa.org.jm/authority/term-and-conditions-use-international-seabed-authority-website	Institut français de recherche pour l'exploitation de la mer, (2018)., IFREMERPMN12018 SO239. Available : DeepData, International Seabed Authority https://data.isa.org.jm/ Accessed: [YYYY-MM-DD].	Institut français de recherche pour l'exploitation de la mer	Taxon	SO239-175_SO239-1209	70783_1647162	Hauquier, Freija, freija.hauquier@UGent.be				Unidentified	present			SO239_1_SO239-1209	2015-04-17 22:10:00	22:10:00	2015	4	17		Multitube corer (12 cores)		SO239-175_IFREMERPMN1X_02	5008	5008	5008.000-5008.000 m	14.0408	-130.085	decimal degrees	WGS84		SO239_1_SO239-1209	Uncertain	Hauquier, Freija	2015-04-17 22:10:00
DORDPMN12018 Env Mn Bio	Sampling data captured in Oceanic Exploration Research In accordance with Section 10, Appendix II of the Contract for Exploration, Deep Ocean Resources Development Co., Ltd. (DORD) hereby submits to the International Seabed Authority (ISA) the Annual Report for 2018 (the 3 rd year of the 5-year plan (June 2016 – June 2021)) on the ex ploration of polymetallic nodules. This report contains our act…	Deep Ocean Resources Development Co. Ltd., (2018). DORDPMN12018 Env Mn Bio. Available : DeepData, International Seabed Authority https://data.isa.org.jm/ Accessed: [YYYY-MM-DD].	Sheldon Carter	Database Manager	International Seabed Authority	scarter@isa.org.jm	Sheldon Carter		Deep Ocean Resources Development Co. Ltd.	data@isa.org.jm	Event	Attribution 3.0 IGO (CC BY 3.0 IGO)	Deep Ocean Resources Development Co. Ltd.	Subject to Term and Conditions of Use of the International Seabed Authority Website https://www.isa.org.jm/authority/term-and-conditions-use-international-seabed-authority-website	Deep Ocean Resources Development Co. Ltd., (2018)., DORDPMN12018 Env Mn Bio. Available : DeepData, International Seabed Authority https://data.isa.org.jm/ Accessed: [YYYY-MM-DD].	Deep Ocean Resources Development Co. Ltd.	Taxon	17MNSC40_ML137	70871_1686032			10	individual density per metre square	Unidentified	present			FY2017 Environmental research _ML137	2017-10-26	00:00:00	2017	10	26		Spade box corer		17MNSC40_DORDPMN1X_DOR1	5277	5277	5277.000-5277.000 m	10.3795	-148.932	decimal degrees	WGS84		FY2017 Environmental research _ML137	Unaccepted		2017-10-26
OMSPMN12018 NUS Data	Sampling data captured in Oceanic Exploration Research Since being awarded its Contract for Exploration in 2015, OMS has made significant contribution and progress towards the advancement of marine scientific knowledge and the global understanding of the environment and its resources. These findings and results have been reflected and reported annually to the Secretariat in accordance with the re…	Ocean Mineral Singapore Pte. Ltd., (2018). OMSPMN12018 NUS Data. Available : DeepData, International Seabed Authority https://data.isa.org.jm/ Accessed: [YYYY-MM-DD].	Sheldon Carter	Database Manager	International Seabed Authority	scarter@isa.org.jm	Sheldon Carter		Ocean Mineral Singapore Pte. Ltd.	data@isa.org.jm	Event	Attribution 3.0 IGO (CC BY 3.0 IGO)	Ocean Mineral Singapore Pte. Ltd.	Subject to Term and Conditions of Use of the International Seabed Authority Website https://www.isa.org.jm/authority/term-and-conditions-use-international-seabed-authority-website	Ocean Mineral Singapore Pte. Ltd., (2018)., OMSPMN12018 NUS Data. Available : DeepData, International Seabed Authority https://data.isa.org.jm/ Accessed: [YYYY-MM-DD].	Ocean Mineral Singapore Pte. Ltd.	Taxon	S06_CRS3493	70830_1661838	Gan Bin Qi, tmsgbq@nus.edu.sg	289	289	individuals	Unidentified	present			AB02_1_CRS3493	2015-03-02 07:11:00	07:11:00	2015	3	2	Sediment	Multicorer		S06_OMSPMN1X_Singapore	4041	4041	4041.000-4041.000 m	12.1449	-117.325	decimal degrees	WGS84		AB02_1_CRS3493	Uncertain	Gan Bin Qi	2015-03-02 07:11:00
COMRAPMS12018 zooplankton	Sampling data captured in Oceanic Exploration Research China Ocean Mineral Resources Research and Development Association (COMRA) conducted its activities during 2018 according to the Second Five-Year Plan specified in Appendix II to the Polymetallic Sulphides Exploration Contract (hereinafter referred to as the Exploration Contract) between the International Seabed Authority (ISA) and COMRA. In …	China Ocean Mineral Resources Research and Development Association, (2018). COMRAPMS12018 zooplankton. Available : DeepData, International Seabed Authority https://data.isa.org.jm/ Accessed: [YYYY-MM-DD].	Sheldon Carter	Database Manager	International Seabed Authority	scarter@isa.org.jm	Sheldon Carter		China Ocean Mineral Resources Research and Development Association	data@isa.org.jm	Event	Attribution 3.0 IGO (CC BY 3.0 IGO)	China Ocean Mineral Resources Research and Development Association	Subject to Term and Conditions of Use of the International Seabed Authority Website https://www.isa.org.jm/authority/term-and-conditions-use-international-seabed-authority-website	China Ocean Mineral Resources Research and Development Association, (2018)., COMRAPMS12018 zooplankton. Available : DeepData, International Seabed Authority https://data.isa.org.jm/ Accessed: [YYYY-MM-DD].	China Ocean Mineral Resources Research and Development Association	Taxon	39IV-SWIR-S020-BIO01m_SWIR393	69593_1533504	Liu Zhensheng, zsliu2012@163.com	15	0.0422535	individual density per metre square	Unidentified	present			DY39_IV_SWIR393	2016-05-27 14:22:00	14:22:00	2016	5	27		Net		39IV-SWIR-S020-BIO01m_COMRAPMS1X_094	3263.66	3263.66	3263.660-3263.660 m	-34.8366	54.5976	decimal degrees	WGS84		DY39_IV_SWIR393	Uncertain	Liu Zhensheng	2016-05-27 14:22:00
UKSRLPMN12015 Env Template Scavengers 032016	Sampling data captured in Oceanic Exploration Research UK Seabed Resources Ltd (UKSRL) is pleased to submit this annual report on activities with respect to the Plan of Work associated with its 15-year International Seabed Authority (ISA) Exploration Licence that entered into effect on 8 February 2013. This report describes the activities of the calendar year 2014.	UK Seabed Resources Ltd. , (2015). UKSRLPMN12015 Env Template Scavengers 032016. Available : DeepData, International Seabed Authority https://data.isa.org.jm/ Accessed: [YYYY-MM-DD].	Sheldon Carter	Database Manager	International Seabed Authority	scarter@isa.org.jm	Jeff Drazen		UK Seabed Resources Ltd.	jdrazen@hawaii.edu	Event	Attribution 3.0 IGO (CC BY 3.0 IGO)	UK Seabed Resources Ltd.	Subject to Term and Conditions of Use of the International Seabed Authority Website https://www.isa.org.jm/authority/term-and-conditions-use-international-seabed-authority-website	UK Seabed Resources Ltd. , (2015)., UKSRLPMN12015 Env Template Scavengers 032016. Available : DeepData, International Seabed Authority https://data.isa.org.jm/ Accessed: [YYYY-MM-DD].	UK Seabed Resources Ltd.	Taxon	OMS-A-S01_AB02_86_3642_1637	70747_1628214	Astrid Leitner, aleitner@hawaii.edu	1	1	individuals	NULL	present			ABYSSLINE 02 (AB02)_13_AB02_86_3642_1637	2015-02-21 13:06:00	13:06:00	2015	2	21	Abyssal Trough	Baited Camera		OMS-A-S01_UKSRLPMN1_OA	4178	4178	4178.000-4178.000 m	12.1178	-117.36	decimal degrees	WGS84		ABYSSLINE 02 (AB02)_13_AB02_86_3642_1637	Not Reported	Astrid Leitner	2015-02-21 13:06:00
UKSRLPMN12015 Env Template Scavengers 032016	Sampling data captured in Oceanic Exploration Research UK Seabed Resources Ltd (UKSRL) is pleased to submit this annual report on activities with respect to the Plan of Work associated with its 15-year International Seabed Authority (ISA) Exploration Licence that entered into effect on 8 February 2013. This report describes the activities of the calendar year 2014.	UK Seabed Resources Ltd. , (2015). UKSRLPMN12015 Env Template Scavengers 032016. Available : DeepData, International Seabed Authority https://data.isa.org.jm/ Accessed: [YYYY-MM-DD].	Sheldon Carter	Database Manager	International Seabed Authority	scarter@isa.org.jm	Jeff Drazen		UK Seabed Resources Ltd.	jdrazen@hawaii.edu	Event	Attribution 3.0 IGO (CC BY 3.0 IGO)	UK Seabed Resources Ltd.	Subject to Term and Conditions of Use of the International Seabed Authority Website https://www.isa.org.jm/authority/term-and-conditions-use-international-seabed-authority-website	UK Seabed Resources Ltd. , (2015)., UKSRLPMN12015 Env Template Scavengers 032016. Available : DeepData, International Seabed Authority https://data.isa.org.jm/ Accessed: [YYYY-MM-DD].	UK Seabed Resources Ltd.	Taxon	UK1-B-U04_AB02_159_2153_1610	70747_1628187	Astrid Leitner, aleitner@hawaii.edu	1	1	individuals	NULL	present			ABYSSLINE 02 (AB02)_13_AB02_159_2153_1610	2015-02-21 13:06:00	13:06:00	2015	2	21	Abyssal Trough	Baited Camera		UK1-B-U04_UKSRLPMN1X	4201	4201	4201.000-4201.000 m	12.5667	-116.708	decimal degrees	WGS84		ABYSSLINE 02 (AB02)_13_AB02_159_2153_1610	Not Reported	Astrid Leitner	2015-02-21 13:06:00
BGRPMN12015 BIODIVERSITY	Sampling data captured in Oceanic Exploration Research Based mainly on nodule abundances in 221 box core samples and the hydro-acoustic data obtained during seven cruises to the German license area, resource modelling using artificial neural network statistics was carried out for the entire license area of 75,000 km2 size, and in particular for four prospective potential mining areas in the easte…	Federal Institute for Geosciences and Natural Resources of Germany, (2015). BGRPMN12015 BIODIVERSITY. Available : DeepData, International Seabed Authority https://data.isa.org.jm/ Accessed: [YYYY-MM-DD].	Sheldon Carter	Database Manager	International Seabed Authority	scarter@isa.org.jm	Sheldon Carter		Federal Institute for Geosciences and Natural Resources of Germany	data@isa.org.jm	Event	Attribution 3.0 IGO (CC BY 3.0 IGO)	Federal Institute for Geosciences and Natural Resources of Germany	Subject to Term and Conditions of Use of the International Seabed Authority Website https://www.isa.org.jm/authority/term-and-conditions-use-international-seabed-authority-website	Federal Institute for Geosciences and Natural Resources of Germany, (2015)., BGRPMN12015 BIODIVERSITY. Available : DeepData, International Seabed Authority https://data.isa.org.jm/ Accessed: [YYYY-MM-DD].	Federal Institute for Geosciences and Natural Resources of Germany	Taxon	#42_MUC_MUC126	70764_1637965		12	12	individuals	Unidentified	present			Mangan2010_So205_MUC126	2010-05-05 23:10:00	23:10:00	2010	5	5		MUC		#42_MUC_BGRPMN1X_East	4143	4143	4143.000-4143.000 m	11.8747	-116.93	decimal degrees	WGS84		Mangan2010_So205_MUC126	Uncertain		2010-05-05 23:10:00
GSRPMN12016 MarBiol UGent	Sampling data captured in Oceanic Exploration Research During GSRNOD14A in 2014, over 80 000 km² was surveyed with multi‐beam echo sounding (MBES). Besides that, 10 boxcore samples were collected from which sampling tubes for further geotechnical testing were achieved. After analysis of these data, 3 Areas of Interest (AoIs B) were selected for detailed investigation during GSRNOD15A in 2015.	Global Sea Mineral Resources NV, (2016). GSRPMN12016 MarBiol UGent. Available : DeepData, International Seabed Authority https://data.isa.org.jm/ Accessed: [YYYY-MM-DD].	Sheldon Carter	Database Manager	International Seabed Authority	scarter@isa.org.jm	Guy De Smet		Global Sea Mineral Resources NV	Guy.DeSmet@UGent.be	Event	Attribution 3.0 IGO (CC BY 3.0 IGO)	Global Sea Mineral Resources NV	Subject to Term and Conditions of Use of the International Seabed Authority Website https://www.isa.org.jm/authority/term-and-conditions-use-international-seabed-authority-website	Global Sea Mineral Resources NV, (2016)., GSRPMN12016 MarBiol UGent. Available : DeepData, International Seabed Authority https://data.isa.org.jm/ Accessed: [YYYY-MM-DD].	Global Sea Mineral Resources NV	Taxon	B4S03_MUC581	70886_1686849	Bart De Smet, badsmet.desmet@Ugent.be	3	12	individual density per metre square	Unidentified	present			GSRNOD15A_1_MUC581	2015-09-27	00:00:00	2015	9	27	flat nodule area	Box corer		B4S03_GSRPMN1X_B4	4500.7	4500.7	4500.696-4500.696 m	14.1125	-125.871	decimal degrees	WGS84		GSRNOD15A_1_MUC581	Uncertain	Bart De Smet	2015-09-27
UKSRLPMN12016 AB02 NOCS	Sampling data captured in Oceanic Exploration Research UK Seabed Resources Ltd (UKSR) is pleased to submit this annual report on activities with respect to the Plan of Work associated with both of its 15-year International Seabed Authority (ISA) Exploration Licences. The first licence entered into effect on 8 February 2013 (UK1); the second on 29 March 2016 (UK2). UKSR has integrated together the…	UK Seabed Resources Ltd. , (2016). UKSRLPMN12016 AB02 NOCS. Available : DeepData, International Seabed Authority https://data.isa.org.jm/ Accessed: [YYYY-MM-DD].	Sheldon Carter	Database Manager	International Seabed Authority	scarter@isa.org.jm	Sheldon Carter		UK Seabed Resources Ltd.	data@isa.org.jm	Event	Attribution 3.0 IGO (CC BY 3.0 IGO)	UK Seabed Resources Ltd.	Subject to Term and Conditions of Use of the International Seabed Authority Website https://www.isa.org.jm/authority/term-and-conditions-use-international-seabed-authority-website	UK Seabed Resources Ltd. , (2016)., UKSRLPMN12016 AB02 NOCS. Available : DeepData, International Seabed Authority https://data.isa.org.jm/ Accessed: [YYYY-MM-DD].	UK Seabed Resources Ltd.	Taxon	UK1-AB02-U15_MC422	70806_1653778	Andrew J. Gooday, National Oceanography Centre, Southampton, UK		763.952	individual density per metre square	Unidentified	present			ABYSSLINE 02 (AB02)_TN319_MC422	2015-03-16 03:17:00	03:17:00	2015	3	16	Benthos	Megacore (MC)		UK1-AB02-U15_UKSRLPMN1X	4224	4224	4224.000-4224.000 m	12.5826	-116.651	decimal degrees	WGS84		ABYSSLINE 02 (AB02)_TN319_MC422	Uncertain	Andrew J. Gooday	2015-03-16 03:17:00
IFREMERPMN12018 Nodinaut Nematoda Copepoda	Sampling data captured in Oceanic Exploration Research Les travaux d’exploration pour l’année 2018 se sont focalisés sur la finalisation de l’étude géostatistique et la mise à jour de l’évaluation des ressources en nodules polymétalliques du contrat avec la société RSC Mining & Mineral Exploration Ltd (RSC).	Institut français de recherche pour l'exploitation de la mer, (2018). IFREMERPMN12018 Nodinaut Nematoda Copepoda. Available : DeepData, International Seabed Authority https://data.isa.org.jm/ Accessed: [YYYY-MM-DD].	Sheldon Carter	Database Manager	International Seabed Authority	scarter@isa.org.jm	Sheldon Carter		Institut français de recherche pour l'exploitation de la mer	data@isa.org.jm	Event	Attribution 3.0 IGO (CC BY 3.0 IGO)	Institut français de recherche pour l'exploitation de la mer	Subject to Term and Conditions of Use of the International Seabed Authority Website https://www.isa.org.jm/authority/term-and-conditions-use-international-seabed-authority-website	Institut français de recherche pour l'exploitation de la mer, (2018)., IFREMERPMN12018 Nodinaut Nematoda Copepoda. Available : DeepData, International Seabed Authority https://data.isa.org.jm/ Accessed: [YYYY-MM-DD].	Institut français de recherche pour l'exploitation de la mer	Taxon	East Zone_MTB-1-76	70785_1648083	Miljutin D. and Miljutina M.	1	1	individuals	Unidentified	present			NODINAUT_1_MTB-1-76	2004-05-27 11:28:00	11:28:00	2004	5	27	No Nodules - Facies 0	Multicorer		East Zone_IFREMERPMN1X_02	5013	5013	5013.000-5013.000 m	14.0554	-130.096	decimal degrees	WGS84		NODINAUT_1_MTB-1-76	Uncertain	Miljutin D. and Miljutina M.	2004-05-27 11:28:00
IFREMERPMN12018 Nodinaut Nematoda Copepoda	Sampling data captured in Oceanic Exploration Research Les travaux d’exploration pour l’année 2018 se sont focalisés sur la finalisation de l’étude géostatistique et la mise à jour de l’évaluation des ressources en nodules polymétalliques du contrat avec la société RSC Mining & Mineral Exploration Ltd (RSC).	Institut français de recherche pour l'exploitation de la mer, (2018). IFREMERPMN12018 Nodinaut Nematoda Copepoda. Available : DeepData, International Seabed Authority https://data.isa.org.jm/ Accessed: [YYYY-MM-DD].	Sheldon Carter	Database Manager	International Seabed Authority	scarter@isa.org.jm	Sheldon Carter		Institut français de recherche pour l'exploitation de la mer	data@isa.org.jm	Event	Attribution 3.0 IGO (CC BY 3.0 IGO)	Institut français de recherche pour l'exploitation de la mer	Subject to Term and Conditions of Use of the International Seabed Authority Website https://www.isa.org.jm/authority/term-and-conditions-use-international-seabed-authority-website	Institut français de recherche pour l'exploitation de la mer, (2018)., IFREMERPMN12018 Nodinaut Nematoda Copepoda. Available : DeepData, International Seabed Authority https://data.isa.org.jm/ Accessed: [YYYY-MM-DD].	Institut français de recherche pour l'exploitation de la mer	Taxon	East Zone_MTB-1-1420	70785_1649427	Miljutin D. and Miljutina M.	1	1	individuals	Unidentified	present			NODINAUT_1_MTB-1-1420	2004-06-07 04:34:00	04:34:00	2004	6	7	Nodules - Facies C	Multicorer		East Zone_IFREMERPMN1X_02	5000	5000	5000.000-5000.000 m	14.0366	-130.11	decimal degrees	WGS84		NODINAUT_1_MTB-1-1420	Uncertain	Miljutin D. and Miljutina M.	2004-06-07 04:34:00
UKSRLPMN12015 Env Template Scavengers 032016	Sampling data captured in Oceanic Exploration Research UK Seabed Resources Ltd (UKSRL) is pleased to submit this annual report on activities with respect to the Plan of Work associated with its 15-year International Seabed Authority (ISA) Exploration Licence that entered into effect on 8 February 2013. This report describes the activities of the calendar year 2014.	UK Seabed Resources Ltd. , (2015). UKSRLPMN12015 Env Template Scavengers 032016. Available : DeepData, International Seabed Authority https://data.isa.org.jm/ Accessed: [YYYY-MM-DD].	Sheldon Carter	Database Manager	International Seabed Authority	scarter@isa.org.jm	Jeff Drazen		UK Seabed Resources Ltd.	jdrazen@hawaii.edu	Event	Attribution 3.0 IGO (CC BY 3.0 IGO)	UK Seabed Resources Ltd.	Subject to Term and Conditions of Use of the International Seabed Authority Website https://www.isa.org.jm/authority/term-and-conditions-use-international-seabed-authority-website	UK Seabed Resources Ltd. , (2015)., UKSRLPMN12015 Env Template Scavengers 032016. Available : DeepData, International Seabed Authority https://data.isa.org.jm/ Accessed: [YYYY-MM-DD].	UK Seabed Resources Ltd.	Taxon	UK1-B-U07_AB02_121_3482_7702	70747_1634279	Astrid Leitner, aleitner@hawaii.edu	1	1	individuals	NULL	present			ABYSSLINE 02 (AB02)_13_AB02_121_3482_7702	2015-09-03 12:15:00	12:15:00	2015	9	3	Seamount Summit	Baited Camera		UK1-B-U07_UKSRLPMN1X	3555	3555	3555.000-3555.000 m	12.4353	-116.553	decimal degrees	WGS84		ABYSSLINE 02 (AB02)_13_AB02_121_3482_7702	Not Reported	Astrid Leitner	2015-09-03 12:15:00
OMSPMN12018 NUS Data	Sampling data captured in Oceanic Exploration Research Since being awarded its Contract for Exploration in 2015, OMS has made significant contribution and progress towards the advancement of marine scientific knowledge and the global understanding of the environment and its resources. These findings and results have been reflected and reported annually to the Secretariat in accordance with the re…	Ocean Mineral Singapore Pte. Ltd., (2018). OMSPMN12018 NUS Data. Available : DeepData, International Seabed Authority https://data.isa.org.jm/ Accessed: [YYYY-MM-DD].	Sheldon Carter	Database Manager	International Seabed Authority	scarter@isa.org.jm	Sheldon Carter		Ocean Mineral Singapore Pte. Ltd.	data@isa.org.jm	Event	Attribution 3.0 IGO (CC BY 3.0 IGO)	Ocean Mineral Singapore Pte. Ltd.	Subject to Term and Conditions of Use of the International Seabed Authority Website https://www.isa.org.jm/authority/term-and-conditions-use-international-seabed-authority-website	Ocean Mineral Singapore Pte. Ltd., (2018)., OMSPMN12018 NUS Data. Available : DeepData, International Seabed Authority https://data.isa.org.jm/ Accessed: [YYYY-MM-DD].	Ocean Mineral Singapore Pte. Ltd.	Taxon	S11_CRS3820	70830_1662165		3	3	individuals	Unidentified	present			AB02_1_CRS3820	2015-03-16 20:20:00	20:20:00	2015	3	16	Sediment	Multicorer		S11_OMSPMN1X_Singapore	4152	4152	4152.000-4152.000 m	12.0092	-117.38	decimal degrees	WGS84		AB02_1_CRS3820	Uncertain		2015-03-16 20:20:00
UKSRLPMN12015 Env Template Scavengers 032016	Sampling data captured in Oceanic Exploration Research UK Seabed Resources Ltd (UKSRL) is pleased to submit this annual report on activities with respect to the Plan of Work associated with its 15-year International Seabed Authority (ISA) Exploration Licence that entered into effect on 8 February 2013. This report describes the activities of the calendar year 2014.	UK Seabed Resources Ltd. , (2015). UKSRLPMN12015 Env Template Scavengers 032016. Available : DeepData, International Seabed Authority https://data.isa.org.jm/ Accessed: [YYYY-MM-DD].	Sheldon Carter	Database Manager	International Seabed Authority	scarter@isa.org.jm	Jeff Drazen		UK Seabed Resources Ltd.	jdrazen@hawaii.edu	Event	Attribution 3.0 IGO (CC BY 3.0 IGO)	UK Seabed Resources Ltd.	Subject to Term and Conditions of Use of the International Seabed Authority Website https://www.isa.org.jm/authority/term-and-conditions-use-international-seabed-authority-website	UK Seabed Resources Ltd. , (2015)., UKSRLPMN12015 Env Template Scavengers 032016. Available : DeepData, International Seabed Authority https://data.isa.org.jm/ Accessed: [YYYY-MM-DD].	UK Seabed Resources Ltd.	Taxon	OMS-A-S12_AB02_60_319_9369	70747_1635946	Astrid Leitner, aleitner@hawaii.edu	1	1	individuals	NULL	present			ABYSSLINE 02 (AB02)_13_AB02_60_319_9369	2015-03-15 09:27:00	09:27:00	2015	3	15	Abyssal Ridge	Baited Camera		OMS-A-S12_UKSRLPMN1_OA	4093	4093	4093.000-4093.000 m	12.0274	-117.35	decimal degrees	WGS84		ABYSSLINE 02 (AB02)_13_AB02_60_319_9369	Not Reported	Astrid Leitner	2015-03-15 09:27:00
BGRPMN12017 Biodiveristy	Sampling data captured in Oceanic Exploration Research Based on geochemical and physical data we identified differences in the polymetallic nodule facies within the eastern German license area. Nodules in Prospective Areas # 1 are generally larger and show significantly higher contents of Ni and Cu as compared to the nodules in Prospective Area #2 which are smaller and are characterised by higher…	Federal Institute for Geosciences and Natural Resources of Germany, (2017). BGRPMN12017 Biodiveristy. Available : DeepData, International Seabed Authority https://data.isa.org.jm/ Accessed: [YYYY-MM-DD].	Sheldon Carter	Database Manager	International Seabed Authority	scarter@isa.org.jm	Sheldon Carter		Federal Institute for Geosciences and Natural Resources of Germany	data@isa.org.jm	Event	Attribution 3.0 IGO (CC BY 3.0 IGO)	Federal Institute for Geosciences and Natural Resources of Germany	Subject to Term and Conditions of Use of the International Seabed Authority Website https://www.isa.org.jm/authority/term-and-conditions-use-international-seabed-authority-website	Federal Institute for Geosciences and Natural Resources of Germany, (2017)., BGRPMN12017 Biodiveristy. Available : DeepData, International Seabed Authority https://data.isa.org.jm/ Accessed: [YYYY-MM-DD].	Federal Institute for Geosciences and Natural Resources of Germany	Taxon	#67EBS_BD1166	70766_1641912	Annika Janssen, ajanssen@senckenberg.de	1	1	individuals	Unidentified	present			Bionod2012_1_BD1166	2012-04-19 08:20:00	08:20:00	2012	4	19		EBS		#67EBS_BGRPMN1_OA	5017	5017	5017.000-5017.000 m	14.0512	-130.077	decimal degrees	WGS84		Bionod2012_1_BD1166	Uncertain	Annika Janssen	2012-04-19 08:20:00
KOREAPMN12012 Env Template 2012 abundance	Sampling data captured in Oceanic Exploration Research Pursuant to Section 10, Appendix II of the Contract for Exploration between the International Seabed Authority and the Government of the Republic of Korea (ISBA/7/C/4), the Ministry of Land, Transport and Maritime Affairs (MLTM) that is the relevant authority of the Government of the Republic of Korea hereby submits to the International Seabe…	Government of the Republic of Korea, (2012). KOREAPMN12012 Env Template 2012 abundance. Available : DeepData, International Seabed Authority https://data.isa.org.jm/ Accessed: [YYYY-MM-DD].	Sheldon Carter	Database Manager	International Seabed Authority	scarter@isa.org.jm	Sheldon Carter		Government of the Republic of Korea	data@isa.org.jm	Event	Attribution 3.0 IGO (CC BY 3.0 IGO)	Government of the Republic of Korea	Subject to Term and Conditions of Use of the International Seabed Authority Website https://www.isa.org.jm/authority/term-and-conditions-use-international-seabed-authority-website	Government of the Republic of Korea, (2012)., KOREAPMN12012 Env Template 2012 abundance. Available : DeepData, International Seabed Authority https://data.isa.org.jm/ Accessed: [YYYY-MM-DD].	Government of the Republic of Korea	Taxon	MC120101_E14	71500_1816943		1	1	individuals	Unidentified	present			KODOS 12-01_1_E14	2012-12-09	00:00:00	2012	12	9		Multicorer		MC120101_KOREAPMN1X_05	4965	4965	4965.000-4965.000 m	10.5105	-131.948	decimal degrees	WGS84		KODOS 12-01_1_E14	Uncertain		2012-12-09
IFREMERPMN12018 SO239	Sampling data captured in Oceanic Exploration Research Ifremer continued to implement its training programme in 2018 by hosting a Jamaican intern at its Deep-Sea Environment Laboratory (Laboratoire Environnement Profond) in Brest. The internship focused on the morphological identification and barcoding of samples from the Clarion Clipperton Zone. The Institute pursued its international involvemen…	Institut français de recherche pour l'exploitation de la mer, (2018). IFREMERPMN12018 SO239. Available : DeepData, International Seabed Authority https://data.isa.org.jm/ Accessed: [YYYY-MM-DD].	Sheldon Carter	Database Manager	International Seabed Authority	scarter@isa.org.jm	Sheldon Carter		Institut français de recherche pour l'exploitation de la mer	data@isa.org.jm	Event	Attribution 3.0 IGO (CC BY 3.0 IGO)	Institut français de recherche pour l'exploitation de la mer	Subject to Term and Conditions of Use of the International Seabed Authority Website https://www.isa.org.jm/authority/term-and-conditions-use-international-seabed-authority-website	Institut français de recherche pour l'exploitation de la mer, (2018)., IFREMERPMN12018 SO239. Available : DeepData, International Seabed Authority https://data.isa.org.jm/ Accessed: [YYYY-MM-DD].	Institut français de recherche pour l'exploitation de la mer	Taxon	SO239-164_SO239-381	70783_1646334	Hauquier, Freija, freija.hauquier@UGent.be				Unidentified	present			SO239_1_SO239-381	2015-04-16 11:55:00	11:55:00	2015	4	16		Multitube corer (12 cores)		SO239-164_IFREMERPMN1X_02	4955	4955	4955.000-4955.000 m	14.05	-130.124	decimal degrees	WGS84		SO239_1_SO239-381	Uncertain	Hauquier, Freija	2015-04-16 11:55:00
JOGMECCRFC120017 Env Template 2017 abundance	Sampling data captured in Oceanic Exploration Research JOGMEC has implemented the following works as the crusts exploration activities during the year 2017: (1) Exploration work During the year 2017, two survey cruises were conducted on the R/V Hakurei in the exploration area. MBES acoustic survey, BMS drilling, ROV rock sampling and observation were carried out for resource evaluation. The 1st c…	Japan Oil, Gas and Metals National Corporation, (2017). JOGMECCRFC120017 Env Template 2017 abundance. Available : DeepData, International Seabed Authority https://data.isa.org.jm/ Accessed: [YYYY-MM-DD].	Sheldon Carter	Database Manager	International Seabed Authority	scarter@isa.org.jm	Sheldon Carter		Japan Oil, Gas and Metals National Corporation	data@isa.org.jm	Event	Attribution 3.0 IGO (CC BY 3.0 IGO)	Japan Oil, Gas and Metals National Corporation	Subject to Term and Conditions of Use of the International Seabed Authority Website https://www.isa.org.jm/authority/term-and-conditions-use-international-seabed-authority-website	Japan Oil, Gas and Metals National Corporation, (2017)., JOGMECCRFC120017 Env Template 2017 abundance. Available : DeepData, International Seabed Authority https://data.isa.org.jm/ Accessed: [YYYY-MM-DD].	Japan Oil, Gas and Metals National Corporation	Taxon	JA06-B04_B26	71542_1830606					Unidentified	present			HK2016_2_B26	2016-05-24 02:14:00	02:14:00	2016	5	24	sediment	Multicorer		JA06-B04_JOGMECCRFC1_OA	4521.57	4521.57	4521.570-4521.570 m	19.7417	157.917	decimal degrees	WGS84		HK2016_2_B26	Uncertain		2016-05-24 02:14:00
BGRPMN12017 Biodiveristy	Sampling data captured in Oceanic Exploration Research Based on geochemical and physical data we identified differences in the polymetallic nodule facies within the eastern German license area. Nodules in Prospective Areas # 1 are generally larger and show significantly higher contents of Ni and Cu as compared to the nodules in Prospective Area #2 which are smaller and are characterised by higher…	Federal Institute for Geosciences and Natural Resources of Germany, (2017). BGRPMN12017 Biodiveristy. Available : DeepData, International Seabed Authority https://data.isa.org.jm/ Accessed: [YYYY-MM-DD].	Sheldon Carter	Database Manager	International Seabed Authority	scarter@isa.org.jm	Sheldon Carter		Federal Institute for Geosciences and Natural Resources of Germany	data@isa.org.jm	Event	Attribution 3.0 IGO (CC BY 3.0 IGO)	Federal Institute for Geosciences and Natural Resources of Germany	Subject to Term and Conditions of Use of the International Seabed Authority Website https://www.isa.org.jm/authority/term-and-conditions-use-international-seabed-authority-website	Federal Institute for Geosciences and Natural Resources of Germany, (2017)., BGRPMN12017 Biodiveristy. Available : DeepData, International Seabed Authority https://data.isa.org.jm/ Accessed: [YYYY-MM-DD].	Federal Institute for Geosciences and Natural Resources of Germany	Taxon	#15_KG_BD2124	70766_1642870		3	12	individual density per metre square	Unidentified	present			Mangan 2013_KM13-07_BD2124	2013-04-13 20:00:00	20:00:00	2013	4	13		KG		#15_KG_BGRPMN1X_East	4139	4139	4139.000-4139.000 m	11.9292	-117.273	decimal degrees	WGS84		Mangan 2013_KM13-07_BD2124	Uncertain		2013-04-13 20:00:00
IFREMERPMN12018 SO239	Sampling data captured in Oceanic Exploration Research Ifremer continued to implement its training programme in 2018 by hosting a Jamaican intern at its Deep-Sea Environment Laboratory (Laboratoire Environnement Profond) in Brest. The internship focused on the morphological identification and barcoding of samples from the Clarion Clipperton Zone. The Institute pursued its international involvemen…	Institut français de recherche pour l'exploitation de la mer, (2018). IFREMERPMN12018 SO239. Available : DeepData, International Seabed Authority https://data.isa.org.jm/ Accessed: [YYYY-MM-DD].	Sheldon Carter	Database Manager	International Seabed Authority	scarter@isa.org.jm	Sheldon Carter		Institut français de recherche pour l'exploitation de la mer	data@isa.org.jm	Event	Attribution 3.0 IGO (CC BY 3.0 IGO)	Institut français de recherche pour l'exploitation de la mer	Subject to Term and Conditions of Use of the International Seabed Authority Website https://www.isa.org.jm/authority/term-and-conditions-use-international-seabed-authority-website	Institut français de recherche pour l'exploitation de la mer, (2018)., IFREMERPMN12018 SO239. Available : DeepData, International Seabed Authority https://data.isa.org.jm/ Accessed: [YYYY-MM-DD].	Institut français de recherche pour l'exploitation de la mer	Taxon	SO239-168_SO239-799	70783_1646752	Hauquier, Freija, freija.hauquier@UGent.be				Unidentified	present			SO239_1_SO239-799	2015-04-16 23:48:00	23:48:00	2015	4	16		Multitube corer (12 cores)		SO239-168_IFREMERPMN1X_02	4948	4948	4948.000-4948.000 m	14.0433	-130.13	decimal degrees	WGS84		SO239_1_SO239-799	Uncertain	Hauquier, Freija	2015-04-16 23:48:00
BGRPMN12016 Biodiversity Envdata	Sampling data captured in Oceanic Exploration Research One objective of the exploration campaign in 2016 was to increase the box corer sampling density in a nodule field of high economic potential (prospective area #1 [PA1] in the eastern German license area) called sub-cluster CL11 (231 km2) in order to (1) determine its reservoir content in more detail, and (2) investigate whether and to what e…	Federal Institute for Geosciences and Natural Resources of Germany, (2016). BGRPMN12016 Biodiversity Envdata. Available : DeepData, International Seabed Authority https://data.isa.org.jm/ Accessed: [YYYY-MM-DD].	Sheldon Carter	Database Manager	International Seabed Authority	scarter@isa.org.jm	Sheldon Carter		Federal Institute for Geosciences and Natural Resources of Germany	data@isa.org.jm	Event	Attribution 3.0 IGO (CC BY 3.0 IGO)	Federal Institute for Geosciences and Natural Resources of Germany	Subject to Term and Conditions of Use of the International Seabed Authority Website https://www.isa.org.jm/authority/term-and-conditions-use-international-seabed-authority-website	Federal Institute for Geosciences and Natural Resources of Germany, (2016)., BGRPMN12016 Biodiversity Envdata. Available : DeepData, International Seabed Authority https://data.isa.org.jm/ Accessed: [YYYY-MM-DD].	Federal Institute for Geosciences and Natural Resources of Germany	Taxon	#38_EBS_MU2615	70726_1624505	Annika Janssen, ajanssen@senckenberg.de	1	1	individuals	Unidentified	present			Mangan2014_KM14-08_MU2615	2014-05-13	00:00:00	2014	5	13		EBS		#38_EBS_BGRPMN1_OA	4363	4363	4363.000-4363.000 m	12.025	-117.643	decimal degrees	WGS84		Mangan2014_KM14-08_MU2615	Uncertain	Annika Janssen	2014-05-13
COMRAPMS12015 ENV	Sampling data captured in Oceanic Exploration Research The China Ocean Mineral Resources Research and Development Association (hereinafter referred to as COMRA) conducted its activities during 2015 for implementing the program of activities for the first five-year period (2011-2015) specified in Schedule 2 to the Contract for Exploration for Polymetallic Sulphides between the International Seabed…	Institut français de recherche pour l'exploitation de la mer, (2015). COMRAPMS12015 ENV. Available : DeepData, International Seabed Authority https://data.isa.org.jm/ Accessed: [YYYY-MM-DD].	Sheldon Carter	Database Manager	International Seabed Authority	scarter@isa.org.jm	Sheldon Carter		Institut français de recherche pour l'exploitation de la mer	data@isa.org.jm	Event	Attribution 3.0 IGO (CC BY 3.0 IGO)	Institut français de recherche pour l'exploitation de la mer	Subject to Term and Conditions of Use of the International Seabed Authority Website https://www.isa.org.jm/authority/term-and-conditions-use-international-seabed-authority-website	Institut français de recherche pour l'exploitation de la mer, (2015)., COMRAPMS12015 ENV. Available : DeepData, International Seabed Authority https://data.isa.org.jm/ Accessed: [YYYY-MM-DD].	Institut français de recherche pour l'exploitation de la mer	Taxon	Snake Pit_BICOSE233	69589_1532080		1	1	individuals	Unidentified	present			BICOSE_2014_1_BICOSE233	2014-01-18 17:06:00	17:06:00	2014	1	18		Carottier a lame		Snake Pit_IFREMERPMS1X_057	3502	3502	3502.000-3502.000 m	23.3679	-44.9528	decimal degrees	WGS84		BICOSE_2014_1_BICOSE233	Uncertain		2014-01-18 17:06:00
UKSRLPMN12017 Senkenberg Macrofauna	Sampling data captured in Oceanic Exploration Research UK Seabed Resources Ltd (UKSR) is pleased to submit this annual report on activities with respect to the Plan of Work associated with both of its 15-year International Seabed Authority (ISA) Exploration Licences. The first licence entered into effect on 8 February 2013 (UK1); the second on 29 March 2016 (UK2). UKSR has integrated together the…	UK Seabed Resources Ltd. , (2017). UKSRLPMN12017 Senkenberg Macrofauna. Available : DeepData, International Seabed Authority https://data.isa.org.jm/ Accessed: [YYYY-MM-DD].	Sheldon Carter	Database Manager	International Seabed Authority	scarter@isa.org.jm	Sheldon Carter		UK Seabed Resources Ltd.	data@isa.org.jm	Event	Attribution 3.0 IGO (CC BY 3.0 IGO)	UK Seabed Resources Ltd.	Subject to Term and Conditions of Use of the International Seabed Authority Website https://www.isa.org.jm/authority/term-and-conditions-use-international-seabed-authority-website	UK Seabed Resources Ltd. , (2017)., UKSRLPMN12017 Senkenberg Macrofauna. Available : DeepData, International Seabed Authority https://data.isa.org.jm/ Accessed: [YYYY-MM-DD].	UK Seabed Resources Ltd.	Taxon	UK1-AB02-U11_UK1-AB2-ISO503	70816_1658097	ns	1	1	individuals	Unidentified	present			ABYSSLINE 02 (AB02)_TN319_UK1-AB2-ISO503	2015-03-04 16:47:00	16:47:00	2015	3	4	deep sea sediment, flat	Brenke Epibenthic Sled (EB)		UK1-AB02-U11_UKSRLPMN1_OA	4244	4244	4244.000-4244.000 m	12.5032	-116.509	decimal degrees	WGS84		ABYSSLINE 02 (AB02)_TN319_UK1-AB2-ISO503	Uncertain	ns	2015-03-04 16:47:00
IFREMERPMN12018 Nodinaut Nematoda Copepoda	Sampling data captured in Oceanic Exploration Research Les travaux d’exploration pour l’année 2018 se sont focalisés sur la finalisation de l’étude géostatistique et la mise à jour de l’évaluation des ressources en nodules polymétalliques du contrat avec la société RSC Mining & Mineral Exploration Ltd (RSC).	Institut français de recherche pour l'exploitation de la mer, (2018). IFREMERPMN12018 Nodinaut Nematoda Copepoda. Available : DeepData, International Seabed Authority https://data.isa.org.jm/ Accessed: [YYYY-MM-DD].	Sheldon Carter	Database Manager	International Seabed Authority	scarter@isa.org.jm	Sheldon Carter		Institut français de recherche pour l'exploitation de la mer	data@isa.org.jm	Event	Attribution 3.0 IGO (CC BY 3.0 IGO)	Institut français de recherche pour l'exploitation de la mer	Subject to Term and Conditions of Use of the International Seabed Authority Website https://www.isa.org.jm/authority/term-and-conditions-use-international-seabed-authority-website	Institut français de recherche pour l'exploitation de la mer, (2018)., IFREMERPMN12018 Nodinaut Nematoda Copepoda. Available : DeepData, International Seabed Authority https://data.isa.org.jm/ Accessed: [YYYY-MM-DD].	Institut français de recherche pour l'exploitation de la mer	Taxon	East Zone_MTB-1-1950	70785_1649957	Mahatma R. and Martinez Arbizu P.	1	1	individuals	Unidentified	present			NODINAUT_1_MTB-1-1950	2004-05-31 15:35:00	15:35:00	2004	5	31	OMCO Dregde track	Nautile Blad Corer		East Zone_IFREMERPMN1X_02	4979	4979	4979.000-4979.000 m	14.0326	-130.121	decimal degrees	WGS84		NODINAUT_1_MTB-1-1950	Uncertain	Mahatma R. and Martinez Arbizu P.	2004-05-31 15:35:00
UKSRLPMN12015 Env Template Scavengers 032016	Sampling data captured in Oceanic Exploration Research UK Seabed Resources Ltd (UKSRL) is pleased to submit this annual report on activities with respect to the Plan of Work associated with its 15-year International Seabed Authority (ISA) Exploration Licence that entered into effect on 8 February 2013. This report describes the activities of the calendar year 2014.	UK Seabed Resources Ltd. , (2015). UKSRLPMN12015 Env Template Scavengers 032016. Available : DeepData, International Seabed Authority https://data.isa.org.jm/ Accessed: [YYYY-MM-DD].	Sheldon Carter	Database Manager	International Seabed Authority	scarter@isa.org.jm	Jeff Drazen		UK Seabed Resources Ltd.	jdrazen@hawaii.edu	Event	Attribution 3.0 IGO (CC BY 3.0 IGO)	UK Seabed Resources Ltd.	Subject to Term and Conditions of Use of the International Seabed Authority Website https://www.isa.org.jm/authority/term-and-conditions-use-international-seabed-authority-website	UK Seabed Resources Ltd. , (2015)., UKSRLPMN12015 Env Template Scavengers 032016. Available : DeepData, International Seabed Authority https://data.isa.org.jm/ Accessed: [YYYY-MM-DD].	UK Seabed Resources Ltd.	Taxon	UK1-B-U02_AB02_71_128_274	70747_1626851	Astrid Leitner, aleitner@hawaii.edu	1	1	individuals	NULL	present			ABYSSLINE 02 (AB02)_13_AB02_71_128_274	2015-02-18 10:01:00	10:01:00	2015	2	18	Abyssal Rise	Baited Camera		UK1-B-U02_UKSRLPMN1X	4137	4137	4137.000-4137.000 m	12.3836	-116.491	decimal degrees	WGS84		ABYSSLINE 02 (AB02)_13_AB02_71_128_274	Not Reported	Astrid Leitner	2015-02-18 10:01:00
UKSRLPMN12015 Env Template Scavengers 032016	Sampling data captured in Oceanic Exploration Research UK Seabed Resources Ltd (UKSRL) is pleased to submit this annual report on activities with respect to the Plan of Work associated with its 15-year International Seabed Authority (ISA) Exploration Licence that entered into effect on 8 February 2013. This report describes the activities of the calendar year 2014.	UK Seabed Resources Ltd. , (2015). UKSRLPMN12015 Env Template Scavengers 032016. Available : DeepData, International Seabed Authority https://data.isa.org.jm/ Accessed: [YYYY-MM-DD].	Sheldon Carter	Database Manager	International Seabed Authority	scarter@isa.org.jm	Jeff Drazen		UK Seabed Resources Ltd.	jdrazen@hawaii.edu	Event	Attribution 3.0 IGO (CC BY 3.0 IGO)	UK Seabed Resources Ltd.	Subject to Term and Conditions of Use of the International Seabed Authority Website https://www.isa.org.jm/authority/term-and-conditions-use-international-seabed-authority-website	UK Seabed Resources Ltd. , (2015)., UKSRLPMN12015 Env Template Scavengers 032016. Available : DeepData, International Seabed Authority https://data.isa.org.jm/ Accessed: [YYYY-MM-DD].	UK Seabed Resources Ltd.	Taxon	UK1-B-U02_AB02_139_26_471	70747_1627048	Astrid Leitner, aleitner@hawaii.edu	1	1	individuals	NULL	present			ABYSSLINE 02 (AB02)_13_AB02_139_26_471	2015-02-18 10:01:00	10:01:00	2015	2	18	Abyssal Rise	Baited Camera		UK1-B-U02_UKSRLPMN1X	4137	4137	4137.000-4137.000 m	12.3836	-116.491	decimal degrees	WGS84		ABYSSLINE 02 (AB02)_13_AB02_139_26_471	Not Reported	Astrid Leitner	2015-02-18 10:01:00
UKSRLPMN12015 Env Template Scavengers 032016	Sampling data captured in Oceanic Exploration Research UK Seabed Resources Ltd (UKSRL) is pleased to submit this annual report on activities with respect to the Plan of Work associated with its 15-year International Seabed Authority (ISA) Exploration Licence that entered into effect on 8 February 2013. This report describes the activities of the calendar year 2014.	UK Seabed Resources Ltd. , (2015). UKSRLPMN12015 Env Template Scavengers 032016. Available : DeepData, International Seabed Authority https://data.isa.org.jm/ Accessed: [YYYY-MM-DD].	Sheldon Carter	Database Manager	International Seabed Authority	scarter@isa.org.jm	Jeff Drazen		UK Seabed Resources Ltd.	jdrazen@hawaii.edu	Event	Attribution 3.0 IGO (CC BY 3.0 IGO)	UK Seabed Resources Ltd.	Subject to Term and Conditions of Use of the International Seabed Authority Website https://www.isa.org.jm/authority/term-and-conditions-use-international-seabed-authority-website	UK Seabed Resources Ltd. , (2015)., UKSRLPMN12015 Env Template Scavengers 032016. Available : DeepData, International Seabed Authority https://data.isa.org.jm/ Accessed: [YYYY-MM-DD].	UK Seabed Resources Ltd.	Taxon	UK1-B-U08_AB02_122_119_4286	70747_1630863	Astrid Leitner, aleitner@hawaii.edu	1	1	individuals	NULL	present			ABYSSLINE 02 (AB02)_13_AB02_122_119_4286	2015-03-03 14:13:00	14:13:00	2015	3	3	Channel	Baited Camera		UK1-B-U08_UKSRLPMN1X	4209	4209	4209.000-4209.000 m	12.5127	-116.622	decimal degrees	WGS84		ABYSSLINE 02 (AB02)_13_AB02_122_119_4286	Not Reported	Astrid Leitner	2015-03-03 14:13:00
UKSRLPMN12015 Env Template Scavengers 032016	Sampling data captured in Oceanic Exploration Research UK Seabed Resources Ltd (UKSRL) is pleased to submit this annual report on activities with respect to the Plan of Work associated with its 15-year International Seabed Authority (ISA) Exploration Licence that entered into effect on 8 February 2013. This report describes the activities of the calendar year 2014.	UK Seabed Resources Ltd. , (2015). UKSRLPMN12015 Env Template Scavengers 032016. Available : DeepData, International Seabed Authority https://data.isa.org.jm/ Accessed: [YYYY-MM-DD].	Sheldon Carter	Database Manager	International Seabed Authority	scarter@isa.org.jm	Jeff Drazen		UK Seabed Resources Ltd.	jdrazen@hawaii.edu	Event	Attribution 3.0 IGO (CC BY 3.0 IGO)	UK Seabed Resources Ltd.	Subject to Term and Conditions of Use of the International Seabed Authority Website https://www.isa.org.jm/authority/term-and-conditions-use-international-seabed-authority-website	UK Seabed Resources Ltd. , (2015)., UKSRLPMN12015 Env Template Scavengers 032016. Available : DeepData, International Seabed Authority https://data.isa.org.jm/ Accessed: [YYYY-MM-DD].	UK Seabed Resources Ltd.	Taxon	UK1-B-U07_AB02_46_2527_6615	70747_1633192	Astrid Leitner, aleitner@hawaii.edu	1	1	individuals	NULL	present			ABYSSLINE 02 (AB02)_13_AB02_46_2527_6615	2015-09-03 12:15:00	12:15:00	2015	9	3	Seamount Summit	Baited Camera		UK1-B-U07_UKSRLPMN1X	3555	3555	3555.000-3555.000 m	12.4353	-116.553	decimal degrees	WGS84		ABYSSLINE 02 (AB02)_13_AB02_46_2527_6615	Not Reported	Astrid Leitner	2015-09-03 12:15:00
BGRPMN12017 Biodiveristy	Sampling data captured in Oceanic Exploration Research Based on geochemical and physical data we identified differences in the polymetallic nodule facies within the eastern German license area. Nodules in Prospective Areas # 1 are generally larger and show significantly higher contents of Ni and Cu as compared to the nodules in Prospective Area #2 which are smaller and are characterised by higher…	Federal Institute for Geosciences and Natural Resources of Germany, (2017). BGRPMN12017 Biodiveristy. Available : DeepData, International Seabed Authority https://data.isa.org.jm/ Accessed: [YYYY-MM-DD].	Sheldon Carter	Database Manager	International Seabed Authority	scarter@isa.org.jm	Sheldon Carter		Federal Institute for Geosciences and Natural Resources of Germany	data@isa.org.jm	Event	Attribution 3.0 IGO (CC BY 3.0 IGO)	Federal Institute for Geosciences and Natural Resources of Germany	Subject to Term and Conditions of Use of the International Seabed Authority Website https://www.isa.org.jm/authority/term-and-conditions-use-international-seabed-authority-website	Federal Institute for Geosciences and Natural Resources of Germany, (2017)., BGRPMN12017 Biodiveristy. Available : DeepData, International Seabed Authority https://data.isa.org.jm/ Accessed: [YYYY-MM-DD].	Federal Institute for Geosciences and Natural Resources of Germany	Taxon	#26EBS_BD397	70766_1641143		459	459	individuals	Unidentified	present			Mangan2010_So205_BD397	2010-05-02 05:44:00	05:44:00	2010	5	2		EBS		#26EBS_BGRPMN1X_East	4203	4203	4203.000-4203.000 m	11.8308	-116.447	decimal degrees	WGS84		Mangan2010_So205_BD397	Uncertain		2010-05-02 05:44:00
IFREMERPMN12018 SO239	Sampling data captured in Oceanic Exploration Research Ifremer continued to implement its training programme in 2018 by hosting a Jamaican intern at its Deep-Sea Environment Laboratory (Laboratoire Environnement Profond) in Brest. The internship focused on the morphological identification and barcoding of samples from the Clarion Clipperton Zone. The Institute pursued its international involvemen…	Institut français de recherche pour l'exploitation de la mer, (2018). IFREMERPMN12018 SO239. Available : DeepData, International Seabed Authority https://data.isa.org.jm/ Accessed: [YYYY-MM-DD].	Sheldon Carter	Database Manager	International Seabed Authority	scarter@isa.org.jm	Sheldon Carter		Institut français de recherche pour l'exploitation de la mer	data@isa.org.jm	Event	Attribution 3.0 IGO (CC BY 3.0 IGO)	Institut français de recherche pour l'exploitation de la mer	Subject to Term and Conditions of Use of the International Seabed Authority Website https://www.isa.org.jm/authority/term-and-conditions-use-international-seabed-authority-website	Institut français de recherche pour l'exploitation de la mer, (2018)., IFREMERPMN12018 SO239. Available : DeepData, International Seabed Authority https://data.isa.org.jm/ Accessed: [YYYY-MM-DD].	Institut français de recherche pour l'exploitation de la mer	Taxon	SO239-176_SO239-1401	70783_1647354	Hauquier, Freija, freija.hauquier@UGent.be				Unidentified	present			SO239_1_SO239-1401	2015-04-18 01:40:00	01:40:00	2015	4	18		Multitube corer (12 cores)		SO239-176_IFREMERPMN1X_02	5012	5012	5012.000-5012.000 m	14.0423	-130.085	decimal degrees	WGS84		SO239_1_SO239-1401	Uncertain	Hauquier, Freija	2015-04-18 01:40:00
BGRPMN12017 Biodiveristy	Sampling data captured in Oceanic Exploration Research Based on geochemical and physical data we identified differences in the polymetallic nodule facies within the eastern German license area. Nodules in Prospective Areas # 1 are generally larger and show significantly higher contents of Ni and Cu as compared to the nodules in Prospective Area #2 which are smaller and are characterised by higher…	Federal Institute for Geosciences and Natural Resources of Germany, (2017). BGRPMN12017 Biodiveristy. Available : DeepData, International Seabed Authority https://data.isa.org.jm/ Accessed: [YYYY-MM-DD].	Sheldon Carter	Database Manager	International Seabed Authority	scarter@isa.org.jm	Sheldon Carter		Federal Institute for Geosciences and Natural Resources of Germany	data@isa.org.jm	Event	Attribution 3.0 IGO (CC BY 3.0 IGO)	Federal Institute for Geosciences and Natural Resources of Germany	Subject to Term and Conditions of Use of the International Seabed Authority Website https://www.isa.org.jm/authority/term-and-conditions-use-international-seabed-authority-website	Federal Institute for Geosciences and Natural Resources of Germany, (2017)., BGRPMN12017 Biodiveristy. Available : DeepData, International Seabed Authority https://data.isa.org.jm/ Accessed: [YYYY-MM-DD].	Federal Institute for Geosciences and Natural Resources of Germany	Taxon	#11_KG_BD2089	70766_1642835		5	20	individual density per metre square	Unidentified	present			Mangan 2013_KM13-07_BD2089	2013-04-13 05:15:00	05:15:00	2013	4	13		KG		#11_KG_BGRPMN1X_East	4128	4128	4128.000-4128.000 m	11.8519	-117.174	decimal degrees	WGS84		Mangan 2013_KM13-07_BD2089	Uncertain		2013-04-13 05:15:00
OMSPMN12018 NUS Data	Sampling data captured in Oceanic Exploration Research Since being awarded its Contract for Exploration in 2015, OMS has made significant contribution and progress towards the advancement of marine scientific knowledge and the global understanding of the environment and its resources. These findings and results have been reflected and reported annually to the Secretariat in accordance with the re…	Ocean Mineral Singapore Pte. Ltd., (2018). OMSPMN12018 NUS Data. Available : DeepData, International Seabed Authority https://data.isa.org.jm/ Accessed: [YYYY-MM-DD].	Sheldon Carter	Database Manager	International Seabed Authority	scarter@isa.org.jm	Sheldon Carter		Ocean Mineral Singapore Pte. Ltd.	data@isa.org.jm	Event	Attribution 3.0 IGO (CC BY 3.0 IGO)	Ocean Mineral Singapore Pte. Ltd.	Subject to Term and Conditions of Use of the International Seabed Authority Website https://www.isa.org.jm/authority/term-and-conditions-use-international-seabed-authority-website	Ocean Mineral Singapore Pte. Ltd., (2018)., OMSPMN12018 NUS Data. Available : DeepData, International Seabed Authority https://data.isa.org.jm/ Accessed: [YYYY-MM-DD].	Ocean Mineral Singapore Pte. Ltd.	Taxon	S03_CRS4084	70830_1662429		2	2	individuals	Unidentified	present			AB02_1_CRS4084	2015-02-25 05:58:00	05:58:00	2015	2	25	Sediment	Box corer		S03_OMSPMN1X_Singapore	4115	4115	4115.000-4115.000 m	12.1811	-117.261	decimal degrees	WGS84		AB02_1_CRS4084	Uncertain		2015-02-25 05:58:00
BGRPMN12015 BIODIVERSITY	Sampling data captured in Oceanic Exploration Research Based mainly on nodule abundances in 221 box core samples and the hydro-acoustic data obtained during seven cruises to the German license area, resource modelling using artificial neural network statistics was carried out for the entire license area of 75,000 km2 size, and in particular for four prospective potential mining areas in the easte…	Federal Institute for Geosciences and Natural Resources of Germany, (2015). BGRPMN12015 BIODIVERSITY. Available : DeepData, International Seabed Authority https://data.isa.org.jm/ Accessed: [YYYY-MM-DD].	Sheldon Carter	Database Manager	International Seabed Authority	scarter@isa.org.jm	Sheldon Carter		Federal Institute for Geosciences and Natural Resources of Germany	data@isa.org.jm	Event	Attribution 3.0 IGO (CC BY 3.0 IGO)	Federal Institute for Geosciences and Natural Resources of Germany	Subject to Term and Conditions of Use of the International Seabed Authority Website https://www.isa.org.jm/authority/term-and-conditions-use-international-seabed-authority-website	Federal Institute for Geosciences and Natural Resources of Germany, (2015)., BGRPMN12015 BIODIVERSITY. Available : DeepData, International Seabed Authority https://data.isa.org.jm/ Accessed: [YYYY-MM-DD].	Federal Institute for Geosciences and Natural Resources of Germany	Taxon	#65_KG_MUC2291	70764_1640130		1	1	individuals	Unidentified	present			Mangan 2013_KM13-07_MUC2291	2013-04-29 08:05:00	08:05:00	2013	4	29		KG		#65_KG_BGRPMN1X_East	4207	4207	4207.000-4207.000 m	11.9111	-117.004	decimal degrees	WGS84		Mangan 2013_KM13-07_MUC2291	Uncertain		2013-04-29 08:05:00
BGRPMN12017 Biodiveristy	Sampling data captured in Oceanic Exploration Research Based on geochemical and physical data we identified differences in the polymetallic nodule facies within the eastern German license area. Nodules in Prospective Areas # 1 are generally larger and show significantly higher contents of Ni and Cu as compared to the nodules in Prospective Area #2 which are smaller and are characterised by higher…	Federal Institute for Geosciences and Natural Resources of Germany, (2017). BGRPMN12017 Biodiveristy. Available : DeepData, International Seabed Authority https://data.isa.org.jm/ Accessed: [YYYY-MM-DD].	Sheldon Carter	Database Manager	International Seabed Authority	scarter@isa.org.jm	Sheldon Carter		Federal Institute for Geosciences and Natural Resources of Germany	data@isa.org.jm	Event	Attribution 3.0 IGO (CC BY 3.0 IGO)	Federal Institute for Geosciences and Natural Resources of Germany	Subject to Term and Conditions of Use of the International Seabed Authority Website https://www.isa.org.jm/authority/term-and-conditions-use-international-seabed-authority-website	Federal Institute for Geosciences and Natural Resources of Germany, (2017)., BGRPMN12017 Biodiveristy. Available : DeepData, International Seabed Authority https://data.isa.org.jm/ Accessed: [YYYY-MM-DD].	Federal Institute for Geosciences and Natural Resources of Germany	Taxon	#26_MUC_BD2969	70766_1643715		2	0,10	individual density per metre square	Unidentified	present			MANGAN 2014_KM14-08_BD2969	2014-05-11 08:17:00	08:17:00	2014	5	11		MUC		#26_MUC_BGRPMN1X_East	4131	4131	4131.000-4131.000 m	11.8578	-117.022	decimal degrees	WGS84		MANGAN 2014_KM14-08_BD2969	Uncertain		2014-05-11 08:17:00
UKSRLPMN12015 Env Template Scavengers 032016	Sampling data captured in Oceanic Exploration Research UK Seabed Resources Ltd (UKSRL) is pleased to submit this annual report on activities with respect to the Plan of Work associated with its 15-year International Seabed Authority (ISA) Exploration Licence that entered into effect on 8 February 2013. This report describes the activities of the calendar year 2014.	UK Seabed Resources Ltd. , (2015). UKSRLPMN12015 Env Template Scavengers 032016. Available : DeepData, International Seabed Authority https://data.isa.org.jm/ Accessed: [YYYY-MM-DD].	Sheldon Carter	Database Manager	International Seabed Authority	scarter@isa.org.jm	Jeff Drazen		UK Seabed Resources Ltd.	jdrazen@hawaii.edu	Event	Attribution 3.0 IGO (CC BY 3.0 IGO)	UK Seabed Resources Ltd.	Subject to Term and Conditions of Use of the International Seabed Authority Website https://www.isa.org.jm/authority/term-and-conditions-use-international-seabed-authority-website	UK Seabed Resources Ltd. , (2015)., UKSRLPMN12015 Env Template Scavengers 032016. Available : DeepData, International Seabed Authority https://data.isa.org.jm/ Accessed: [YYYY-MM-DD].	UK Seabed Resources Ltd.	Taxon	OMS-A-S01_AB02_122_1817_2052	70747_1628629	Astrid Leitner, aleitner@hawaii.edu	1	1	individuals	NULL	present			ABYSSLINE 02 (AB02)_13_AB02_122_1817_2052	2015-02-24 07:05:00	07:05:00	2015	2	24	Abyssal Trough	Baited Camera		OMS-A-S01_UKSRLPMN1_OA	4178	4178	4178.000-4178.000 m	12.1178	-117.36	decimal degrees	WGS84		ABYSSLINE 02 (AB02)_13_AB02_122_1817_2052	Not Reported	Astrid Leitner	2015-02-24 07:05:00
UKSRLPMN12015 Env Template Scavengers 032016	Sampling data captured in Oceanic Exploration Research UK Seabed Resources Ltd (UKSRL) is pleased to submit this annual report on activities with respect to the Plan of Work associated with its 15-year International Seabed Authority (ISA) Exploration Licence that entered into effect on 8 February 2013. This report describes the activities of the calendar year 2014.	UK Seabed Resources Ltd. , (2015). UKSRLPMN12015 Env Template Scavengers 032016. Available : DeepData, International Seabed Authority https://data.isa.org.jm/ Accessed: [YYYY-MM-DD].	Sheldon Carter	Database Manager	International Seabed Authority	scarter@isa.org.jm	Jeff Drazen		UK Seabed Resources Ltd.	jdrazen@hawaii.edu	Event	Attribution 3.0 IGO (CC BY 3.0 IGO)	UK Seabed Resources Ltd.	Subject to Term and Conditions of Use of the International Seabed Authority Website https://www.isa.org.jm/authority/term-and-conditions-use-international-seabed-authority-website	UK Seabed Resources Ltd. , (2015)., UKSRLPMN12015 Env Template Scavengers 032016. Available : DeepData, International Seabed Authority https://data.isa.org.jm/ Accessed: [YYYY-MM-DD].	UK Seabed Resources Ltd.	Taxon	UK1-B-U12_AB02_100_75_6322	70747_1632899	Astrid Leitner, aleitner@hawaii.edu	1	1	individuals	NULL	present			ABYSSLINE 02 (AB02)_13_AB02_100_75_6322	2015-07-03 10:06:00	10:06:00	2015	7	3	mid Channel	Baited Camera		UK1-B-U12_UKSRLPMN1X	4178	4178	4178.000-4178.000 m	12.4526	-116.649	decimal degrees	WGS84		ABYSSLINE 02 (AB02)_13_AB02_100_75_6322	Not Reported	Astrid Leitner	2015-07-03 10:06:00
YUZPMN12016 Biodata	Sampling data captured in Oceanic Exploration Research This report is submitted in accordance with Section 10 of the Standard Clauses of the Contract, contained in Appendix II to the Contract for exploration for polymetallic nodules, as concluded between the International Seabed Authority and Contractor Yuzhmorgeologiya on March 29, 2001. The report contains information about the results of activ…	Yuzhmorgeologiya, (2016). YUZPMN12016 Biodata. Available : DeepData, International Seabed Authority https://data.isa.org.jm/ Accessed: [YYYY-MM-DD].	Sheldon Carter	Database Manager	International Seabed Authority	scarter@isa.org.jm	Sheldon Carter		Yuzhmorgeologiya	data@isa.org.jm	Event	Attribution 3.0 IGO (CC BY 3.0 IGO)	Yuzhmorgeologiya	Subject to Term and Conditions of Use of the International Seabed Authority Website https://www.isa.org.jm/authority/term-and-conditions-use-international-seabed-authority-website	Yuzhmorgeologiya, (2016)., YUZPMN12016 Biodata. Available : DeepData, International Seabed Authority https://data.isa.org.jm/ Accessed: [YYYY-MM-DD].	Yuzhmorgeologiya	Taxon	9166-1_BC442	70842_1664998		2	8	individual density per metre square	Unidentified	present			4-14_2_BC442	2016-01-17 16:39:00	16:39:00	2016	1	17	flat	Box corer		9166-1_YUZHPMN1X_02	5105	5105	5105.000-5105.000 m	13.9736	-131.785	decimal degrees	WGS84		4-14_2_BC442	Uncertain		2016-01-17 16:39:00
BGRPMN12015 BIODIVERSITY	Sampling data captured in Oceanic Exploration Research Based mainly on nodule abundances in 221 box core samples and the hydro-acoustic data obtained during seven cruises to the German license area, resource modelling using artificial neural network statistics was carried out for the entire license area of 75,000 km2 size, and in particular for four prospective potential mining areas in the easte…	Federal Institute for Geosciences and Natural Resources of Germany, (2015). BGRPMN12015 BIODIVERSITY. Available : DeepData, International Seabed Authority https://data.isa.org.jm/ Accessed: [YYYY-MM-DD].	Sheldon Carter	Database Manager	International Seabed Authority	scarter@isa.org.jm	Sheldon Carter		Federal Institute for Geosciences and Natural Resources of Germany	data@isa.org.jm	Event	Attribution 3.0 IGO (CC BY 3.0 IGO)	Federal Institute for Geosciences and Natural Resources of Germany	Subject to Term and Conditions of Use of the International Seabed Authority Website https://www.isa.org.jm/authority/term-and-conditions-use-international-seabed-authority-website	Federal Institute for Geosciences and Natural Resources of Germany, (2015)., BGRPMN12015 BIODIVERSITY. Available : DeepData, International Seabed Authority https://data.isa.org.jm/ Accessed: [YYYY-MM-DD].	Federal Institute for Geosciences and Natural Resources of Germany	Taxon	#32_KG_MUC2224	70764_1640063		4	4	individuals	Unidentified	present			Mangan 2013_KM13-07_MUC2224	2013-04-16 20:05:00	20:05:00	2013	4	16		KG		#32_KG_BGRPMN1X_East	4138	4138	4138.000-4138.000 m	11.9411	-117.159	decimal degrees	WGS84		Mangan 2013_KM13-07_MUC2224	Uncertain		2013-04-16 20:05:00
UKSRLPMN12015 Env Template Scavengers 032016	Sampling data captured in Oceanic Exploration Research UK Seabed Resources Ltd (UKSRL) is pleased to submit this annual report on activities with respect to the Plan of Work associated with its 15-year International Seabed Authority (ISA) Exploration Licence that entered into effect on 8 February 2013. This report describes the activities of the calendar year 2014.	UK Seabed Resources Ltd. , (2015). UKSRLPMN12015 Env Template Scavengers 032016. Available : DeepData, International Seabed Authority https://data.isa.org.jm/ Accessed: [YYYY-MM-DD].	Sheldon Carter	Database Manager	International Seabed Authority	scarter@isa.org.jm	Jeff Drazen		UK Seabed Resources Ltd.	jdrazen@hawaii.edu	Event	Attribution 3.0 IGO (CC BY 3.0 IGO)	UK Seabed Resources Ltd.	Subject to Term and Conditions of Use of the International Seabed Authority Website https://www.isa.org.jm/authority/term-and-conditions-use-international-seabed-authority-website	UK Seabed Resources Ltd. , (2015)., UKSRLPMN12015 Env Template Scavengers 032016. Available : DeepData, International Seabed Authority https://data.isa.org.jm/ Accessed: [YYYY-MM-DD].	UK Seabed Resources Ltd.	Taxon	OMS-A-S02_AB02_90_1134_2872	70747_1629449	Astrid Leitner, aleitner@hawaii.edu	1	1	individuals	NULL	present			ABYSSLINE 02 (AB02)_13_AB02_90_1134_2872	2015-02-26 05:25:00	05:25:00	2015	2	26	Abyssal Ridge	Baited Camera		OMS-A-S02_UKSRLPMN1_OA	4078	4078	4078.000-4078.000 m	12.0652	-117.178	decimal degrees	WGS84		ABYSSLINE 02 (AB02)_13_AB02_90_1134_2872	Not Reported	Astrid Leitner	2015-02-26 05:25:00
YUZHPMN12015 Biodata B6	Sampling data captured in Oceanic Exploration Research This report is submitted in accordance with Section 10 of the Standard Clauses of the Contract, contained in Appendix II to the Contract for Exploration for polymetallic nodules, as concluded between the International Seabed Authority and SSC FSUGE Yuzhmorgeologiya on March 29, 2001. The report contains information about the results of activi…	Yuzhmorgeologiya, (2015). YUZHPMN12015 Biodata B6. Available : DeepData, International Seabed Authority https://data.isa.org.jm/ Accessed: [YYYY-MM-DD].	Sheldon Carter	Database Manager	International Seabed Authority	scarter@isa.org.jm	Sheldon Carter		Yuzhmorgeologiya	data@isa.org.jm	Event	Attribution 3.0 IGO (CC BY 3.0 IGO)	Yuzhmorgeologiya	Subject to Term and Conditions of Use of the International Seabed Authority Website https://www.isa.org.jm/authority/term-and-conditions-use-international-seabed-authority-website	Yuzhmorgeologiya, (2015)., YUZHPMN12015 Biodata B6. Available : DeepData, International Seabed Authority https://data.isa.org.jm/ Accessed: [YYYY-MM-DD].	Yuzhmorgeologiya	Taxon	9070_BG482	70840_1664254		23	23	individuals	Unidentified	present			4-13_2_BG482	2014-07-27 17:19:00	17:19:00	2014	7	27	flat	Box corer		9070_YUZHPMN1X_02	4865	4865	4865.000-4865.000 m	13.0008	-132.497	decimal degrees	WGS84		4-13_2_BG482	Uncertain		2014-07-27 17:19:00
UKSRLPMN12015 Env Template Scavengers 032016	Sampling data captured in Oceanic Exploration Research UK Seabed Resources Ltd (UKSRL) is pleased to submit this annual report on activities with respect to the Plan of Work associated with its 15-year International Seabed Authority (ISA) Exploration Licence that entered into effect on 8 February 2013. This report describes the activities of the calendar year 2014.	UK Seabed Resources Ltd. , (2015). UKSRLPMN12015 Env Template Scavengers 032016. Available : DeepData, International Seabed Authority https://data.isa.org.jm/ Accessed: [YYYY-MM-DD].	Sheldon Carter	Database Manager	International Seabed Authority	scarter@isa.org.jm	Jeff Drazen		UK Seabed Resources Ltd.	jdrazen@hawaii.edu	Event	Attribution 3.0 IGO (CC BY 3.0 IGO)	UK Seabed Resources Ltd.	Subject to Term and Conditions of Use of the International Seabed Authority Website https://www.isa.org.jm/authority/term-and-conditions-use-international-seabed-authority-website	UK Seabed Resources Ltd. , (2015)., UKSRLPMN12015 Env Template Scavengers 032016. Available : DeepData, International Seabed Authority https://data.isa.org.jm/ Accessed: [YYYY-MM-DD].	UK Seabed Resources Ltd.	Taxon	UK1-B-U08_AB02_63_232_4310	70747_1630887	Astrid Leitner, aleitner@hawaii.edu	1	1	individuals	NULL	present			ABYSSLINE 02 (AB02)_13_AB02_63_232_4310	2015-03-03 14:13:00	14:13:00	2015	3	3	Channel	Baited Camera		UK1-B-U08_UKSRLPMN1X	4209	4209	4209.000-4209.000 m	12.5127	-116.622	decimal degrees	WGS84		ABYSSLINE 02 (AB02)_13_AB02_63_232_4310	Not Reported	Astrid Leitner	2015-03-03 14:13:00
IOMPMN12015 Env Template annex 1	Sampling data captured in Oceanic Exploration Research The underlying report has been prepared in accordance with Chapter 10 of Standard contractual conditions specified in the Appendix II to the Contract for exploration entered between the International Seabed Authority (ISA) and the Joint Interoceanmetal organisation (IOM) on 29 March 2001. The report has been prepared according to the guidelin…	Interoceanmetal Joint Organization, (2015). IOMPMN12015 Env Template annex 1. Available : DeepData, International Seabed Authority https://data.isa.org.jm/ Accessed: [YYYY-MM-DD].	Sheldon Carter	Database Manager	International Seabed Authority	scarter@isa.org.jm	IOM		Interoceanmetal Joint Organization	iom@iom.gov.pl	Event	Attribution 3.0 IGO (CC BY 3.0 IGO)	Interoceanmetal Joint Organization	Subject to Term and Conditions of Use of the International Seabed Authority Website https://www.isa.org.jm/authority/term-and-conditions-use-international-seabed-authority-website	Interoceanmetal Joint Organization, (2015)., IOMPMN12015 Env Template annex 1. Available : DeepData, International Seabed Authority https://data.isa.org.jm/ Accessed: [YYYY-MM-DD].	Interoceanmetal Joint Organization	Taxon	3512_B91	71860_1927422		1	1	individuals	Unidentified	present			IOM'2014_1_B91	2014-04-24 23:55:00	23:55:00	2014	4	24	Abyssal plain	Box corer		3512_IOMPMN1X_02	25	30	25.000-30.000 m	10.8877	-120.033	decimal degrees	WGS84		IOM'2014_1_B91	Not Reported		2014-04-24 23:55:00
IFREMERPMN12018 SO239	Sampling data captured in Oceanic Exploration Research Les travaux d’exploration pour l’année 2018 se sont focalisés sur la finalisation de l’étude géostatistique et la mise à jour de l’évaluation des ressources en nodules polymétalliques du contrat avec la société RSC Mining & Mineral Exploration Ltd (RSC).	Institut français de recherche pour l'exploitation de la mer, (2018). IFREMERPMN12018 SO239. Available : DeepData, International Seabed Authority https://data.isa.org.jm/ Accessed: [YYYY-MM-DD].	Sheldon Carter	Database Manager	International Seabed Authority	scarter@isa.org.jm	Sheldon Carter		Institut français de recherche pour l'exploitation de la mer	data@isa.org.jm	Event	Attribution 3.0 IGO (CC BY 3.0 IGO)	Institut français de recherche pour l'exploitation de la mer	Subject to Term and Conditions of Use of the International Seabed Authority Website https://www.isa.org.jm/authority/term-and-conditions-use-international-seabed-authority-website	Institut français de recherche pour l'exploitation de la mer, (2018)., IFREMERPMN12018 SO239. Available : DeepData, International Seabed Authority https://data.isa.org.jm/ Accessed: [YYYY-MM-DD].	Institut français de recherche pour l'exploitation de la mer	Taxon	SO239-154_SO239-197	70783_1646150	Hauquier, Freija, freija.hauquier@UGent.be				Unidentified	present			SO239_1_SO239-197	2015-04-14 08:22:00	08:22:00	2015	4	14		Multitube corer (12 cores)		SO239-154_IFREMERPMN1X_02	4888	4888	4888.000-4888.000 m	14.05	-130.139	decimal degrees	WGS84		SO239_1_SO239-197	Uncertain	Hauquier, Freija	2015-04-14 08:22:00
OMSPMN12018 NUS Data	Sampling data captured in Oceanic Exploration Research Since being awarded its Contract for Exploration in 2015, OMS has made significant contribution and progress towards the advancement of marine scientific knowledge and the global understanding of the environment and its resources. These findings and results have been reflected and reported annually to the Secretariat in accordance with the re…	Ocean Mineral Singapore Pte. Ltd., (2018). OMSPMN12018 NUS Data. Available : DeepData, International Seabed Authority https://data.isa.org.jm/ Accessed: [YYYY-MM-DD].	Sheldon Carter	Database Manager	International Seabed Authority	scarter@isa.org.jm	Sheldon Carter		Ocean Mineral Singapore Pte. Ltd.	data@isa.org.jm	Event	Attribution 3.0 IGO (CC BY 3.0 IGO)	Ocean Mineral Singapore Pte. Ltd.	Subject to Term and Conditions of Use of the International Seabed Authority Website https://www.isa.org.jm/authority/term-and-conditions-use-international-seabed-authority-website	Ocean Mineral Singapore Pte. Ltd., (2018)., OMSPMN12018 NUS Data. Available : DeepData, International Seabed Authority https://data.isa.org.jm/ Accessed: [YYYY-MM-DD].	Ocean Mineral Singapore Pte. Ltd.	Taxon	S03_CRS1825	70830_1660170	Gan Bin Qi, tmsgbq@nus.edu.sg	6	6	individuals	Unidentified	present			AB02_1_CRS1825	2015-02-25 05:58:00	05:58:00	2015	2	25	Sediment	Box corer		S03_OMSPMN1X_Singapore	4115	4115	4115.000-4115.000 m	12.1811	-117.261	decimal degrees	WGS84		AB02_1_CRS1825	Uncertain	Gan Bin Qi	2015-02-25 05:58:00
UKSRLPMN12015 Env Template Senckenberg 032016	Sampling data captured in Oceanic Exploration Research UK Seabed Resources Ltd (UKSRL) is pleased to submit this annual report on activities with respect to the Plan of Work associated with its 15-year International Seabed Authority (ISA) Exploration Licence that entered into effect on 8 February 2013. This report describes the activities of the calendar year 2014.	UK Seabed Resources Ltd. , (2015). UKSRLPMN12015 Env Template Senckenberg 032016. Available : DeepData, International Seabed Authority https://data.isa.org.jm/ Accessed: [YYYY-MM-DD].	Sheldon Carter	Database Manager	International Seabed Authority	scarter@isa.org.jm	Inga Mohrbeck		UK Seabed Resources Ltd.	inga.mohrbeck@uni-oldenburg.de	Event	Attribution 3.0 IGO (CC BY 3.0 IGO)	UK Seabed Resources Ltd.	Subject to Term and Conditions of Use of the International Seabed Authority Website https://www.isa.org.jm/authority/term-and-conditions-use-international-seabed-authority-website	UK Seabed Resources Ltd. , (2015)., UKSRLPMN12015 Env Template Senckenberg 032016. Available : DeepData, International Seabed Authority https://data.isa.org.jm/ Accessed: [YYYY-MM-DD].	UK Seabed Resources Ltd.	Taxon	UK1-A-D_AB1-TAN68	70750_1637617	NULL	1	1	individuals	Unidentified	present			ABYSSLINE 01 (AB01)_13_AB1-TAN68	2013-10-15 07:22:00	07:22:00	2013	10	15	deep sea sediment, flat	ROV		UK1-A-D_UKSRLPMN1X	4060	4060	4060.000-4060.000 m	13.9634	-116.552	decimal degrees	WGS84		ABYSSLINE 01 (AB01)_13_AB1-TAN68	Not Reported	NULL	2013-10-15 07:22:00
UKSRLPMN12015 Env Template Scavengers 032016	Sampling data captured in Oceanic Exploration Research UK Seabed Resources Ltd (UKSRL) is pleased to submit this annual report on activities with respect to the Plan of Work associated with its 15-year International Seabed Authority (ISA) Exploration Licence that entered into effect on 8 February 2013. This report describes the activities of the calendar year 2014.	UK Seabed Resources Ltd. , (2015). UKSRLPMN12015 Env Template Scavengers 032016. Available : DeepData, International Seabed Authority https://data.isa.org.jm/ Accessed: [YYYY-MM-DD].	Sheldon Carter	Database Manager	International Seabed Authority	scarter@isa.org.jm	Jeff Drazen		UK Seabed Resources Ltd.	jdrazen@hawaii.edu	Event	Attribution 3.0 IGO (CC BY 3.0 IGO)	UK Seabed Resources Ltd.	Subject to Term and Conditions of Use of the International Seabed Authority Website https://www.isa.org.jm/authority/term-and-conditions-use-international-seabed-authority-website	UK Seabed Resources Ltd. , (2015)., UKSRLPMN12015 Env Template Scavengers 032016. Available : DeepData, International Seabed Authority https://data.isa.org.jm/ Accessed: [YYYY-MM-DD].	UK Seabed Resources Ltd.	Taxon	OMS-A-S10_AB02_14_2906_8738	70747_1635315	Astrid Leitner, aleitner@hawaii.edu	1	1	individuals	NULL	present			ABYSSLINE 02 (AB02)_13_AB02_14_2906_8738	2015-03-13 04:19:00	04:19:00	2015	3	13	Abyssal Trough	Baited Camera		OMS-A-S10_UKSRLPMN1_OA	4090	4090	4090.000-4090.000 m	12.0546	-117.218	decimal degrees	WGS84		ABYSSLINE 02 (AB02)_13_AB02_14_2906_8738	Not Reported	Astrid Leitner	2015-03-13 04:19:00
BGRPMN12017 Biodiveristy	Sampling data captured in Oceanic Exploration Research Based on geochemical and physical data we identified differences in the polymetallic nodule facies within the eastern German license area. Nodules in Prospective Areas # 1 are generally larger and show significantly higher contents of Ni and Cu as compared to the nodules in Prospective Area #2 which are smaller and are characterised by higher…	Federal Institute for Geosciences and Natural Resources of Germany, (2017). BGRPMN12017 Biodiveristy. Available : DeepData, International Seabed Authority https://data.isa.org.jm/ Accessed: [YYYY-MM-DD].	Sheldon Carter	Database Manager	International Seabed Authority	scarter@isa.org.jm	Sheldon Carter		Federal Institute for Geosciences and Natural Resources of Germany	data@isa.org.jm	Event	Attribution 3.0 IGO (CC BY 3.0 IGO)	Federal Institute for Geosciences and Natural Resources of Germany	Subject to Term and Conditions of Use of the International Seabed Authority Website https://www.isa.org.jm/authority/term-and-conditions-use-international-seabed-authority-website	Federal Institute for Geosciences and Natural Resources of Germany, (2017)., BGRPMN12017 Biodiveristy. Available : DeepData, International Seabed Authority https://data.isa.org.jm/ Accessed: [YYYY-MM-DD].	Federal Institute for Geosciences and Natural Resources of Germany	Taxon	#18_EBS_BD3649	70766_1644395		1	1	individuals	Unidentified	present			Mangan 2016_KM16_BD3649	2016-04-24	00:00:00	2016	4	24		EBS		#18_EBS_BGRPMN1X_East	4132	4132	4132.000-4132.000 m	11.8562	-117.026	decimal degrees	WGS84		Mangan 2016_KM16_BD3649	Uncertain		2016-04-24
UKSRLPMN12015 Env Template Scavengers 032016	Sampling data captured in Oceanic Exploration Research UK Seabed Resources Ltd (UKSRL) is pleased to submit this annual report on activities with respect to the Plan of Work associated with its 15-year International Seabed Authority (ISA) Exploration Licence that entered into effect on 8 February 2013. This report describes the activities of the calendar year 2014.	UK Seabed Resources Ltd. , (2015). UKSRLPMN12015 Env Template Scavengers 032016. Available : DeepData, International Seabed Authority https://data.isa.org.jm/ Accessed: [YYYY-MM-DD].	Sheldon Carter	Database Manager	International Seabed Authority	scarter@isa.org.jm	Jeff Drazen		UK Seabed Resources Ltd.	jdrazen@hawaii.edu	Event	Attribution 3.0 IGO (CC BY 3.0 IGO)	UK Seabed Resources Ltd.	Subject to Term and Conditions of Use of the International Seabed Authority Website https://www.isa.org.jm/authority/term-and-conditions-use-international-seabed-authority-website	UK Seabed Resources Ltd. , (2015)., UKSRLPMN12015 Env Template Scavengers 032016. Available : DeepData, International Seabed Authority https://data.isa.org.jm/ Accessed: [YYYY-MM-DD].	UK Seabed Resources Ltd.	Taxon	UK1-B-U07_AB02_102_324_7143	70747_1633720	Astrid Leitner, aleitner@hawaii.edu	1	1	individuals	NULL	present			ABYSSLINE 02 (AB02)_13_AB02_102_324_7143	2015-09-03 12:15:00	12:15:00	2015	9	3	Seamount Summit	Baited Camera		UK1-B-U07_UKSRLPMN1X	3555	3555	3555.000-3555.000 m	12.4353	-116.553	decimal degrees	WGS84		ABYSSLINE 02 (AB02)_13_AB02_102_324_7143	Not Reported	Astrid Leitner	2015-09-03 12:15:00
IOMPMN12015 Env Template annex 1	Sampling data captured in Oceanic Exploration Research The underlying report has been prepared in accordance with Chapter 10 of Standard contractual conditions specified in the Appendix II to the Contract for exploration entered between the International Seabed Authority (ISA) and the Joint Interoceanmetal organisation (IOM) on 29 March 2001. The report has been prepared according to the guidelin…	Interoceanmetal Joint Organization, (2015). IOMPMN12015 Env Template annex 1. Available : DeepData, International Seabed Authority https://data.isa.org.jm/ Accessed: [YYYY-MM-DD].	Sheldon Carter	Database Manager	International Seabed Authority	scarter@isa.org.jm	IOM		Interoceanmetal Joint Organization	iom@iom.gov.pl	Event	Attribution 3.0 IGO (CC BY 3.0 IGO)	Interoceanmetal Joint Organization	Subject to Term and Conditions of Use of the International Seabed Authority Website https://www.isa.org.jm/authority/term-and-conditions-use-international-seabed-authority-website	Interoceanmetal Joint Organization, (2015)., IOMPMN12015 Env Template annex 1. Available : DeepData, International Seabed Authority https://data.isa.org.jm/ Accessed: [YYYY-MM-DD].	Interoceanmetal Joint Organization	Taxon	3527_B193	71860_1927524		1	1	individuals	Unidentified	present			IOM'2014_1_B193	2014-05-02 01:39:00	01:39:00	2014	5	2	Abyssal plain	Box corer		3527_IOMPMN1X_02	10	15	10.000-15.000 m	11.1597	-119.728	decimal degrees	WGS84		IOM'2014_1_B193	Not Reported		2014-05-02 01:39:00
OMSPMN12018 NUS Data	Sampling data captured in Oceanic Exploration Research Since being awarded its Contract for Exploration in 2015, OMS has made significant contribution and progress towards the advancement of marine scientific knowledge and the global understanding of the environment and its resources. These findings and results have been reflected and reported annually to the Secretariat in accordance with the re…	Ocean Mineral Singapore Pte. Ltd., (2018). OMSPMN12018 NUS Data. Available : DeepData, International Seabed Authority https://data.isa.org.jm/ Accessed: [YYYY-MM-DD].	Sheldon Carter	Database Manager	International Seabed Authority	scarter@isa.org.jm	Sheldon Carter		Ocean Mineral Singapore Pte. Ltd.	data@isa.org.jm	Event	Attribution 3.0 IGO (CC BY 3.0 IGO)	Ocean Mineral Singapore Pte. Ltd.	Subject to Term and Conditions of Use of the International Seabed Authority Website https://www.isa.org.jm/authority/term-and-conditions-use-international-seabed-authority-website	Ocean Mineral Singapore Pte. Ltd., (2018)., OMSPMN12018 NUS Data. Available : DeepData, International Seabed Authority https://data.isa.org.jm/ Accessed: [YYYY-MM-DD].	Ocean Mineral Singapore Pte. Ltd.	Taxon	S10_CRS3708	70830_1662053		4	4	individuals	Unidentified	present			AB02_1_CRS3708	2015-03-13 00:26:00	00:26:00	2015	3	13	Sediment	Multicorer		S10_OMSPMN1X_Singapore	4096	4096	4096.000-4096.000 m	12.0545	-117.252	decimal degrees	WGS84		AB02_1_CRS3708	Uncertain		2015-03-13 00:26:00
UKSRLPMN12015 Env Template Scavengers 032016	Sampling data captured in Oceanic Exploration Research UK Seabed Resources Ltd (UKSRL) is pleased to submit this annual report on activities with respect to the Plan of Work associated with its 15-year International Seabed Authority (ISA) Exploration Licence that entered into effect on 8 February 2013. This report describes the activities of the calendar year 2014.	UK Seabed Resources Ltd. , (2015). UKSRLPMN12015 Env Template Scavengers 032016. Available : DeepData, International Seabed Authority https://data.isa.org.jm/ Accessed: [YYYY-MM-DD].	Sheldon Carter	Database Manager	International Seabed Authority	scarter@isa.org.jm	Jeff Drazen		UK Seabed Resources Ltd.	jdrazen@hawaii.edu	Event	Attribution 3.0 IGO (CC BY 3.0 IGO)	UK Seabed Resources Ltd.	Subject to Term and Conditions of Use of the International Seabed Authority Website https://www.isa.org.jm/authority/term-and-conditions-use-international-seabed-authority-website	UK Seabed Resources Ltd. , (2015)., UKSRLPMN12015 Env Template Scavengers 032016. Available : DeepData, International Seabed Authority https://data.isa.org.jm/ Accessed: [YYYY-MM-DD].	UK Seabed Resources Ltd.	Taxon	OMS-A-S07_AB02_68_55_8023	70747_1634600	Astrid Leitner, aleitner@hawaii.edu	1	1	individuals	NULL	present			ABYSSLINE 02 (AB02)_13_AB02_68_55_8023	2015-11-03 06:56:00	06:56:00	2015	11	3	Abyssal Ridge	Baited Camera		OMS-A-S07_UKSRLPMN1_OA	4095	4095	4095.000-4095.000 m	12.1449	-117.251	decimal degrees	WGS84		ABYSSLINE 02 (AB02)_13_AB02_68_55_8023	Not Reported	Astrid Leitner	2015-11-03 06:56:00
OMSPMN12018 NUS Data	Sampling data captured in Oceanic Exploration Research Since being awarded its Contract for Exploration in 2015, OMS has made significant contribution and progress towards the advancement of marine scientific knowledge and the global understanding of the environment and its resources. These findings and results have been reflected and reported annually to the Secretariat in accordance with the re…	Ocean Mineral Singapore Pte. Ltd., (2018). OMSPMN12018 NUS Data. Available : DeepData, International Seabed Authority https://data.isa.org.jm/ Accessed: [YYYY-MM-DD].	Sheldon Carter	Database Manager	International Seabed Authority	scarter@isa.org.jm	Sheldon Carter		Ocean Mineral Singapore Pte. Ltd.	data@isa.org.jm	Event	Attribution 3.0 IGO (CC BY 3.0 IGO)	Ocean Mineral Singapore Pte. Ltd.	Subject to Term and Conditions of Use of the International Seabed Authority Website https://www.isa.org.jm/authority/term-and-conditions-use-international-seabed-authority-website	Ocean Mineral Singapore Pte. Ltd., (2018)., OMSPMN12018 NUS Data. Available : DeepData, International Seabed Authority https://data.isa.org.jm/ Accessed: [YYYY-MM-DD].	Ocean Mineral Singapore Pte. Ltd.	Taxon	S10_CRS2604	70830_1660949	Samantha Tong, tmstjws@nus.edu.sg	3	3	individuals	Unidentified	present			AB02_1_CRS2604	2015-03-13 09:10:00	09:10:00	2015	3	13	Sediment	Box corer		S10_OMSPMN1X_Singapore	4100	4100	4100.000-4100.000 m	12.0546	-117.252	decimal degrees	WGS84		AB02_1_CRS2604	Uncertain	Samantha Tong	2015-03-13 09:10:00
BGRPMN12015 BIODIVERSITY	Sampling data captured in Oceanic Exploration Research Based mainly on nodule abundances in 221 box core samples and the hydro-acoustic data obtained during seven cruises to the German license area, resource modelling using artificial neural network statistics was carried out for the entire license area of 75,000 km2 size, and in particular for four prospective potential mining areas in the easte…	Federal Institute for Geosciences and Natural Resources of Germany, (2015). BGRPMN12015 BIODIVERSITY. Available : DeepData, International Seabed Authority https://data.isa.org.jm/ Accessed: [YYYY-MM-DD].	Sheldon Carter	Database Manager	International Seabed Authority	scarter@isa.org.jm	Sheldon Carter		Federal Institute for Geosciences and Natural Resources of Germany	data@isa.org.jm	Event	Attribution 3.0 IGO (CC BY 3.0 IGO)	Federal Institute for Geosciences and Natural Resources of Germany	Subject to Term and Conditions of Use of the International Seabed Authority Website https://www.isa.org.jm/authority/term-and-conditions-use-international-seabed-authority-website	Federal Institute for Geosciences and Natural Resources of Germany, (2015)., BGRPMN12015 BIODIVERSITY. Available : DeepData, International Seabed Authority https://data.isa.org.jm/ Accessed: [YYYY-MM-DD].	Federal Institute for Geosciences and Natural Resources of Germany	Taxon	#90_EBS_MUC1961	70764_1639800	Annika Janssen, ajanssen@senckenberg.de	1	1	individuals	Unidentified	present			Mangan 2013_KM13-07_MUC1961	2013-05-03	00:00:00	2013	5	3		EBS		#90_EBS_BGRPMN1_OA	4340	4340	4340.000-4340.000 m	12.0161	-117.577	decimal degrees	WGS84		Mangan 2013_KM13-07_MUC1961	Uncertain	Annika Janssen	2013-05-03
BGRPMN12017 Biodiveristy	Sampling data captured in Oceanic Exploration Research Based on geochemical and physical data we identified differences in the polymetallic nodule facies within the eastern German license area. Nodules in Prospective Areas # 1 are generally larger and show significantly higher contents of Ni and Cu as compared to the nodules in Prospective Area #2 which are smaller and are characterised by higher…	Federal Institute for Geosciences and Natural Resources of Germany, (2017). BGRPMN12017 Biodiveristy. Available : DeepData, International Seabed Authority https://data.isa.org.jm/ Accessed: [YYYY-MM-DD].	Sheldon Carter	Database Manager	International Seabed Authority	scarter@isa.org.jm	Sheldon Carter		Federal Institute for Geosciences and Natural Resources of Germany	data@isa.org.jm	Event	Attribution 3.0 IGO (CC BY 3.0 IGO)	Federal Institute for Geosciences and Natural Resources of Germany	Subject to Term and Conditions of Use of the International Seabed Authority Website https://www.isa.org.jm/authority/term-and-conditions-use-international-seabed-authority-website	Federal Institute for Geosciences and Natural Resources of Germany, (2017)., BGRPMN12017 Biodiveristy. Available : DeepData, International Seabed Authority https://data.isa.org.jm/ Accessed: [YYYY-MM-DD].	Federal Institute for Geosciences and Natural Resources of Germany	Taxon	#97_KG_BD2386	70766_1643132		1	4	individual density per metre square	Unidentified	present			Mangan 2013_KM13-07_BD2386	2013-05-04 11:40:00	11:40:00	2013	5	4		KG		#97_KG_BGRPMN1X_East	4358	4358	4358.000-4358.000 m	11.9606	-117.696	decimal degrees	WGS84		Mangan 2013_KM13-07_BD2386	Uncertain		2013-05-04 11:40:00
GSRPMN12020 MarBiol UGent	Sampling data captured in Oceanic Exploration Research For the reporting year 2020, GSR focused on following key aspects of exploration and development; • The offshore testing of the tracked pre‐prototype nodule collection vehicle called PATANIA II; • The continuation of our baseline study with further analyses of the 2017 biological samples; • The collection by the JPI‐O MiningImpact 2 consortiu…	Global Sea Mineral Resources NV, (2020). GSRPMN12020 MarBiol UGent. Available : DeepData, International Seabed Authority https://data.isa.org.jm/ Accessed: [YYYY-MM-DD].	Sheldon Carter	Database Manager	International Seabed Authority	scarter@isa.org.jm	Sheldon Carter		Global Sea Mineral Resources NV	data@isa.org.jm	Event	Attribution 3.0 IGO (CC BY 3.0 IGO)	Global Sea Mineral Resources NV	Subject to Term and Conditions of Use of the International Seabed Authority Website https://www.isa.org.jm/authority/term-and-conditions-use-international-seabed-authority-website	Global Sea Mineral Resources NV, (2020)., GSRPMN12020 MarBiol UGent. Available : DeepData, International Seabed Authority https://data.isa.org.jm/ Accessed: [YYYY-MM-DD].	Global Sea Mineral Resources NV	Taxon	B4S03 nodule-rich_B_MUC115	72125_2365525		1	1	individuals	Unidentified	present			GSRNOD17_1_MUC115	2017-05-30	00:00:00	2017	5	30	Nodule free - Slope	Multicorer		B4S03 nodule-rich_B_GSRPMN1X_B4	4557.31	4557.31	4557.310-4557.310 m	14.1121	-125.872	decimal degrees	WGS84		GSRNOD17_1_MUC115	Uncertain		2017-05-30
UKSRLPMN12015 Env Template Scavengers 032016	Sampling data captured in Oceanic Exploration Research UK Seabed Resources Ltd (UKSRL) is pleased to submit this annual report on activities with respect to the Plan of Work associated with its 15-year International Seabed Authority (ISA) Exploration Licence that entered into effect on 8 February 2013. This report describes the activities of the calendar year 2014.	UK Seabed Resources Ltd. , (2015). UKSRLPMN12015 Env Template Scavengers 032016. Available : DeepData, International Seabed Authority https://data.isa.org.jm/ Accessed: [YYYY-MM-DD].	Sheldon Carter	Database Manager	International Seabed Authority	scarter@isa.org.jm	Jeff Drazen		UK Seabed Resources Ltd.	jdrazen@hawaii.edu	Event	Attribution 3.0 IGO (CC BY 3.0 IGO)	UK Seabed Resources Ltd.	Subject to Term and Conditions of Use of the International Seabed Authority Website https://www.isa.org.jm/authority/term-and-conditions-use-international-seabed-authority-website	UK Seabed Resources Ltd. , (2015)., UKSRLPMN12015 Env Template Scavengers 032016. Available : DeepData, International Seabed Authority https://data.isa.org.jm/ Accessed: [YYYY-MM-DD].	UK Seabed Resources Ltd.	Taxon	OMS-A-S05_AB02_126_1319_4028	70747_1630605	Astrid Leitner, aleitner@hawaii.edu	1	1	individuals	NULL	present			ABYSSLINE 02 (AB02)_13_AB02_126_1319_4028	2015-02-28 08:25:00	08:25:00	2015	2	28	Abyssal Ridge	Baited Camera		OMS-A-S05_UKSRLPMN1_OA	4063	4063	4063.000-4063.000 m	12.1922	-117.325	decimal degrees	WGS84		ABYSSLINE 02 (AB02)_13_AB02_126_1319_4028	Not Reported	Astrid Leitner	2015-02-28 08:25:00
UKSRLPMN12015 Env Template Scavengers 032016	Sampling data captured in Oceanic Exploration Research UK Seabed Resources Ltd (UKSRL) is pleased to submit this annual report on activities with respect to the Plan of Work associated with its 15-year International Seabed Authority (ISA) Exploration Licence that entered into effect on 8 February 2013. This report describes the activities of the calendar year 2014.	UK Seabed Resources Ltd. , (2015). UKSRLPMN12015 Env Template Scavengers 032016. Available : DeepData, International Seabed Authority https://data.isa.org.jm/ Accessed: [YYYY-MM-DD].	Sheldon Carter	Database Manager	International Seabed Authority	scarter@isa.org.jm	Jeff Drazen		UK Seabed Resources Ltd.	jdrazen@hawaii.edu	Event	Attribution 3.0 IGO (CC BY 3.0 IGO)	UK Seabed Resources Ltd.	Subject to Term and Conditions of Use of the International Seabed Authority Website https://www.isa.org.jm/authority/term-and-conditions-use-international-seabed-authority-website	UK Seabed Resources Ltd. , (2015)., UKSRLPMN12015 Env Template Scavengers 032016. Available : DeepData, International Seabed Authority https://data.isa.org.jm/ Accessed: [YYYY-MM-DD].	UK Seabed Resources Ltd.	Taxon	UK1-B-U12_AB02_55_2199_5925	70747_1632502	Astrid Leitner, aleitner@hawaii.edu	1	1	individuals	NULL	present			ABYSSLINE 02 (AB02)_13_AB02_55_2199_5925	2015-07-03 10:06:00	10:06:00	2015	7	3	mid Channel	Baited Camera		UK1-B-U12_UKSRLPMN1X	4178	4178	4178.000-4178.000 m	12.4526	-116.649	decimal degrees	WGS84		ABYSSLINE 02 (AB02)_13_AB02_55_2199_5925	Not Reported	Astrid Leitner	2015-07-03 10:06:00
UKSRLPMN12015 Env Template Scavengers 032016	Sampling data captured in Oceanic Exploration Research UK Seabed Resources Ltd (UKSRL) is pleased to submit this annual report on activities with respect to the Plan of Work associated with its 15-year International Seabed Authority (ISA) Exploration Licence that entered into effect on 8 February 2013. This report describes the activities of the calendar year 2014.	UK Seabed Resources Ltd. , (2015). UKSRLPMN12015 Env Template Scavengers 032016. Available : DeepData, International Seabed Authority https://data.isa.org.jm/ Accessed: [YYYY-MM-DD].	Sheldon Carter	Database Manager	International Seabed Authority	scarter@isa.org.jm	Jeff Drazen		UK Seabed Resources Ltd.	jdrazen@hawaii.edu	Event	Attribution 3.0 IGO (CC BY 3.0 IGO)	UK Seabed Resources Ltd.	Subject to Term and Conditions of Use of the International Seabed Authority Website https://www.isa.org.jm/authority/term-and-conditions-use-international-seabed-authority-website	UK Seabed Resources Ltd. , (2015)., UKSRLPMN12015 Env Template Scavengers 032016. Available : DeepData, International Seabed Authority https://data.isa.org.jm/ Accessed: [YYYY-MM-DD].	UK Seabed Resources Ltd.	Taxon	UK1-B-U12_AB02_30_2304_5579	70747_1632156	Astrid Leitner, aleitner@hawaii.edu	1	1	individuals	NULL	present			ABYSSLINE 02 (AB02)_13_AB02_30_2304_5579	2015-05-03 12:37:00	12:37:00	2015	5	3	mid Channel	Baited Camera		UK1-B-U12_UKSRLPMN1X	4178	4178	4178.000-4178.000 m	12.4526	-116.649	decimal degrees	WGS84		ABYSSLINE 02 (AB02)_13_AB02_30_2304_5579	Not Reported	Astrid Leitner	2015-05-03 12:37:00
BGRPMN12017 Biodiveristy	Sampling data captured in Oceanic Exploration Research Based on geochemical and physical data we identified differences in the polymetallic nodule facies within the eastern German license area. Nodules in Prospective Areas # 1 are generally larger and show significantly higher contents of Ni and Cu as compared to the nodules in Prospective Area #2 which are smaller and are characterised by higher…	Federal Institute for Geosciences and Natural Resources of Germany, (2017). BGRPMN12017 Biodiveristy. Available : DeepData, International Seabed Authority https://data.isa.org.jm/ Accessed: [YYYY-MM-DD].	Sheldon Carter	Database Manager	International Seabed Authority	scarter@isa.org.jm	Sheldon Carter		Federal Institute for Geosciences and Natural Resources of Germany	data@isa.org.jm	Event	Attribution 3.0 IGO (CC BY 3.0 IGO)	Federal Institute for Geosciences and Natural Resources of Germany	Subject to Term and Conditions of Use of the International Seabed Authority Website https://www.isa.org.jm/authority/term-and-conditions-use-international-seabed-authority-website	Federal Institute for Geosciences and Natural Resources of Germany, (2017)., BGRPMN12017 Biodiveristy. Available : DeepData, International Seabed Authority https://data.isa.org.jm/ Accessed: [YYYY-MM-DD].	Federal Institute for Geosciences and Natural Resources of Germany	Taxon	#16EBS_BD898	70766_1641644		3	3	individuals	Unidentified	present			Bionod2012_1_BD898	2012-04-04 19:00:00	19:00:00	2012	4	4		EBS		#16EBS_BGRPMN1X_East	4135	4135	4135.000-4135.000 m	11.7949	-116.886	decimal degrees	WGS84		Bionod2012_1_BD898	Uncertain		2012-04-04 19:00:00
OMSPMN12018 NUS Data	Sampling data captured in Oceanic Exploration Research Since being awarded its Contract for Exploration in 2015, OMS has made significant contribution and progress towards the advancement of marine scientific knowledge and the global understanding of the environment and its resources. These findings and results have been reflected and reported annually to the Secretariat in accordance with the re…	Ocean Mineral Singapore Pte. Ltd., (2018). OMSPMN12018 NUS Data. Available : DeepData, International Seabed Authority https://data.isa.org.jm/ Accessed: [YYYY-MM-DD].	Sheldon Carter	Database Manager	International Seabed Authority	scarter@isa.org.jm	Sheldon Carter		Ocean Mineral Singapore Pte. Ltd.	data@isa.org.jm	Event	Attribution 3.0 IGO (CC BY 3.0 IGO)	Ocean Mineral Singapore Pte. Ltd.	Subject to Term and Conditions of Use of the International Seabed Authority Website https://www.isa.org.jm/authority/term-and-conditions-use-international-seabed-authority-website	Ocean Mineral Singapore Pte. Ltd., (2018)., OMSPMN12018 NUS Data. Available : DeepData, International Seabed Authority https://data.isa.org.jm/ Accessed: [YYYY-MM-DD].	Ocean Mineral Singapore Pte. Ltd.	Taxon	S04_CRS2006	70830_1660351	Chuar Cheah Hoay, tmscch@nus.edu.sg	1	1	individuals	Unidentified	present			AB02_1_CRS2006	2015-02-27 19:37:00	19:37:00	2015	2	27	Sediment	Box corer		S04_OMSPMN1X_Singapore	4148	4148	4148.000-4148.000 m	12.0093	-117.178	decimal degrees	WGS84		AB02_1_CRS2006	Uncertain	Chuar Cheah Hoay	2015-02-27 19:37:00
UKSRLPMN12015 Env Template Scavengers 032016	Sampling data captured in Oceanic Exploration Research UK Seabed Resources Ltd (UKSRL) is pleased to submit this annual report on activities with respect to the Plan of Work associated with its 15-year International Seabed Authority (ISA) Exploration Licence that entered into effect on 8 February 2013. This report describes the activities of the calendar year 2014.	UK Seabed Resources Ltd. , (2015). UKSRLPMN12015 Env Template Scavengers 032016. Available : DeepData, International Seabed Authority https://data.isa.org.jm/ Accessed: [YYYY-MM-DD].	Sheldon Carter	Database Manager	International Seabed Authority	scarter@isa.org.jm	Jeff Drazen		UK Seabed Resources Ltd.	jdrazen@hawaii.edu	Event	Attribution 3.0 IGO (CC BY 3.0 IGO)	UK Seabed Resources Ltd.	Subject to Term and Conditions of Use of the International Seabed Authority Website https://www.isa.org.jm/authority/term-and-conditions-use-international-seabed-authority-website	UK Seabed Resources Ltd. , (2015)., UKSRLPMN12015 Env Template Scavengers 032016. Available : DeepData, International Seabed Authority https://data.isa.org.jm/ Accessed: [YYYY-MM-DD].	UK Seabed Resources Ltd.	Taxon	UK1-B-U04_AB02_123_834_803	70747_1627380	Astrid Leitner, aleitner@hawaii.edu	1	1	individuals	NULL	present			ABYSSLINE 02 (AB02)_13_AB02_123_834_803	2015-02-21 13:06:00	13:06:00	2015	2	21	Abyssal Trough	Baited Camera		UK1-B-U04_UKSRLPMN1X	4201	4201	4201.000-4201.000 m	12.5667	-116.708	decimal degrees	WGS84		ABYSSLINE 02 (AB02)_13_AB02_123_834_803	Not Reported	Astrid Leitner	2015-02-21 13:06:00
OMSPMN12018 NUS Data	Sampling data captured in Oceanic Exploration Research Since being awarded its Contract for Exploration in 2015, OMS has made significant contribution and progress towards the advancement of marine scientific knowledge and the global understanding of the environment and its resources. These findings and results have been reflected and reported annually to the Secretariat in accordance with the re…	Ocean Mineral Singapore Pte. Ltd., (2018). OMSPMN12018 NUS Data. Available : DeepData, International Seabed Authority https://data.isa.org.jm/ Accessed: [YYYY-MM-DD].	Sheldon Carter	Database Manager	International Seabed Authority	scarter@isa.org.jm	Sheldon Carter		Ocean Mineral Singapore Pte. Ltd.	data@isa.org.jm	Event	Attribution 3.0 IGO (CC BY 3.0 IGO)	Ocean Mineral Singapore Pte. Ltd.	Subject to Term and Conditions of Use of the International Seabed Authority Website https://www.isa.org.jm/authority/term-and-conditions-use-international-seabed-authority-website	Ocean Mineral Singapore Pte. Ltd., (2018)., OMSPMN12018 NUS Data. Available : DeepData, International Seabed Authority https://data.isa.org.jm/ Accessed: [YYYY-MM-DD].	Ocean Mineral Singapore Pte. Ltd.	Taxon	S07_CRS3606	70830_1661951		3	3	individuals	Unidentified	present			AB02_1_CRS3606	2015-03-12 13:54:00	13:54:00	2015	3	12	Sediment	Multicorer		S07_OMSPMN1X_Singapore	4110	4110	4110.000-4110.000 m	12.136	-117.215	decimal degrees	WGS84		AB02_1_CRS3606	Uncertain		2015-03-12 13:54:00
UKSRLPMN12015 Env Template Scavengers 032016	Sampling data captured in Oceanic Exploration Research UK Seabed Resources Ltd (UKSRL) is pleased to submit this annual report on activities with respect to the Plan of Work associated with its 15-year International Seabed Authority (ISA) Exploration Licence that entered into effect on 8 February 2013. This report describes the activities of the calendar year 2014.	UK Seabed Resources Ltd. , (2015). UKSRLPMN12015 Env Template Scavengers 032016. Available : DeepData, International Seabed Authority https://data.isa.org.jm/ Accessed: [YYYY-MM-DD].	Sheldon Carter	Database Manager	International Seabed Authority	scarter@isa.org.jm	Jeff Drazen		UK Seabed Resources Ltd.	jdrazen@hawaii.edu	Event	Attribution 3.0 IGO (CC BY 3.0 IGO)	UK Seabed Resources Ltd.	Subject to Term and Conditions of Use of the International Seabed Authority Website https://www.isa.org.jm/authority/term-and-conditions-use-international-seabed-authority-website	UK Seabed Resources Ltd. , (2015)., UKSRLPMN12015 Env Template Scavengers 032016. Available : DeepData, International Seabed Authority https://data.isa.org.jm/ Accessed: [YYYY-MM-DD].	UK Seabed Resources Ltd.	Taxon	OMS-A-S01_AB02_87_1188_1648	70747_1628225	Astrid Leitner, aleitner@hawaii.edu	1	1	individuals	NULL	present			ABYSSLINE 02 (AB02)_13_AB02_87_1188_1648	2015-02-21 13:06:00	13:06:00	2015	2	21	Abyssal Trough	Baited Camera		OMS-A-S01_UKSRLPMN1_OA	4178	4178	4178.000-4178.000 m	12.1178	-117.36	decimal degrees	WGS84		ABYSSLINE 02 (AB02)_13_AB02_87_1188_1648	Not Reported	Astrid Leitner	2015-02-21 13:06:00
OMSPMN12018 NUS Data	Sampling data captured in Oceanic Exploration Research Since being awarded its Contract for Exploration in 2015, OMS has made significant contribution and progress towards the advancement of marine scientific knowledge and the global understanding of the environment and its resources. These findings and results have been reflected and reported annually to the Secretariat in accordance with the re…	Ocean Mineral Singapore Pte. Ltd., (2018). OMSPMN12018 NUS Data. Available : DeepData, International Seabed Authority https://data.isa.org.jm/ Accessed: [YYYY-MM-DD].	Sheldon Carter	Database Manager	International Seabed Authority	scarter@isa.org.jm	Sheldon Carter		Ocean Mineral Singapore Pte. Ltd.	data@isa.org.jm	Event	Attribution 3.0 IGO (CC BY 3.0 IGO)	Ocean Mineral Singapore Pte. Ltd.	Subject to Term and Conditions of Use of the International Seabed Authority Website https://www.isa.org.jm/authority/term-and-conditions-use-international-seabed-authority-website	Ocean Mineral Singapore Pte. Ltd., (2018)., OMSPMN12018 NUS Data. Available : DeepData, International Seabed Authority https://data.isa.org.jm/ Accessed: [YYYY-MM-DD].	Ocean Mineral Singapore Pte. Ltd.	Taxon	S07_CRS3627	70830_1661972		1	1	individuals	Unidentified	present			AB02_1_CRS3627	2015-03-12 13:54:00	13:54:00	2015	3	12	Sediment	Multicorer		S07_OMSPMN1X_Singapore	4110	4110	4110.000-4110.000 m	12.136	-117.215	decimal degrees	WGS84		AB02_1_CRS3627	Uncertain		2015-03-12 13:54:00
BGRPMN12016 Biodiversity Envdata	Sampling data captured in Oceanic Exploration Research One objective of the exploration campaign in 2016 was to increase the box corer sampling density in a nodule field of high economic potential (prospective area #1 [PA1] in the eastern German license area) called sub-cluster CL11 (231 km2) in order to (1) determine its reservoir content in more detail, and (2) investigate whether and to what e…	Federal Institute for Geosciences and Natural Resources of Germany, (2016). BGRPMN12016 Biodiversity Envdata. Available : DeepData, International Seabed Authority https://data.isa.org.jm/ Accessed: [YYYY-MM-DD].	Sheldon Carter	Database Manager	International Seabed Authority	scarter@isa.org.jm	Sheldon Carter		Federal Institute for Geosciences and Natural Resources of Germany	data@isa.org.jm	Event	Attribution 3.0 IGO (CC BY 3.0 IGO)	Federal Institute for Geosciences and Natural Resources of Germany	Subject to Term and Conditions of Use of the International Seabed Authority Website https://www.isa.org.jm/authority/term-and-conditions-use-international-seabed-authority-website	Federal Institute for Geosciences and Natural Resources of Germany, (2016)., BGRPMN12016 Biodiversity Envdata. Available : DeepData, International Seabed Authority https://data.isa.org.jm/ Accessed: [YYYY-MM-DD].	Federal Institute for Geosciences and Natural Resources of Germany	Taxon	#43EBS_MU1024	70726_1622914	Annika Janssen, ajanssen@senckenberg.de	1	1	individuals	Unidentified	present			Bionod2012_1_MU1024	2012-04-09 10:44:00	10:44:00	2012	4	9		EBS		#43EBS_BGRPMN1X_East	4357.54	4357.54	4357.540-4357.540 m	11.8036	-117.534	decimal degrees	WGS84		Bionod2012_1_MU1024	Uncertain	Annika Janssen	2012-04-09 10:44:00
YUZHPMN12015 Biodata B6	Sampling data captured in Oceanic Exploration Research This report is submitted in accordance with Section 10 of the Standard Clauses of the Contract, contained in Appendix II to the Contract for Exploration for polymetallic nodules, as concluded between the International Seabed Authority and SSC FSUGE Yuzhmorgeologiya on March 29, 2001. The report contains information about the results of activi…	Yuzhmorgeologiya, (2015). YUZHPMN12015 Biodata B6. Available : DeepData, International Seabed Authority https://data.isa.org.jm/ Accessed: [YYYY-MM-DD].	Sheldon Carter	Database Manager	International Seabed Authority	scarter@isa.org.jm	Sheldon Carter		Yuzhmorgeologiya	data@isa.org.jm	Event	Attribution 3.0 IGO (CC BY 3.0 IGO)	Yuzhmorgeologiya	Subject to Term and Conditions of Use of the International Seabed Authority Website https://www.isa.org.jm/authority/term-and-conditions-use-international-seabed-authority-website	Yuzhmorgeologiya, (2015)., YUZHPMN12015 Biodata B6. Available : DeepData, International Seabed Authority https://data.isa.org.jm/ Accessed: [YYYY-MM-DD].	Yuzhmorgeologiya	Taxon	9055_BG397	70840_1664169		7	7	individuals	Unidentified	present			4-13_2_BG397	2014-07-26 20:00:00	20:00:00	2014	7	26	flat	Box corer		9055_YUZHPMN1X_02	5052	5052	5052.000-5052.000 m	12.8496	-132.573	decimal degrees	WGS84		4-13_2_BG397	Uncertain		2014-07-26 20:00:00
IOMPMN12015 Annex 1 env	Sampling data captured in Oceanic Exploration Research The underlying report has been prepared in accordance with Chapter 10 of Standard contractual conditions specified in the Appendix II to the Contract for exploration entered between the International Seabed Authority (ISA) and the Joint Interoceanmetal organisation (IOM) on 29 March 2001. The report has been prepared according to the guidelin…	Interoceanmetal Joint Organization, (2015). IOMPMN12015 Annex 1 env. Available : DeepData, International Seabed Authority https://data.isa.org.jm/ Accessed: [YYYY-MM-DD].	Sheldon Carter	Database Manager	International Seabed Authority	scarter@isa.org.jm	Sheldon Carter		Interoceanmetal Joint Organization	data@isa.org.jm	Event	Attribution 3.0 IGO (CC BY 3.0 IGO)	Interoceanmetal Joint Organization	Subject to Term and Conditions of Use of the International Seabed Authority Website https://www.isa.org.jm/authority/term-and-conditions-use-international-seabed-authority-website	Interoceanmetal Joint Organization, (2015)., IOMPMN12015 Annex 1 env. Available : DeepData, International Seabed Authority https://data.isa.org.jm/ Accessed: [YYYY-MM-DD].	Interoceanmetal Joint Organization	Taxon	3510_BC75	70787_1650551		2	8	individual density per metre square	Unidentified	present			IOM'2014_1_BC75	2014-05-16 15:34:00	15:34:00	2014	5	16	Abyssal plain	Box corer		3510_IOMPMN1X_02	4360	4360	4360.000-4360.000 m	11.217	-119.881	decimal degrees	WGS84		IOM'2014_1_BC75	Uncertain		2014-05-16 15:34:00
UKSRLPMN12016 AB02 NOCS	Sampling data captured in Oceanic Exploration Research UK Seabed Resources Ltd (UKSR) is pleased to submit this annual report on activities with respect to the Plan of Work associated with both of its 15-year International Seabed Authority (ISA) Exploration Licences. The first licence entered into effect on 8 February 2013 (UK1); the second on 29 March 2016 (UK2). UKSR has integrated together the…	UK Seabed Resources Ltd. , (2016). UKSRLPMN12016 AB02 NOCS. Available : DeepData, International Seabed Authority https://data.isa.org.jm/ Accessed: [YYYY-MM-DD].	Sheldon Carter	Database Manager	International Seabed Authority	scarter@isa.org.jm	Sheldon Carter		UK Seabed Resources Ltd.	data@isa.org.jm	Event	Attribution 3.0 IGO (CC BY 3.0 IGO)	UK Seabed Resources Ltd.	Subject to Term and Conditions of Use of the International Seabed Authority Website https://www.isa.org.jm/authority/term-and-conditions-use-international-seabed-authority-website	UK Seabed Resources Ltd. , (2016)., UKSRLPMN12016 AB02 NOCS. Available : DeepData, International Seabed Authority https://data.isa.org.jm/ Accessed: [YYYY-MM-DD].	UK Seabed Resources Ltd.	Taxon	OMS-AB02-S10_MC769	70806_1654125	Andrew J. Gooday, National Oceanography Centre, Southampton, UK		0	individual density per metre square	Unidentified	present			ABYSSLINE 02 (AB02)_TN319_MC769	2015-03-16 03:23:00	03:23:00	2015	3	16	Benthos	Megacore (MC)		OMS-AB02-S10_UKSRLPMN1_OA	4051	4051	4051.000-4051.000 m	12.0545	-117.252	decimal degrees	WGS84		ABYSSLINE 02 (AB02)_TN319_MC769	Uncertain	Andrew J. Gooday	2015-03-16 03:23:00
UKSRLPMN12016 Senkenberg	Sampling data captured in Oceanic Exploration Research UK Seabed Resources Ltd (UKSR) is pleased to submit this annual report on activities with respect to the Plan of Work associated with both of its 15-year International Seabed Authority (ISA) Exploration Licences. The first licence entered into effect on 8 February 2013 (UK1); the second on 29 March 2016 (UK2). UKSR has integrated together the…	UK Seabed Resources Ltd. , (2016). UKSRLPMN12016 Senkenberg. Available : DeepData, International Seabed Authority https://data.isa.org.jm/ Accessed: [YYYY-MM-DD].	Sheldon Carter	Database Manager	International Seabed Authority	scarter@isa.org.jm	Sheldon Carter		UK Seabed Resources Ltd.	data@isa.org.jm	Event	Attribution 3.0 IGO (CC BY 3.0 IGO)	UK Seabed Resources Ltd.	Subject to Term and Conditions of Use of the International Seabed Authority Website https://www.isa.org.jm/authority/term-and-conditions-use-international-seabed-authority-website	UK Seabed Resources Ltd. , (2016)., UKSRLPMN12016 Senkenberg. Available : DeepData, International Seabed Authority https://data.isa.org.jm/ Accessed: [YYYY-MM-DD].	UK Seabed Resources Ltd.	Taxon	OMS-AB02-S10_OMS1-AB2-TAN78	70800_1652794		1	1	individuals	Unidentified	present			ABYSSLINE 02 (AB02)_TN319_OMS1-AB2-TAN78	2015-03-16 03:35:00	03:35:00	2015	3	16	deep sea sediment, flat	Brenke Epibenthic Sled (EB)		OMS-AB02-S10_UKSRLPMN1_OA	4097	4097	4097.000-4097.000 m	12.0382	-117.237	decimal degrees	WGS84		ABYSSLINE 02 (AB02)_TN319_OMS1-AB2-TAN78	Uncertain		2015-03-16 03:35:00
GSRPMN12016 MarBiol UGent	Sampling data captured in Oceanic Exploration Research During GSRNOD14A in 2014, over 80 000 km² was surveyed with multi‐beam echo sounding (MBES). Besides that, 10 boxcore samples were collected from which sampling tubes for further geotechnical testing were achieved. After analysis of these data, 3 Areas of Interest (AoIs B) were selected for detailed investigation during GSRNOD15A in 2015.	Global Sea Mineral Resources NV, (2016). GSRPMN12016 MarBiol UGent. Available : DeepData, International Seabed Authority https://data.isa.org.jm/ Accessed: [YYYY-MM-DD].	Sheldon Carter	Database Manager	International Seabed Authority	scarter@isa.org.jm	Guy De Smet		Global Sea Mineral Resources NV	Guy.DeSmet@UGent.be	Event	Attribution 3.0 IGO (CC BY 3.0 IGO)	Global Sea Mineral Resources NV	Subject to Term and Conditions of Use of the International Seabed Authority Website https://www.isa.org.jm/authority/term-and-conditions-use-international-seabed-authority-website	Global Sea Mineral Resources NV, (2016)., GSRPMN12016 MarBiol UGent. Available : DeepData, International Seabed Authority https://data.isa.org.jm/ Accessed: [YYYY-MM-DD].	Global Sea Mineral Resources NV	Taxon	B6S02_MUC49	70886_1686317	Hendrik Gheerardyn, hendrik.gheerardyn@gmail.com				Unidentified	present			GSRNOD15A_1_MUC49	2015-09-23	00:00:00	2015	9	23	flat nodule area	Multicorer		B6S02_GSRPMN1X_B6	4525.96	4525.96	4525.964-4525.964 m	13.8538	-123.255	decimal degrees	WGS84		GSRNOD15A_1_MUC49	Uncertain	Hendrik Gheerardyn	2015-09-23
BGRPMN12016 Biodiversity Envdata	Sampling data captured in Oceanic Exploration Research One objective of the exploration campaign in 2016 was to increase the box corer sampling density in a nodule field of high economic potential (prospective area #1 [PA1] in the eastern German license area) called sub-cluster CL11 (231 km2) in order to (1) determine its reservoir content in more detail, and (2) investigate whether and to what e…	Federal Institute for Geosciences and Natural Resources of Germany, (2016). BGRPMN12016 Biodiversity Envdata. Available : DeepData, International Seabed Authority https://data.isa.org.jm/ Accessed: [YYYY-MM-DD].	Sheldon Carter	Database Manager	International Seabed Authority	scarter@isa.org.jm	Sheldon Carter		Federal Institute for Geosciences and Natural Resources of Germany	data@isa.org.jm	Event	Attribution 3.0 IGO (CC BY 3.0 IGO)	Federal Institute for Geosciences and Natural Resources of Germany	Subject to Term and Conditions of Use of the International Seabed Authority Website https://www.isa.org.jm/authority/term-and-conditions-use-international-seabed-authority-website	Federal Institute for Geosciences and Natural Resources of Germany, (2016)., BGRPMN12016 Biodiversity Envdata. Available : DeepData, International Seabed Authority https://data.isa.org.jm/ Accessed: [YYYY-MM-DD].	Federal Institute for Geosciences and Natural Resources of Germany	Taxon	#90_EBS_MU1962	70726_1623852	Annika Janssen, ajanssen@senckenberg.de	1	1	individuals	Unidentified	present			Mangan 2013_KM13-07_MU1962	2013-05-03	00:00:00	2013	5	3		EBS		#90_EBS_BGRPMN1_OA	4340	4340	4340.000-4340.000 m	12.0161	-117.577	decimal degrees	WGS84		Mangan 2013_KM13-07_MU1962	Uncertain	Annika Janssen	2013-05-03
BGRPMN12015 BIODIVERSITY	Sampling data captured in Oceanic Exploration Research Based mainly on nodule abundances in 221 box core samples and the hydro-acoustic data obtained during seven cruises to the German license area, resource modelling using artificial neural network statistics was carried out for the entire license area of 75,000 km2 size, and in particular for four prospective potential mining areas in the easte…	Federal Institute for Geosciences and Natural Resources of Germany, (2015). BGRPMN12015 BIODIVERSITY. Available : DeepData, International Seabed Authority https://data.isa.org.jm/ Accessed: [YYYY-MM-DD].	Sheldon Carter	Database Manager	International Seabed Authority	scarter@isa.org.jm	Sheldon Carter		Federal Institute for Geosciences and Natural Resources of Germany	data@isa.org.jm	Event	Attribution 3.0 IGO (CC BY 3.0 IGO)	Federal Institute for Geosciences and Natural Resources of Germany	Subject to Term and Conditions of Use of the International Seabed Authority Website https://www.isa.org.jm/authority/term-and-conditions-use-international-seabed-authority-website	Federal Institute for Geosciences and Natural Resources of Germany, (2015)., BGRPMN12015 BIODIVERSITY. Available : DeepData, International Seabed Authority https://data.isa.org.jm/ Accessed: [YYYY-MM-DD].	Federal Institute for Geosciences and Natural Resources of Germany	Taxon	#107EBS_MUC821	70764_1638660	Annika Janssen, ajanssen@senckenberg.de	1	1	individuals	Unidentified	present			Bionod2012_So205_MUC821	2012-04-26 08:00:00	08:00:00	2012	4	26		EBS		#107EBS_BGRPMN1_OA	5021.51	5021.51	5021.510-5021.510 m	14.0738	-130.1	decimal degrees	WGS84		Bionod2012_So205_MUC821	Uncertain	Annika Janssen	2012-04-26 08:00:00
YUZPMN12016 Biodata	Sampling data captured in Oceanic Exploration Research This report is submitted in accordance with Section 10 of the Standard Clauses of the Contract, contained in Appendix II to the Contract for exploration for polymetallic nodules, as concluded between the International Seabed Authority and Contractor Yuzhmorgeologiya on March 29, 2001. The report contains information about the results of activ…	Yuzhmorgeologiya, (2016). YUZPMN12016 Biodata. Available : DeepData, International Seabed Authority https://data.isa.org.jm/ Accessed: [YYYY-MM-DD].	Sheldon Carter	Database Manager	International Seabed Authority	scarter@isa.org.jm	Sheldon Carter		Yuzhmorgeologiya	data@isa.org.jm	Event	Attribution 3.0 IGO (CC BY 3.0 IGO)	Yuzhmorgeologiya	Subject to Term and Conditions of Use of the International Seabed Authority Website https://www.isa.org.jm/authority/term-and-conditions-use-international-seabed-authority-website	Yuzhmorgeologiya, (2016)., YUZPMN12016 Biodata. Available : DeepData, International Seabed Authority https://data.isa.org.jm/ Accessed: [YYYY-MM-DD].	Yuzhmorgeologiya	Taxon	9172-1_BC469	70842_1665025		5	21	individual density per metre square	Unidentified	present			4-14_2_BC469	2016-01-16 15:08:00	15:08:00	2016	1	16	flat	Box corer		9172-1_YUZHPMN1X_02	5104	5104	5104.000-5104.000 m	13.9014	-131.771	decimal degrees	WGS84		4-14_2_BC469	Uncertain		2016-01-16 15:08:00
BGRPMN12017 Biodiveristy	Sampling data captured in Oceanic Exploration Research Based on geochemical and physical data we identified differences in the polymetallic nodule facies within the eastern German license area. Nodules in Prospective Areas # 1 are generally larger and show significantly higher contents of Ni and Cu as compared to the nodules in Prospective Area #2 which are smaller and are characterised by higher…	Federal Institute for Geosciences and Natural Resources of Germany, (2017). BGRPMN12017 Biodiveristy. Available : DeepData, International Seabed Authority https://data.isa.org.jm/ Accessed: [YYYY-MM-DD].	Sheldon Carter	Database Manager	International Seabed Authority	scarter@isa.org.jm	Sheldon Carter		Federal Institute for Geosciences and Natural Resources of Germany	data@isa.org.jm	Event	Attribution 3.0 IGO (CC BY 3.0 IGO)	Federal Institute for Geosciences and Natural Resources of Germany	Subject to Term and Conditions of Use of the International Seabed Authority Website https://www.isa.org.jm/authority/term-and-conditions-use-international-seabed-authority-website	Federal Institute for Geosciences and Natural Resources of Germany, (2017)., BGRPMN12017 Biodiveristy. Available : DeepData, International Seabed Authority https://data.isa.org.jm/ Accessed: [YYYY-MM-DD].	Federal Institute for Geosciences and Natural Resources of Germany	Taxon	#68_MUC_BD3522	70766_1644268		2	0,07	individual density per metre square	Unidentified	present			EcoResponse_So239_BD3522	2015-03-30	00:00:00	2015	3	30		MUC		#68_MUC_BGRPMN1X_East	4352	4352	4352.000-4352.000 m	11.79	-117.545	decimal degrees	WGS84		EcoResponse_So239_BD3522	Uncertain		2015-03-30
UKSRLPMN12016 NHM-UNI	Sampling data captured in Oceanic Exploration Research UK Seabed Resources Ltd (UKSR) is pleased to submit this annual report on activities with respect to the Plan of Work associated with both of its 15-year International Seabed Authority (ISA) Exploration Licences. The first licence entered into effect on 8 February 2013 (UK1); the second on 29 March 2016 (UK2). UKSR has integrated together the…	UK Seabed Resources Ltd. , (2016). UKSRLPMN12016 NHM-UNI. Available : DeepData, International Seabed Authority https://data.isa.org.jm/ Accessed: [YYYY-MM-DD].	Sheldon Carter	Database Manager	International Seabed Authority	scarter@isa.org.jm	Sheldon Carter		UK Seabed Resources Ltd.	data@isa.org.jm	Event	Attribution 3.0 IGO (CC BY 3.0 IGO)	UK Seabed Resources Ltd.	Subject to Term and Conditions of Use of the International Seabed Authority Website https://www.isa.org.jm/authority/term-and-conditions-use-international-seabed-authority-website	UK Seabed Resources Ltd. , (2016)., UKSRLPMN12016 NHM-UNI. Available : DeepData, International Seabed Authority https://data.isa.org.jm/ Accessed: [YYYY-MM-DD].	UK Seabed Resources Ltd.	Taxon	UK1_AB01_BC03_BC11	70890_1687707	Adrian Glover, Helena Wiklund, Thomas Dahlgren, a.glover@nhm.ac.uk, thda@mac.com, h.wiklund@nhm.ac.uk	1	1	individuals	Unidentified	present	KU519552		ABYSSLINE AB01_MV1313_BC11	2015-03-16 03:10:00	03:10:00	2015	3	16	Abyssal plain	Box corer		UK1_AB01_BC03_UKSRLPMN1X	4080	4080	4080.000-4080.000 m	13.8817	-116.467	decimal degrees	WGS84		ABYSSLINE AB01_MV1313_BC11	Uncertain	Adrian Glover, Helena Wiklund, Thomas Dahlgren	2015-03-16 03:10:00
OMSPMN12018 NUS Data	Sampling data captured in Oceanic Exploration Research Since being awarded its Contract for Exploration in 2015, OMS has made significant contribution and progress towards the advancement of marine scientific knowledge and the global understanding of the environment and its resources. These findings and results have been reflected and reported annually to the Secretariat in accordance with the re…	Ocean Mineral Singapore Pte. Ltd., (2018). OMSPMN12018 NUS Data. Available : DeepData, International Seabed Authority https://data.isa.org.jm/ Accessed: [YYYY-MM-DD].	Sheldon Carter	Database Manager	International Seabed Authority	scarter@isa.org.jm	Sheldon Carter		Ocean Mineral Singapore Pte. Ltd.	data@isa.org.jm	Event	Attribution 3.0 IGO (CC BY 3.0 IGO)	Ocean Mineral Singapore Pte. Ltd.	Subject to Term and Conditions of Use of the International Seabed Authority Website https://www.isa.org.jm/authority/term-and-conditions-use-international-seabed-authority-website	Ocean Mineral Singapore Pte. Ltd., (2018)., OMSPMN12018 NUS Data. Available : DeepData, International Seabed Authority https://data.isa.org.jm/ Accessed: [YYYY-MM-DD].	Ocean Mineral Singapore Pte. Ltd.	Taxon	S09_CRS3541	70830_1661886	Helen Wong, tmswpsh@nus.edu.sg	1	1	individuals	Unidentified	present			AB02_1_CRS3541	2015-03-11 14:23:00	14:23:00	2015	3	11	Sediment	Multicorer		S09_OMSPMN1X_Singapore	4082	4082	4082.000-4082.000 m	12.1	-117.197	decimal degrees	WGS84		AB02_1_CRS3541	Uncertain	Helen Wong	2015-03-11 14:23:00
IFREMERPMN12018 Nodinaut Nematoda Copepoda	Sampling data captured in Oceanic Exploration Research Les travaux d’exploration pour l’année 2018 se sont focalisés sur la finalisation de l’étude géostatistique et la mise à jour de l’évaluation des ressources en nodules polymétalliques du contrat avec la société RSC Mining & Mineral Exploration Ltd (RSC).	Institut français de recherche pour l'exploitation de la mer, (2018). IFREMERPMN12018 Nodinaut Nematoda Copepoda. Available : DeepData, International Seabed Authority https://data.isa.org.jm/ Accessed: [YYYY-MM-DD].	Sheldon Carter	Database Manager	International Seabed Authority	scarter@isa.org.jm	Sheldon Carter		Institut français de recherche pour l'exploitation de la mer	data@isa.org.jm	Event	Attribution 3.0 IGO (CC BY 3.0 IGO)	Institut français de recherche pour l'exploitation de la mer	Subject to Term and Conditions of Use of the International Seabed Authority Website https://www.isa.org.jm/authority/term-and-conditions-use-international-seabed-authority-website	Institut français de recherche pour l'exploitation de la mer, (2018)., IFREMERPMN12018 Nodinaut Nematoda Copepoda. Available : DeepData, International Seabed Authority https://data.isa.org.jm/ Accessed: [YYYY-MM-DD].	Institut français de recherche pour l'exploitation de la mer	Taxon	East Zone_MTB-1-820	70785_1648827	Miljutin D. and Miljutina M.	1	1	individuals	Unidentified	present			NODINAUT_1_MTB-1-820	2004-06-01 06:38:00	06:38:00	2004	6	1	No Nodules - Facies 0	Multicorer		East Zone_IFREMERPMN1X_02	5035	5035	5035.000-5035.000 m	14.0467	-130.083	decimal degrees	WGS84		NODINAUT_1_MTB-1-820	Uncertain	Miljutin D. and Miljutina M.	2004-06-01 06:38:00
YUZPMN12016 Biodata	Sampling data captured in Oceanic Exploration Research This report is submitted in accordance with Section 10 of the Standard Clauses of the Contract, contained in Appendix II to the Contract for exploration for polymetallic nodules, as concluded between the International Seabed Authority and Contractor Yuzhmorgeologiya on March 29, 2001. The report contains information about the results of activ…	Yuzhmorgeologiya, (2016). YUZPMN12016 Biodata. Available : DeepData, International Seabed Authority https://data.isa.org.jm/ Accessed: [YYYY-MM-DD].	Sheldon Carter	Database Manager	International Seabed Authority	scarter@isa.org.jm	Sheldon Carter		Yuzhmorgeologiya	data@isa.org.jm	Event	Attribution 3.0 IGO (CC BY 3.0 IGO)	Yuzhmorgeologiya	Subject to Term and Conditions of Use of the International Seabed Authority Website https://www.isa.org.jm/authority/term-and-conditions-use-international-seabed-authority-website	Yuzhmorgeologiya, (2016)., YUZPMN12016 Biodata. Available : DeepData, International Seabed Authority https://data.isa.org.jm/ Accessed: [YYYY-MM-DD].	Yuzhmorgeologiya	Taxon	9175_BC513	70842_1665069		3	12	individual density per metre square	Unidentified	present			4-14_2_BC513	2016-01-14 16:15:00	16:15:00	2016	1	14	flat	Box corer		9175_YUZHPMN1X_02	4841	4841	4841.000-4841.000 m	13.7152	-131.965	decimal degrees	WGS84		4-14_2_BC513	Uncertain		2016-01-14 16:15:00
IFREMERPMN12018 SO239	Sampling data captured in Oceanic Exploration Research Les travaux d’exploration pour l’année 2018 se sont focalisés sur la finalisation de l’étude géostatistique et la mise à jour de l’évaluation des ressources en nodules polymétalliques du contrat avec la société RSC Mining & Mineral Exploration Ltd (RSC).	Institut français de recherche pour l'exploitation de la mer, (2018). IFREMERPMN12018 SO239. Available : DeepData, International Seabed Authority https://data.isa.org.jm/ Accessed: [YYYY-MM-DD].	Sheldon Carter	Database Manager	International Seabed Authority	scarter@isa.org.jm	Sheldon Carter		Institut français de recherche pour l'exploitation de la mer	data@isa.org.jm	Event	Attribution 3.0 IGO (CC BY 3.0 IGO)	Institut français de recherche pour l'exploitation de la mer	Subject to Term and Conditions of Use of the International Seabed Authority Website https://www.isa.org.jm/authority/term-and-conditions-use-international-seabed-authority-website	Institut français de recherche pour l'exploitation de la mer, (2018)., IFREMERPMN12018 SO239. Available : DeepData, International Seabed Authority https://data.isa.org.jm/ Accessed: [YYYY-MM-DD].	Institut français de recherche pour l'exploitation de la mer	Taxon	SO239-175_SO239-1018	70783_1646971	Hauquier, Freija, freija.hauquier@UGent.be	0	0	individuals	Unidentified	present			SO239_1_SO239-1018	2015-04-17 22:10:00	22:10:00	2015	4	17		Multitube corer (12 cores)		SO239-175_IFREMERPMN1X_02	5008	5008	5008.000-5008.000 m	14.0408	-130.085	decimal degrees	WGS84		SO239_1_SO239-1018	Uncertain	Hauquier, Freija	2015-04-17 22:10:00
BGRPMN12015 BIODIVERSITY	Sampling data captured in Oceanic Exploration Research Based mainly on nodule abundances in 221 box core samples and the hydro-acoustic data obtained during seven cruises to the German license area, resource modelling using artificial neural network statistics was carried out for the entire license area of 75,000 km2 size, and in particular for four prospective potential mining areas in the easte…	Federal Institute for Geosciences and Natural Resources of Germany, (2015). BGRPMN12015 BIODIVERSITY. Available : DeepData, International Seabed Authority https://data.isa.org.jm/ Accessed: [YYYY-MM-DD].	Sheldon Carter	Database Manager	International Seabed Authority	scarter@isa.org.jm	Sheldon Carter		Federal Institute for Geosciences and Natural Resources of Germany	data@isa.org.jm	Event	Attribution 3.0 IGO (CC BY 3.0 IGO)	Federal Institute for Geosciences and Natural Resources of Germany	Subject to Term and Conditions of Use of the International Seabed Authority Website https://www.isa.org.jm/authority/term-and-conditions-use-international-seabed-authority-website	Federal Institute for Geosciences and Natural Resources of Germany, (2015)., BGRPMN12015 BIODIVERSITY. Available : DeepData, International Seabed Authority https://data.isa.org.jm/ Accessed: [YYYY-MM-DD].	Federal Institute for Geosciences and Natural Resources of Germany	Taxon	#12EBS_MUC272	70764_1638111	Annika Janssen, ajanssen@senckenberg.de	1	1	individuals	Unidentified	present			Mangan2010_So205_MUC272	2010-04-28 06:07:00	06:07:00	2010	4	28		EBS		#12EBS_BGRPMN1X_East	4304	4304	4304.000-4304.000 m	11.3011	-119.25	decimal degrees	WGS84		Mangan2010_So205_MUC272	Uncertain	Annika Janssen	2010-04-28 06:07:00
OMSPMN12018 NUS Data	Sampling data captured in Oceanic Exploration Research Since being awarded its Contract for Exploration in 2015, OMS has made significant contribution and progress towards the advancement of marine scientific knowledge and the global understanding of the environment and its resources. These findings and results have been reflected and reported annually to the Secretariat in accordance with the re…	Ocean Mineral Singapore Pte. Ltd., (2018). OMSPMN12018 NUS Data. Available : DeepData, International Seabed Authority https://data.isa.org.jm/ Accessed: [YYYY-MM-DD].	Sheldon Carter	Database Manager	International Seabed Authority	scarter@isa.org.jm	Sheldon Carter		Ocean Mineral Singapore Pte. Ltd.	data@isa.org.jm	Event	Attribution 3.0 IGO (CC BY 3.0 IGO)	Ocean Mineral Singapore Pte. Ltd.	Subject to Term and Conditions of Use of the International Seabed Authority Website https://www.isa.org.jm/authority/term-and-conditions-use-international-seabed-authority-website	Ocean Mineral Singapore Pte. Ltd., (2018)., OMSPMN12018 NUS Data. Available : DeepData, International Seabed Authority https://data.isa.org.jm/ Accessed: [YYYY-MM-DD].	Ocean Mineral Singapore Pte. Ltd.	Taxon	S08_CRS3740	70830_1662085		62	62	individuals	Unidentified	present			AB02_1_CRS3740	2015-03-14 22:04:00	22:04:00	2015	3	14	Sediment	Multicorer		S08_OMSPMN1X_Singapore	4179	4179	4179.000-4179.000 m	12.1901	-117.371	decimal degrees	WGS84		AB02_1_CRS3740	Uncertain		2015-03-14 22:04:00
UKSRLPMN12015 Env Template Scavengers 032016	Sampling data captured in Oceanic Exploration Research UK Seabed Resources Ltd (UKSRL) is pleased to submit this annual report on activities with respect to the Plan of Work associated with its 15-year International Seabed Authority (ISA) Exploration Licence that entered into effect on 8 February 2013. This report describes the activities of the calendar year 2014.	UK Seabed Resources Ltd. , (2015). UKSRLPMN12015 Env Template Scavengers 032016. Available : DeepData, International Seabed Authority https://data.isa.org.jm/ Accessed: [YYYY-MM-DD].	Sheldon Carter	Database Manager	International Seabed Authority	scarter@isa.org.jm	Jeff Drazen		UK Seabed Resources Ltd.	jdrazen@hawaii.edu	Event	Attribution 3.0 IGO (CC BY 3.0 IGO)	UK Seabed Resources Ltd.	Subject to Term and Conditions of Use of the International Seabed Authority Website https://www.isa.org.jm/authority/term-and-conditions-use-international-seabed-authority-website	UK Seabed Resources Ltd. , (2015)., UKSRLPMN12015 Env Template Scavengers 032016. Available : DeepData, International Seabed Authority https://data.isa.org.jm/ Accessed: [YYYY-MM-DD].	UK Seabed Resources Ltd.	Taxon	UK1-B-U07_AB02_133_623_6969	70747_1633546	Astrid Leitner, aleitner@hawaii.edu	1	1	individuals	NULL	present			ABYSSLINE 02 (AB02)_13_AB02_133_623_6969	2015-09-03 12:15:00	12:15:00	2015	9	3	Seamount Summit	Baited Camera		UK1-B-U07_UKSRLPMN1X	3555	3555	3555.000-3555.000 m	12.4353	-116.553	decimal degrees	WGS84		ABYSSLINE 02 (AB02)_13_AB02_133_623_6969	Not Reported	Astrid Leitner	2015-09-03 12:15:00
UKSRLPMN12015 Env Template Scavengers 032016	Sampling data captured in Oceanic Exploration Research UK Seabed Resources Ltd (UKSRL) is pleased to submit this annual report on activities with respect to the Plan of Work associated with its 15-year International Seabed Authority (ISA) Exploration Licence that entered into effect on 8 February 2013. This report describes the activities of the calendar year 2014.	UK Seabed Resources Ltd. , (2015). UKSRLPMN12015 Env Template Scavengers 032016. Available : DeepData, International Seabed Authority https://data.isa.org.jm/ Accessed: [YYYY-MM-DD].	Sheldon Carter	Database Manager	International Seabed Authority	scarter@isa.org.jm	Jeff Drazen		UK Seabed Resources Ltd.	jdrazen@hawaii.edu	Event	Attribution 3.0 IGO (CC BY 3.0 IGO)	UK Seabed Resources Ltd.	Subject to Term and Conditions of Use of the International Seabed Authority Website https://www.isa.org.jm/authority/term-and-conditions-use-international-seabed-authority-website	UK Seabed Resources Ltd. , (2015)., UKSRLPMN12015 Env Template Scavengers 032016. Available : DeepData, International Seabed Authority https://data.isa.org.jm/ Accessed: [YYYY-MM-DD].	UK Seabed Resources Ltd.	Taxon	OMS-A-S05_AB02_78_2161_3296	70747_1629873	Astrid Leitner, aleitner@hawaii.edu	1	1	individuals	NULL	present			ABYSSLINE 02 (AB02)_13_AB02_78_2161_3296	2015-02-28 08:25:00	08:25:00	2015	2	28	Abyssal Ridge	Baited Camera		OMS-A-S05_UKSRLPMN1_OA	4063	4063	4063.000-4063.000 m	12.1922	-117.325	decimal degrees	WGS84		ABYSSLINE 02 (AB02)_13_AB02_78_2161_3296	Not Reported	Astrid Leitner	2015-02-28 08:25:00
UKSRLPMN12015 Env Template Scavengers 032016	Sampling data captured in Oceanic Exploration Research UK Seabed Resources Ltd (UKSRL) is pleased to submit this annual report on activities with respect to the Plan of Work associated with its 15-year International Seabed Authority (ISA) Exploration Licence that entered into effect on 8 February 2013. This report describes the activities of the calendar year 2014.	UK Seabed Resources Ltd. , (2015). UKSRLPMN12015 Env Template Scavengers 032016. Available : DeepData, International Seabed Authority https://data.isa.org.jm/ Accessed: [YYYY-MM-DD].	Sheldon Carter	Database Manager	International Seabed Authority	scarter@isa.org.jm	Jeff Drazen		UK Seabed Resources Ltd.	jdrazen@hawaii.edu	Event	Attribution 3.0 IGO (CC BY 3.0 IGO)	UK Seabed Resources Ltd.	Subject to Term and Conditions of Use of the International Seabed Authority Website https://www.isa.org.jm/authority/term-and-conditions-use-international-seabed-authority-website	UK Seabed Resources Ltd. , (2015)., UKSRLPMN12015 Env Template Scavengers 032016. Available : DeepData, International Seabed Authority https://data.isa.org.jm/ Accessed: [YYYY-MM-DD].	UK Seabed Resources Ltd.	Taxon	UK1-B-U04_AB02_97_153_617	70747_1627194	Astrid Leitner, aleitner@hawaii.edu	1	1	individuals	NULL	present			ABYSSLINE 02 (AB02)_13_AB02_97_153_617	2015-02-18 10:01:00	10:01:00	2015	2	18	Abyssal Trough	Baited Camera		UK1-B-U04_UKSRLPMN1X	4201	4201	4201.000-4201.000 m	12.5667	-116.708	decimal degrees	WGS84		ABYSSLINE 02 (AB02)_13_AB02_97_153_617	Not Reported	Astrid Leitner	2015-02-18 10:01:00
BGRPMN12017 Biodiveristy	Sampling data captured in Oceanic Exploration Research Based on geochemical and physical data we identified differences in the polymetallic nodule facies within the eastern German license area. Nodules in Prospective Areas # 1 are generally larger and show significantly higher contents of Ni and Cu as compared to the nodules in Prospective Area #2 which are smaller and are characterised by higher…	Federal Institute for Geosciences and Natural Resources of Germany, (2017). BGRPMN12017 Biodiveristy. Available : DeepData, International Seabed Authority https://data.isa.org.jm/ Accessed: [YYYY-MM-DD].	Sheldon Carter	Database Manager	International Seabed Authority	scarter@isa.org.jm	Sheldon Carter		Federal Institute for Geosciences and Natural Resources of Germany	data@isa.org.jm	Event	Attribution 3.0 IGO (CC BY 3.0 IGO)	Federal Institute for Geosciences and Natural Resources of Germany	Subject to Term and Conditions of Use of the International Seabed Authority Website https://www.isa.org.jm/authority/term-and-conditions-use-international-seabed-authority-website	Federal Institute for Geosciences and Natural Resources of Germany, (2017)., BGRPMN12017 Biodiveristy. Available : DeepData, International Seabed Authority https://data.isa.org.jm/ Accessed: [YYYY-MM-DD].	Federal Institute for Geosciences and Natural Resources of Germany	Taxon	#43EBS_BD1035	70766_1641781	Annika Janssen, ajanssen@senckenberg.de	1	1	individuals	Unidentified	present			Bionod2012_1_BD1035	2012-04-09 10:44:00	10:44:00	2012	4	9		EBS		#43EBS_BGRPMN1X_East	4357.54	4357.54	4357.540-4357.540 m	11.8036	-117.534	decimal degrees	WGS84		Bionod2012_1_BD1035	Uncertain	Annika Janssen	2012-04-09 10:44:00
UKSRLPMN12015 Env Template Scavengers 032016	Sampling data captured in Oceanic Exploration Research UK Seabed Resources Ltd (UKSRL) is pleased to submit this annual report on activities with respect to the Plan of Work associated with its 15-year International Seabed Authority (ISA) Exploration Licence that entered into effect on 8 February 2013. This report describes the activities of the calendar year 2014.	UK Seabed Resources Ltd. , (2015). UKSRLPMN12015 Env Template Scavengers 032016. Available : DeepData, International Seabed Authority https://data.isa.org.jm/ Accessed: [YYYY-MM-DD].	Sheldon Carter	Database Manager	International Seabed Authority	scarter@isa.org.jm	Jeff Drazen		UK Seabed Resources Ltd.	jdrazen@hawaii.edu	Event	Attribution 3.0 IGO (CC BY 3.0 IGO)	UK Seabed Resources Ltd.	Subject to Term and Conditions of Use of the International Seabed Authority Website https://www.isa.org.jm/authority/term-and-conditions-use-international-seabed-authority-website	UK Seabed Resources Ltd. , (2015)., UKSRLPMN12015 Env Template Scavengers 032016. Available : DeepData, International Seabed Authority https://data.isa.org.jm/ Accessed: [YYYY-MM-DD].	UK Seabed Resources Ltd.	Taxon	OMS-A-S01_AB02_6_2574_2126	70747_1628703	Astrid Leitner, aleitner@hawaii.edu	1	1	individuals	NULL	present			ABYSSLINE 02 (AB02)_13_AB02_6_2574_2126	2015-02-24 07:05:00	07:05:00	2015	2	24	Abyssal Trough	Baited Camera		OMS-A-S01_UKSRLPMN1_OA	4178	4178	4178.000-4178.000 m	12.1178	-117.36	decimal degrees	WGS84		ABYSSLINE 02 (AB02)_13_AB02_6_2574_2126	Not Reported	Astrid Leitner	2015-02-24 07:05:00
UKSRLPMN12015 Env Template Scavengers 032016	Sampling data captured in Oceanic Exploration Research UK Seabed Resources Ltd (UKSRL) is pleased to submit this annual report on activities with respect to the Plan of Work associated with its 15-year International Seabed Authority (ISA) Exploration Licence that entered into effect on 8 February 2013. This report describes the activities of the calendar year 2014.	UK Seabed Resources Ltd. , (2015). UKSRLPMN12015 Env Template Scavengers 032016. Available : DeepData, International Seabed Authority https://data.isa.org.jm/ Accessed: [YYYY-MM-DD].	Sheldon Carter	Database Manager	International Seabed Authority	scarter@isa.org.jm	Jeff Drazen		UK Seabed Resources Ltd.	jdrazen@hawaii.edu	Event	Attribution 3.0 IGO (CC BY 3.0 IGO)	UK Seabed Resources Ltd.	Subject to Term and Conditions of Use of the International Seabed Authority Website https://www.isa.org.jm/authority/term-and-conditions-use-international-seabed-authority-website	UK Seabed Resources Ltd. , (2015)., UKSRLPMN12015 Env Template Scavengers 032016. Available : DeepData, International Seabed Authority https://data.isa.org.jm/ Accessed: [YYYY-MM-DD].	UK Seabed Resources Ltd.	Taxon	UK1-B-U02_AB02_40_237_3	70747_1626580	Astrid Leitner, aleitner@hawaii.edu	1	1	individuals	NULL	present			ABYSSLINE 02 (AB02)_13_AB02_40_237_3	2015-02-18 10:40:00	10:40:00	2015	2	18	Abyssal Rise	Baited Camera		UK1-B-U02_UKSRLPMN1X	4137	4137	4137.000-4137.000 m	12.3836	-116.491	decimal degrees	WGS84		ABYSSLINE 02 (AB02)_13_AB02_40_237_3	Not Reported	Astrid Leitner	2015-02-18 10:40:00
IFREMERPMN12018 SO239	Sampling data captured in Oceanic Exploration Research Ifremer continued to implement its training programme in 2018 by hosting a Jamaican intern at its Deep-Sea Environment Laboratory (Laboratoire Environnement Profond) in Brest. The internship focused on the morphological identification and barcoding of samples from the Clarion Clipperton Zone. The Institute pursued its international involvemen…	Institut français de recherche pour l'exploitation de la mer, (2018). IFREMERPMN12018 SO239. Available : DeepData, International Seabed Authority https://data.isa.org.jm/ Accessed: [YYYY-MM-DD].	Sheldon Carter	Database Manager	International Seabed Authority	scarter@isa.org.jm	Sheldon Carter		Institut français de recherche pour l'exploitation de la mer	data@isa.org.jm	Event	Attribution 3.0 IGO (CC BY 3.0 IGO)	Institut français de recherche pour l'exploitation de la mer	Subject to Term and Conditions of Use of the International Seabed Authority Website https://www.isa.org.jm/authority/term-and-conditions-use-international-seabed-authority-website	Institut français de recherche pour l'exploitation de la mer, (2018)., IFREMERPMN12018 SO239. Available : DeepData, International Seabed Authority https://data.isa.org.jm/ Accessed: [YYYY-MM-DD].	Institut français de recherche pour l'exploitation de la mer	Taxon	SO239-154_SO239-162	70783_1646115	Hauquier, Freija, freija.hauquier@UGent.be	0	0	individuals	Unidentified	present			SO239_1_SO239-162	2015-04-14 08:22:00	08:22:00	2015	4	14		Multitube corer (12 cores)		SO239-154_IFREMERPMN1X_02	4888	4888	4888.000-4888.000 m	14.05	-130.139	decimal degrees	WGS84		SO239_1_SO239-162	Uncertain	Hauquier, Freija	2015-04-14 08:22:00
UKSRLPMN12016 Senkenberg	Sampling data captured in Oceanic Exploration Research UK Seabed Resources Ltd (UKSR) is pleased to submit this annual report on activities with respect to the Plan of Work associated with both of its 15-year International Seabed Authority (ISA) Exploration Licences. The first licence entered into effect on 8 February 2013 (UK1); the second on 29 March 2016 (UK2). UKSR has integrated together the…	UK Seabed Resources Ltd. , (2016). UKSRLPMN12016 Senkenberg. Available : DeepData, International Seabed Authority https://data.isa.org.jm/ Accessed: [YYYY-MM-DD].	Sheldon Carter	Database Manager	International Seabed Authority	scarter@isa.org.jm	Sheldon Carter		UK Seabed Resources Ltd.	data@isa.org.jm	Event	Attribution 3.0 IGO (CC BY 3.0 IGO)	UK Seabed Resources Ltd.	Subject to Term and Conditions of Use of the International Seabed Authority Website https://www.isa.org.jm/authority/term-and-conditions-use-international-seabed-authority-website	UK Seabed Resources Ltd. , (2016)., UKSRLPMN12016 Senkenberg. Available : DeepData, International Seabed Authority https://data.isa.org.jm/ Accessed: [YYYY-MM-DD].	UK Seabed Resources Ltd.	Taxon	OMS-AB02-S07_OMS1-AB2-AMP3410	70800_1652174		1	1	individuals	Unidentified	present			ABYSSLINE 02 (AB02)_TN319_OMS1-AB2-AMP3410	2015-03-16 03:25:00	03:25:00	2015	3	16	deep sea sediment, flat	Baited Trap (TR)		OMS-AB02-S07_UKSRLPMN1_OA	4081	4081	4081.000-4081.000 m	12.1444	-117.241	decimal degrees	WGS84		ABYSSLINE 02 (AB02)_TN319_OMS1-AB2-AMP3410	Uncertain		2015-03-16 03:25:00
UKSRLPMN12016 AB02 NOCS	Sampling data captured in Oceanic Exploration Research UK Seabed Resources Ltd (UKSR) is pleased to submit this annual report on activities with respect to the Plan of Work associated with both of its 15-year International Seabed Authority (ISA) Exploration Licences. The first licence entered into effect on 8 February 2013 (UK1); the second on 29 March 2016 (UK2). UKSR has integrated together the…	UK Seabed Resources Ltd. , (2016). UKSRLPMN12016 AB02 NOCS. Available : DeepData, International Seabed Authority https://data.isa.org.jm/ Accessed: [YYYY-MM-DD].	Sheldon Carter	Database Manager	International Seabed Authority	scarter@isa.org.jm	Sheldon Carter		UK Seabed Resources Ltd.	data@isa.org.jm	Event	Attribution 3.0 IGO (CC BY 3.0 IGO)	UK Seabed Resources Ltd.	Subject to Term and Conditions of Use of the International Seabed Authority Website https://www.isa.org.jm/authority/term-and-conditions-use-international-seabed-authority-website	UK Seabed Resources Ltd. , (2016)., UKSRLPMN12016 AB02 NOCS. Available : DeepData, International Seabed Authority https://data.isa.org.jm/ Accessed: [YYYY-MM-DD].	UK Seabed Resources Ltd.	Taxon	OMS-AB02-S08_MC839	70806_1654195	Andrew J. Gooday, National Oceanography Centre, Southampton, UK		0	individual density per metre square	Unidentified	present			ABYSSLINE 02 (AB02)_TN319_MC839	2015-03-16 03:24:00	03:24:00	2015	3	16	Benthos	Megacore (MC)		OMS-AB02-S08_UKSRLPMN1_OA	4179	4179	4179.000-4179.000 m	12.1901	-117.371	decimal degrees	WGS84		ABYSSLINE 02 (AB02)_TN319_MC839	Uncertain	Andrew J. Gooday	2015-03-16 03:24:00
GSRPMN12016 MarBiol UGent	Sampling data captured in Oceanic Exploration Research During GSRNOD14A in 2014, over 80 000 km² was surveyed with multi‐beam echo sounding (MBES). Besides that, 10 boxcore samples were collected from which sampling tubes for further geotechnical testing were achieved. After analysis of these data, 3 Areas of Interest (AoIs B) were selected for detailed investigation during GSRNOD15A in 2015.	Global Sea Mineral Resources NV, (2016). GSRPMN12016 MarBiol UGent. Available : DeepData, International Seabed Authority https://data.isa.org.jm/ Accessed: [YYYY-MM-DD].	Sheldon Carter	Database Manager	International Seabed Authority	scarter@isa.org.jm	Guy De Smet		Global Sea Mineral Resources NV	Guy.DeSmet@UGent.be	Event	Attribution 3.0 IGO (CC BY 3.0 IGO)	Global Sea Mineral Resources NV	Subject to Term and Conditions of Use of the International Seabed Authority Website https://www.isa.org.jm/authority/term-and-conditions-use-international-seabed-authority-website	Global Sea Mineral Resources NV, (2016)., GSRPMN12016 MarBiol UGent. Available : DeepData, International Seabed Authority https://data.isa.org.jm/ Accessed: [YYYY-MM-DD].	Global Sea Mineral Resources NV	Taxon	B6S02_MUC526	70886_1686794	Bart De Smet, badsmet.desmet@Ugent.be	1	4	individual density per metre square	Unidentified	present			GSRNOD15A_1_MUC526	2015-09-22	00:00:00	2015	9	22	flat nodule area	Box corer		B6S02_GSRPMN1X_B6	4560.32	4560.32	4560.323-4560.323 m	13.8832	-123.282	decimal degrees	WGS84		GSRNOD15A_1_MUC526	Uncertain	Bart De Smet	2015-09-22
UKSRLPMN12015 Env Template Scavengers 032016	Sampling data captured in Oceanic Exploration Research UK Seabed Resources Ltd (UKSRL) is pleased to submit this annual report on activities with respect to the Plan of Work associated with its 15-year International Seabed Authority (ISA) Exploration Licence that entered into effect on 8 February 2013. This report describes the activities of the calendar year 2014.	UK Seabed Resources Ltd. , (2015). UKSRLPMN12015 Env Template Scavengers 032016. Available : DeepData, International Seabed Authority https://data.isa.org.jm/ Accessed: [YYYY-MM-DD].	Sheldon Carter	Database Manager	International Seabed Authority	scarter@isa.org.jm	Jeff Drazen		UK Seabed Resources Ltd.	jdrazen@hawaii.edu	Event	Attribution 3.0 IGO (CC BY 3.0 IGO)	UK Seabed Resources Ltd.	Subject to Term and Conditions of Use of the International Seabed Authority Website https://www.isa.org.jm/authority/term-and-conditions-use-international-seabed-authority-website	UK Seabed Resources Ltd. , (2015)., UKSRLPMN12015 Env Template Scavengers 032016. Available : DeepData, International Seabed Authority https://data.isa.org.jm/ Accessed: [YYYY-MM-DD].	UK Seabed Resources Ltd.	Taxon	UK1-B-U07_AB02_105_1238_7174	70747_1633751	Astrid Leitner, aleitner@hawaii.edu	1	1	individuals	NULL	present			ABYSSLINE 02 (AB02)_13_AB02_105_1238_7174	2015-09-03 12:15:00	12:15:00	2015	9	3	Seamount Summit	Baited Camera		UK1-B-U07_UKSRLPMN1X	3555	3555	3555.000-3555.000 m	12.4353	-116.553	decimal degrees	WGS84		ABYSSLINE 02 (AB02)_13_AB02_105_1238_7174	Not Reported	Astrid Leitner	2015-09-03 12:15:00
UKSRLPMN12015 Env Template Scavengers 032016	Sampling data captured in Oceanic Exploration Research UK Seabed Resources Ltd (UKSRL) is pleased to submit this annual report on activities with respect to the Plan of Work associated with its 15-year International Seabed Authority (ISA) Exploration Licence that entered into effect on 8 February 2013. This report describes the activities of the calendar year 2014.	UK Seabed Resources Ltd. , (2015). UKSRLPMN12015 Env Template Scavengers 032016. Available : DeepData, International Seabed Authority https://data.isa.org.jm/ Accessed: [YYYY-MM-DD].	Sheldon Carter	Database Manager	International Seabed Authority	scarter@isa.org.jm	Jeff Drazen		UK Seabed Resources Ltd.	jdrazen@hawaii.edu	Event	Attribution 3.0 IGO (CC BY 3.0 IGO)	UK Seabed Resources Ltd.	Subject to Term and Conditions of Use of the International Seabed Authority Website https://www.isa.org.jm/authority/term-and-conditions-use-international-seabed-authority-website	UK Seabed Resources Ltd. , (2015)., UKSRLPMN12015 Env Template Scavengers 032016. Available : DeepData, International Seabed Authority https://data.isa.org.jm/ Accessed: [YYYY-MM-DD].	UK Seabed Resources Ltd.	Taxon	UK1-B-U07_AB02_118_1069_7642	70747_1634219	Astrid Leitner, aleitner@hawaii.edu	1	1	individuals	NULL	present			ABYSSLINE 02 (AB02)_13_AB02_118_1069_7642	2015-09-03 12:15:00	12:15:00	2015	9	3	Seamount Summit	Baited Camera		UK1-B-U07_UKSRLPMN1X	3555	3555	3555.000-3555.000 m	12.4353	-116.553	decimal degrees	WGS84		ABYSSLINE 02 (AB02)_13_AB02_118_1069_7642	Not Reported	Astrid Leitner	2015-09-03 12:15:00
YUZHPMN12015 Biodata B6	Sampling data captured in Oceanic Exploration Research This report is submitted in accordance with Section 10 of the Standard Clauses of the Contract, contained in Appendix II to the Contract for Exploration for polymetallic nodules, as concluded between the International Seabed Authority and SSC FSUGE Yuzhmorgeologiya on March 29, 2001. The report contains information about the results of activi…	Yuzhmorgeologiya, (2015). YUZHPMN12015 Biodata B6. Available : DeepData, International Seabed Authority https://data.isa.org.jm/ Accessed: [YYYY-MM-DD].	Sheldon Carter	Database Manager	International Seabed Authority	scarter@isa.org.jm	Sheldon Carter		Yuzhmorgeologiya	data@isa.org.jm	Event	Attribution 3.0 IGO (CC BY 3.0 IGO)	Yuzhmorgeologiya	Subject to Term and Conditions of Use of the International Seabed Authority Website https://www.isa.org.jm/authority/term-and-conditions-use-international-seabed-authority-website	Yuzhmorgeologiya, (2015)., YUZHPMN12015 Biodata B6. Available : DeepData, International Seabed Authority https://data.isa.org.jm/ Accessed: [YYYY-MM-DD].	Yuzhmorgeologiya	Taxon	9090_BG742	70840_1664514		1	1	individuals	Unidentified	present			4-13_2_BG742	2014-08-06 03:59:00	03:59:00	2014	8	6	flat	Box corer		9090_YUZHPMN1X_02	4856	4856	4856.000-4856.000 m	12.5588	-132.383	decimal degrees	WGS84		4-13_2_BG742	Uncertain		2014-08-06 03:59:00
COMRAPMS12018 zooplankton	Sampling data captured in Oceanic Exploration Research China Ocean Mineral Resources Research and Development Association (COMRA) conducted its activities during 2018 according to the Second Five-Year Plan specified in Appendix II to the Polymetallic Sulphides Exploration Contract (hereinafter referred to as the Exploration Contract) between the International Seabed Authority (ISA) and COMRA. In …	China Ocean Mineral Resources Research and Development Association, (2018). COMRAPMS12018 zooplankton. Available : DeepData, International Seabed Authority https://data.isa.org.jm/ Accessed: [YYYY-MM-DD].	Sheldon Carter	Database Manager	International Seabed Authority	scarter@isa.org.jm	Sheldon Carter		China Ocean Mineral Resources Research and Development Association	data@isa.org.jm	Event	Attribution 3.0 IGO (CC BY 3.0 IGO)	China Ocean Mineral Resources Research and Development Association	Subject to Term and Conditions of Use of the International Seabed Authority Website https://www.isa.org.jm/authority/term-and-conditions-use-international-seabed-authority-website	China Ocean Mineral Resources Research and Development Association, (2018)., COMRAPMS12018 zooplankton. Available : DeepData, International Seabed Authority https://data.isa.org.jm/ Accessed: [YYYY-MM-DD].	China Ocean Mineral Resources Research and Development Association	Taxon	39IV-SWIR-S020-BIO01m_SWIR244	69593_1533355	Liu Zhensheng, zsliu2012@163.com	16	0.156863	individual density per metre square	Unidentified	present			DY39_IV_SWIR244	2016-05-27 14:22:00	14:22:00	2016	5	27		Net		39IV-SWIR-S020-BIO01m_COMRAPMS1X_094	3263.66	3263.66	3263.660-3263.660 m	-34.8366	54.5976	decimal degrees	WGS84		DY39_IV_SWIR244	Uncertain	Liu Zhensheng	2016-05-27 14:22:00
UKSRLPMN12015 Env Template Senckenberg 032016	Sampling data captured in Oceanic Exploration Research UK Seabed Resources Ltd (UKSRL) is pleased to submit this annual report on activities with respect to the Plan of Work associated with its 15-year International Seabed Authority (ISA) Exploration Licence that entered into effect on 8 February 2013. This report describes the activities of the calendar year 2014.	UK Seabed Resources Ltd. , (2015). UKSRLPMN12015 Env Template Senckenberg 032016. Available : DeepData, International Seabed Authority https://data.isa.org.jm/ Accessed: [YYYY-MM-DD].	Sheldon Carter	Database Manager	International Seabed Authority	scarter@isa.org.jm	Inga Mohrbeck		UK Seabed Resources Ltd.	inga.mohrbeck@uni-oldenburg.de	Event	Attribution 3.0 IGO (CC BY 3.0 IGO)	UK Seabed Resources Ltd.	Subject to Term and Conditions of Use of the International Seabed Authority Website https://www.isa.org.jm/authority/term-and-conditions-use-international-seabed-authority-website	UK Seabed Resources Ltd. , (2015)., UKSRLPMN12015 Env Template Senckenberg 032016. Available : DeepData, International Seabed Authority https://data.isa.org.jm/ Accessed: [YYYY-MM-DD].	UK Seabed Resources Ltd.	Taxon	UK1-A-EB03_AB1-COP212	70750_1637385	NULL	1	1	individuals	Unidentified	present			ABYSSLINE 01 (AB01)_13_AB1-COP212	2013-10-13 07:19:00	07:19:00	2013	10	13	deep sea sediment, flat	Benthic sled		UK1-A-EB03_UKSRLPMN1X	4152	4152	4152.000-4152.000 m	13.955	-116.514	decimal degrees	WGS84		ABYSSLINE 01 (AB01)_13_AB1-COP212	Not Reported	NULL	2013-10-13 07:19:00
UKSRLPMN12016 AB02 NOCS	Sampling data captured in Oceanic Exploration Research UK Seabed Resources Ltd (UKSR) is pleased to submit this annual report on activities with respect to the Plan of Work associated with both of its 15-year International Seabed Authority (ISA) Exploration Licences. The first licence entered into effect on 8 February 2013 (UK1); the second on 29 March 2016 (UK2). UKSR has integrated together the…	UK Seabed Resources Ltd. , (2016). UKSRLPMN12016 AB02 NOCS. Available : DeepData, International Seabed Authority https://data.isa.org.jm/ Accessed: [YYYY-MM-DD].	Sheldon Carter	Database Manager	International Seabed Authority	scarter@isa.org.jm	Sheldon Carter		UK Seabed Resources Ltd.	data@isa.org.jm	Event	Attribution 3.0 IGO (CC BY 3.0 IGO)	UK Seabed Resources Ltd.	Subject to Term and Conditions of Use of the International Seabed Authority Website https://www.isa.org.jm/authority/term-and-conditions-use-international-seabed-authority-website	UK Seabed Resources Ltd. , (2016)., UKSRLPMN12016 AB02 NOCS. Available : DeepData, International Seabed Authority https://data.isa.org.jm/ Accessed: [YYYY-MM-DD].	UK Seabed Resources Ltd.	Taxon	OMS-AB02-S08_MC893	70806_1654249	Andrew J. Gooday, National Oceanography Centre, Southampton, UK		339.534	individual density per metre square	Unidentified	present			ABYSSLINE 02 (AB02)_TN319_MC893	2015-03-16 03:25:00	03:25:00	2015	3	16	Benthos	Megacore (MC)		OMS-AB02-S08_UKSRLPMN1_OA	4179	4179	4179.000-4179.000 m	12.1901	-117.371	decimal degrees	WGS84		ABYSSLINE 02 (AB02)_TN319_MC893	Uncertain	Andrew J. Gooday	2015-03-16 03:25:00
IFREMERPMN12018 SO239	Sampling data captured in Oceanic Exploration Research Les travaux d’exploration pour l’année 2018 se sont focalisés sur la finalisation de l’étude géostatistique et la mise à jour de l’évaluation des ressources en nodules polymétalliques du contrat avec la société RSC Mining & Mineral Exploration Ltd (RSC).	Institut français de recherche pour l'exploitation de la mer, (2018). IFREMERPMN12018 SO239. Available : DeepData, International Seabed Authority https://data.isa.org.jm/ Accessed: [YYYY-MM-DD].	Sheldon Carter	Database Manager	International Seabed Authority	scarter@isa.org.jm	Sheldon Carter		Institut français de recherche pour l'exploitation de la mer	data@isa.org.jm	Event	Attribution 3.0 IGO (CC BY 3.0 IGO)	Institut français de recherche pour l'exploitation de la mer	Subject to Term and Conditions of Use of the International Seabed Authority Website https://www.isa.org.jm/authority/term-and-conditions-use-international-seabed-authority-website	Institut français de recherche pour l'exploitation de la mer, (2018)., IFREMERPMN12018 SO239. Available : DeepData, International Seabed Authority https://data.isa.org.jm/ Accessed: [YYYY-MM-DD].	Institut français de recherche pour l'exploitation de la mer	Taxon	SO239-176_SO239-1389	70783_1647342	Hauquier, Freija, freija.hauquier@UGent.be				Unidentified	present			SO239_1_SO239-1389	2015-04-18 01:40:00	01:40:00	2015	4	18		Multitube corer (12 cores)		SO239-176_IFREMERPMN1X_02	5012	5012	5012.000-5012.000 m	14.0423	-130.085	decimal degrees	WGS84		SO239_1_SO239-1389	Uncertain	Hauquier, Freija	2015-04-18 01:40:00
BGRPMN12015 BIODIVERSITY	Sampling data captured in Oceanic Exploration Research Based mainly on nodule abundances in 221 box core samples and the hydro-acoustic data obtained during seven cruises to the German license area, resource modelling using artificial neural network statistics was carried out for the entire license area of 75,000 km2 size, and in particular for four prospective potential mining areas in the easte…	Federal Institute for Geosciences and Natural Resources of Germany, (2015). BGRPMN12015 BIODIVERSITY. Available : DeepData, International Seabed Authority https://data.isa.org.jm/ Accessed: [YYYY-MM-DD].	Sheldon Carter	Database Manager	International Seabed Authority	scarter@isa.org.jm	Sheldon Carter		Federal Institute for Geosciences and Natural Resources of Germany	data@isa.org.jm	Event	Attribution 3.0 IGO (CC BY 3.0 IGO)	Federal Institute for Geosciences and Natural Resources of Germany	Subject to Term and Conditions of Use of the International Seabed Authority Website https://www.isa.org.jm/authority/term-and-conditions-use-international-seabed-authority-website	Federal Institute for Geosciences and Natural Resources of Germany, (2015)., BGRPMN12015 BIODIVERSITY. Available : DeepData, International Seabed Authority https://data.isa.org.jm/ Accessed: [YYYY-MM-DD].	Federal Institute for Geosciences and Natural Resources of Germany	Taxon	#39_EBS_MUC2687	70764_1640526	Annika Janssen, ajanssen@senckenberg.de	1	1	individuals	Unidentified	present			Mangan2014_KM14-08_MUC2687	2014-05-13	00:00:00	2014	5	13		EBS		#39_EBS_BGRPMN1X_East	4361	4361	4361.000-4361.000 m	11.9869	-117.726	decimal degrees	WGS84		Mangan2014_KM14-08_MUC2687	Uncertain	Annika Janssen	2014-05-13
UKSRLPMN12016 Senkenberg	Sampling data captured in Oceanic Exploration Research UK Seabed Resources Ltd (UKSR) is pleased to submit this annual report on activities with respect to the Plan of Work associated with both of its 15-year International Seabed Authority (ISA) Exploration Licences. The first licence entered into effect on 8 February 2013 (UK1); the second on 29 March 2016 (UK2). UKSR has integrated together the…	UK Seabed Resources Ltd. , (2016). UKSRLPMN12016 Senkenberg. Available : DeepData, International Seabed Authority https://data.isa.org.jm/ Accessed: [YYYY-MM-DD].	Sheldon Carter	Database Manager	International Seabed Authority	scarter@isa.org.jm	Sheldon Carter		UK Seabed Resources Ltd.	data@isa.org.jm	Event	Attribution 3.0 IGO (CC BY 3.0 IGO)	UK Seabed Resources Ltd.	Subject to Term and Conditions of Use of the International Seabed Authority Website https://www.isa.org.jm/authority/term-and-conditions-use-international-seabed-authority-website	UK Seabed Resources Ltd. , (2016)., UKSRLPMN12016 Senkenberg. Available : DeepData, International Seabed Authority https://data.isa.org.jm/ Accessed: [YYYY-MM-DD].	UK Seabed Resources Ltd.	Taxon	UK1-AB02-U04_UK1-AB2-AMP1623	70800_1651731		1	1	individuals	Unidentified	present			ABYSSLINE 02 (AB02)_TN319_UK1-AB2-AMP1623	2015-03-16 03:17:00	03:17:00	2015	3	16	deep sea sediment, flat	Baited Trap (TR)		UK1-AB02-U04_UKSRLPMN1X	4193	4193	4193.000-4193.000 m	12.5629	-116.717	decimal degrees	WGS84		ABYSSLINE 02 (AB02)_TN319_UK1-AB2-AMP1623	Uncertain		2015-03-16 03:17:00
UKSRLPMN12015 Env Template Scavengers 032016	Sampling data captured in Oceanic Exploration Research UK Seabed Resources Ltd (UKSRL) is pleased to submit this annual report on activities with respect to the Plan of Work associated with its 15-year International Seabed Authority (ISA) Exploration Licence that entered into effect on 8 February 2013. This report describes the activities of the calendar year 2014.	UK Seabed Resources Ltd. , (2015). UKSRLPMN12015 Env Template Scavengers 032016. Available : DeepData, International Seabed Authority https://data.isa.org.jm/ Accessed: [YYYY-MM-DD].	Sheldon Carter	Database Manager	International Seabed Authority	scarter@isa.org.jm	Jeff Drazen		UK Seabed Resources Ltd.	jdrazen@hawaii.edu	Event	Attribution 3.0 IGO (CC BY 3.0 IGO)	UK Seabed Resources Ltd.	Subject to Term and Conditions of Use of the International Seabed Authority Website https://www.isa.org.jm/authority/term-and-conditions-use-international-seabed-authority-website	UK Seabed Resources Ltd. , (2015)., UKSRLPMN12015 Env Template Scavengers 032016. Available : DeepData, International Seabed Authority https://data.isa.org.jm/ Accessed: [YYYY-MM-DD].	UK Seabed Resources Ltd.	Taxon	UK1-B-U04_AB02_42_2659_1205	70747_1627782	Astrid Leitner, aleitner@hawaii.edu	1	1	individuals	NULL	present			ABYSSLINE 02 (AB02)_13_AB02_42_2659_1205	2015-02-21 13:06:00	13:06:00	2015	2	21	Abyssal Trough	Baited Camera		UK1-B-U04_UKSRLPMN1X	4201	4201	4201.000-4201.000 m	12.5667	-116.708	decimal degrees	WGS84		ABYSSLINE 02 (AB02)_13_AB02_42_2659_1205	Not Reported	Astrid Leitner	2015-02-21 13:06:00
UKSRLPMN12015 Env Template Scavengers 032016	Sampling data captured in Oceanic Exploration Research UK Seabed Resources Ltd (UKSRL) is pleased to submit this annual report on activities with respect to the Plan of Work associated with its 15-year International Seabed Authority (ISA) Exploration Licence that entered into effect on 8 February 2013. This report describes the activities of the calendar year 2014.	UK Seabed Resources Ltd. , (2015). UKSRLPMN12015 Env Template Scavengers 032016. Available : DeepData, International Seabed Authority https://data.isa.org.jm/ Accessed: [YYYY-MM-DD].	Sheldon Carter	Database Manager	International Seabed Authority	scarter@isa.org.jm	Jeff Drazen		UK Seabed Resources Ltd.	jdrazen@hawaii.edu	Event	Attribution 3.0 IGO (CC BY 3.0 IGO)	UK Seabed Resources Ltd.	Subject to Term and Conditions of Use of the International Seabed Authority Website https://www.isa.org.jm/authority/term-and-conditions-use-international-seabed-authority-website	UK Seabed Resources Ltd. , (2015)., UKSRLPMN12015 Env Template Scavengers 032016. Available : DeepData, International Seabed Authority https://data.isa.org.jm/ Accessed: [YYYY-MM-DD].	UK Seabed Resources Ltd.	Taxon	UK1-B-U12_AB02_45_1039_5863	70747_1632440	Astrid Leitner, aleitner@hawaii.edu	1	1	individuals	NULL	present			ABYSSLINE 02 (AB02)_13_AB02_45_1039_5863	2015-07-03 10:06:00	10:06:00	2015	7	3	mid Channel	Baited Camera		UK1-B-U12_UKSRLPMN1X	4178	4178	4178.000-4178.000 m	12.4526	-116.649	decimal degrees	WGS84		ABYSSLINE 02 (AB02)_13_AB02_45_1039_5863	Not Reported	Astrid Leitner	2015-07-03 10:06:00
BGRPMN12017 Biodiveristy	Sampling data captured in Oceanic Exploration Research Based on geochemical and physical data we identified differences in the polymetallic nodule facies within the eastern German license area. Nodules in Prospective Areas # 1 are generally larger and show significantly higher contents of Ni and Cu as compared to the nodules in Prospective Area #2 which are smaller and are characterised by higher…	Federal Institute for Geosciences and Natural Resources of Germany, (2017). BGRPMN12017 Biodiveristy. Available : DeepData, International Seabed Authority https://data.isa.org.jm/ Accessed: [YYYY-MM-DD].	Sheldon Carter	Database Manager	International Seabed Authority	scarter@isa.org.jm	Sheldon Carter		Federal Institute for Geosciences and Natural Resources of Germany	data@isa.org.jm	Event	Attribution 3.0 IGO (CC BY 3.0 IGO)	Federal Institute for Geosciences and Natural Resources of Germany	Subject to Term and Conditions of Use of the International Seabed Authority Website https://www.isa.org.jm/authority/term-and-conditions-use-international-seabed-authority-website	Federal Institute for Geosciences and Natural Resources of Germany, (2017)., BGRPMN12017 Biodiveristy. Available : DeepData, International Seabed Authority https://data.isa.org.jm/ Accessed: [YYYY-MM-DD].	Federal Institute for Geosciences and Natural Resources of Germany	Taxon	#73EBS_BD1196	70766_1641942	Annika Janssen, ajanssen@senckenberg.de	1	1	individuals	Unidentified	present			Bionod2012_1_BD1196	2012-04-20 09:42:00	09:42:00	2012	4	20		EBS		#73EBS_BGRPMN1_OA	5026.64	5026.64	5026.640-5026.640 m	14.0512	-130.094	decimal degrees	WGS84		Bionod2012_1_BD1196	Uncertain	Annika Janssen	2012-04-20 09:42:00
KOREAPMN12012 Meiofauna	Sampling data captured in Oceanic Exploration Research Pursuant to Section 10, Appendix II of the Contract for Exploration between the International Seabed Authority and the Government of the Republic of Korea (ISBA/7/C/4), the Ministry of Land, Transport and Maritime Affairs (MLTM) that is the relevant authority of the Government of the Republic of Korea hereby submits to the International Seabe…	Government of the Republic of Korea, (2012). KOREAPMN12012 Meiofauna. Available : DeepData, International Seabed Authority https://data.isa.org.jm/ Accessed: [YYYY-MM-DD].	Sheldon Carter	Database Manager	International Seabed Authority	scarter@isa.org.jm	Sheldon Carter		Government of the Republic of Korea	data@isa.org.jm	Event	Attribution 3.0 IGO (CC BY 3.0 IGO)	Government of the Republic of Korea	Subject to Term and Conditions of Use of the International Seabed Authority Website https://www.isa.org.jm/authority/term-and-conditions-use-international-seabed-authority-website	Government of the Republic of Korea, (2012)., KOREAPMN12012 Meiofauna. Available : DeepData, International Seabed Authority https://data.isa.org.jm/ Accessed: [YYYY-MM-DD].	Government of the Republic of Korea	Taxon	MC120110_MC120110_Microlaimide_sp.	72055_2347909	W. Min, wgmin@kiost.ac	1	1	individuals	Unidentified	present			KODOS12_01_MC120110_Microlaimide_sp.	2012-09-26	00:00:00	2012	9	26		Multicorer		MC120110_KOREAPMN1X_05	5143	5143	5143.000-5143.000 m	10.4872	-131.916	decimal degrees	WGS84		KODOS12_01_MC120110_Microlaimide_sp.	Uncertain	W. Min	2012-09-26
[truncated: 754 more rows]
[truncated: 17 more columns]
